# Supplementary material for: Elacestrant demonstrates strong anti-estrogenic activity in PDX models of estrogen-receptor positive endocrine-resistant and fulvestrant-resistant breast cancer
Source: NPJ Breast Cancer. 2022 Nov 29;8:125. doi: 10.1038/s41523-022-00483-1 (PMC9709100; doi:10.1038/s41523-022-00483-1)
Supplement: Supplementary file 2 — Supplementary File 1 [file 41523_2022_483_MOESM2_ESM.xlsx]

## Sheet: MCF7wt
Protein ID	Gene symbol	E2	E2+ICI	E2+EL	E2+ICI vs E2			E2+EL vs E2			E2+EL vs E2+ICI
					difference (log2)	p-value	q-value	difference (log2)	p-value	q-value	difference (log2)	p-value	q-value
D6R9D6;A0AV96-2;A0AV96;D6RBS9;B7Z8Z7;D6REZ6;D6R9M7;D6RBP6;D6RA49;D6RFL5;D6RCT1;Q5T0W7;Q9NQ94-5;Q9NQ94-6;Q9NQ94-3;C9JGD3;Q9NQ94-2;F8W9F8;Q9NQ94-4;Q9NQ94	RBM47	-0.0570663	-0.0117746	-0.00132177	0.0452917	0.729983	0.928974	0.0557445	0.692043	0.853933	0.0104529	0.939505	0.993336
A0AVT1;A0AVT1-2;H0Y8S8;A0AVT1-3;A0AVT1-4;H0Y9U5	UBA6	2.96566	2.97141	3.00528	0.00575018	0.942568	0.981575	0.0396265	0.629757	0.821758	0.0338763	0.0855442	0.633203
A0FGR8-2;A0FGR8;C9JGI7;A0FGR8-4;F2Z3K9;A0FGR8-5;A6NFV7	ESYT2	-3.38383	-3.06819	-3.05844	0.31564	0.0781412	0.700498	0.325394	0.0825996	0.361764	0.00975421	0.897789	0.988288
A0FGR8-6	ESYT2	2.98904	3.13308	3.17634	0.14404	0.137338	0.740243	0.187302	0.0980694	0.387186	0.0432617	0.566441	0.927489
A0JNW5	UHRF1BP1L	-3.11034	-3.29419	-3.30685	-0.183852	0.279543	0.807567	-0.196509	0.148771	0.460666	-0.0126576	0.937228	0.993336
H0YGJ6;A0JP02;B4DJX4;Q9HAU0-5;F5H0I0;E7EME8;Q9HAU0;Q9HAU0-2;Q9HAU0-4;F5GZL3;E9PHQ3	PLEKHA5	-4.61359	-4.38125	-4.37998	0.232339	0.182197	0.766905	0.233604	0.129956	0.436434	0.00126489	0.993713	0.999689
A0MZ66;A0MZ66-3;A0MZ66-4;A0MZ66-6;A0MZ66-5;B7Z7Z9;A0MZ66-2;A0MZ66-7	KIAA1598	2.63071	2.61923	2.69692	-0.0114861	0.810259	0.94812	0.0662032	0.249431	0.566626	0.0776893	0.0176736	0.563593
A0PK00	TMEM120B	-5.47818	-5.25119	-4.98042	0.226992	0.280807	0.80832	0.497758	0.0687411	0.341525	0.270766	0.13943	0.696152
A1A4S6;E7EUW5;H0Y8W5;H0YDU1;C9JVJ3;A6NI28	ARHGAP10	0.322473	0.405112	0.499056	0.082639	0.543259	0.893842	0.176583	0.21527	0.53475	0.0939438	0.470552	0.897253
A1BQX2;Q8N4S9-3;Q8N4S9;D6RA09;D6RAH8;Q8N4S9-2;F8WBA0	MARVELD2	-3.29901	-3.42472	-3.39272	-0.125708	0.220311	0.792515	-0.0937125	0.296494	0.606768	0.0319957	0.632506	0.937415
A1L0T0;E9PJS0;C9JNI8	ILVBL	1.06851	1.24366	1.21221	0.175151	0.319745	0.821182	0.143693	0.395886	0.685339	-0.0314578	0.690306	0.952462
A1L170;A1L170-2;F8W6W0	C1orf226	-1.98104	-1.93442	-2.34286	0.0466191	0.740896	0.932148	-0.361818	0.129952	0.436434	-0.408437	0.101672	0.661436
A1L1B7;Q3KQU3-3;B5MDZ6;Q3KQU3-2;Q3KQU3-4;Q3KQU3	MAP7D1	-4.5894	-4.51634	-4.5849	0.0730647	0.691842	0.918506	0.00450365	0.967983	0.984974	-0.0685611	0.724901	0.963153
A1L390;A1L390-3;G3V278;G3V3I3;G3V311;A1L390-2	PLEKHG3	-1.06887	-1.12716	-1.14684	-0.0582941	0.216129	0.789911	-0.0779722	0.0922598	0.376687	-0.0196781	0.574672	0.927489
A1X283;G3V144	SH3PXD2B	-2.52	-2.36666	-2.43753	0.153344	0.161687	0.74963	0.082477	0.26876	0.584651	-0.0708665	0.415069	0.877787
A1Z1Q3-5;A1Z1Q3-4;A1Z1Q3-2;A1Z1Q3	MACROD2	-4.24788	-4.23818	-4.11833	0.00970211	0.759425	0.935773	0.129556	0.0466632	0.290962	0.119854	0.0561215	0.613067
Q99798;A2A274;F5H2A5;B4DEC3;B4DW08	ACO2	3.33204	3.39557	3.42127	0.0635282	0.723149	0.926687	0.089235	0.618486	0.817448	0.0257068	0.873717	0.98579
Q86X10-2;A2A2F0;Q86X10-3;A2A2E9;Q86X10;Q86X10-4;B4E2E8	RALGAPB	-0.770017	-0.718367	-0.702929	0.0516495	0.485641	0.877268	0.0670877	0.520152	0.763472	0.0154382	0.872332	0.98579
Q9Y672;A2A2G4;B4DHV8	ALG6	-2.44576	-2.21567	-2.13039	0.230092	0.224195	0.792515	0.315367	0.144188	0.457387	0.0852743	0.521902	0.910103
Q5JX74;A2A2L4;Q9NUS5	AP5S1	-1.55937	-1.54888	-1.53412	0.0104932	0.888087	0.971444	0.0252533	0.734641	0.876561	0.0147601	0.802701	0.970639
Q9Y312;A2A2Q9	AAR2	-0.414745	-0.496426	-0.454949	-0.081681	0.182755	0.76706	-0.0402043	0.493494	0.748285	0.0414767	0.336722	0.840442
Q5W0W1;A2A2W8;Q14678	KANK1	-1.13554	-1.23651	-1.26862	-0.100963	0.0978346	0.703712	-0.133073	0.0364156	0.266173	-0.0321099	0.465956	0.896807
P35611-2;E7EV99;A2A3N8;E7ENY0;P35611;P35611-3;Q86XM2;Q96D30;D6RF25;H0Y9H2;D6RJE2;D6RAH3;H0YFD8	ADD1	0.420519	0.422805	0.407099	0.00228578	0.987383	0.996069	-0.0134209	0.922544	0.966227	-0.0157067	0.917015	0.9923
A2A3R5	RPS6	-3.81709	-3.63488	-3.6351	0.182211	0.35428	0.837866	0.181991	0.421638	0.701532	-0.00021944	0.999208	0.999901
Q6P1N7;G3V0I4;O15533-2;G5E9H8;O15533;D3YTI9;A8MUD0;A2ABB9;A2AB90;O15533-3;C9JA35;Q5HYV0;A2AB92;F8VS90;E9PGM2;E7EV64	TAPBP	-1.84279	-1.65331	-1.60634	0.189481	0.506918	0.884816	0.236455	0.395396	0.68533	0.0469743	0.81157	0.972744
A2ABE6;O19617;A2ABE5;A2AEA2;A2ABE7;F8VZB9;Q07000;P30505;P10321;B0UY14;A2AEA4;F5GXA6;E9PIT7;H0Y6Q7;Q29963;B0UY12;E7ETS5;B0UY15;E9PE03;Q29865;P30501;B0V0C1;F8W9Z8;E9PRQ9;E9PME0;E9PM73;E9PL14;H0Y7F5;B0V0C2;P04222;B0V0B9	HLA-C	-1.83407	-1.39392	-1.46994	0.440148	0.0238372	0.624988	0.364129	0.165925	0.483156	-0.0760186	0.729859	0.963153
Q96KQ7-2;B0UZY3;Q96KQ7;B0UZY0;A2ABF8;B0UZY1;A2ABF9;A2BED6;A2BED7;H0YIM0;H0YHA9;Q96KQ7-3;H0Y4K5	EHMT2	-2.37633	-2.41103	-2.34435	-0.0346999	0.870475	0.9642	0.0319779	0.722772	0.870567	0.0666778	0.751112	0.966218
F8VZD8;F8VX64;F8VW91;F8VSI2;F8VNV9;F5GXS0;A6H8M8;Q6U2E9;Q5JNX2;P0C0L5;P0C0L4;B0V2C8;B0UZ83;A2BHY4;B4DDH0;F8VWK3	C4B;C4A	-4.23964	-3.9777	-4.05447	0.26194	0.118308	0.726747	0.185171	0.380869	0.672756	-0.0767689	0.71944	0.960633
A2IDC7;Q4TT37;A2IDC6;Q4TT38;Q13084	MRPL28	-0.158909	-0.127511	-0.112282	0.0313988	0.559423	0.895867	0.0466273	0.301156	0.609842	0.0152284	0.763878	0.966913
A2RRD8;Q5JVG8-2;P0CB33;Q5JVG8;Q5HY98;G3XAE0;Q96JC4;Q9Y2Q1-4;Q9Y2Q1-2;Q03936-3;A6NF79;Q9Y2Q1;Q03936;Q6ZN06;A6NN14;F6YCF2;A8MX31;E7ENB8;Q7L2R6-2;E7EUL5;F8WAL3;E7EU70;Q8IYX0;Q8TBZ5;Q9BVY9;H0Y3P1;Q6NSZ9-3;Q9H5V7;B4DT16;Q6NSZ9-2;Q8NEP9-2;C9JIN0;Q6NSZ9;Q15776;Q8NEP9;Q9H165-2;Q9H165-4;E9PEP4;Q9H165	ZNF320;ZNF506;ZNF735;ZNF766;ZNF479;ZNF257;ZNF92;ZNF813;ZNF729	-0.0439136	0.0624569	0.0226903	0.10637	0.293799	0.81438	0.0666039	0.583964	0.800364	-0.0397666	0.686304	0.951755
Q8TDW5;A2RRF2	SYTL5	-2.63265	-2.66792	-2.63818	-0.0352716	0.667532	0.914578	-0.0055268	0.961866	0.983707	0.0297448	0.777578	0.967599
A2RRP1;A2RRP1-2;H0Y5G7;C9JCM7	NBAS	0.875621	0.948105	0.983435	0.0724834	0.404017	0.85527	0.107813	0.200721	0.521027	0.0353299	0.570035	0.927489
A2RTX5-2;A2RTX5;H0YKB9;B7ZLP8	TARSL2	-4.13784	-4.11532	-4.15705	0.0225196	0.77845	0.940637	-0.0192095	0.76991	0.89487	-0.0417291	0.629791	0.937415
A2RUC4-2;A2RUC4	TYW5	-2.3923	-2.21621	-2.19977	0.176082	0.0302082	0.627196	0.19253	0.132474	0.438458	0.0164481	0.869929	0.985207
E2QRD0;A3KMH1-3;A3KMH1;A3KMH1-2;A8MYW7;C9JBW2	VWA8	0.420391	0.392022	0.397133	-0.0283694	0.700565	0.922169	-0.0232585	0.767004	0.893457	0.00511086	0.957216	0.997191
A3KN82;Q8TEU7-3;E7EWD4;Q8TEU7;E9PCH4;D6RE77;B7Z7Y1;Q8TEU7-2;E9PDV7	RAPGEF6;FNIP1	-1.15132	-1.08871	-1.0254	0.0626139	0.11187	0.722461	0.125921	0.217511	0.537744	0.0633068	0.475292	0.898974
A3KN83-3;A3KN83-2;A3KN83;F8W8H8;A3KN83-4;Q9Y2G9	SBNO1	-0.0410242	-0.0268563	-0.0876915	0.0141678	0.684269	0.916684	-0.0466674	0.396952	0.685995	-0.0608352	0.258138	0.793802
A4D104	LOC401307	-2.62223	-2.6938	-2.66859	-0.0715674	0.472095	0.872854	-0.0463573	0.450491	0.721982	0.0252101	0.786326	0.970639
A4D1E9;C9J8R7;C9JNI1;A4D1E9-2;C9JEQ8;F8WBB5;A4D1E9-3;F8WBY0;F8WCN4	GTPBP10	0.0474624	-0.0517066	-0.198222	-0.099169	0.146972	0.740243	-0.245684	0.0164269	0.207677	-0.146515	0.0709311	0.616545
A4D1P6-3;A4D1P6-2;C9J1X0;B5MDH8;A4D1P6	WDR91	-1.80003	-1.87069	-1.71219	-0.0706657	0.232837	0.792515	0.0878379	0.184628	0.503491	0.158504	0.0246432	0.585785
A4D1S0-2;A4D1S0	KLRG2	-2.74638	-2.75968	-2.82764	-0.0133012	0.785188	0.941578	-0.0812668	0.479368	0.74114	-0.0679656	0.537992	0.913833
A4D2Q0;E9PHI4;H0Y6N5;O94901-5;H0Y742;E9PF23;O94901;E7EP45;E9PDU4;O94901-3;O94901-2;F8WD13	UNC84A;SUN1	0.293446	0.581053	0.411041	0.287607	0.336209	0.827489	0.117595	0.671196	0.842325	-0.170012	0.210398	0.764992
F5H4Q5;F5H3K0;A5D8V6	VPS37C	-4.03645	-4.07052	-3.84354	-0.0340627	0.854896	0.960575	0.19291	0.239554	0.560181	0.226973	0.216056	0.766934
G3XAP3;A5D8W3;Q9NUT2-2;Q9NUT2;C9JYI3;C9JTY4;E7ENE8;B7Z3Q7;Q8IVZ4;O15439-2;O15439	ABCB8	-0.885118	-1.05997	-0.969263	-0.174856	0.158817	0.745204	-0.0841444	0.403711	0.692167	0.0907116	0.304998	0.824696
Q5TGE2;Q5TGE1;A5PLL7	TMEM189	-4.28868	-4.23985	-4.18461	0.0488326	0.783486	0.941373	0.104071	0.599893	0.809489	0.0552388	0.731475	0.96329
A5PLN9-7;A5PLN9-2;A5PLN9-4;A5PLN9;A5PLN9-5;F5GXC3	TRAPPC13	-3.07471	-3.00206	-2.95045	0.0726482	0.257133	0.80595	0.124265	0.0692781	0.341525	0.051617	0.438803	0.887765
A5YKK6;A5YKK6-2;F8WA87;A5YKK6-3;A5YKK6-4;B5MDN3;B3KPW6;F5H1F4;REV__E7EMU6;REV__Q9NYU1	CNOT1	3.43967	3.40845	3.39475	-0.0312108	0.519891	0.88802	-0.0449162	0.398677	0.687791	-0.0137053	0.626233	0.937121
P08559-3;P08559;A5YVE9;P08559-2;Q5JPU3;Q5JPU0;Q5JPU1;Q5JPT9;P29803;Q5JPU2	PDHA1	1.36742	1.46144	1.46948	0.0940107	0.109435	0.717515	0.102057	0.20036	0.520912	0.00804581	0.897096	0.988288
A6H8Z7;Q6UWP7;C9K0C3;Q6UWP7-2	LCLAT1	-0.411999	-0.341863	-0.307702	0.0701363	0.534561	0.892969	0.104298	0.37817	0.6721	0.0341614	0.605344	0.933937
Q9GZQ8;A6NCE7;Q9H492;Q9H492-2	MAP1LC3B;MAP1LC3B2;MAP1LC3A	-1.81939	-2.0187	-2.16349	-0.199304	0.182973	0.76734	-0.344098	0.0312653	0.253543	-0.144794	0.305984	0.824696
A8MU28;A6NFN4;Q13564;A6NCK0	NAE1	-0.863423	-1.00403	-1.00723	-0.140604	0.268078	0.807069	-0.14381	0.133899	0.441081	-0.0032059	0.975397	0.998618
Q5VY30;A6NCP9;P02753	RBP4	-1.04128	-0.801553	-0.816548	0.239723	0.72726	0.927998	0.224729	0.719399	0.868689	-0.0149943	0.984687	0.998618
A6NCQ5;Q9Y3D2;H0YE51	MSRB2	-0.404908	0.0767736	-0.187965	0.481682	0.00678781	0.59829	0.216944	0.111172	0.40606	-0.264738	0.0820506	0.633088
A6NCU2;B7Z227;Q8N5Y2-2;B4DUV8;Q8N5Y2	MSL3	-5.78069	-5.77925	-5.81872	0.00143503	0.99312	0.996865	-0.0380283	0.840369	0.92767	-0.0394634	0.860642	0.980933
Q9BWM7;A6NCZ6	SFXN3	-4.80517	-4.22673	-4.30341	0.578439	0.0700986	0.699859	0.501763	0.133937	0.441081	-0.0766757	0.794883	0.970639
A6ND22;B4E032;Q9Y3D3	MRPS16	-0.462111	-0.410428	-0.507668	0.0516829	0.628743	0.903776	-0.0455573	0.654276	0.832511	-0.0972402	0.121503	0.67774
A6ND36;A6ND36-2	FAM83G	-3.85986	-3.83577	-3.89676	0.0240899	0.62134	0.900578	-0.0368926	0.406814	0.693016	-0.0609825	0.282704	0.808425
Q7LGA3-3;Q7LGA3-2;A6ND99;Q7LGA3	HS2ST1	-4.00126	-3.90332	-3.72631	0.097946	0.456546	0.870649	0.274948	0.07142	0.34527	0.177002	0.143875	0.703995
A6NDG6	PGP	1.46316	1.41571	1.34024	-0.0474512	0.708374	0.923932	-0.122921	0.348005	0.650564	-0.07547	0.506912	0.905117
A6NDT2;O14734;E9PJN0;H0Y698;Q9BR14;E9PMC4;G5E995;E9PIS4	ACOT8	-1.83802	-1.69212	-1.71759	0.145896	0.140977	0.740243	0.120426	0.352045	0.655835	-0.0254705	0.84217	0.977779
A6NDU8	C5orf51	0.41787	0.413032	0.516327	-0.00483771	0.933894	0.979765	0.0984574	0.298368	0.608243	0.103295	0.248906	0.785662
B4DKL4;A6NDW3;Q86X29-3;E9PHD4;Q86X29;Q86X29-2	LSR;FAM131B	0.643026	0.627582	0.651676	-0.0154442	0.575039	0.895867	0.00865054	0.811706	0.915006	0.0240947	0.529831	0.911163
H0YDD3;A6NDW6;Q9BVK2;H0YDQ1;H0YD42;E9PKA5;E9PK79;H0YEE0;E9PP96	ALG8	-1.55353	-1.45397	-1.52202	0.0995586	0.724719	0.927025	0.0315118	0.907749	0.961098	-0.0680468	0.625281	0.937121
A6NDY9;F8WE98	FLNA	-1.29772	-1.45133	-1.44487	-0.153611	0.490922	0.879128	-0.147152	0.542421	0.778973	0.0064594	0.963049	0.997191
A6NEM2;P51610-3;REV__Q8NI17-4;REV__Q8NI17-7;REV__Q8NI17-9;REV__Q8NI17-8;Q9Y5Z7	HCFC1	2.96696	2.88454	2.90591	-0.0824194	0.144358	0.740243	-0.0610453	0.235069	0.554747	0.0213741	0.368696	0.855753
A6NEM5;Q92643	PIGK	-2.79692	-2.58966	-2.61212	0.207258	0.419267	0.858604	0.184798	0.459576	0.727625	-0.0224599	0.846098	0.977779
B4DHY6;A6NEP9;Q8NG11-2;Q8NG11	TSPAN14	-2.88592	-2.77362	-2.63073	0.1123	0.19784	0.78028	0.25519	0.0824145	0.361611	0.14289	0.238934	0.782456
A6NFI3	ZNF316	-2.87421	-2.80711	-2.80156	0.067107	0.577315	0.895867	0.0726472	0.656055	0.833436	0.00554023	0.973801	0.998618
Q8IZP0-2;Q8IZP0-4;Q8IZP0-3;Q8IZP0-5;Q8IZP0-6;Q8IZP0-9;F8WA56;Q8IZP0;A6NFN2;Q8IZP0-10;Q8IZP0-8;F5H1G9;Q8IZP0-7;F8WA55;B4DQ58	ABI1	0.865747	0.860382	0.922813	-0.00536503	0.903818	0.975714	0.0570658	0.256456	0.575306	0.0624308	0.0517629	0.613067
Q92599-3;Q92599-2;A6NMH6;C9J9B6;A6NFQ9;F6W7K9;F8W8I8;Q92599;C9JV02;C9J4G8	2008-09-01	0.301158	0.332333	0.341322	0.031175	0.511458	0.886305	0.0401637	0.468754	0.734624	0.00898872	0.82589	0.975762
Q96EV8;A6NFV8;D6RAX1;D6RCT8;Q96EV8-2;F5GY46	DTNBP1	-0.260823	-0.685377	-0.348335	-0.424553	0.38063	0.844268	-0.0875111	0.300651	0.609842	0.337042	0.470221	0.897253
F8VVY2;F8VNZ6;F8VSP7;F8VSB6;A6NFW0;Q9H4P4	RNF41	-2.84745	-2.90512	-3.2197	-0.0576763	0.369832	0.843311	-0.372251	0.260772	0.578123	-0.314575	0.321149	0.834219
Q9UKK9;A6NFX8;A6NJU6;A6NHE8;A6NCQ0;H0YEY4;C9JYY9	NUDT5	2.17289	2.05933	2.09592	-0.113562	0.297408	0.81438	-0.0769739	0.449899	0.72149	0.0365877	0.321498	0.83429
A6NG10;Q969T9;E7EX86;B4DFG2;B4DV07	WBP2	0.439607	0.427954	0.536953	-0.0116529	0.850098	0.959586	0.0973462	0.0525565	0.306824	0.108999	0.146726	0.708227
A6NG32	CHMP1A	-4.23825	-4.20361	-4.1515	0.0346386	0.473711	0.872854	0.0867527	0.451701	0.722623	0.0521141	0.628159	0.937206
B0QYM8;Q9HBI1;A6NG58;Q9HBI1-2;B5MDI0;B0QYP8	PARVB	-1.7505	-1.78905	-1.70712	-0.0385454	0.855621	0.960575	0.0433846	0.804185	0.912397	0.0819301	0.6866	0.95194
A6NG79;E9PGC6;Q92733;H0YE12;H0Y679	PRCC	1.15486	1.08873	1.14745	-0.0661222	0.365652	0.841285	-0.00740461	0.913804	0.962052	0.0587176	0.139394	0.696152
Q13444-11;A6NG98;Q13444-2;E9PN65;Q13444-5;Q13444-3;Q13444;Q13444-10;Q13444-9;Q13444-8;Q13444-7;Q13444-6;Q13444-4	ADAM15	-2.23281	-2.17031	-2.30904	0.0625026	0.582532	0.895867	-0.0762286	0.414026	0.697789	-0.138731	0.195102	0.751796
P51808;A6NGJ0;F2Z328	DYNLT3	-2.05227	-2.23931	-2.18242	-0.187038	0.0549529	0.662036	-0.130141	0.147265	0.459402	0.056897	0.388919	0.86857
Q7Z7H8;A6NGJ4	MRPL10	-1.21256	-1.24915	-1.34026	-0.0365805	0.700432	0.922169	-0.127697	0.152961	0.46633	-0.0911163	0.309741	0.825684
A6NGP5;Q9H910;B4DLH4;Q9H910-2;B4DL85	HN1L	2.04738	2.01588	1.99288	-0.0315067	0.57881	0.895867	-0.0545073	0.370765	0.668274	-0.0230006	0.448389	0.891518
Q16540;A6NGQ5;A6NJD9;A8MVT4;A8MYK1	MRPL23	0.087636	0.256648	0.0875281	0.169012	0.32419	0.821182	-0.000107901	0.999475	0.99974	-0.16912	0.149954	0.712397
A6NGS4;F5H5C2;Q8WUM0;Q5T8N1;Q5TDI3	NUP133	2.64259	2.59797	2.61503	-0.044621	0.419255	0.858604	-0.0275617	0.5944	0.805978	0.0170593	0.67971	0.95049
E9PIZ0;C9JST7;A6NGW1;O95070;F8W9A1	YIF1A	-0.837816	-0.934992	-0.789494	-0.0971759	0.274354	0.807392	0.0483216	0.491747	0.747448	0.145497	0.171674	0.724171
A6NGX6;Q9BT43	POLR3GL	-2.40241	-2.43347	-2.10637	-0.0310676	0.796198	0.944732	0.296038	0.0694359	0.341534	0.327106	0.019202	0.569377
Q14202-2;Q14202;A6NHB5;A6NHN7;Q96E26;A6NL54	ZMYM3	1.05003	1.00989	1.02698	-0.0401423	0.659894	0.913181	-0.0230468	0.794183	0.907837	0.0170956	0.802144	0.970639
F8W1Q3;P43251;B4DLJ9;A6NHF2	BTD	-1.11889	-0.985881	-0.963121	0.133005	0.0432503	0.658978	0.155765	0.0395109	0.274746	0.0227604	0.626374	0.937121
C9JAL0;F8WF64;C9JZK8;B3KQ77;A6NND8;A6NHJ8;A6NMA8;O95825	CRYZL1	-2.2253	-2.21899	-2.24581	0.00630494	0.932613	0.979765	-0.020509	0.572881	0.794475	-0.0268139	0.708431	0.956976
A6NHL2-2;A6NHL2	TUBAL3	-0.725344	-0.935873	-0.634536	-0.210529	0.493422	0.879588	0.0908073	0.725263	0.871774	0.301337	0.296127	0.821111
A6NHR9-2;A6NHR9;A6NHR9-3	SMCHD1	-0.180607	-0.244464	-0.172829	-0.0638566	0.502474	0.884762	0.00777781	0.874585	0.945697	0.0716344	0.455633	0.893232
Q9UPX8-3;A6NHU9;Q9UPX8;E7EUA2;Q9UPX8-4;C9JFP8	SHANK2	-0.267831	-0.187271	-0.159953	0.0805592	0.211283	0.783686	0.107877	0.126607	0.430479	0.0273181	0.37123	0.85841
A6NI12;Q9BVL2;Q5JRG1;Q9BVL2-2;C9JDH3	NUPL1	0.370254	0.262642	0.313215	-0.107612	0.18148	0.765121	-0.0570391	0.402461	0.691435	0.050573	0.0647669	0.616545
H0YBR0;Q96Q05-3;Q96Q05;Q96Q05-2;A6NIF0	TRAPPC9	-0.226252	-0.254359	-0.190081	-0.0281071	0.494081	0.879588	0.0361713	0.411711	0.695691	0.0642783	0.0750511	0.621608
Q969Y2-3;Q969Y2;A6NIG5;Q969Y2-2	GTPBP3	-1.35842	-1.31576	-1.38202	0.0426592	0.729462	0.928882	-0.0235985	0.851517	0.933814	-0.0662577	0.441721	0.889044
A6NIH7	UNC119B	-0.630601	-0.590734	-0.580126	0.0398674	0.00735784	0.59829	0.0504757	0.369274	0.667828	0.0106083	0.832323	0.976756
A6NIW1;P14209	CD99	-2.5221	-2.46564	-2.52119	0.056462	0.71704	0.925344	0.000913397	0.983674	0.99171	-0.0555486	0.720847	0.96071
A6NJA2;P54578;B7Z4N8	USP14	3.5042	3.45039	3.49074	-0.0538105	0.383373	0.844284	-0.013459	0.822616	0.920758	0.0403514	0.307001	0.824696
F8WE42;F5H101;Q76FK4-4;A6NJK7;Q76FK4;Q76FK4-3;Q76FK4-2;F5GWN9;F5H540;F5GXV1;F5H532;F5H797;F5H0I5;F5H8B8;F5H692;Q8NAA4-3;REV__A8KAG3;Q8NAA4-2;Q8NAA4;H0Y7U8;REV__F5H2H5;H0Y470;REV__Q86XL3	NOL8	-1.44905	-1.46677	-1.61718	-0.017723	0.677537	0.915829	-0.168124	0.00579419	0.132087	-0.150401	0.0224977	0.585785
Q8IYS2;A6NJM2;Q8IYS2-2	KIAA2013	-3.41706	-3.50673	-3.5134	-0.0896676	0.69006	0.917892	-0.0963425	0.597264	0.808384	-0.00667484	0.966664	0.997852
O75054;O75054-2;A6NJZ6	IGSF3	1.8649	1.9523	2.09219	0.087395	0.416136	0.858604	0.227285	0.0672358	0.33966	0.13989	0.178751	0.735479
Q8WTT2;A6NJZ9;F5H677	NOC3L	1.1344	1.13939	1.11617	0.00499857	0.925554	0.979765	-0.0182252	0.768854	0.894602	-0.0232238	0.664269	0.94974
A6NKD9;H0YJE0;G3V5D5;G3V2D7;H0YJY5;G3V4C8	CCDC85C	-0.270508	-0.16409	-0.159089	0.106418	0.0987274	0.704079	0.111418	0.0231149	0.233094	0.00500036	0.920282	0.9923
H0YEW7;A6NKF1-2;F8WC89;A6NKF1	SAC3D1	-5.01437	-4.71855	-4.76596	0.295824	0.240749	0.792515	0.248416	0.200872	0.521027	-0.0474086	0.838615	0.977779
A8MTZ9;A6NKN2;Q99708;E7ETY1	RBBP8	-3.09708	-2.98136	-3.16514	0.11572	0.546554	0.893842	-0.0680678	0.711008	0.862788	-0.183788	0.139207	0.696152
A6NKV8;Q9H074-2;Q9H074;D6REB4	PAIP1	0.104773	0.0661901	0.0862321	-0.038583	0.583231	0.895867	-0.018541	0.787122	0.903292	0.0200421	0.412204	0.876663
A6NL80;Q969H6	POP5	-3.4697	-3.38563	-3.3876	0.0840707	0.153185	0.740353	0.0821024	0.566559	0.792133	-0.00196837	0.988788	0.998792
A6NLD9;A8MZ48;Q86W34	AMZ2	-3.61732	-3.72325	-3.79311	-0.105927	0.386957	0.844433	-0.175789	0.206041	0.525905	-0.0698615	0.184886	0.74482
A6NLH6;Q9P003	CNIH4	-3.20925	-3.30869	-3.16439	-0.0994331	0.381162	0.844268	0.0448619	0.699171	0.857308	0.144295	0.177602	0.734364
Q9C035-5;Q9C035-4;F8W6N8;Q9C035-3;Q9C035-2;Q9C035;A6NLP3	TRIM5	-5.35703	-5.1124	-5.10618	0.244637	0.0117512	0.59829	0.25085	0.180588	0.498324	0.00621346	0.965512	0.997191
H0Y7H1;A6NLR2;O60476;E9PH81;H0Y543;E9PGS2	MAN1A2	-2.79078	-2.81867	-2.67994	-0.0278874	0.793392	0.943977	0.110839	0.374495	0.669668	0.138726	0.156273	0.714075
A6NM69;P22307;C9JC79;B4DHP6;E1B6W5;P22307-2;H0YF61;Q6NXF4;E9PLD1;H0YCB0	SCP2	2.05621	2.01827	2.03456	-0.0379332	0.381649	0.844268	-0.0216418	0.674208	0.84348	0.0162914	0.776012	0.96733
E9PJK1;E9PRJ8;H0YDL9;H0YDJ9;P60033;E9PIF1;A6NMH8;E9PM31;H0YEE2	CD81	1.05616	1.38833	1.24913	0.332167	0.202865	0.78028	0.192967	0.482047	0.742342	-0.1392	0.613568	0.936449
O60879-2;A6NML8;F5H7I1;O60879-3;C9J6U3;O60879	DIAPH2	-0.515708	-0.507264	-0.504322	0.00844359	0.971243	0.991047	0.0113854	0.962573	0.983763	0.0029418	0.990808	0.998854
P46020-2;P46020;A6NMN0;P46020-3;A6NIT2	PHKA1	-1.41994	-1.53455	-1.50424	-0.11461	0.0158183	0.624988	-0.0842977	0.0464099	0.290679	0.0303126	0.393383	0.870064
P09884;A6NMQ1	POLA1	1.15056	0.898373	0.564938	-0.252186	0.0648109	0.686199	-0.585621	0.00149944	0.0766593	-0.333435	0.0251436	0.585785
A6NMQ7;P60604	UBE2G2	-0.643271	-0.614209	-0.693244	0.0290624	0.704591	0.923012	-0.0499726	0.505966	0.754567	-0.079035	0.118875	0.676982
A6NN80;E5RK69;E5RK63;E5RJF5;E5RI05;E5RFF0;E5RJR0;E5RIU8;H0YC77;REV__H0Y547;REV__E9PCW5;REV__P98196;REV__E9PEJ6	ANXA6	4.27053	4.20645	4.31521	-0.0640858	0.644473	0.911571	0.044679	0.598965	0.809307	0.108765	0.481714	0.90189
A6NNA2;F5GYC8	SRRM3	-2.41426	-2.3914	-2.4795	0.0228627	0.792468	0.943644	-0.065241	0.436438	0.712889	-0.0881036	0.280233	0.805877
Q16629-3;Q16629-2;A6NNE8;G5E9M3;C9JAB2;Q16629;F8WEA1	SRSF7	1.26099	1.3386	1.11851	0.0776107	0.489247	0.878425	-0.142484	0.171024	0.487273	-0.220095	0.0946494	0.650715
A6NNH3;P17707;B4DZ60;Q5VXN5	AMD1	-4.30744	-4.48299	-4.63609	-0.175544	0.152853	0.740243	-0.328647	0.0579217	0.321252	-0.153103	0.239089	0.782456
Q01968-2;Q01968;A6NNH7	OCRL	1.81999	1.82633	1.82237	0.00633575	0.339341	0.82905	0.00237709	0.950057	0.978467	-0.00395867	0.916488	0.9923
B4DPP0;A6NNI4;P21926;G8JLH6;E7ERM7;F5GXT1	CD9	1.50265	1.53792	1.61794	0.0352676	0.829921	0.953857	0.115284	0.442673	0.717355	0.0800165	0.517625	0.908943
A6NP52;O60831	PRAF2	-2.47273	-2.30008	-2.23822	0.172648	0.0272171	0.624988	0.234508	0.0407962	0.278199	0.0618606	0.429417	0.881478
A6NP81;A6NCM5;F8WBD5;D6RHG3;A6NMD2;D6RF30;P0CJ92;D6RFJ4;A6NEM1-2;Q8TB68-2;C9JL33;Q8TB68;F5GYM5;A6NCC3;D3YTE5;C9JIR8;A6NFL8;A6NEM1;H0YK89;A6NEY3;A6NI86;A6NEF3;E7ES67;C9JUF2;D6RB28;H0YKK7;D6REZ9;F8WBI6;E7ENU5	GOLGA8M;GOLGA8J;GOLGA8K;GOLGA8H	-2.20116	-2.12475	-2.15904	0.0764159	0.506515	0.884816	0.0421211	0.651036	0.831873	-0.0342948	0.748174	0.966218
E7ENH5;A6PVH9;F2Z2V0;Q99829;Q5JX58;Q5JX59;Q5JX60;Q5JX44;Q5JX45;Q5JX54;Q5JX55;Q5JX56;Q5JX61;Q5JX52;Q5JX57;E7EV27;Q5JX53;H0Y524	CPNE1	0.59878	0.600813	0.697952	0.00203298	0.98479	0.995882	0.0991714	0.375641	0.67029	0.0971384	0.17129	0.723075
Q15257-2;A6PVN5;Q15257;Q15257-3;Q15257-4;B4DZF8;A6PVN9;Q68CR8;Q5T949;Q5T948;A6PVN6;B7ZBQ0;A6PVN7;A6PVN8;B7ZBP9;B7ZBP7;C9IZ76;B4DDQ6;H0Y6E5	PPP2R4;DKFZp781M17165	1.69612	1.70829	1.73045	0.0121685	0.888506	0.971466	0.0343316	0.683916	0.849072	0.0221631	0.608785	0.934357
Q15906;A6PW55	VPS72	-1.87975	-1.35887	-1.51134	0.520874	0.427452	0.860317	0.368403	0.557295	0.787774	-0.15247	0.0762482	0.623442
Q99755-2;Q99755-4;Q99755-3;A6PW57;Q99755;A6PW58;A2A5X0;F2Z3N1;B4DIG7;O14986;O14986-2;B4DY52;O60331-4;O60331;O60331-2;O60331-3	PIP5K1A	-1.752	-1.87676	-1.92867	-0.124753	0.13867	0.740243	-0.176669	0.0771254	0.355007	-0.0519165	0.517527	0.908943
A6ZID9;B1AVQ7;P15941-7;B6ECA1;Q0VAP5;P15941-8;B1AVQ5;E7EUW3;P15941-4;P15941-3;P15941;P15941-2;A5YRV1;P15941-6	MUC1	-0.825919	-0.75635	-0.623614	0.0695685	0.515573	0.886572	0.202305	0.0814405	0.360257	0.132737	0.26895	0.798531
A7E2V4-5;A7E2V4;A7E2V4-3;A7E2V4-4;A7E2V4-2;H0YCW2	ZSWIM8	-3.15747	-3.06151	-3.03725	0.0959617	0.561974	0.895867	0.12022	0.477722	0.740095	0.024258	0.633236	0.937662
Q9ULV4;A7MAP0;B4E3S0;H0YHL7;F8VV53;F8W1H8;F8VUX3;F8VSA4;F8VRE9;F8VTT6;F8VVB7;B3KRY9;Q6QEF8-4;Q6QEF8-3;Q6QEF8-2;Q6QEF8-5;Q6QEF8;F8W759	CORO1C	2.55555	2.45726	2.53963	-0.0982942	0.189646	0.773042	-0.015923	0.809807	0.914455	0.0823712	0.187868	0.745748
A8CG34;Q96HA1;Q96HA1-2;A8CG34-2;Q96HA1-3;A8MXF9;A6NF01;C9JFL1;F6STJ3;C9JER0;Q6PJE2;C9J370	POM121C;POM121	-0.521552	-0.390601	-0.40091	0.130951	0.480345	0.87478	0.120642	0.52694	0.769546	-0.0103088	0.900594	0.989301
Q9Y6M4-3;A8K040;Q9Y6M4;Q9Y6M4-2;E7EVD0;B4DSH2;P78368;H0YBN6;Q9H4N7	CSNK1G3;CSNK1G2	-1.09927	-1.09633	-1.03986	0.00293488	0.946254	0.983372	0.0594047	0.147432	0.459402	0.0564698	0.245462	0.784486
A8K1H6;E9PGT6;B8ZZP3;Q99627	COPS8	-4.50043	-4.456	-4.32214	0.0444302	0.82196	0.95135	0.17829	0.0753596	0.353267	0.13386	0.510813	0.906712
Q8TE02-3;Q8TE02-2;A8K1M5;Q8TE02;Q8TE02-4	ELP5	-4.65325	-4.89448	-4.75168	-0.241227	0.054923	0.662036	-0.0984277	0.617557	0.816944	0.142799	0.489669	0.903649
A8K3Z3;P62195	PSMC5	2.90353	2.81705	2.77952	-0.0864835	0.231999	0.792515	-0.12401	0.13398	0.441081	-0.0375264	0.223087	0.771058
B7Z896;A8K6S2;F5H3M2;F5H4I9;Q9BVG8-2;Q9BVG8;B7Z484;Q9BVG8-4	KIFC3	-4.03982	-3.64873	-3.26891	0.39109	0.0194007	0.624988	0.770909	0.000633607	0.0570734	0.379819	0.0268912	0.585785
B7Z9K1;F5H0B2;A8K6Z3;O00506	STK25	-3.63897	-3.67618	-3.67016	-0.0372108	0.346195	0.8369	-0.0311988	0.62239	0.819551	0.00601207	0.91517	0.9923
A8K7X6;Q68Y55;F8VYL7;G3V0E8;B4DLC0;F8VRG9;F8W0G4;F8VXH9;F8VRH0;P57721-5;E9PFP8;P57721-4;P57721;P57721-2;P57721-3;A8MX33;F8VTZ0	PCBP2	2.06291	1.96005	2.05461	-0.102855	0.291978	0.81438	-0.00829993	0.928596	0.968286	0.094555	0.295057	0.821111
A8K8R8;G5EA08;Q9H425;E5RFY9;E5RI90	C1orf198	-0.72719	-0.881135	-0.877176	-0.153945	0.097195	0.703712	-0.149986	0.10485	0.395551	0.00395933	0.939034	0.993336
P53990-2;P53990-3;P53990;P53990-4;A8KAH5;F5H6Z7;F5GXM3;H0YF80;F5H681	IST1	1.16688	1.20095	1.289	0.0340638	0.79021	0.942691	0.122119	0.379855	0.672287	0.0880551	0.228586	0.77526
C9K0H7;Q15413-3;Q15413-2;F8WD27;A8MPV7;Q15413	RYR3	-0.238091	0.159434	-0.118834	0.397526	0.443508	0.862212	0.119257	0.824052	0.921364	-0.278269	0.409687	0.876069
P55196;A8MQ02;P55196-5;P55196-6;C9IYT9;Q5TIG5;H0Y8L4;H0Y8U8;H0Y948;F8W9I4;H0Y9I0;E9PFY5;H0YA98	MLLT4	1.72671	1.73876	1.78699	0.0120546	0.787839	0.942151	0.0602855	0.275257	0.587972	0.0482309	0.189931	0.747598
Q9UIC8;A8MQ43;Q9UIC8-2;Q9UIC8-3	LCMT1	0.41017	0.431392	0.394749	0.0212228	0.669583	0.91521	-0.0154204	0.778151	0.898634	-0.0366432	0.492907	0.903845
E9PFB3;Q0PNE2-2;C9JAS1;Q0PNE2;A8MQ59	ELP6	-0.63391	-0.677095	-0.674972	-0.0431851	0.383425	0.844284	-0.0410626	0.33605	0.640278	0.00212244	0.966206	0.997555
A8MQB8;Q06787-6;G3V0J0;Q06787-2;Q06787-4;Q06787-7;G8JLE9;Q8IXW7;F8W871	FMR1	1.32649	1.36181	1.33117	0.0353276	0.473566	0.872854	0.00468295	0.917155	0.963218	-0.0306446	0.269471	0.799268
A8MRA7;Q5TC12;H0YEW4;H0YD21;B7Z7I6;B7Z7D6;H0YDD6;REV__C9JDR0;REV__Q15738	ATPAF1	-0.866915	-0.881914	-0.976278	-0.0149998	0.920587	0.978954	-0.109364	0.432323	0.710426	-0.0943638	0.510594	0.906712
Q9BY42;A8MSH5;A2A2L5;A2A2L6	RTFDC1	1.78049	1.63144	1.60473	-0.149051	0.0918386	0.703712	-0.175754	0.0210347	0.223643	-0.0267036	0.678356	0.95049
Q13619;A8MSH7;Q13619-2	CUL4A	0.896378	0.881063	0.83066	-0.0153152	0.519747	0.88802	-0.0657189	0.115562	0.412357	-0.0504038	0.199054	0.754345
O94880;A8MSQ1;O94880-2	PHF14	1.51265	1.56874	1.52346	0.0560921	0.332712	0.825217	0.0108127	0.894386	0.955294	-0.0452793	0.543166	0.916596
Q5JTW2;Q5JTW2-3;E7ERV6;A8MST6;E9PHX5;Q5JTW2-2	CEP78	-0.899697	-1.11334	-1.06899	-0.213645	0.175407	0.765121	-0.169294	0.0717891	0.34527	0.0443511	0.72367	0.96241
A8MT24;Q9H446;E5RGQ3;E5RJE3;E5RGS5	RWDD1	0.586449	0.450282	0.519748	-0.136167	0.234319	0.792515	-0.0667011	0.499449	0.751367	0.0694661	0.0616018	0.616474
Q7Z5J4;A8MTC3;Q7Z5J4-2;C9JWB0;Q7Z5J4-3;E7EVZ3;A8MXE8;Q7Z5J4-4;E7ETW1	RAI1	0.749632	0.880013	0.852033	0.130381	0.224707	0.792515	0.102401	0.307716	0.615217	-0.02798	0.366141	0.854766
A8MTG3;O43670-2;O43670;E1P660;H0Y3M2;O43670-3	ZNF207	0.790092	0.59787	0.683309	-0.192222	0.156046	0.740999	-0.106783	0.440313	0.715922	0.085439	0.43346	0.882484
F5GWK4;Q8IUR7-2;A8MTG8;Q8IUR7;B7Z637;Q8IUR7-3;Q8IUR7-6;G5E9V6;H0YGM5;B7Z441;G5E9V7;C9J2I1;C9JAA7;C9JBY2;C9J625;C9J8P8	ARMC8	-0.131993	-0.262189	-0.231876	-0.130196	0.269038	0.807069	-0.0998834	0.359241	0.661226	0.0303128	0.625911	0.937121
C9J0K6;B4DKK2;A8MTH6;P30626;B4DHQ6	SRI	1.81879	1.93379	1.78238	0.114998	0.336741	0.827489	-0.0364165	0.650517	0.83161	-0.151414	0.224708	0.771824
Q8TDR0-2;F5H014;Q8TDR0;A8MTK4	TRAF3IP1	-3.26261	-3.34003	-3.61275	-0.0774195	0.579085	0.895867	-0.350138	0.0334435	0.260042	-0.272718	0.0868599	0.633203
A8MTP9;Q9Y2R4	DDX52	-0.206727	-0.299766	-0.286629	-0.0930386	0.146504	0.740243	-0.0799023	0.0703436	0.343156	0.0131363	0.786958	0.970639
C9IYS5;A8MTS8;B1ALH6;O14832;C9JR86	PHYH	-3.42603	-3.34962	-3.67758	0.0764005	0.56559	0.895867	-0.251556	0.0419075	0.279914	-0.327956	0.0646693	0.616545
Q14185;A8MU08	DOCK1	0.509332	0.490807	0.528039	-0.018524	0.832041	0.954654	0.0187079	0.820068	0.919827	0.0372319	0.642028	0.94071
B7Z7Q6;P42785;A8MU24;E9PR42;E9PL49;E9PLY4;E9PNF7;E9PQB5;E9PL85;E9PNJ1;E9PQN3;E9PKN6;E9PIG4	PRCP	-5.05661	-5.05666	-4.97835	-5.5818e-05	0.99951	0.999763	0.0782575	0.470969	0.73657	0.0783133	0.531058	0.911163
P55854;A8MUA9;B4DUW4;A8MU27	SUMO3	-1.96286	-1.97746	-2.10229	-0.0146021	0.906085	0.976096	-0.139429	0.263195	0.579247	-0.124827	0.244309	0.783359
A8MU44;Q9UJC3	HOOK1	1.25245	1.23433	1.12432	-0.0181153	0.489094	0.878425	-0.128126	0.0960449	0.38359	-0.110011	0.130139	0.686102
A8MUB1;P68366;C9JDS9;C9JEV8;C9JQ00;C9JDL2;C9K0S6;Q9H853	TUBA4A	-0.860665	-0.793021	-0.773462	0.0676439	0.630841	0.903776	0.0872029	0.579414	0.797103	0.0195591	0.904105	0.989808
Q53HC9;A8MUM1;F8WDS8;C9J0U9;C9JVR6;D3YTH5;F8WDX0;F8WB12	TSSC1	0.364091	0.381227	0.427475	0.0171359	0.747919	0.932148	0.0633841	0.286996	0.599227	0.0462482	0.120469	0.676982
P10276-2;P10276;A8MUP8;C9JS86;B8Y636;F8W8A4;H0YGR5;P10826-3;D6RBI3;B4DSI3;P10826-2;P10826	RARA	-0.43199	-0.468303	-0.661865	-0.0363135	0.458623	0.871048	-0.229875	0.0401923	0.27588	-0.193562	0.0669711	0.616545
B8ZZ67;A8MUS8;P63165;B8ZZN6;B8ZZJ0;B9A032	SUMO1	-0.643157	-0.631375	-0.764101	0.0117817	0.882272	0.97017	-0.120944	0.217615	0.537744	-0.132726	0.0703243	0.616545
O60832;A8MUT5;O60832-2;C9IYT0	DKC1	3.06793	2.98521	2.96444	-0.0827201	0.0235191	0.624988	-0.103494	0.035559	0.264063	-0.0207744	0.543764	0.916975
A8MUW5;Q52LJ0;H0YNA1	FAM98B	2.20685	2.11259	2.18301	-0.094253	0.242401	0.792515	-0.0238374	0.721484	0.870051	0.0704155	0.00887033	0.53907
C9JNA8;A8MUX4;Q92551	IP6K1	-2.9516	-3.00765	-2.97784	-0.0560469	0.248125	0.799173	-0.0262332	0.622068	0.819551	0.0298137	0.598629	0.930716
A8MUZ1;O75144;O75144-2	ICOSLG	-3.83176	-3.61801	-3.73707	0.213742	0.222165	0.792515	0.0946907	0.465114	0.731071	-0.119051	0.5043	0.904064
A8MV58;Q16643;Q16643-2;D6R9W4;F8W9Z3;D6RFI1;D6R9Q9;D6RCR4	DBN1	2.48441	2.63149	2.76465	0.147083	0.400575	0.852862	0.280235	0.147104	0.459402	0.133152	0.270528	0.799969
Q5M775-4;A8MV89;Q5M775;Q5M775-5;Q5M775-3;Q5M775-2;F5H2Z1	SPECC1	0.892784	0.986953	0.959095	0.0941696	0.304889	0.819479	0.0663112	0.438451	0.714199	-0.0278584	0.668448	0.95049
E9PNL8;B7Z6M3;A8MVN1;Q13574-2;G3V0F6;E9PPW4;Q6ZVG7;Q13574;F5H033	DGKZ	-3.85147	-3.70936	-3.62803	0.142115	0.405963	0.85527	0.223439	0.034645	0.262172	0.081324	0.61653	0.936449
E9PQP6;A8MVX8;P49354-2;P49354;H0YCW1;H0YE66;E9PPM9	FNTA	-0.512378	-0.442335	-0.392748	0.0700425	0.467385	0.872541	0.11963	0.167672	0.485192	0.0495877	0.595964	0.930716
P62328;A8MW06;Q5T4B6	TMSB4X	2.30627	2.38132	2.25296	0.0750459	0.38553	0.844433	-0.0533108	0.428141	0.707546	-0.128357	0.155571	0.714075
O43660;A8MW61;O43660-2;D6RA26;B7Z982;H0YA24;D6RC87	PLRG1	1.48291	1.40463	1.39759	-0.0782821	0.124858	0.730787	-0.0853153	0.256223	0.575004	-0.0070332	0.908245	0.990432
P47755;A8MW68;B4DE01;F8W9N7;C9JUG7;B4DG50	CAPZA2	1.66647	1.62016	1.813	-0.0463057	0.514164	0.886305	0.14653	0.107557	0.400956	0.192836	0.0268413	0.585785
F8W9L8;A8MW92	PHF20L1	-3.2138	-3.23712	-3.24112	-0.0233225	0.725739	0.927571	-0.0273276	0.758504	0.888763	-0.00400513	0.957529	0.997191
B4DVY1;A8MWD3;O15371;B0QYA5;B0QYA3;B0QYA6;B0QYA7;B0QYA8	EIF3D	3.3304	3.24695	3.19105	-0.0834473	0.171211	0.761731	-0.139349	0.0302281	0.251523	-0.0559015	0.352183	0.85005
P62308;A8MWD9;Q49AN9;F5H013;F5H5R7;C9JVQ0	SNRPG	-0.0490831	-0.102709	-0.228513	-0.0536254	0.232198	0.792515	-0.179429	0.0422619	0.279914	-0.125804	0.0800866	0.631902
E9PFS5;E9PGE1;E7EUR0;E7EX90;A8MWX9;A8MY36;Q14203;G5E9H4;Q14203-2;Q6AWB1;C9JJD0;C9JKG6;E9PCY0;C9JZA4;C9JTE5;C9JJN7;C9J1B7;C9JJW7	DCTN1;DKFZp686E0752	3.3524	3.36195	3.40933	0.00954832	0.849814	0.959586	0.0569266	0.326903	0.631854	0.0473782	0.218111	0.766934
A8MX10;Q9NVN8;Q52LT0	GNL3L	1.57286	1.39688	1.26429	-0.175977	0.0919411	0.703712	-0.308572	0.00103054	0.0693321	-0.132595	0.153676	0.714075
A8MX75;P18074;E7EVE9;Q7KZU6;E9PM96;B4E0F6	ERCC2	-3.04112	-3.02528	-2.92488	0.0158459	0.833889	0.955049	0.116243	0.0838571	0.364774	0.100397	0.215747	0.766934
Q13492-3;Q13492-2;F8VPG7;Q13492;A8MX97;E9PN05;H0YCY1;H0YEF7;H0YEH1;E9PK13;H0YE97;E9PKP6;E9PI56;E9PLJ8;H0YEY8;H0YD48;E9PJT1	PICALM	0.540592	0.531486	0.562308	-0.00910551	0.84138	0.957935	0.0217156	0.702118	0.858404	0.0308211	0.519924	0.909314
F2Z3A9;F2Z2E5;F2Z2T3;B7ZBD3;F2Z3J7;E7EWW3;B7ZBD4;B7ZBD5;A8MXF6;Q9UNT1;Q9UBK7;Q9UNT1-2;Q9UBK7-2;Q9UNT1-3;Q9UBK7-3	RABL2B;RABL2A	-5.50609	-4.92772	-5.23845	0.57837	0.052325	0.662036	0.267638	0.421982	0.701904	-0.310732	0.383798	0.864909
C9JAX1;Q16595-2;A8MXJ6;Q16595	FXN	-0.0937329	0.0117395	-0.203505	0.105472	0.259432	0.806513	-0.109772	0.274459	0.587769	-0.215244	0.0361992	0.599065
A8MXP9;P43243;D6REM6;B3KM87;B7ZAV5;D6R991;H0Y8T4;Q68E03;D6R9F3;D6RAM9;D6RAY2;D6RBS2;D6RCM3;D6REK4;D6R8Z5;D6RBI2;D6RBK5;D6RE02;D6RIA2;H0Y8S1;D6RB45	MATR3	4.03951	3.90696	3.92558	-0.132548	0.200864	0.78028	-0.113929	0.261061	0.57821	0.0186189	0.729046	0.963153
A8MZH8;A8MXQ1;P53801	PTTG1IP	-0.518836	-0.450019	-0.232162	0.0688178	0.814245	0.949494	0.286675	0.316666	0.624321	0.217857	0.415226	0.877787
Q9NQ84;A8MXZ4;Q9NQ84-2	GPRC5C	-4.38504	-4.2586	-4.11705	0.126437	0.205643	0.78028	0.267989	0.0850368	0.36673	0.141552	0.291241	0.818205
A8MY20;O14672;B4DU28;H0YNC5	ADAM10	0.473924	0.566632	0.686972	0.0927085	0.247839	0.799173	0.213048	0.0149881	0.201808	0.12034	0.146196	0.707438
A8MY34;O75880	SCO1	-0.701384	-0.698033	-0.681357	0.00335127	0.978673	0.994469	0.0200273	0.869148	0.942672	0.0166761	0.85004	0.978373
E9PF13;Q96G95;A8MY43;O14874	BCKDK	-2.91239	-2.76368	-2.83881	0.148705	0.0215882	0.624988	0.07358	0.239121	0.559732	-0.0751246	0.243081	0.78303
A8MYT4;Q8NEB9	PIK3C3	-3.62327	-3.5608	-3.55491	0.0624736	0.486782	0.878122	0.0683605	0.495509	0.748844	0.00588694	0.953669	0.996253
Q8WWK9-3;A8MYU4;E9PD90;Q8WWK9	CKAP2	-2.47171	-2.88111	-3.62895	-0.409397	0.120109	0.728527	-1.15724	0.00717167	0.145799	-0.747848	0.0393685	0.604993
Q5BKZ1;A8MYX1;B4E179;Q5BKZ1-2	ZNF326	-0.210188	-0.383157	-0.388155	-0.172969	0.233606	0.792515	-0.177968	0.161893	0.477116	-0.00499889	0.965442	0.997191
H0Y720;Q9UPQ9-1;A8MYY3;C9J5L7;Q9UPQ9	TNRC6B	-3.94664	-3.90911	-4.01165	0.0375285	0.621718	0.900578	-0.0650119	0.467021	0.732693	-0.10254	0.229233	0.77568
F5HFY4;A8MZ22;Q99733;C9J6D1;C9JZI7;E9PNW0;E9PJJ2;E9PS34;E9PNJ7;E9PKT8;A8MXH2;E9PP22;E9PKI2;C9J1B1;H0YCI4	NAP1L4b;NAP1L4	2.17107	2.1249	2.13519	-0.0461755	0.659464	0.913146	-0.0358869	0.719144	0.868689	0.0102887	0.887716	0.988038
P14406;A8MZ71;D6RIE3;D6RGV5;D6R9C3	COX7A2	-1.13706	-1.08486	-1.06891	0.0521998	0.852818	0.959914	0.0681491	0.791258	0.906263	0.0159493	0.945286	0.995553
Q9UL46;A8MZ76;C9JE52;H0YM70;H0YKU2;H0YLG1;H0YLD2	PSME2	2.18606	2.18488	2.23496	-0.00118109	0.978574	0.994469	0.0489022	0.412211	0.696335	0.0500832	0.451548	0.892315
A8MZB2;P61599	NAA20	-0.672987	-0.774343	-0.798423	-0.101356	0.191408	0.776704	-0.125436	0.143226	0.456551	-0.0240799	0.384806	0.864974
O60613-2;A8MZD0;O60613	2015-09-01	-1.67993	-1.71166	-1.61902	-0.0317278	0.75048	0.932148	0.0609139	0.420607	0.700684	0.0926417	0.393795	0.870064
O75909-1;A8MZK4;G3V5E1;O75909;O75909-4;C9JI13;O75909-2;C9J9Q3;C9JSW4;G3V2Q3;G3V235	CCNK	-0.705541	-0.76956	-0.816346	-0.0640191	0.158884	0.745204	-0.110806	0.055717	0.317029	-0.0467865	0.323401	0.83429
A9R9N8;F8VU18;P01892;A9R9N7;P10316;P01891;P30459;P30453;P16190;P16189;P16188;P30447;P05534;Q5SRN7;B0UXQ1;A2BDY9;E9PNV0;P30457;P13746;P04439;P30512;P10314;B0UXQ0;Q5SRN5;P13746-2;F8VZP0;F8VPX3;F8VPA0;A2ARK8;P30456;P30450;P18462;Q5SPM3;B4DVX9;E7EW36;Q5SUL6;Q29940;P30493;P18465;P30455;P30443;Q5SUL4;F5GXQ3;F8VVT3;P30498;P30495;P30490;P30484;P30464;P18464;E9PBB8;P30480;P30479;P30466;P30462;P30460;P1846…	HLA-A	1.58052	1.63278	1.60997	0.0522663	0.536496	0.893544	0.0294544	0.738952	0.878739	-0.0228119	0.737207	0.964221
A9UHW6;A9UHW6-2	MIF4GD	-3.6616	-3.29003	-3.34	0.37157	0.140293	0.740243	0.321601	0.101998	0.391797	-0.0499685	0.809993	0.972744
Q8IYB3-2;Q8IYB3;A9Z1X7;E9PCT1;B4DED5	SRRM1	-0.0837047	-0.0997352	-0.151511	-0.0160305	0.888748	0.971527	-0.0678066	0.56934	0.793121	-0.0517761	0.169214	0.720736
B7Z9U0;B0AZS3;E5RIL2;B7Z8R1;B7Z5Z0;Q9UFF9	CNOT8	-1.46693	-1.5887	-1.38528	-0.121778	0.180984	0.765121	0.0816446	0.354559	0.65736	0.203423	0.0665436	0.616545
B0QXZ6;O95503	CBX6	-3.31209	-3.13546	-3.15517	0.176629	0.272345	0.807392	0.156919	0.263226	0.579247	-0.0197096	0.89149	0.988224
Q9Y262;B0QY89;G8JLH4;B0QY90;B3KNG0;C9JHP4;C9K0Q7;H0Y7E6	EIF3L	3.1596	3.05151	3.04467	-0.108086	0.0652873	0.686807	-0.114929	0.0561084	0.318159	-0.00684234	0.848341	0.977955
F2Z2F1;B0QYF8;P02144;F2Z337;B4DUI1;B0QYF7;Q8WVH6	MB	-0.921915	-1.03485	-1.03251	-0.112931	0.288448	0.81438	-0.110596	0.295633	0.606397	0.00233499	0.90126	0.989516
B0QYK1;B0QYK0;Q96FE8;Q01844;Q96MX4;Q01844-2;C9JGE3;F8WC90;Q9BWA2	EWSR1	2.19477	2.09688	2.16244	-0.0978879	0.209159	0.78151	-0.0323272	0.612748	0.815389	0.0655608	0.00923377	0.53907
P63279;B0QYN7	UBE2I	2.42629	2.48839	2.12229	0.0620972	0.363564	0.840542	-0.303994	0.262614	0.57913	-0.366091	0.204914	0.759717
Q86YA9;B0QYR7;Q9UJY5;Q6IC75;B0QYS4;B0QYS5;B0QYR6;Q9UJY5-2;B0QYR9;B0QYS0;B0QYS1;B0QYS2;B0QYS3;B0QYR5;B0QYR8;B7Z1E9;Q9UJY4	GGA1	-2.59956	-2.62364	-2.45735	-0.0240885	0.762991	0.935773	0.142205	0.0208002	0.222749	0.166293	0.130515	0.68658
B0QYW5;F5GYD1;B4DU97;O43808	SLC25A17	-3.50655	-3.55273	-3.4591	-0.0461846	0.785961	0.941578	0.0474466	0.746986	0.882036	0.0936312	0.47329	0.898974
Q658Y7;F8VXF8;P25440;H0Y6K2;H0Y5T9;P25440-2;B0S7P1;H0YAU3;H0Y665;B0V072;H0Y602;B0V073;H0YDJ7;E9PIQ3	DKFZp313H139;BRD2	-0.428655	-0.543492	-0.469042	-0.114837	0.0178337	0.624988	-0.0403868	0.341046	0.645075	0.07445	0.137428	0.695031
B0S8I7;Q14657	LAGE3	-4.30787	-4.24875	-4.28484	0.0591183	0.730957	0.929208	0.0230318	0.871668	0.944765	-0.0360865	0.749384	0.966218
P46379-2;B0UX83;P46379;P46379-3;G3V1Z5;F8VXY4;F8VX53;E7EMZ4;F6S6P2;F6TH84;F6UR09;F6U1F2;F6XTU0;F6RG75;F6WML8;F6VEM6;F6X9W3;F6U341;F6TC96;H0Y710;H0Y4L1;C9JAY9;E9PEC8;E7EPC5	BAG6	1.75795	1.7248	1.75231	-0.0331522	0.35844	0.838262	-0.00563396	0.834666	0.924033	0.0275183	0.332817	0.838127
B0UZZ8;O15213;Q5HYZ1;A2ABB6;H0Y6G3	WDR46	-2.02346	-1.90551	-2.08695	0.117945	0.422986	0.860317	-0.0634879	0.654613	0.832527	-0.181432	0.0479421	0.613067
P26640;B0V043;H0Y4A6;E7EVJ6;Q5SP20;B4DZ61;H0Y426;B0V044;A2ABF4;H0Y3X9	VARS	3.50707	3.4998	3.54906	-0.00726905	0.908168	0.976731	0.0419911	0.513578	0.759311	0.0492602	0.311907	0.827054
Q5JP35;B0V1F1;H0Y6B8;H0Y5H4;E9PEY1;F8W1L0;B0V1E9;Q29983	MICA	-2.83125	-2.94812	-3.03363	-0.116869	0.405949	0.85527	-0.202376	0.190135	0.509492	-0.0855071	0.583111	0.928234
Q03519-2;B0V2J7;Q03519;Q5HY71;E7ESQ3;E7EQ98;F8VX49;E7EUZ6;E7ENX8;E7EMI1	TAP2	-2.12968	-2.03461	-1.94517	0.0950702	0.810529	0.94812	0.18451	0.63291	0.823214	0.0894402	0.751886	0.966218
B1A8Z4;B1A8Z7;B1A8Z6;B1A8Z5;P51532;Q9HBD4;F5H0X5;H0YGM3;F6XDY1;F6UH26;B1ALG1;B1ALG2;Q96A70-3;Q96A70-4;Q96A70;Q96A70-2	SMARCA4	2.59208	2.54974	2.52714	-0.0423365	0.52493	0.890268	-0.0649387	0.361536	0.662836	-0.0226022	0.486095	0.903473
B1AH87;P30536	TSPO	-1.70314	-1.67257	-1.64639	0.0305684	0.876093	0.966376	0.056747	0.709888	0.862144	0.0261786	0.882808	0.988038
B1AH89;Q14166;E9PGR8	TTLL12	1.97216	1.96682	1.978	-0.00533509	0.934137	0.979765	0.00584192	0.916421	0.96262	0.011177	0.840622	0.977779
P55769;B1AHD1	NHP2L1	1.67344	1.6504	1.51896	-0.023044	0.808608	0.94742	-0.154487	0.0682309	0.339894	-0.131443	0.227751	0.773946
B1AHQ6;Q9NSP4;Q9NSP4-3;B1AHQ7;B1AHQ9;Q9NSP4-2	CENPM	-3.44214	-3.63433	-3.95505	-0.192193	0.185897	0.769767	-0.512908	0.0116458	0.180103	-0.320715	0.0672554	0.616545
B1AJQ6;Q86Y82;E9PBB7	STX12	0.709344	0.76556	0.811281	0.0562155	0.776111	0.940035	0.101937	0.63016	0.821763	0.0457218	0.822336	0.975564
B1AJY5;B1AJY7;O75832;B1AJY6;Q8IZK9	PSMD10	0.462085	0.329099	0.55109	-0.132985	0.309206	0.821182	0.0890055	0.466763	0.732484	0.221991	0.0106679	0.545431
B1AK13;P35914;F5GYT9;B4DUP4;G5E9S9;B7Z4D4;H0Y2L7;B7Z212;F8W793;Q8TB92-2;Q8TB92	HMGCL	-0.328558	-0.188931	-0.153508	0.139628	0.0557602	0.663569	0.17505	0.0306204	0.252025	0.0354222	0.530247	0.911163
Q6P587;Q6P587-2;B1AK40	FAHD1	1.04613	1.10068	1.07946	0.0545491	0.341379	0.829716	0.0333305	0.475628	0.738703	-0.0212186	0.643933	0.942321
B1AK53-2;B1AK53;H0Y7L4	ESPN	-1.456	-1.432	-1.47521	0.0240009	0.85069	0.95984	-0.0192024	0.910413	0.961725	-0.0432033	0.770985	0.966913
Q9HAF1-2;Q9HAF1;B1AK64;Q9HAF1-3;B1AK63	MEAF6	0.0233979	0.0374866	0.014094	0.0140888	0.898534	0.97515	-0.00930391	0.900812	0.95791	-0.0233927	0.834234	0.977779
B1AK87;P47756-2;B1AK88;E7EQ40;P47756;F6USW4;B1AK85;F6Q0E3	CAPZB	2.9723	2.97048	3.03898	-0.00182567	0.9776	0.994117	0.0666787	0.353714	0.656834	0.0685044	0.0552038	0.613067
Q9UJF2;B1AKC7;F8W755	RASAL2	-2.06451	-2.07364	-2.10745	-0.00913391	0.921492	0.978954	-0.0429388	0.55808	0.787779	-0.0338049	0.727074	0.963153
B1AKC8;Q9NUA8;F8WAI8	ZBTB40	-3.02585	-3.01309	-3.1424	0.0127666	0.947279	0.983739	-0.116549	0.565477	0.791688	-0.129316	0.00158755	0.476116
O43847-2;B1AKJ5;O43847;G3V1R5;F5H6R2;F5H7V1;H0Y5G9;E9PHF8	NRD1	1.91167	1.84795	1.78629	-0.0637212	0.405318	0.85527	-0.125381	0.139156	0.450709	-0.0616602	0.273626	0.803047
B1AKL4;Q9NRA8;Q9NRA8-2;B1AKL3;B4DR76;B1AKL5;B0QYZ7	EIF4ENIF1	-0.441876	-0.492091	-0.421658	-0.0502151	0.618982	0.900578	0.0202179	0.831354	0.922939	0.0704331	0.259849	0.795319
B1AKN7;B1AKN5;Q12857-2;F5H0R0;Q12857;B1AKN8;F8W8W3;E2QRI7;B1AKN6;F5H5Z3;F8W8H9;Q14938-5;Q14938-3;Q14938-2;C9JWJ8;Q14938-4;C9JSM5;Q14938	NFIA;NFIX	-1.77778	-1.82845	-1.88386	-0.0506722	0.458345	0.871048	-0.106078	0.209484	0.528507	-0.0554054	0.525204	0.910103
Q9NP97;B4DFR2;B1AKR6;Q8TF09	DYNLRB1	-2.2137	-2.00093	-2.03028	0.212763	0.108081	0.716664	0.183417	0.281303	0.594727	-0.0293461	0.854151	0.979592
B1AKT3;B1AKT4;Q9Y3A6;F5H307	TMED5	0.369564	0.23754	0.38362	-0.132025	0.202791	0.78028	0.0140558	0.846032	0.930626	0.14608	0.137072	0.695031
F5H591;B1AKU5;B1AKU4;Q92845	KIFAP3	-3.74398	-3.54108	-3.42488	0.202894	0.151033	0.740243	0.319095	0.0791422	0.357018	0.116201	0.428861	0.881478
B1AKV4;Q9NVA1-4;Q9NVA1-2;Q9NVA1;B7Z1C6;B7Z7J8;Q9NVA1-3;B7Z314;B1AKV5;B1AKV3;F8WCR2;F5H4C5;B1AKV2;B1AKV6	UQCC	-0.688339	-0.571804	-0.594622	0.116535	0.220822	0.792515	0.0937173	0.285582	0.598454	-0.0228177	0.655382	0.945395
B1AL69;Q7L3B6	CDC37L1	-4.01226	-3.96789	-3.98911	0.044367	0.588056	0.895867	0.0231542	0.869255	0.942672	-0.0212127	0.88021	0.987664
B1ALB4;E9PCE5;Q92540-2;Q92540;E9PCI0;E9PD50;Q92540-4;E9PEH2;E9PEK3	SMG7	-1.22316	-1.40955	-1.49689	-0.186383	0.0283017	0.624988	-0.273724	0.00216921	0.0863996	-0.0873417	0.172701	0.724329
B1ALD0;Q9Y6B7	AP4B1	-2.41727	-2.24791	-2.35433	0.169353	0.212363	0.783995	0.06294	0.429246	0.707648	-0.106413	0.411293	0.876636
B1ALD9;Q15063;Q15063-3;B1ALD8;Q15063-4;Q15063-2;F5H628;F5H570	POSTN	-2.98435	-3.17089	-2.87457	-0.186534	0.678172	0.915829	0.109781	0.793394	0.907467	0.296315	0.500257	0.904064
Q14155-1;B1ALK7;B7Z6G2;Q14155-5;Q14155-6;Q14155-2;Q14155-3;Q14155;E7EUY6;H0YFH7;E9PDQ5;E7EU80;B7Z6D9;C9JDI6;B1ANY6;E7ENL8	ARHGEF7	1.4024	1.40279	1.47979	0.000384354	0.995615	0.99821	0.0773879	0.331982	0.636784	0.0770035	0.119247	0.676982
O95758-1;B1ALY5;O95758-2;O95758;O95758-5;O95758-4;B1ALY6;B1ALY2	PTBP3	1.22478	1.23746	1.20845	0.0126772	0.705198	0.923012	-0.0163317	0.63186	0.822859	-0.0290089	0.325582	0.83429
B1AN62;Q9HAN9	NMNAT1	-4.63734	-4.87807	-4.68472	-0.240733	0.294574	0.81438	-0.0473842	0.83	0.92231	0.193349	0.227757	0.773946
Q16774;B1ANH5;B1ANH0;F5GXL9;B1ANG9;B1ANH1;B1ANH6;B1ANH2;B1ANH3;E9PEG7	GUK1	0.0834847	0.081208	0.145615	-0.00227671	0.991216	0.996742	0.0621299	0.733494	0.876398	0.0644066	0.695569	0.952462
Q14UF5;E9PSH2;P08174;Q14UF4;Q14UF6;P08174-2;B1AP13;F5H2H0;B1AP15	CD55	0.307763	0.474552	0.477021	0.166789	0.00609631	0.59829	0.169258	0.0124047	0.184822	0.00246843	0.924873	0.9923
E9PB91;B1APJ0;O14925;E7EP42;Q5SRD1;H0Y6X5;C9JV18;C9JSY4	TIMM23;TIMM23B	0.63438	0.51435	0.558078	-0.120029	0.448985	0.864051	-0.0763022	0.639277	0.826809	0.0437272	0.692004	0.952462
B1APM4;P35610;B4DU95;A8K3P4	SOAT1	-0.0319642	0.0952153	-0.0208334	0.12718	0.694239	0.919699	0.0111308	0.971724	0.986381	-0.116049	0.58559	0.928624
B1APR7;Q99504-2;B4DNZ7;B4DIR7;Q8IVX7;Q99504	EYA3	-2.61048	-2.67488	-2.67313	-0.0643957	0.600433	0.898978	-0.0626495	0.576499	0.795002	0.00174619	0.989071	0.998792
Q7Z5Y1;B1AQP1;P22415;E9PME6;H0YD59	usf1-bd;USF1	-2.8021	-2.70713	-2.68164	0.0949743	0.228032	0.792515	0.120468	0.101292	0.391462	0.025494	0.666344	0.95049
P07602;P07602-2;C9JIZ6;P07602-3;F8W6Z6;B1AVU8;F5H0X6;Q5BJH1	PSAP	3.01703	3.00822	3.10182	-0.00881087	0.926829	0.979765	0.0847901	0.393419	0.683116	0.093601	0.159507	0.71455
Q03518;B1AZV3;F5H648	TAP1	-0.615634	-0.390128	-0.342097	0.225505	0.178269	0.765121	0.273537	0.122584	0.423123	0.0480317	0.630736	0.937415
B2CI53;D3K174;B5M453;E9PDL9;B6DY53;B6DY52;B5M452;C9JXL3;E9PGC1;E9PFN4;Q9Y6M7-5;F8W7E6;Q9Y6M7-3;C9JRP1;Q9Y6M7-2;Q9Y6M7;Q9Y6M7-4	SLC4A7	-0.0354789	-0.0671028	-0.126382	-0.0316238	0.482482	0.876077	-0.0909034	0.443966	0.717422	-0.0592796	0.606936	0.933983
B2RAX6;Q9Y5J1;H0YAJ9;H0Y8V3;H0Y9B5;H0Y8Z2;H0Y8K8	UTP18	0.726017	0.665402	0.507227	-0.0606158	0.483966	0.876739	-0.218791	0.0593417	0.323796	-0.158175	0.0427351	0.613067
B2RD65;Q5PSV4;H0YHD0	BRMS1L	-0.00204636	0.0272563	0.069936	0.0293027	0.729871	0.928974	0.0719824	0.326667	0.63165	0.0426797	0.567441	0.927489
B2RTY4-5;B2RTY4-2;B2RTY4;B2RTY4-4	MYO9A	-2.31513	-2.53188	-2.4242	-0.216748	0.152073	0.740243	-0.109066	0.405847	0.692375	0.107682	0.230075	0.776421
F2Z3P9;C9JXQ9;B2RUY3;O95168	NDUFB4	-0.364757	-0.345842	-0.370647	0.0189154	0.900879	0.975714	-0.00588971	0.966482	0.984809	-0.0248051	0.803654	0.970639
B2WTI4;Q6NYC1-2;Q6NYC1;Q6NYC1-3	JMJD6	-0.93271	-1.14816	-1.24604	-0.215454	0.0345351	0.643959	-0.313333	0.0798762	0.358482	-0.0978793	0.457379	0.894442
B3KMG0;Q53GS7-2;Q53GS7	GLE1	-4.3081	-4.59841	-4.51087	-0.290313	0.0211701	0.624988	-0.202766	0.12486	0.426768	0.0875469	0.4088	0.876069
B3KP49;B4DID0;B4DQH9;Q6VN20	RANBP10	-4.33778	-4.40723	-4.10873	-0.0694435	0.551263	0.893842	0.229052	0.115374	0.412357	0.298495	0.0186048	0.567205
B3KPG5;B3KR43;H0YJJ1;B5MBZ9;G3V2F8;Q8TBZ3;Q8TBZ3-2;E7EUY8	WDR20	-4.8925	-4.75001	-4.80695	0.142485	0.5704	0.895867	0.0855484	0.711195	0.862836	-0.056937	0.626614	0.937121
Q8IXK0-2;B3KPJ4;Q8IXK0-4;Q8IXK0;Q8IXK0-5;Q8IXK0-3;C9J3D2	PHC2	-0.120385	-0.0590532	-0.0625234	0.0613321	0.472165	0.872854	0.0578619	0.511531	0.758052	-0.0034702	0.973422	0.998618
B5MBX1;Q9NQC1-3;Q9NQC1-2;Q9NQC1;D3DQA3;G3XAA4;B3KPL2;C9J929;D6R9B8;Q6IE81-3;B4DM93;Q6IE81-2;Q6IE81	PHF15	-0.796375	-0.79574	-0.775884	0.000635552	0.998029	0.999223	0.0204913	0.925658	0.966945	0.0198558	0.939262	0.993336
B3KQ13;Q6YP21;Q6YP21-2;Q5T278;Q16773-2;Q16773	CCBL2	1.35678	1.313	1.42567	-0.0437792	0.386112	0.844433	0.068887	0.102755	0.391797	0.112666	0.0706628	0.616545
B3KQC5;Q9UKM7;H0YG20;H0YGV7;H0YIU0;H0YI64	MAN1B1	-1.27166	-1.42676	-1.15492	-0.155093	0.427042	0.860317	0.116743	0.460722	0.727834	0.271836	0.190734	0.747598
B3KUP0;B3KQR7;C9JP16;Q8NB01;O75718	CRTAP	-2.70618	-2.86438	-2.95767	-0.158202	0.0293391	0.624988	-0.251491	0.0196959	0.219239	-0.0932889	0.124993	0.678404
B3KQT9;G5EA52;P30101;F5H119	PDIA3	4.00873	3.99027	4.03849	-0.0184565	0.493551	0.879588	0.0297606	0.379129	0.6721	0.0482171	0.192181	0.747654
B4DX87;B3KR15;Q9UKI8;Q9UKI8-3;Q9UKI8-2;B3KRP1	TLK1	-3.87636	-3.69705	-3.35439	0.179311	0.00394593	0.577491	0.521967	0.0395673	0.274812	0.342656	0.0895754	0.636225
F5H5N1;B3KRI2;O75251;C9JKS5;F5GXJ1;F5H273;F5H350;F5GX93;Q6ZS38	NDUFS7	1.18411	1.25231	1.1647	0.0682059	0.658391	0.913046	-0.0194078	0.892398	0.95459	-0.0876137	0.413845	0.877391
B3KRR0;Q96S40;P07992;Q7Z7F5	ERCC1	-2.39703	-2.51066	-2.32625	-0.113636	0.312863	0.821182	0.0707739	0.499124	0.751367	0.184409	0.120461	0.676982
B4DMT5;O00303;B3KSH1;H0YDT6;E9PQV8	EIF3F	1.96434	1.91464	1.85251	-0.0497004	0.333025	0.825217	-0.111835	0.0632858	0.330838	-0.0621345	0.296229	0.821111
F5GWL8;B3KSI9;Q9NQ48;C9J0R9	LZTFL1	-0.30333	-0.249108	-0.230897	0.0542222	0.546878	0.893842	0.0724337	0.459439	0.727622	0.0182115	0.875546	0.986591
B3KT25;Q96S55-2;Q96S55;Q96S55-3;Q96S55-4	WRNIP1	-0.383415	-0.41096	-0.38719	-0.0275441	0.57954	0.895867	-0.00377462	0.906588	0.960389	0.0237695	0.634924	0.938159
P49959-2;F8W7U8;P49959;B3KTC7;F5GXT0;F5H742;F5H256	MRE11A	1.2493	1.23409	1.19885	-0.0152153	0.679583	0.915829	-0.050458	0.248153	0.565746	-0.0352427	0.212625	0.765507
Q9UBU8-2;B3KTM8;Q9UBU8;H0YMJ0;H0YLJ3;H0YNE0;B7Z6R1;H0YM21;H0YLV1;H0YMT8;H0YNX3;H0YNI8	MORF4L1	0.721277	0.564482	0.410921	-0.156795	0.0525564	0.662036	-0.310356	0.00623737	0.137277	-0.153561	0.00846871	0.527492
B3KU87;B5MCR8;B7Z901;Q6NXT4;Q6NXT4-2	SLC30A6	-5.69927	-5.52432	-5.43211	0.174954	0.216384	0.790349	0.267158	0.204176	0.524256	0.0922035	0.581943	0.92789
B3KU92;Q6P2P2	LOC90826;PRMT10	-2.41086	-2.5139	-2.44047	-0.103041	0.00189667	0.527455	-0.029604	0.279786	0.593121	0.0734369	0.0479469	0.613067
E7EV16;P55058-2;P55058;B3KUE5	PLTP	-4.36824	-3.81529	-3.86809	0.552953	0.16486	0.751142	0.500149	0.202175	0.521579	-0.052804	0.730258	0.963204
F5H3C5;B3KUK2;F5H4R2;F5GYZ5;P04179;G8JLJ2;P04179-2;B4E3K9;G5E9P6;F5GXZ9	SOD2	0.26092	0.208034	0.273549	-0.0528862	0.23033	0.792515	0.012629	0.65282	0.832511	0.0655152	0.1421	0.699743
B3KV94;F5H7Y2;Q9UGL1;Q9UGL1-2;F5GWZ5	JARID1B;KDM5B	-4.43392	-4.03786	-3.74105	0.396066	0.147136	0.740243	0.692869	0.00345378	0.102194	0.296803	0.238256	0.782456
B3KVH8;Q9BUL5;Q9BUL5-2;C9J6D8	PHF23	0.447114	0.417991	0.417377	-0.0291225	0.773668	0.939625	-0.0297372	0.774188	0.898096	-0.000614709	0.993483	0.999629
B3KVZ3;Q9H3R5;H0Y9E6	CENPH	-2.11154	-2.22733	-2.79024	-0.115789	0.239185	0.792515	-0.678701	0.0401134	0.27588	-0.562912	0.0685055	0.616545
B3KWF9;Q9BT17-2;E7EVK2;Q9BT17;E9PI62	MTG1	-1.35079	-1.32176	-1.46624	0.0290282	0.833024	0.955033	-0.115448	0.331879	0.636784	-0.144477	0.27294	0.802644
D6REB5;P35475;B3KWK6	IDUA	-2.30388	-2.19397	-2.10842	0.109906	0.317447	0.821182	0.19546	0.0630153	0.330838	0.085554	0.401815	0.874019
B3KXS5;P36776;F5GZ27	LONP1	2.86322	2.92293	2.94688	0.0597121	0.638029	0.907815	0.0836643	0.512743	0.759052	0.0239522	0.835561	0.977779
B5MD46;Q9BXI6;B3KXT8;H0Y2U5;H0Y5R9;F8WCD1;F8W9Y7	TBC1D10A	-2.83848	-2.73124	-2.83661	0.107239	0.153842	0.740353	0.00187003	0.981592	0.9909	-0.105369	0.221084	0.768515
O43747;B3KXW5;O43747-2;E7EUH1;F5GZV5;B4DGE1;H0YJ47	AP1G1	2.95178	2.94865	2.93125	-0.00312793	0.909555	0.977505	-0.0205306	0.592993	0.805001	-0.0174027	0.690425	0.952462
B3KY83;P19793;P48443;H0Y4M4	RXRA	0.0680691	0.156552	0.225692	0.0884828	0.097451	0.703712	0.157623	0.0229974	0.232556	0.0691401	0.157226	0.714075
Q13188;B3KYA7;E5RFQ9	STK3	-0.46608	-0.426525	-0.444995	0.0395553	0.397035	0.849773	0.0210847	0.7216	0.870051	-0.0184706	0.755308	0.966218
B4DDG8;O95453;B4DWR4;B4DSB0;F5H1Z4	PARN	1.6616	1.63029	1.66312	-0.0313057	0.298332	0.81438	0.00151883	0.96883	0.985245	0.0328246	0.369597	0.856349
Q10469;B4DDK9	MGAT2	-3.79168	-3.79271	-3.76119	-0.00103541	0.995916	0.99821	0.0304824	0.873881	0.945697	0.0315178	0.9014	0.989516
B4DDR1;Q9H788;H0YAT1	SH2D4A	-0.708152	-0.642936	-0.526057	0.0652157	0.380425	0.844268	0.182094	0.0681693	0.339894	0.116879	0.0512979	0.613067
B4DDR9;Q5T282;Q92966	SNAPC3	-5.80008	-5.94808	-6.01163	-0.148006	0.381815	0.844268	-0.211552	0.152531	0.46633	-0.0635456	0.661707	0.948885
B4DDT7;P54619;F8W9D1;F8VYY9;H0YIC9;F8VVA3;H0YHF8;F8VSL2;F8VPF5;F8VZX1;F8VSH3;F8VRY2;F8VU55;F8W046;Q9UGJ0-2;G8JLM0;E9PGP6	PRKAG1	0.710034	0.709509	0.74005	-0.000524972	0.99176	0.996742	0.0300165	0.591341	0.804252	0.0305415	0.31039	0.825684
B4DDV1;Q13325;P09913;Q5T764	IFIT5	0.266752	0.173302	0.248567	-0.0934501	0.421311	0.860103	-0.0181848	0.885842	0.950972	0.0752653	0.567995	0.927489
C9JW95;C9JV49;B4DDY8;P49590;E9PD60;C9JHI8;E9PG66;B4DQ67;F5HHF0;D6RJE6	HARS2	0.690551	0.757847	0.724754	0.0672952	0.0870911	0.703712	0.0342024	0.382621	0.674773	-0.0330928	0.438673	0.887765
B4DDZ0;E7EW32;Q7L1V2	MON1B	-1.66238	-1.67616	-1.58645	-0.0137855	0.824357	0.951592	0.0759293	0.175007	0.489801	0.0897148	0.166822	0.720317
P20839-2;B4DE09;C9J381;P20839;E7EQS0;P20839-3;C9JV30;C9K0R9;C9J029	IMPDH1	0.92177	0.860245	0.747647	-0.0615249	0.13623	0.740243	-0.174123	0.000879832	0.0669015	-0.112598	0.0418993	0.613067
B4DXV1;B4DE19;B4DIG1;B4DKA4;Q9H9T3-2;Q9H9T3;H0YAP7	ELP3	-1.15984	-1.15648	-1.12318	0.00336209	0.968355	0.990117	0.036657	0.656674	0.833659	0.0332949	0.600643	0.93143
Q5T0Y8;Q92485-2;B4DE65;F8VWW8;Q92485	SMPDL3B	-3.31261	-3.16836	-3.10242	0.144258	0.252486	0.799949	0.21019	0.13502	0.442749	0.0659325	0.522191	0.910103
G3V5L7;G3V2I9;G3V5H8;G3V578;H0YJT9;G3V4S9;Q9UN36-5;G3V3N4;Q9UN36-2;Q9UN36-3;B4DE86;Q9UN36;H0YJ56;G3V271;G3V2A6;G3V5B7;G3V383;G3V5S0;G3V392;G3V5G0;Q9UN36-4	NDRG2	-0.676952	-0.505031	-0.577925	0.171921	0.0678224	0.689556	0.0990271	0.203441	0.523411	-0.0728943	0.271638	0.800656
Q9C037-3;B4DEC5;Q9C037-2;Q9C037	TRIM4	-2.84751	-2.87918	-2.89832	-0.0316679	0.690384	0.917892	-0.0508104	0.478852	0.741126	-0.0191425	0.730035	0.963153
P26639;B4DEG8;E7ERI3;G3XAN9;D6RCA5;D6R9F8;D6RDJ6;D6RBR8;D6RJ97;D6RHV7;D6RCS6	TARS	3.97243	3.91698	3.91331	-0.05545	0.263135	0.806513	-0.0591204	0.239961	0.560181	-0.00367044	0.854612	0.97976
B4DEI4;Q9H8Y8;B4DKT0;Q9H8Y8-2;F8WEG2;C9J9V9;C9JBH8;C9J0V5	GORASP2	1.28846	1.28296	1.33679	-0.00549207	0.929144	0.979765	0.0483347	0.479314	0.74114	0.0538268	0.149925	0.712397
B4DEM6;Q96GM8	TOE1	-2.91777	-3.00407	-3.09786	-0.0862976	0.0716483	0.700498	-0.180091	0.231779	0.551498	-0.093793	0.476841	0.900034
O43414-3;B4DEX5;H0Y4B0;E9PDK8;O43414-2;C9JA75;O43414;F6QUN3;F6UGJ8	ERI3;PRNPIP	-0.160161	-0.143038	-0.205395	0.017123	0.668577	0.915138	-0.0452337	0.626447	0.821536	-0.0623566	0.523288	0.910103
B4DEY6;B4DG80;Q9NZU5;C9IYS1;F5GX84	LMCD1	-1.21924	-1.0365	-0.969953	0.182741	0.274344	0.807392	0.249288	0.169026	0.486312	0.0665471	0.663342	0.949136
B4DF47;Q9BUK6-3;Q9BUK6-2;Q9BUK6;Q9BUK6-7;B4DHK3;Q9BUK6-5;Q9BUK6-4	MSTO1	-2.97666	-2.86353	-2.85018	0.11313	0.136768	0.740243	0.12648	0.265952	0.582584	0.0133502	0.897675	0.988288
Q13286-4;Q2TA70;B4DFF3;Q13286-2;Q13286-3;Q13286;O95090;Q13286-5;B4DMY6;O95089	CLN3	-1.51241	-1.47991	-1.31445	0.0324998	0.845187	0.958457	0.197967	0.31419	0.62243	0.165467	0.354206	0.85005
B4DFI9;O60921;C9JA95;F8WAW9;C9JCK8	HUS1	-0.221443	-0.225719	-0.344401	-0.00427671	0.903772	0.975714	-0.122959	0.0760294	0.353722	-0.118682	0.0832287	0.633088
B4DHT5;Q96CM8;B4DFQ6;E9PF16;B4DUF5;D6RF87	ACSF2	0.808748	0.927015	1.03003	0.118266	0.0467988	0.659961	0.221286	0.0201763	0.221144	0.10302	0.139412	0.696152
F5GYC4;B4DG22;B7ZB17;P51812;B1AXG1;B1AXG2	RPS6KA3	0.522863	0.445538	0.564718	-0.0773247	0.211005	0.783686	0.0418556	0.324258	0.629695	0.11918	0.0952762	0.653977
P06744;B4DG39;Q8N196	GPI	4.19686	4.15131	4.15804	-0.045546	0.513739	0.886305	-0.0388199	0.575893	0.795002	0.00672611	0.759482	0.966269
B4DG42;Q96S97;C9JJV6;C9JZL8;C9J5M0;C9JC07	MYADM	-2.47911	-2.22763	-2.26812	0.25148	0.59399	0.898565	0.210985	0.561342	0.789255	-0.0404946	0.92451	0.9923
P19367-4;B4DG62;P19367-2;P19367;P19367-3;E7ENR4;B1AR63;B1AR62;B1AR61	HK1	3.89591	3.86538	3.90847	-0.0305263	0.741482	0.932148	0.0125676	0.861296	0.938037	0.0430939	0.626533	0.937121
B4DG72;E9PBS5;O15211	RGL2	-2.4663	-2.3421	-2.22509	0.124197	0.139994	0.740243	0.241213	0.0409741	0.278789	0.117016	0.17611	0.73026
B7Z6M1;F8W8D8;B4DGB4;P13797;Q5TBN3	PLS3	-3.33884	-3.0548	-3.14804	0.284045	0.153074	0.740353	0.190799	0.10703	0.39991	-0.093246	0.578727	0.927489
B4DGG7;Q96G74-2;Q96G74-3;G5E9D7;Q96G74	OTUD5	-4.13178	-3.89318	-3.86741	0.238592	0.0791979	0.700498	0.264366	0.070928	0.344281	0.0257742	0.834722	0.977779
B4DGL8;G3XAC4;G3V1J3;O75027;O75027-2	ABCB7	-0.562478	-0.538799	-0.535647	0.0236784	0.871397	0.964351	0.0268307	0.846226	0.930626	0.00315238	0.975615	0.998618
Q969G3-2;B4DGM3;Q969G3;C0IMW5;B4DFR4	SMARCE1	0.937083	0.84967	0.937815	-0.0874121	0.39662	0.849773	0.000732938	0.992797	0.996029	0.088145	0.26418	0.797297
B4DGM4;Q9NX70	MED29	-1.51811	-1.08403	-1.31061	0.434079	0.23858	0.792515	0.207503	0.378927	0.6721	-0.226576	0.523473	0.910103
E7ERS9;B4DGU4;P35222;P35222-2;E7EMJ5	CTNNB1	2.44961	2.4098	2.4392	-0.0398116	0.41282	0.857032	-0.0104062	0.813403	0.916226	0.0294054	0.131436	0.687103
B5MD58;E7ERU1;P36956-3;P36956-2;B4DGV9;P36956;P36956-4;B0I4X3;G3V0I8;A8MTU8	SREBF1	-3.67021	-3.58034	-3.5127	0.089872	0.357224	0.838262	0.157509	0.0277344	0.243242	0.0676368	0.462728	0.895495
B4DGX2;P48426;Q5JUT3;E9PCB2;Q5JUT2	PIP4K2A	0.545481	0.519285	0.587057	-0.0261964	0.622288	0.900578	0.0415755	0.429303	0.707648	0.0677719	0.310038	0.825684
B4DH12;Q9H479;B3KNR9	FN3K	0.185093	0.28749	0.331853	0.102398	0.210402	0.783686	0.146761	0.0913783	0.374563	0.0443631	0.458709	0.894442
B4DH44;P45985;P45985-2;H0YG34	MAP2K4	-0.783258	-0.630067	-0.603299	0.153191	0.546248	0.893842	0.179959	0.443601	0.717365	0.0267682	0.923329	0.9923
P78347-2;P78347-4;P78347-3;B4DH52;P78347;Q86U51;C9J6M0;G8JLD9;Q86UP8-3;Q86UP8;Q6EKJ0	GTF2I	3.75495	3.73836	3.75374	-0.0165889	0.678411	0.915829	-0.00120802	0.976738	0.988385	0.0153809	0.643887	0.942321
B4DH53;Q66K74	MAP1S	-0.751277	-0.662171	-0.659498	0.0891057	0.107922	0.716664	0.0917792	0.070205	0.343156	0.00267343	0.954209	0.996253
Q9UKB1-2;B4DH70;Q9UKB1-3;Q9UKB1;E5RH92;E5RGC1	FBXW11	-1.51195	-1.49734	-1.48513	0.0146046	0.778484	0.940637	0.0268192	0.5293	0.771293	0.0122145	0.812171	0.972833
B4DHA4;Q96CB9;Q96CB9-2;Q96CB9-3	NSUN4	-2.95259	-2.95491	-3.09467	-0.00231218	0.956897	0.985858	-0.142078	0.0745883	0.351056	-0.139766	0.0870003	0.633203
Q96DH6-2;B4DHE8;Q96DH6;Q96DH6-3;B4DM51;H0YHB7;O43347	MSI2	2.51413	2.44685	2.40537	-0.0672795	0.384729	0.844433	-0.108761	0.269127	0.584689	-0.0414818	0.678699	0.95049
B4DHN0;P28482;A8CZ64;P31152;Q16659	MAPK1	0.748787	0.737408	0.693823	-0.0113785	0.788157	0.942151	-0.0549638	0.415654	0.699296	-0.0435852	0.538508	0.913833
B4DHW1;Q9HC07	TMEM165	-0.875471	-0.917675	-0.780111	-0.0422037	0.527497	0.890849	0.0953602	0.234549	0.554172	0.137564	0.107825	0.668185
B4DHX4;P31150;G5E9U5	GDI1	2.10628	2.13756	2.15366	0.0312779	0.701478	0.9223	0.0473734	0.577243	0.795051	0.0160955	0.811864	0.972744
B4DT77;B4DHY4;P20073-2;P20073	ANXA7	2.60783	2.6215	2.6496	0.0136752	0.76768	0.937386	0.0417717	0.448335	0.720165	0.0280964	0.451157	0.892315
B4DI11;Q0VDG4;F8W0M9;C9JID8;F8WBX0;C9JNS3	SCRN3	-0.781635	-0.770294	-0.681706	0.011341	0.807806	0.94742	0.0999293	0.099573	0.388658	0.0885883	0.0326756	0.599065
Q9UIS9-4;Q9UIS9-8;Q9UIS9-7;Q9UIS9-3;Q9UIS9-6;Q9UIS9-5;Q9UIS9-2;Q9UIS9;B4DXJ5;B4DI41	MBD1	-2.15038	-1.79633	-1.84866	0.354049	0.287537	0.81438	0.301722	0.351542	0.655294	-0.0523269	0.682036	0.951316
Q9BTE6;C9J5N1;Q9BTE6-2;B4DI73;C9JUA3	AARSD1;PTGES3L-AARSD1	-1.48791	-1.59524	-1.59984	-0.107327	0.0763867	0.700498	-0.111928	0.148628	0.460666	-0.00460083	0.944546	0.995553
E9PG40;P05067-7;B4DII8;P05067-8;P05067-9;P05067;P05067-10;E9PEV0;P05067-3;P05067-4;P05067-5;P05067-6;P05067-2;E9PEV8	APP	-2.24733	-2.00425	-2.07809	0.243081	0.121332	0.728546	0.16924	0.029695	0.250886	-0.0738403	0.542556	0.916238
B4DIJ9;Q59FJ7;P48730-2;P48730	CSNK1D	-0.0727555	-0.0999723	-0.202978	-0.0272168	0.726033	0.927745	-0.130222	0.000275884	0.0444212	-0.103006	0.265981	0.797297
B4DIL8;P49815-5;E9PGN1;P49815-3;P49815-2;P49815-4;P49815;P49815-6;C9JX95;C9JWX6	TSC2	-0.167969	-0.113844	-0.00477631	0.0541249	0.200776	0.78028	0.163193	0.0143735	0.199424	0.109068	0.0431871	0.613067
B4DIQ0;O60942;Q5TCW7;O60942-4;O60942-2;O60942-3;B4DSJ8	RNGTT	-1.66097	-1.77373	-1.72683	-0.112763	0.128438	0.735918	-0.0658659	0.277801	0.591679	0.0468966	0.350771	0.85005
F5GXV6;F5GXA2;P56945;F5H7Z0;F8WA69;E9PCV2;B4DIW5;E9PCL5;F5H855	BCAR1	-0.596617	-0.568937	-0.622936	0.0276803	0.652003	0.912723	-0.0263189	0.615486	0.816245	-0.0539992	0.284717	0.809533
B4DJ48;Q9H7R0;C9J2N8	ZNF442;ZNF823	-4.21162	-4.17981	-4.11602	0.0318081	0.705408	0.923012	0.0955953	0.365623	0.665822	0.0637872	0.437513	0.886688
B4DJ85;Q92990	GLMN	-1.36772	-1.5046	-1.46715	-0.136882	0.278622	0.807392	-0.099431	0.395585	0.685339	0.0374515	0.525769	0.910103
B4DJA5;P20339;F8WC93;F8WCY6;F8WD79	RAB5A	0.860998	1.00208	1.04741	0.141079	0.00437382	0.577491	0.186408	0.00774576	0.149654	0.0453285	0.248024	0.785662
B4DJE5;P37268;B7Z1J3;E9PNM1;B3KQ95;B4DT56;E9PJG4;E9PS69	FDFT1	-0.242412	-0.35306	-0.471319	-0.110648	0.536889	0.893544	-0.228908	0.246562	0.564356	-0.118259	0.225279	0.772252
Q96IV0-3;B4DJE9;Q96IV0-2;Q96IV0	NGLY1	-4.20819	-4.23691	-4.01898	-0.0287178	0.716874	0.925344	0.189214	0.104194	0.393842	0.217932	0.0871623	0.633203
B4DR99;H0Y985;B4DJJ3;Q6NXT6-2;Q6NXT6	TAPT1	-3.61654	-3.43469	-3.41536	0.181848	0.508938	0.886167	0.201179	0.488244	0.746402	0.0193309	0.925409	0.9923
B4DJP7;P62318	SNRPD3	0.697273	0.640433	0.592205	-0.0568398	0.10198	0.711228	-0.105068	0.0173419	0.208067	-0.0482278	0.0956653	0.654829
B4DJP9;Q5JRI1;O75494-4;Q5JRI3;O75494-3;O75494-2;O75494;Q8WXF0	SRSF10	1.02808	0.996081	0.984824	-0.0319955	0.178873	0.765121	-0.0432532	0.27863	0.592857	-0.0112578	0.75999	0.966582
B4DJV2;O75390;H0YIC4;F8VRI6;F8VPF9;F8VPA1;F8VTT8;F8W1S4;F8W4S1;H0YH82;F8W642;F8VZK9;F8VX07;F8VRP1;F8VX68;F8VWQ5;F8VR34	CS	3.19542	3.20256	3.18717	0.00714008	0.798937	0.945019	-0.00824405	0.872561	0.945065	-0.0153841	0.777419	0.967599
B4DJZ8;B4DR00;H0YNT7;B4DTQ3;H0YLU8;P01130;H0YMD1;H0YM92;E9PP15;Q14114-2;Q14114-4;Q14114-3;Q14114	LDLR;LRP8	-2.13079	-2.17414	-2.24093	-0.0433536	0.586477	0.895867	-0.110142	0.0761211	0.353722	-0.0667883	0.441366	0.889044
B4DK30;Q15029	EFTUD2	3.1863	3.13603	3.14206	-0.0502634	0.239323	0.792515	-0.0442408	0.28238	0.595582	0.00602269	0.597352	0.930716
B4DK69;Q04828;P52895;H0Y804;B4DKR9;B5ME26;P42330;P17516	AKR1C2;AKR1C1	-1.48959	-1.52328	-1.46579	-0.0336982	0.928193	0.979765	0.0238005	0.949282	0.978185	0.0574987	0.887115	0.988038
B4DK80;B4DSJ0;Q13472-2;Q13472	TOP3A	-2.58446	-2.62484	-2.92821	-0.0403843	0.840802	0.957935	-0.343746	0.133644	0.441081	-0.303362	0.103354	0.662134
Q9C0D3-2;B4DK95;Q9C0D3	ZYG11B	-2.42371	-2.45535	-2.44673	-0.0316427	0.58909	0.895867	-0.023027	0.685686	0.850253	0.00861566	0.811369	0.972744
B4DKJ2;B4DT33;O60337	2006-03-01	-2.96734	-2.66692	-2.81109	0.300422	0.121297	0.728546	0.156246	0.303172	0.610658	-0.144176	0.342232	0.845473
B4DKJ3;G3XAP6;E9PFW4;P49747	COMP	-3.75459	-3.59019	-3.29779	0.164396	0.811839	0.948576	0.456798	0.494449	0.748822	0.292403	0.692781	0.952462
B4DKR6;O15234	CASC3	-1.30144	-1.43468	-1.43774	-0.133246	0.092701	0.703712	-0.136302	0.0775668	0.35592	-0.00305683	0.904031	0.989808
B4DKX7;Q8IW45;Q8IW45-2;B7Z3Q0;B4DQR1;Q8IW45-4;Q8IW45-3	CARKD	-0.972552	-0.997351	-0.899867	-0.0247997	0.67956	0.915829	0.0726841	0.268823	0.584651	0.0974838	0.0376871	0.599321
P29353-2;P29353-7;B4DL02;P29353;P29353-6;P29353-3;P29353-5;Q5T182;Q5T181;Q5T188;Q5T187;P98077	SHC1	0.747041	0.551446	0.832565	-0.195595	0.488178	0.878425	0.0855243	0.148397	0.460666	0.281119	0.349226	0.849842
B4DL14;P36542-2;P36542	ATP5C1	1.67979	1.72844	1.6642	0.0486452	0.729157	0.928695	-0.015597	0.905215	0.959509	-0.0642422	0.527562	0.911163
B4E2J6;B4DR34;Q15532-2;B4DLD3;Q15532	SS18	-2.96672	-3.18504	-2.86476	-0.218324	0.323622	0.821182	0.101957	0.659908	0.83577	0.320281	0.123373	0.67774
B4DLG2;O75152;E9PQ61;E9PBY7	ZC3H11A	1.15399	1.08395	1.03919	-0.0700327	0.118899	0.726747	-0.114792	0.00107901	0.0694244	-0.0447591	0.249578	0.785662
B4E0E3;G3V1M5;B4DLG6;F5H1I9;Q9H6X4-2;Q9H6X4-3;Q9H6X4	TMEM134	-4.58722	-4.63212	-4.55063	-0.0448979	0.507468	0.884819	0.0365944	0.434489	0.711532	0.0814923	0.301624	0.821111
B4DLN1	SLC25A10	2.0459	2.13949	2.08234	0.0935911	0.483285	0.876077	0.0364389	0.785058	0.901864	-0.0571522	0.411859	0.876663
B4DLR8;B7ZAD1;P15559	NQO1	2.57688	2.556	2.65662	-0.0208755	0.926436	0.979765	0.07974	0.741351	0.879556	0.100615	0.638949	0.939124
B4DLS7;O14879	IFIT3	-1.61678	-1.65471	-1.64643	-0.0379381	0.540816	0.893842	-0.0296522	0.745306	0.881925	0.00828591	0.921742	0.9923
O75694-2;B4DLT2;O75694;E9PF10	NUP155	2.26703	2.20215	2.14605	-0.0648828	0.121268	0.728546	-0.120981	0.00306585	0.0975572	-0.0560985	0.160226	0.714801
B4DLT4;P23443-2;P23443;F6UYM1;Q7Z721	RPS6KB1	2.28709	2.19635	2.2081	-0.0907326	0.193	0.778338	-0.0789886	0.244373	0.563831	0.011744	0.733347	0.963521
B4DLX8;O15344;C9JZJ7;C9J453;O15344-2	MID1	-3.98992	-4.1032	-4.00826	-0.11328	0.230853	0.792515	-0.0183408	0.828297	0.922202	0.0949395	0.365691	0.854397
C9JJY2;F8WB55;B4DLZ9;Q5VTB9	RNF220	-3.97258	-4.02219	-3.98033	-0.0496159	0.688024	0.917892	-0.00775922	0.933992	0.971492	0.0418567	0.767436	0.966913
F8VNU1;B4DM01;Q15477;F8VS23;F5H7B0;F5H6Y7;B4E0B4	SKIV2L	0.549881	0.613204	0.651494	0.0633229	0.671818	0.915829	0.101613	0.514357	0.759535	0.0382897	0.217091	0.766934
B4DM23;E7ESA2;Q9NXE4-2;Q9NXE4;Q9NXE4-4;B4E0L6;B4DWK7;B4DQ31;G8JLC4;Q9NXE4-3;Q9NXE4-5;F8WF03;F2Z2I0;F2Z2W5;C9J647	SMPD4	-0.582411	-0.327116	-0.512371	0.255295	0.425438	0.860317	0.0700398	0.816073	0.917654	-0.185255	0.203877	0.759361
F8W9Y0;B4DME0;Q13277;Q13277-2;E7ET77;E9PN33	STX3	-1.03678	-1.02517	-0.881257	0.0116056	0.861589	0.961426	0.155522	0.0942753	0.380415	0.143917	0.0189841	0.567205
E9PKS9;B4DME1;E9PQE8;Q9Y296;E9PN70;G3V1A0;G5EA23	TRAPPC4	-0.183566	-0.313957	-0.388766	-0.130391	0.0838722	0.703712	-0.2052	0.0239748	0.235149	-0.0748094	0.238716	0.782456
B4DME2;Q9BZL4-3;Q9BZL4-4;Q9BZL4;Q9BZL4-2;B5MEC7	PPP1R12C	-2.37026	-2.35455	-2.19105	0.0157019	0.942255	0.981481	0.17921	0.465502	0.731402	0.163508	0.523494	0.910103
C9JFL0;B4DMG7;Q8N0U4	FAM185A	-1.50656	-1.50812	-1.43264	-0.00155642	0.984552	0.995882	0.0739172	0.343343	0.647557	0.0754736	0.462795	0.895495
B4DMI6;Q5MNZ6	WDR45L;WDR45B	-0.39459	-0.531906	-0.552415	-0.137316	0.0542831	0.662036	-0.157824	0.051358	0.303858	-0.0205084	0.409904	0.876069
B4DMS2;Q96HU1;Q96HU1-2;B0QY81	SGSM3	-2.90924	-2.83487	-2.74924	0.0743626	0.193495	0.778338	0.159999	0.187106	0.5063	0.0856366	0.418892	0.879074
P32322;B4DMU0;A6NFM2;E2QRB3	PYCR1	1.39754	1.47926	1.36822	0.0817187	0.487008	0.878122	-0.0293237	0.758864	0.888763	-0.111042	0.301906	0.821111
B4DMU4;Q8TCE6-2;Q8TCE6;Q6NSW5	FAM45A;FAM45B	-1.81909	-1.85784	-1.88664	-0.0387494	0.594211	0.898565	-0.06755	0.461167	0.727995	-0.0288005	0.768011	0.966913
B4DN34;Q96GC5;F5H702;F5H8D0	MRPL48	0.289197	0.301485	0.298518	0.012288	0.880112	0.969116	0.00932119	0.890468	0.95419	-0.0029668	0.969191	0.997901
E7ETU5;P29558-2;P29558;B4DN88;E7EPF2;F6W1U9;F8W1T6;Q15434	RBMS1;RBMS2	-1.54394	-1.51334	-1.42047	0.0305986	0.787744	0.942151	0.123471	0.304162	0.611376	0.0928723	0.308104	0.824852
Q8NBN3-3;B4DN92;Q8NBN3;Q8NBN3-2	TMEM87A	-1.24289	-1.29014	-1.26791	-0.0472576	0.541168	0.893842	-0.0250295	0.71074	0.862642	0.022228	0.687675	0.952462
B4DNM1;Q96TA2-2;Q96TA2;Q96I63;F5GYR4;Q5T8D1;Q5T8D2	YME1L1	1.07542	1.05227	0.976406	-0.0231491	0.899487	0.975638	-0.0990127	0.54448	0.780207	-0.0758636	0.584812	0.928287
C7G535;B4DNM4;Q96GD4	AURKB	-5.33578	-5.57839	-5.74394	-0.242615	0.337638	0.827489	-0.408164	0.159237	0.473739	-0.16555	0.252821	0.787112
B4DNM8;Q32P28;Q32P28-3	LEPRE1	-2.84533	-2.83439	-2.78073	0.010934	0.905419	0.97595	0.0645969	0.463826	0.729702	0.0536629	0.613859	0.936449
Q5TBH6;Q5TBH8;B4DNM9;O15228	GNPAT	-4.92377	-4.61637	-4.49932	0.307403	0.339469	0.82905	0.424449	0.131825	0.43796	0.117046	0.719923	0.960633
B4DNR3;Q96IU4;B4DQI4;F8W9U3;Q96IU4-2	ABHD14B	0.147705	0.249064	0.227077	0.101359	0.0605459	0.679269	0.0793728	0.261404	0.57821	-0.0219866	0.737396	0.964221
B4DP11;Q15185;B4DP21;B4DDC6;B4DHP2	PTGES3	2.80627	2.64552	2.67015	-0.160754	0.12451	0.730787	-0.136118	0.173727	0.488845	0.0246356	0.633511	0.937662
B4DP13;Q9NWK9	ZNHIT6	-2.93012	-3.10161	-3.16248	-0.171489	0.0914068	0.703712	-0.232361	0.232818	0.553225	-0.0608718	0.70796	0.956976
B4DP17;P62633-3;P62633-2;Q4JGY0;P62633;Q5U0E9;E9PDR7	CNBP	-0.69327	-0.628653	-0.612185	0.0646167	0.657023	0.912723	0.0810854	0.540048	0.778288	0.0164687	0.916513	0.9923
B4DP27;Q15363;E7EQ72;F5GX39;F6QWA0	TMED2	1.75842	1.6037	1.64256	-0.154723	0.241602	0.792515	-0.115863	0.140332	0.451679	0.0388607	0.734689	0.964053
E7ENK0;Q13137;E9PBE5;B4DP36;D6REB0;E7ETP5;D6RF02;D6RF70;H0Y9G3;D6RBI4;D6RJE7;D6RBF9;H0YBP4	CALCOCO2	0.53101	0.352936	0.494242	-0.178073	0.0394199	0.651736	-0.0367671	0.611889	0.814932	0.141306	0.111964	0.669397
B4DP54;Q9BUF5;B3KS31	TUBB6	0.640359	0.507951	0.490499	-0.132408	0.112328	0.722461	-0.14986	0.0794956	0.357761	-0.0174525	0.698916	0.952462
B4DPC1;F5H869;P20226;Q6SJ96;Q7Z6S5	TBP;TBPL2	-0.736772	-0.732487	-0.8063	0.00428508	0.884481	0.970873	-0.0695277	0.0424495	0.280522	-0.0738128	0.0570028	0.614569
B4DPI6;Q9H9C1;G3V4K3;G3V549	VIPAS39	0.405702	0.411774	0.534596	0.00607182	0.911856	0.978275	0.128894	0.0880305	0.370192	0.122822	0.0162906	0.563593
B4DPR4;C9J494;Q9H000	MKRN2	-3.16365	-3.06415	-3.1238	0.0994998	0.387601	0.844433	0.0398463	0.538652	0.777757	-0.0596535	0.606566	0.933983
F6TTN0;B4DPY8;O94842;B4DYA1;O94900	TOX4	-1.31598	-1.44073	-1.47224	-0.124754	0.0380607	0.647806	-0.156264	0.059006	0.322879	-0.03151	0.579212	0.927489
B4DQ51;P45954	ACADSB	0.812374	0.914521	0.930221	0.102147	0.114701	0.72499	0.117846	0.078506	0.356812	0.0156996	0.467306	0.896807
B4DQE4;P10588	NR2F6	-1.51712	-1.43215	-1.49705	0.0849691	0.00407321	0.577491	0.0200686	0.518297	0.76247	-0.0649004	0.11037	0.669397
B4DQI6;B4DUA9;Q13595;Q13595-2	TRA2A	-0.296077	-0.254412	-0.235769	0.0416646	0.479354	0.87438	0.0603082	0.162081	0.477116	0.0186436	0.71598	0.959941
B4DQI8;P61224;B4DW94;A6NIZ1;B4DW74;E7ESV4;F5H7Y6;B7ZB78;F5GX62;F5H823;F5GZG1;F5H147;F5H004;F5H6R7;F5GYB5;F5H4H0;F5GYH7;F5H077;F5GWU8;F5H491;F5H0B7;F5H500;F8WBC0	RAP1B	2.07	2.1256	2.11408	0.0556002	0.660204	0.913181	0.0440838	0.67752	0.845276	-0.0115164	0.906949	0.989808
B4DQJ2;Q3KQR7;P24468;REV__C9JFT6;P10589	NR2F2;NR2F1	-3.24678	-3.32014	-3.33793	-0.0733597	0.231595	0.792515	-0.0911562	0.17849	0.495288	-0.0177964	0.698236	0.952462
B4DXU4;B4DQJ5;B5MBZ5;Q9HCN4	GPN1	-1.03447	-1.09358	-1.15483	-0.0591072	0.280238	0.807919	-0.120354	0.0853323	0.36678	-0.0612473	0.194404	0.751796
B4DQJ8;P52209;F5H7U0;F5H0L3;B4DV68;P47989	PGD	3.23446	3.1805	3.21062	-0.0539672	0.578579	0.895867	-0.0238397	0.805111	0.912397	0.0301274	0.5725	0.927489
Q8NCG7-2;B4DQU0;E7ET49;Q8NCG7;B4DVJ1;E7EVQ4	DAGLB	-1.08619	-1.13389	-1.06837	-0.0477045	0.165446	0.751142	0.0178182	0.64587	0.829473	0.0655227	0.187361	0.745748
G3V2V8;B4DQV7;P61916;G3V3E8;E7EMS2;G3V3D1;H0YIZ1	NPC2	-0.215769	-0.296288	-0.263908	-0.0805194	0.629681	0.903776	-0.0481389	0.744967	0.881925	0.0323805	0.857539	0.97976
B4DR31;Q16555;Q8NAN9;E5RFU4;H0YBT4;Q14195;E9PD68;Q14194;Q14195-2;Q14194-2;F5GWI3	DPYSL2	2.61558	2.6413	2.6666	0.0257182	0.598055	0.898978	0.0510169	0.334305	0.638025	0.0252987	0.463506	0.895653
B4DR52;Q99879;Q99877;Q93079;Q5QNW6;P62807;P58876;O60814;B4DLA9;P57053	HIST2H2BF;HIST1H2BM;HIST1H2BN;HIST1H2BH;HIST1H2BC;HIST1H2BD;HIST1H2BK;H2BFS	4.27298	4.35269	4.12646	0.0797046	0.777143	0.940637	-0.146527	0.613317	0.815389	-0.226231	0.0465852	0.613067
P61619;B4DR61;P61619-3;F8W776;Q8TC24;Q9H9S3-2;F8W773;Q9H9S3;C9JXC6;A6NK38;F2Z2C7;A6NIF9;C9JJV4	SEC61A1	1.37778	1.15757	1.41331	-0.220216	0.290026	0.81438	0.0355303	0.837337	0.925719	0.255747	0.174181	0.727352
B4DR70;E7EUX0;P35637-2;P35637;A6NMX6	FUS	2.40785	2.35244	2.33141	-0.0554128	0.529134	0.891021	-0.0764401	0.357206	0.659462	-0.0210273	0.822985	0.975564
B4DR80;Q9Y6E0-2;E9PCB9;Q9Y6E0;H0Y630;F5H2G3;E9PCB4;Q5JV98;Q5JV99	STK24	-0.159773	-0.161791	-0.216353	-0.00201842	0.967694	0.990117	-0.05658	0.252608	0.569729	-0.0545615	0.257426	0.793802
Q02809;B4DR87;Q5JXB9;Q5JXB7;Q5JXB8;E7EWK8	PLOD1	-0.256177	-0.288013	-0.426293	-0.0318359	0.300167	0.81438	-0.170116	0.0368592	0.267644	-0.13828	0.0551385	0.613067
Q5JVZ5;Q96JJ3;B4DRL5;Q5JW01;H0YCM7;H0YEH5;B4DZ20;F5GZP8;Q7Z5G9;E9PBG2;Q5JVZ8;Q5JVZ4	ELMO2	-0.779395	-0.790403	-0.661614	-0.0110081	0.927931	0.979765	0.117781	0.366475	0.665929	0.128789	0.111187	0.669397
B4DRL9;P24386	CHM	-1.50308	-1.53353	-1.48544	-0.0304529	0.324513	0.821182	0.0176365	0.818188	0.918826	0.0480894	0.541766	0.916238
B4DRM1;Q7Z569;F8VZK5	BRAP	0.146657	0.176368	0.176694	0.0297109	0.137843	0.740243	0.0300368	0.443547	0.717365	0.000325888	0.992583	0.999067
B4E236;B4DRN0;O60353;F5H831;G5EA13	FZD6	-1.93343	-1.88192	-1.79725	0.0515042	0.609294	0.900029	0.136178	0.229646	0.550605	0.0846743	0.340929	0.843088
Q5W0Z9-2;B4DRN8;Q2TB82;Q5W0Z9-3;Q5W0Z9	ZDHHC20	-2.90667	-2.90482	-2.8944	0.00184782	0.993644	0.997049	0.0122645	0.956219	0.980087	0.0104167	0.964669	0.997191
Q92552;B4DRT2;G5EA06;D6RH20;E7ETN4;D6RJC7;E5RJ73;REV__H0Y546	MRPS27	1.74341	1.76249	1.73419	0.0190817	0.874702	0.965205	-0.00922286	0.940945	0.974569	-0.0283046	0.824283	0.975564
Q9H8S9;Q7L9L4;B4DRY3;D6RCK3;Q9H8S9-2	MOB1A;MOB1B	0.847215	0.735278	0.768639	-0.111937	0.0237736	0.624988	-0.0785754	0.067401	0.339695	0.0333618	0.27005	0.799769
G3V1P0;B4DS22;Q9P215	POGK	-4.91661	-4.84656	-4.95037	0.0700493	0.755743	0.934343	-0.0337623	0.838271	0.926267	-0.103812	0.684367	0.951408
B4DS44;Q8N1B4;B4DNI9;B0UYQ4	VPS52	0.326964	0.44077	0.345559	0.113806	0.35705	0.838262	0.0185953	0.860086	0.937425	-0.0952102	0.371864	0.858882
D6RBD9;D6RB48;B4DS52;H0Y997;Q96J42	TXNDC15	-3.92129	-3.6292	-3.79408	0.292088	0.0112817	0.59829	0.127205	0.149359	0.461232	-0.164882	0.081394	0.633088
E7EV84;B4DS82;Q14457	BECN1	-2.93332	-2.74717	-2.86012	0.18615	0.0755942	0.700498	0.0731971	0.643447	0.828605	-0.112953	0.473753	0.898974
B4DSA2;F5GXC5;Q8TB96;B4DHQ9	ITFG1	-2.10508	-2.15127	-1.93586	-0.0461854	0.468743	0.872621	0.16922	0.064009	0.33254	0.215405	0.0391308	0.604514
O14773-2;B4DSE2;B5MDC1;O14773	TPP1	-0.331829	-0.27376	-0.171904	0.0580684	0.55891	0.895867	0.159925	0.170039	0.486724	0.101856	0.351501	0.85005
O60268-2;B4DSS5;O60268	KIAA0513	-3.85413	-3.63973	-3.34902	0.214398	0.324985	0.821184	0.505107	0.0710178	0.344281	0.29071	0.0646005	0.616545
Q9UKA9;Q9UKA9-2;Q9UKA9-4;Q9UKA9-3;B4DSS8;B4DSI2;B4DI28;Q9UKA9-5;Q9UKA9-6	PTBP2	-0.859103	-0.827147	-0.839611	0.0319562	0.509149	0.886167	0.0194921	0.508924	0.756676	-0.0124641	0.789389	0.970639
B4DST3;Q99707;B1ANE3;B7ZLW7	MTR	0.437508	0.394783	0.381729	-0.0427249	0.695587	0.920792	-0.0557793	0.642404	0.8282	-0.0130543	0.885065	0.988038
Q9H1B5-2;B4DT06;Q9H1B5	XYLT2	-4.10146	-3.85213	-3.80117	0.249333	0.277274	0.807392	0.300288	0.0475086	0.294041	0.0509543	0.797125	0.970639
B4DT35;Q7Z3B4;E7EUM5;Q7Z3B4-2	NUP54	1.54829	1.54766	1.49505	-0.000632958	0.984318	0.995882	-0.053248	0.276083	0.589307	-0.052615	0.259635	0.795319
B4DT55;Q9HAD4;D6RE66;H0YAA3;D6RH33;D6R9E7;D6RB94;B4DK73;D6REJ0;B4DHS8;D6RBY6;H0Y9Z3;B4E2L4	WDR41	-0.938992	-1.11022	-1.20341	-0.171229	0.297588	0.81438	-0.264418	0.00831697	0.153132	-0.0931888	0.532671	0.911955
B4DT96;O15504-2;O15504;C9JYA1	NUPL2	-1.94321	-2.1164	-2.01268	-0.173182	0.0427758	0.658978	-0.0694633	0.269267	0.584776	0.103719	0.0678373	0.616545
B4DTE7;Q9UPQ8	DOLK	-1.55251	-1.43573	-1.42314	0.11678	0.441623	0.86221	0.129378	0.401416	0.690902	0.0125987	0.837703	0.977779
P26641;B4DTG2;B4DUP0;E7EMT2	EEF1G	3.92368	3.70798	3.65417	-0.215699	0.106473	0.716548	-0.269508	0.062589	0.330739	-0.0538092	0.226871	0.773946
P20936-2;B4DTL2;E9PGC0;P20936;H0YD89;Q68CU6	RASA1	0.289688	0.354211	0.459829	0.0645224	0.388774	0.844627	0.170141	0.0440946	0.284372	0.105618	0.150222	0.712397
B4DTT0;B4DYH8;P15586;F6S8M0;F5H260;H0YFA9;F5H4C6	GNS	0.935314	0.962775	1.02513	0.0274609	0.354977	0.837866	0.0898151	0.0289491	0.247441	0.0623541	0.0536944	0.613067
Q13740-2;B4DTU0;Q13740;F5GXJ9;Q6ZS95	ALCAM	1.67226	1.79808	1.927	0.125817	0.0408035	0.65485	0.254737	0.0180157	0.212883	0.128919	0.104507	0.662268
B4DTZ7;Q68DH5	LMBRD2	-1.85904	-1.82142	-1.71698	0.0376157	0.623894	0.901283	0.142061	0.245177	0.563831	0.104446	0.324454	0.83429
O75586;G3V4A5;B4DU17;B4E2P0	MED6	-0.578451	-0.662998	-0.676366	-0.0845474	0.275938	0.807392	-0.0979149	0.218241	0.538021	-0.0133676	0.781512	0.968371
B4DU58;B8ZZS7;P40121;E7EUR2;E7EUE9;E7ENU9;B8ZZL6	CAPG	-0.868229	-0.737654	-0.689626	0.130574	0.31456	0.821182	0.178603	0.219931	0.539596	0.0480287	0.660988	0.948086
B4DUC1;P28331;E7ENF3;B4DJ81;B4DPG1;C9JPQ5;F8WDL5	NDUFS1	2.72324	2.77705	2.77407	0.0538078	0.744563	0.932148	0.0508321	0.731257	0.875564	-0.00297571	0.980841	0.998618
B4DUD5;P33240-2;P33240;E9PID8;E7EWR4	CSTF2	1.50534	1.46931	1.40757	-0.0360324	0.483176	0.876077	-0.0977753	0.127859	0.43275	-0.0617429	0.0530416	0.613067
Q5T6K7;E9PI99;Q5T6K9;Q5T6K5;F8VWM3;Q13952-2;B4DUS6;E9PF96;Q13952-3;Q13952;B4DW63;E9PL11;E9PIG7;H0Y803;C9J777;F8W7L5	NFYC	-0.129687	-0.130957	-0.179712	-0.00126913	0.981499	0.995387	-0.0500242	0.433145	0.711049	-0.0487551	0.234078	0.780928
B4DUS9;O95861;C9JI50;O95861-2;B4DPS5;A6NF51;F8VZG4;F8W1J0;F8VVW8;F8VRY7	BPNT1	1.80668	1.77644	1.81047	-0.0302379	0.542863	0.893842	0.00379364	0.926429	0.967405	0.0340316	0.492448	0.903693
Q8NDF8-3;E9PC61;B4DV38;Q8NDF8-2;Q8NDF8;Q8NDF8-4	PAPD5	-2.45632	-2.44265	-2.46177	0.0136687	0.859025	0.960575	-0.00545415	0.927194	0.967859	-0.0191228	0.775394	0.967019
Q49AQ3;H0YI10;B4DV54;F8VXY1;Q8N5B7	LASS5;CERS5	-2.44662	-2.33578	-2.35561	0.110834	0.560341	0.895867	0.0910017	0.622609	0.819554	-0.0198325	0.857187	0.97976
B4DV96;Q9H477	RBKS	-1.19166	-1.18831	-1.03838	0.00335145	0.956996	0.985858	0.153279	0.101511	0.391534	0.149928	0.0806942	0.633088
B4DVD5;B4DVT3;Q96SY0	VWA9	-0.670577	-0.603423	-0.58154	0.0671536	0.0229561	0.624988	0.0890367	0.00518881	0.124949	0.021883	0.301035	0.821111
E9PDK5;B4DVE7;P50995;E9PDS7;H0Y6E1;E5RIN3;Q5T0G9;P27216;P27216-2	ANXA11	2.1367	2.13572	2.22423	-0.000984709	0.987393	0.996069	0.0875316	0.203027	0.522772	0.0885163	0.102915	0.661436
B4DVP2;Q9Y478;F5H2X8;B4DH06	PRKAB1	-1.74779	-1.54698	-1.82124	0.200817	0.359023	0.838262	-0.0734508	0.709227	0.862144	-0.274268	0.122225	0.67774
B4DVQ5;Q99613;F5H1I1;F5H4V1;B5ME19;B4DDN4;F5GZ22;F5GZC5;B4DVU3;B4DRU0;C9J1F3;C9JJ55;Q5T6P5;C9JP03;Q5T6P2;C9JD09;C9JUW9;Q5T6P1;Q8ND83-2;Q8ND83	EIF3C;EIF3CL	3.22366	3.11735	2.98669	-0.106305	0.142612	0.740243	-0.236963	0.0322124	0.25803	-0.130658	0.116708	0.671906
B4DVV7;Q96GW9	MARS2	-3.26065	-3.22225	-3.32229	0.0384019	0.445476	0.862212	-0.0616422	0.143889	0.457387	-0.100044	0.104965	0.662268
P60866;B4DW28;G3XAN0;E5RJX2;E5RIP1	RPS20	1.09901	0.987638	0.829107	-0.111372	0.0527679	0.662036	-0.269903	0.00442291	0.114526	-0.158531	0.0268012	0.585785
Q86WQ0;B4DW92;F5H0B6	NR2C2AP	-2.41473	-2.38067	-2.41463	0.034055	0.571437	0.895867	9.09753e-05	0.996398	0.998403	-0.033964	0.567015	0.927489
B4DWB7;F8VU90;Q9NYL4;E9PAR0;H0YHM7	FKBP11	-0.309929	-0.379406	-0.257792	-0.0694767	0.673016	0.915829	0.0521375	0.750001	0.884086	0.121614	0.161147	0.715019
B4DWB8;Q9UHX3-4;E7ESD7;Q9UHX3-3;Q9UHX3-2;Q9UHX3;B4DQ88;F5H3G2;Q9UHX3-5;P48960-2;P48960-3;P48960	EMR2;CD97	-2.60327	-2.15643	-2.2017	0.446842	0.581544	0.895867	0.401579	0.560237	0.788346	-0.0452636	0.959134	0.997191
B4DWI1;Q9UJ83;B4DXI5;E9PEN4;B3KPX4;C9J306;Q7Z773;F8WCH9;C9JJM7	HACL1	-0.837866	-0.834472	-0.706168	0.00339431	0.938544	0.979765	0.131698	0.0448515	0.285752	0.128304	0.0627861	0.616545
B4DWJ2;P47897;B4DNN3;C9J165;B7Z840;C9JSG9;F2Z2V6	QARS	2.11151	2.10724	2.13798	-0.00426953	0.898921	0.975205	0.0264698	0.45971	0.727625	0.0307393	0.301972	0.821111
F5GX65;Q8N2F6-4;B4DWJ8;Q8N2F6-2	ARMC10	-3.2611	-3.15632	-3.15473	0.104778	0.478198	0.874171	0.106373	0.458881	0.72713	0.0015945	0.982543	0.998618
B4DWT4;Q9H8G2	CAAP1	-2.7424	-2.73305	-2.83209	0.0093496	0.762769	0.935773	-0.0896929	0.361946	0.662836	-0.0990425	0.323077	0.83429
B4DWW1;P40616;F8VYN9;F8VP99;F8VP63	ARL1	0.654887	0.637397	0.656439	-0.0174902	0.897436	0.97515	0.00155182	0.99051	0.995099	0.019042	0.8804	0.987687
C9JPE1;B4DWZ5;O43772	SLC25A20	-1.26349	-1.19037	-1.12159	0.0731217	0.112534	0.722461	0.141901	0.0321758	0.25803	0.0687796	0.157434	0.714075
F5GXB3;B4DX32;O60870	KIN	0.662967	0.681366	0.659018	0.0183984	0.582948	0.895867	-0.0039492	0.926854	0.967677	-0.0223476	0.545384	0.918749
Q96KB5;B4DX68;E5RIE1	PBK	0.507213	0.244307	-0.208358	-0.262906	0.16272	0.74963	-0.715571	0.0127306	0.186812	-0.452665	0.0243558	0.585785
E9PNU1;B4DXC8;Q9Y5B8-2;Q9Y5B8	NME7	-2.11321	-2.10332	-2.12765	0.0098923	0.774883	0.939625	-0.0144438	0.81011	0.914455	-0.0243361	0.691099	0.952462
B4DXK8;Q8TED0;H0Y8P4;B4DU75;D6RF65;REV__B4DU75;REV__B4DXK8;REV__Q8TED0;REV__H0Y8P4	UTP15	1.25173	1.18558	1.13508	-0.0661408	0.107097	0.716664	-0.116646	0.0187329	0.216606	-0.0505056	0.198478	0.753674
Q96CU9-2;B4DXM1;Q96CU9-3;Q96CU9	FOXRED1	-2.18164	-2.41388	-2.37202	-0.232234	0.0371501	0.647356	-0.190379	0.0460303	0.289864	0.0418556	0.300164	0.821111
B4DXR9;Q15928;Q8TB69;E5RGH0;E9PN20;F5H663;D6RB60;D6RIY0	ZNF732;ZNF141;ZNF519;ZNF721;ZNF595	-1.64435	-1.682	-1.69432	-0.0376459	0.764095	0.935773	-0.0499639	0.690754	0.853356	-0.012318	0.827366	0.975762
B4DXZ6;P51114;P51114-2;E9PFF5;P51114-3;E7ERF5;E7EU85;C9JZE0;C9JY20;C9IZ22;C9J5B4;C9JAJ4	FXR1	1.46748	1.34257	1.33032	-0.124919	0.00510684	0.59829	-0.137161	0.0152492	0.202225	-0.0122419	0.707844	0.956976
G3V4W0;B4DY08;G3V4C1;P07910-2;B2R603;G3V2Q1;P07910;G3V576;P07910-4;G3V2D6;P07910-3;G3V5V7;G8JL89;G3V555;G3V575;O60812;G3V5X6;G3V3K6;G3V251;B4DSU6;G3V4M8;G3V2H6;Q569J8	HNRNPC	4.00287	4.04303	4.02144	0.0401597	0.225789	0.792515	0.0185773	0.711938	0.863329	-0.0215824	0.662608	0.949136
D6R927;Q06330-5;Q06330-4;Q06330-6;B4DY22;Q06330;D6R9X3;D6R9K5;D6REC2;D6RB37;D6RBQ8;D6R946;D6RA45;D6RCM1;Q06330-2;D6REP3;D6RF98;D6RIV8;D6RAT2;D6RIZ8;H0Y8R3;Q06330-3	RBPJ	-1.75832	-1.68997	-1.72453	0.0683507	0.302391	0.817027	0.0337918	0.470601	0.736533	-0.0345589	0.594344	0.930716
B4DYA6;P60981;F6RFD5	DSTN	2.76983	2.76429	2.82071	-0.0055374	0.900192	0.975714	0.0508813	0.139001	0.450709	0.0564187	0.241602	0.782456
B4DYB4;Q8NFH5;B4DP57;C9JIY9;C9IYQ7;F8WCF5;F8WEL4	NUP35	-0.702101	-0.796958	-0.879189	-0.0948567	0.0306392	0.628099	-0.177088	0.0302011	0.251523	-0.0822313	0.131374	0.687103
B4DYF3;Q92995	USP13	-0.523395	-0.526221	-0.56318	-0.00282692	0.945533	0.98299	-0.0397858	0.515125	0.760095	-0.0369589	0.562859	0.927489
B4DYV2;Q9NXF1;E7ERG2;B7Z9D5	TEX10	1.08138	1.06883	1.09014	-0.0125431	0.758905	0.935773	0.00876299	0.782744	0.900827	0.0213061	0.564721	0.927489
E9PCL7;P18615;B4DYX9;B4DUN1;A2ABK2;A2ABK1;A2ABK3;E9PD43;A2ABK4	NELFE	1.40766	1.39277	1.42038	-0.0148963	0.911852	0.978275	0.0127206	0.934582	0.971587	0.027617	0.870915	0.985677
P50542-2;P50542-3;P50542;B4DZ45;F5GZ41;F5H0L9;F5GYB4;F5H3X7;F5H5C0	PEX5	-2.10759	-2.02416	-1.97256	0.0834346	0.173551	0.764967	0.135031	0.14695	0.459402	0.0515965	0.529302	0.911163
B4DZ87;O94826	TOMM70A	3.07596	3.11665	3.10923	0.0406868	0.76492	0.935773	0.0332657	0.797925	0.909451	-0.00742108	0.948488	0.995553
B4DZI8;P35606;D6RBT6;D6R997;D6RBZ7;D6RCL6;D6RBG7;H0YAC7;H0Y938	COPB2	3.34175	3.35069	3.42086	0.00893891	0.580084	0.895867	0.0791067	0.10395	0.393842	0.0701678	0.136423	0.695031
Q9UJ41-2;E9PFK9;B4DZM7;Q9UJ41-3;E7ERJ8;Q9UJ41;Q3HKR1;E9PHB8	RABGEF1;KCTD7	0.961652	0.935647	0.933928	-0.0260051	0.667871	0.914578	-0.0277236	0.637364	0.825599	-0.00171851	0.948623	0.995553
B4DZM8;Q16401;F2Z3J2;Q4VXH0;Q4VXG9	PSMD5	2.07983	2.09884	2.0765	0.0190116	0.640635	0.909701	-0.00333097	0.935795	0.972292	-0.0223426	0.374566	0.86025
C9J856;C9J7M8;B4DZU5;Q7Z7C8;Q7Z7C8-2;Q7Z7C8-4	TAF8	-4.51275	-4.36366	-4.5073	0.149098	0.321222	0.821182	0.00545542	0.969897	0.985381	-0.143642	0.44533	0.8899
H0YLB5;P14859-4;B4E029;P14859-3;P14859;P14859-2;H0YLC5;E9PQI0;E9PIN6;Q9UKI9;F5GWW6;H0YNL2	POU2F1;POU2F3	-3.4263	-3.38384	-3.35514	0.0424603	0.449199	0.864051	0.0711605	0.420824	0.700684	0.0287001	0.70136	0.954326
P11234;Q6ZS74;B4E040;C9J6B1;C9JQB3;F8WEQ6;C9JYR1	RALB	0.504332	0.639277	0.709705	0.134945	0.494081	0.879588	0.205373	0.370128	0.667828	0.0704275	0.767197	0.966913
Q2TAM5;E9PKH5;B4E082;Q04206-2;Q04206;Q04206-3;Q04206-4;E9PKV4;Q96CP1;E9PI38;E9PQS6;E9PMD5;E9PRX2;E9PJR1;E9PNV4;E9PJZ9;E9PM47;H0YCB4;E9PNK5;E9PN69	RELA	1.85535	1.86032	1.94406	0.0049681	0.934204	0.979765	0.0887155	0.238609	0.559045	0.0837474	0.13828	0.695031
B4E0H8;P26006;P26006-1;D6R9X8;H0YA49;H0YA32;B4DDT0	ITGA3	-0.806309	-0.653808	-0.466829	0.152501	0.0524247	0.662036	0.33948	0.00340633	0.102194	0.18698	0.0234954	0.585785
G3XAN4;B4E0K2;Q15629	TRAM1	-4.74327	-4.85838	-4.69399	-0.115114	0.53407	0.892969	0.0492753	0.818794	0.918926	0.16439	0.42203	0.879554
B4E0K5;Q16539-3;Q16539;Q16539-4;E7EX54;B5TY33;C9JWQ4;B7Z630;Q15759;Q86YV6;B7Z5U8;B4DUE3;Q32MK0	MAPK14	-0.00937982	-0.152198	0.0564119	-0.142818	0.339695	0.82905	0.0657917	0.64713	0.830525	0.20861	0.0548277	0.613067
F8W0F9;F8VZ59;F8VWW3;F5H323;Q5ST30;B4E0K6;F8W0W3;F5GXJ0;E7ERL9;E7ER01;B7ZCJ6;Q5ST30-2	VARS2	-2.97722	-2.92729	-2.82039	0.0499387	0.200735	0.78028	0.156834	0.0401861	0.27588	0.106895	0.0896474	0.636225
B4E0K9;G5E928;O00754	MAN2B1	-0.890706	-0.973797	-0.873185	-0.0830908	0.175361	0.765121	0.0175213	0.736097	0.877591	0.100612	0.0360123	0.599065
D6R9A3;C9JPH1;Q96ET8-2;C9J2W2;B4E0Q0;Q96ET8-3;Q9NYZ1;C9JYS5;Q96ET8	TVP23C;FAM18B2;TVP23B	-1.09425	-1.16789	-0.932366	-0.0736372	0.600073	0.898978	0.161889	0.0465158	0.290679	0.235526	0.170793	0.723075
B4E0U4;O14920-2;O14920;B3KRB7;E5RGW5;G3V105	IKBKB	-0.0805388	-0.101517	-0.0108554	-0.020978	0.760258	0.935773	0.0696834	0.283408	0.596461	0.0906614	0.166752	0.720317
B4E0X8;Q96AE4-2;F8W7W2;C9JSZ1	FUBP1	3.57121	3.48245	3.45878	-0.0887596	0.241939	0.792515	-0.112434	0.173133	0.488845	-0.0236746	0.202708	0.758375
C9JGW8;Q8NBY1;Q9P289;E7ERH7;B4E0Y9;Q9P289-2;Q9P289-3;C9JDH9;C9J6L2;C9JCC0;C9J232;C9JJV0	MST4	1.5813	1.46114	1.41012	-0.120157	0.0824186	0.703712	-0.17118	0.0354915	0.264063	-0.0510222	0.127851	0.684838
B4E107;F5GXE4;O95260-2;Q5SQQ1;B4DK25;H0Y5C2;O95260	ATE1	-2.59832	-2.55883	-2.65999	0.0394844	0.133359	0.740243	-0.0616733	0.144243	0.457387	-0.101158	0.050154	0.613067
B4E1D7;Q9NVS9;B4E0V0;B4E152	PNPO	-0.755585	-0.728549	-0.641831	0.0270361	0.861457	0.961426	0.113754	0.407688	0.693661	0.0867177	0.511768	0.907298
B4E1E6;E7EMB8;Q99952	PTPN18	-4.11628	-3.48431	-3.5185	0.631972	0.38406	0.844433	0.597781	0.405015	0.692167	-0.0341915	0.865462	0.982983
B4E1G1;Q9BUN8-2;Q9BUN8;E5RGY0	DERL1	-1.47292	-1.40359	-1.45056	0.0693331	0.604017	0.898978	0.0223596	0.864726	0.93975	-0.0469735	0.524756	0.910103
B4E1H5;Q12834	CDC20	0.257333	-0.294611	-0.870274	-0.551944	0.0300701	0.62655	-1.12761	0.000153426	0.0444212	-0.575663	0.0320553	0.599065
F5H6Z1;B4E1J0;F5H2F6;Q96AQ6-3;Q96AQ6-2;Q96AQ6;Q5T173	PBXIP1	-3.8387	-3.41951	-3.27895	0.419191	0.182346	0.766981	0.559751	0.110332	0.404897	0.14056	0.0699643	0.616545
P63151;B4E1T7;E5RIY1;E5RFR9;G3V149;Q00005;Q00005-2;Q00005-3;Q00005-4;Q00005-5	PPP2R2A	2.02246	1.98421	2.01316	-0.0382404	0.439306	0.86221	-0.00929619	0.837617	0.925853	0.0289442	0.0339192	0.599065
B4E1V7;P40337-3;P40337;P40337-2;E7EPH2	VHL	-4.30318	-4.32629	-4.49817	-0.0231083	0.861457	0.961426	-0.194988	0.231526	0.551498	-0.171879	0.0101806	0.545431
B4E212;Q9BXB5	OSBPL10	-0.161009	-0.147247	-0.237999	0.0137623	0.822848	0.95135	-0.0769893	0.0939412	0.37959	-0.0907516	0.209458	0.764992
B4E217;O95429	BAG4	-4.09476	-4.01104	-4.15722	0.0837147	0.407023	0.85527	-0.0624574	0.636419	0.825301	-0.146172	0.345587	0.848031
B4E241;P84103	SFRS3;SRSF3	0.995922	0.969837	0.934713	-0.0260849	0.644616	0.911571	-0.0612088	0.29255	0.60334	-0.0351239	0.488071	0.903649
E9PCZ9;F5H4H4;B4E2A7;Q16348	SLC15A2	-2.63917	-2.21378	-2.16541	0.425384	0.5835	0.895867	0.473757	0.498347	0.751313	0.048373	0.954459	0.996253
Q8WZA0;B4E2N0	LZIC	0.093957	0.035033	-0.0488911	-0.058924	0.353401	0.837866	-0.142848	0.00793058	0.150244	-0.0839241	0.222767	0.771058
Q9BZ67-2;B4E2P1;Q9BZ67;E9PRP1;E9PS62	FRMD8	-4.18558	-3.9709	-4.02203	0.214672	0.313918	0.821182	0.163549	0.233923	0.554131	-0.051123	0.774592	0.967019
C9JA28;Q9UNL2;B4E2P2;C9J365	SSR3	0.608741	0.674413	0.441763	0.0656717	0.824378	0.951592	-0.166978	0.571881	0.794444	-0.23265	0.178135	0.735009
B4E2S7;P13473-2;P13473;P13473-3;B7Z2R9;H0YCG2;E7EVR5	LAMP2	-0.519281	-0.549476	-0.430925	-0.0301946	0.580568	0.895867	0.0883561	0.196603	0.517585	0.118551	0.0595804	0.616474
B4E2X3;Q8N6R0;Q8N6R0-3;Q8N6R0-4;Q8N6R0-1;Q8N6R0-2	METTL13	1.03686	1.11904	1.0967	0.0821866	0.0298218	0.625829	0.0598435	0.319376	0.627032	-0.0223431	0.685968	0.951755
B4E3A8;P30740;B4DNT0	SERPINB1	0.540768	0.589686	0.683817	0.0489178	0.505773	0.884762	0.143049	0.12025	0.419458	0.0941308	0.139889	0.696185
E9PMG8;E9PRM3;E9PRL6;E9PJI1;Q92993-2;B4E3C7;Q92993;Q92993-3	KAT5	-6.61331	-6.34702	-6.42016	0.266295	0.175418	0.765121	0.193154	0.288131	0.599304	-0.0731409	0.443667	0.88949
G3V1N5;B4E3L3;Q96RU2-2;Q96RU2;H0YFT9;H0YG96;Q6NZX9	USP28	-2.60053	-2.60593	-2.48516	-0.00540579	0.949226	0.984808	0.115366	0.0813214	0.360257	0.120772	0.224015	0.771824
H0YBU9;Q93062-4;Q93062-5;F5H357;Q93062;Q93062-2;Q93062-3;B4E3T4;Q6ZRY4;H0YC46;E5RJD7;E5RFP4;E5RJ31	RBPMS;RBPMS2	-2.6331	-2.69942	-2.78451	-0.0663205	0.476214	0.873404	-0.151409	0.0842997	0.36531	-0.0850881	0.4044	0.875381
E9PPJ9;Q96EB1;B4E3W0;Q96EB1-2;G5E9D4	ELP4	-1.28456	-1.34254	-1.39768	-0.0579833	0.382984	0.844284	-0.11312	0.165466	0.482741	-0.055137	0.500073	0.904064
Q96FF9;B5MBX0	CDCA5	-8.10457	-4.01498	-3.83954	4.0896	0.436513	0.861833	4.26503	0.420357	0.700684	0.175435	0.39152	0.869838
B5MC22;Q9UDX5;F8WEN7;Q9UDX5-2	MTFP1	-2.07878	-2.12371	-2.29332	-0.044926	0.606825	0.89994	-0.214541	0.0599826	0.323981	-0.169614	0.0667658	0.616545
Q86YP4-2;Q86YP4;B5MC40;B4DKZ7;C9JHD7;C9JJK9;C9JMI3;C9JGN4;C9JVY3;F5H7D9	GATAD2A	1.59311	1.53884	1.41293	-0.0542681	0.402722	0.854624	-0.180176	0.0733274	0.348252	-0.125908	0.137804	0.695031
B5MC53;B5MCF8;P39210;E7EX18;F8WEL3;B5MC10;A8MTD3;G5E9F5;C9J473;A8MPV4;H0Y6M5	MPV17	-2.19318	-2.10585	-2.15816	0.0873331	0.56824	0.895867	0.0350183	0.821564	0.920758	-0.0523148	0.691148	0.952462
C9K039;P53814-5;P53814;B5MC56;P53814-6;E7ETT8;P53814-2;C9JQZ8;B5MBZ4;B5MCI0;C9JP19;C9JV14;C9JYU8	SMTN	-0.452006	-0.356902	-0.307463	0.0951038	0.391156	0.847288	0.144543	0.156351	0.469454	0.0494395	0.618399	0.936538
B5MC59;P35244	RPA3	0.0688788	-0.0963904	-0.240836	-0.165269	0.0983934	0.704079	-0.309715	0.0173248	0.208067	-0.144445	0.0922692	0.644673
B5MC72;Q96DZ1;Q96DZ1-2	ERLEC1	-1.62982	-1.54168	-1.51234	0.0881451	0.236422	0.792515	0.117477	0.196123	0.51732	0.0293319	0.651067	0.944639
P16422;B5MCA4;C9JKY3	EPCAM	3.07201	2.95237	2.96094	-0.119646	0.433024	0.860317	-0.111074	0.368142	0.667151	0.00857162	0.945239	0.995553
Q99674;B5MCP5;B5MCC9	CGREF1	-1.03558	-1.01775	-0.85808	0.017831	0.681732	0.916684	0.177502	0.0637261	0.331368	0.159671	0.078596	0.626544
B5MCF9;O00541;O00541-2;B3KXD6;C9JXJ1	PES1	1.80678	1.58508	1.63702	-0.221701	0.26205	0.806513	-0.169765	0.00364363	0.10575	0.0519356	0.752276	0.966218
B5MCG1;P84101;F8WBN3;B9A031;C9JQZ0;B8ZZY7;F8WBV6;A6NL45;B9A026	SERF2	0.803079	0.500537	0.636877	-0.302542	0.414312	0.858082	-0.166203	0.143242	0.456551	0.13634	0.693684	0.952462
B7Z254;Q15084;F8WA83;B5MCQ5;Q15084-2	PDIA6	2.40469	2.31792	2.39994	-0.0867696	0.093896	0.703712	-0.00475101	0.898902	0.956922	0.0820186	0.0293708	0.59165
B7ZA47;B5MCU4;B7ZAJ5;Q9H6V9;Q9H6V9-2;B5MDU6;C9JHU6;C9JUM0	C2orf43	-4.02331	-3.97664	-3.78202	0.046671	0.768004	0.937459	0.241298	0.259414	0.577332	0.194627	0.381362	0.864909
F8W820;Q9H0E9-4;B5MCW3;Q9H0E9-2;Q9H0E9;Q9H0E9-3;H0Y2L9;H0YAH7;H0Y8F9;H0YA84	BRD8	0.153301	0.11459	0.193345	-0.0387105	0.48511	0.877105	0.0400438	0.323927	0.629695	0.0787543	0.177958	0.735009
Q6P4I2;B5MDA0;H0YMX2;H0YLH0;H0YMT3	WDR73	-3.81517	-3.86129	-3.98469	-0.0461179	0.733508	0.930229	-0.169514	0.344923	0.648322	-0.123396	0.488797	0.903649
Q86SX3-4;C9IYA4;B5MDG3;Q86SX3-3;F8VP51;C9JZD4;Q86SX3-2;E9PAQ4;Q86SX3	C14orf80	-3.24141	-3.51088	-3.69191	-0.269473	0.058383	0.669316	-0.450502	0.00519761	0.124949	-0.181029	0.149756	0.712397
B5MDQ0;Q2NKX8	ERCC6L	-0.173117	-0.304266	-0.3796	-0.131149	0.0155023	0.624988	-0.206483	0.0105657	0.169951	-0.0753336	0.120667	0.676982
B5MDT7;O75081-2;O75081-4;E7EU24;O75081	CBFA2T3	-1.11252	-1.39497	-1.30391	-0.282454	0.295922	0.81438	-0.191395	0.57252	0.794475	0.0910589	0.757443	0.966218
B5MDV5;Q5TH69	KIAA1244;ARFGEF3	-0.388591	-0.325932	-0.297573	0.0626591	0.417373	0.858604	0.0910183	0.432568	0.710575	0.0283592	0.802671	0.970639
Q6I9Y2;B5MDZ2	THOC7	1.18773	1.0421	0.979752	-0.145628	0.130819	0.736771	-0.207977	0.0605783	0.324911	-0.0623487	0.269716	0.79959
Q05BQ5;B5ME21;F8WB85;Q05BQ5-2	MBTD1	-1.34634	-1.44465	-1.41826	-0.0983163	0.297596	0.81438	-0.0719272	0.433409	0.711049	0.0263892	0.679136	0.95049
B9TX31;B9TX30;E7ERA9;Q71SY5-5;Q71SY5;Q71SY5-2;E7EP16;B5ME50;Q71SY5-4;E7EMY0;Q71SY5-3	MED25	-1.74452	-6.78276	-1.71824	-5.03824	0.415886	0.858604	0.0262823	0.700088	0.857535	5.06452	0.413884	0.877391
B5ME91;Q53EL6;Q5VZS7	PDCD4	-0.179926	0.0238046	0.299303	0.203731	0.26318	0.806513	0.479229	0.0437452	0.283956	0.275498	0.205535	0.759717
B5MEB7;Q8WXE1-3;Q8WXE1-2;Q8WXE1;F8WE08;C9IZM8	ATRIP	-0.333438	-0.320091	-0.387891	0.0133469	0.554225	0.894273	-0.0544535	0.187212	0.5063	-0.0678004	0.126263	0.680324
Q8WXG6-6;F8W9P9;B5MEE5;Q8WXG6-5;Q8WXG6-4;Q8WXG6-3;Q8WXG6-2;Q8WXG6-7;Q8WXG6;C9J6B0;C9JLZ9;C9K0L0;F8W8U2	MADD	0.0529743	0.141751	0.140028	0.0887768	0.0233045	0.624988	0.0870533	0.179545	0.496058	-0.00172341	0.973457	0.998618
E7ESU0;E7EST9;B5MEG5;E7ETS0;O94966-4;O94966-3;O94966;E7EN22;E9PEG8;C9J8M4;O94966-2	USP19	0.17126	0.261708	0.229747	0.0904486	0.0048334	0.59829	0.0584869	0.17076	0.486994	-0.0319617	0.390087	0.869416
H0YJ34;Q96AC1;B5TJY2;Q96AC1-2;H0YJB6;G3V5R2;G3V281;G3V3J0;Q9BQL6-4;Q9BQL6-2;F8W9F0;Q9BQL6;Q5JWV4;G3V1L6	FERMT2	2.34299	2.3287	2.41487	-0.0142889	0.830485	0.95399	0.0718792	0.322554	0.629061	0.086168	0.0571192	0.614569
H0YD13;B6EAT9;P16070-12;P16070-14;P16070-13;P16070-11;P16070-10;P16070-16;P16070-8;P16070-17;P16070-6;P16070-4;P16070-3;P16070-7;E7EPC6;P16070-5;P16070;H0Y2P0;H0YE40;H0YDW7;H0YCV9;P16070-15;H0Y5E4;P16070-9;E9PKC6;Q86UZ1;O95370;H0YDX6;H0YD17	CD44	0.754783	0.595621	0.474126	-0.159162	0.0888447	0.703712	-0.280657	0.00988116	0.167862	-0.121495	0.152474	0.714075
B6ZDF2	SLC15A4	-1.95321	-1.86613	-1.40229	0.087074	0.927882	0.979765	0.550914	0.576534	0.795002	0.46384	0.681207	0.951316
Q6YHU6-3;B6ZDQ0;Q6YHU6;Q6YHU6-2;C9JJB1;C9JER1;H0Y3V5;B5MC89;Q8IY32;Q6YHU6-5;B6ZDE5;F5H3M9;Q6YHU6-4	THADA	-0.30145	-0.323445	-0.318222	-0.0219957	0.816069	0.950728	-0.0167726	0.823731	0.921364	0.00522304	0.945331	0.995553
E9PP42;E9PNA8;E9PLH2;Q9BQ49;B7WNH4	SMIM7	-1.33059	-1.50942	-1.11121	-0.178839	0.493702	0.879588	0.219378	0.301925	0.609842	0.398217	0.149412	0.712397
Q7Z392-4;B7WNP8;Q7Z392-3;Q7Z392;D6R9T9;D6RHE5	TRAPPC11	-2.10603	-1.24612	-1.42032	0.859913	0.0372233	0.647356	0.685711	0.230024	0.550852	-0.174202	0.716733	0.96003
Q9HCG8;B7WP27;B7WP74	CWC22	0.093472	0.0962289	0.105785	0.0027569	0.939101	0.979765	0.012313	0.690623	0.853356	0.00955615	0.811304	0.972744
B7WP84;Q6UX71-2;F5H554;Q6UX71	PLXDC2	-3.67095	-3.63594	-3.59007	0.0350101	0.780728	0.940853	0.080881	0.637232	0.825599	0.0458709	0.744804	0.966218
B8ZZU8;Q15370;B7WPD3	TCEB2	2.23476	2.15732	2.10687	-0.0774398	0.229745	0.792515	-0.127894	0.0952811	0.382767	-0.0504545	0.0801884	0.631902
G3V1D0;Q32P44;B7WPE2;H0Y3M3;Q32P44-2;G3V195	EML3	-0.00598964	0.0456731	0.0418217	0.0516627	0.0800725	0.700498	0.0478114	0.568796	0.792911	-0.00385134	0.962065	0.997191
P22303-3;P22303;B7WPI6	ACHE	-3.46276	-3.11287	-2.7858	0.349892	0.423444	0.860317	0.676962	0.10772	0.400956	0.327069	0.496358	0.904064
Q92600;B7Z1E5;B5MDQ4	RQCD1	0.0495444	-0.0867315	0.0241209	-0.136276	0.28296	0.811544	-0.0254236	0.816069	0.917654	0.110852	0.100986	0.661436
H0Y750;B7Z1I9;B7Z9I3;O75787;B7Z413;B7Z487	ATP6AP2	-0.67045	-0.653623	-0.580138	0.0168264	0.803221	0.945108	0.090312	0.450346	0.721982	0.0734856	0.515882	0.908943
E9PDA8;D6RH18;E9PB74;B7Z1J2;P81877;D6RAC5;A6ND70	SSBP2	-3.08926	-2.98832	-3.02686	0.100941	0.0562433	0.666603	0.0624035	0.10982	0.40445	-0.0385375	0.329032	0.837601
H0YER3;B7Z1J9;Q8NB37-3;Q8NB37	PDDC1	-4.50511	-4.31096	-4.32948	0.194145	0.143094	0.740243	0.175625	0.226004	0.54725	-0.0185194	0.897952	0.988288
B7Z1R5;P38606;B7Z2V6;C9JVW8;C9JA17	ATP6V1A	2.09935	2.03247	2.08626	-0.0668832	0.154558	0.740353	-0.0130921	0.783522	0.901104	0.0537912	0.225612	0.77231
F5H5Q4;B7Z1V5;P61764;P61764-2;B7Z3F4	STXBP1	-0.458093	-0.465313	-0.417574	-0.00722048	0.845505	0.958457	0.0405188	0.510129	0.757186	0.0477393	0.481111	0.90189
Q9BWD1;B7Z233	ACAT2	-0.693716	-0.794658	-0.806754	-0.100942	0.245203	0.797056	-0.113039	0.206264	0.525905	-0.0120968	0.710529	0.957263
B7Z265;Q14807	KIF22	0.06106	-0.192466	-0.763478	-0.253526	0.305158	0.819495	-0.824538	0.0183727	0.21467	-0.571013	0.0348469	0.599065
Q9NP50;B7Z287;Q9NP50-2;F5H6U2;F5GZ82	FAM60A	-2.42958	-2.52177	-2.456	-0.09219	0.360115	0.838262	-0.0264224	0.792368	0.906824	0.0657677	0.315909	0.831677
B7Z293;F6UH50;Q2LD45;E7ENI9;Q5BJG6;Q5VUI0;Q15326;B0QZE2;B7Z3Z1;F5H449;E9PE09;E7EV75	ZMYND11	-0.65455	-0.626306	-0.64522	0.0282441	0.770724	0.938783	0.00933041	0.925596	0.966945	-0.0189137	0.745575	0.966218
Q08345-2;B7Z2K0;Q08345;Q08345-5;E7ERI6;E7ETI3;A2ABL1;E7EPN2;H0Y717;E7EUP7;A2ABL2;E7ES14;Q08345-4;B8JJ50;B7Z3A2;E7EQ30;E7EPH4;E7EVT1;E7ES06;E7ETX3;E7EUD5;E7EVW6;E7ERN0;A2ABK9;E7ESR9;E7ESR2;A2ABL0;H0Y9F4;Q6ZNR9;F8VYL2;H0Y4U0;A2ABM8	DDR1	-2.09203	-2.05539	-1.91103	0.0366335	0.341439	0.829716	0.180997	0.0496164	0.298873	0.144363	0.0944801	0.650715
B7Z2S5;Q16881-4;Q16881-3;Q16881;B2R5P6;Q16881-5;E2QRB9;Q16881-2;E9PNQ6;E7ESI6;E7EW10;Q16881-6;E9PIR7;F5H780;E9PMY9;E9PKD3;E9PIZ5;E9PLT3;E9PKI4;E9PQI3;E9PRI8	TXNRD1	2.66517	2.70076	2.80693	0.035587	0.851733	0.95984	0.141763	0.463947	0.729702	0.106176	0.514289	0.908353
B7Z2T7;O15075-2;O15075;Q5VZY9;O15075-3;O15075-4	DCLK1	-2.93337	-2.75133	-2.5684	0.182044	0.168705	0.758486	0.364972	0.0438964	0.284307	0.182928	0.23217	0.778639
B7Z2X9;P09104;F5H0C8;F5H1C3;F5H5U1;F5GWQ3;F5GZ30	ENO2	0.533841	0.38073	0.342452	-0.153111	0.204771	0.78028	-0.191389	0.143057	0.456551	-0.038278	0.470675	0.897253
Q93050-1;Q93050;F5H569;B7Z3B7;B7Z641;F5H1T6;Q9HBG4	ATP6V0A1	0.457551	0.42424	0.563175	-0.0333107	0.557432	0.895867	0.105624	0.00199788	0.0841554	0.138935	0.0926572	0.64649
B7Z632;B7Z3D0;F5H069;O43929	ORC4L;ORC4	-2.35618	-2.40085	-2.40826	-0.0446743	0.480203	0.87478	-0.0520791	0.422362	0.701938	-0.00740485	0.91795	0.9923
B7Z3D5;Q13613;F8WA39;Q8NEC6;E9PIH9;F8W764;F8W8S8;E9PPP8;H0Y5W8;O95248;G5E933;O95248-4	MTMR1	0.184178	0.130731	0.0659992	-0.0534469	0.292724	0.81438	-0.118179	0.175777	0.491721	-0.0647321	0.409829	0.876069
B7Z3K8;Q9Y2Z9;G3V564;G3XA86;Q86U30;G3V5C2;B7Z3V2;G3V434;B7Z357	COQ6	0.17561	0.350925	0.221983	0.175315	0.382818	0.844284	0.046373	0.805148	0.912397	-0.128942	0.245259	0.784265
B7Z3N1;Q969N2;Q969N2-4;G8JLF5;B7Z1N3;Q969N2-2;F5GWY0;Q969N2-3	PIGT	-1.03243	-0.996604	-1.10118	0.0358243	0.774767	0.939625	-0.0687485	0.571786	0.794444	-0.104573	0.301277	0.821111
Q15813;B7Z3P1	TBCE	1.78017	1.75528	1.79394	-0.0248888	0.606638	0.899891	0.0137674	0.797213	0.908966	0.0386562	0.33177	0.838127
F5H830;E9PE18;Q03181-2;B7Z3W1;Q03181	PPARD	-2.76985	-2.55341	-2.25202	0.216434	0.746475	0.932148	0.517826	0.393133	0.682822	0.301392	0.691101	0.952462
B7Z475;Q9BZK7;C9JLJ1;C9JCK0;C9JBN1;C9IYU9	TBL1XR1	-0.136432	-0.204786	-0.146231	-0.0683532	0.455942	0.869841	-0.00979857	0.898418	0.956735	0.0585547	0.406613	0.876069
P48059;B7Z483;B7Z7R3;C9JF46;Q7Z4I2;E7ENJ8;Q7Z4I7-3;Q7Z4I7;F5H6E6;Q7Z4I7-2;F8WC86;F8WE10;A8MUY2;B4DUX2;H0Y592;Q9NWG2;B4DPH6	LIMS1	-0.184775	-0.268944	-0.261596	-0.0841688	0.447913	0.863178	-0.0768207	0.534234	0.773972	0.00734809	0.93145	0.992843
E9PKJ5;E9PL99;Q5T0A0;E9PSH7;E9PRS7;E9PI64;E9PR24;E9PI09;Q5T0A1;Q5T0A3;Q5T0A2;Q86SQ9-3;B7Z4B9;Q86SQ9;Q86SQ9-2;E9PHW0	DHDDS	-1.61202	-1.53434	-1.5263	0.0776811	0.051138	0.662036	0.0857161	0.217223	0.537744	0.00803508	0.890988	0.988038
B7Z4K6;O00115	DNASE2	-0.247463	-0.208456	-0.0970847	0.0390067	0.632262	0.904445	0.150378	0.0937694	0.379308	0.111371	0.270779	0.800309
B7Z4M2;O75554	WBP4	-0.794493	-0.731404	-0.80571	0.0630886	0.483301	0.876077	-0.0112177	0.92503	0.966807	-0.0743062	0.588335	0.929541
B7Z4Q3;B7Z500;Q9Y383-2;C9JWT3;REV__E5RJG4;REV__E5RH23;REV__E5RGU5;REV__E5RGP2;REV__E5RHF8;REV__E5RG21;REV__E5RJH1;REV__P07951-3;REV__Q6P2R3;REV__Q5TCU3;REV__P07951-2;REV__P07951;REV__CON__Q3SX28;REV__Q5TCU8;REV__Q5T6A0;REV__G5E992;REV__E5RIV2;REV__Q8IYX8;REV__G3V140;REV__E5RFY4	C7orf55;LUC7L2	2.31304	2.21843	2.19597	-0.0946066	0.369463	0.843311	-0.11707	0.368022	0.667151	-0.0224636	0.821219	0.975564
B7Z4R6;O95870;F6WSP1	ABHD16A	-0.0379176	0.160639	0.139013	0.198556	0.296104	0.81438	0.176931	0.340971	0.645075	-0.0216257	0.756884	0.966218
F5H2T8;B7Z4S8;Q99538;Q86TV2;Q86TV3;G3V2T4;G3V4E4;G3V5B2;G3V4P5;G3V3Z4	LGMN	0.50034	0.469411	0.516806	-0.0309284	0.732086	0.930201	0.016466	0.892427	0.95459	0.0473944	0.659294	0.947239
B7Z4T9;Q99832;B8ZZC9;F5GZK5;B7Z4Z7;B7Z1C9;A8MWI8;F8WAM2	CCT7	4.39886	4.23972	4.14966	-0.159139	0.0201506	0.624988	-0.249199	0.0113203	0.177696	-0.0900599	0.102209	0.661436
B7Z4V2;P38646;F5H3L8;D6RJI2;H0YBG6;D6RA73;H0Y8S0	HSPA9	5.41557	5.45989	5.43206	0.0443136	0.672308	0.915829	0.0164928	0.872592	0.945065	-0.0278208	0.772497	0.967019
B7Z4V9;Q9BT40-2;Q9BT40;F5GXZ0;C9JZB0	INPP5K	-4.29701	-4.17857	-3.99774	0.118437	0.60875	0.900029	0.299264	0.220349	0.539596	0.180828	0.515283	0.908353
F8W922;B7Z4X0;Q9H7P6-2;G8JLL7;Q9H7P6	MVB12B	-2.99039	-2.89208	-2.71329	0.0983107	0.25079	0.799448	0.277095	0.0274029	0.243242	0.178784	0.0214644	0.573854
B7Z4X2;E7EQB2;E7ER44;P02788	LTF	-2.8179	-2.71344	-2.74987	0.104466	0.746296	0.932148	0.0680349	0.841461	0.92861	-0.0364309	0.927262	0.9923
B7Z560;Q9NV88;G3XAN1;H0YBH8;E5RG70;H0YG17;E5RJ88;H0YBK3;E5RK47	INTS9	-1.60079	-1.55167	-1.60174	0.0491169	0.523035	0.888674	-0.000950044	0.984765	0.99171	-0.0500669	0.502888	0.904064
F5H7S3;B7Z596;P09493-5;H0YL42;H0YK20;H0YL80;H0YN06	TPM1	-1.63439	-1.48215	-1.45173	0.152236	0.577222	0.895867	0.182658	0.476122	0.738817	0.0304218	0.894839	0.988288
E7EMV7;F5H4X3;F5GYD7;E7ERB0;E7EPY1;E7ET96;Q6N077;B7Z5B0;Q15025-2;Q15025;E7EW15;H0YC17	TNIP1	-1.00805	-1.07302	-0.984696	-0.0649663	0.0277131	0.624988	0.0233544	0.623005	0.819662	0.0883207	0.150884	0.713017
B7Z5N6;Q5T1V6-2;Q5T1V6;Q5T1V5;H0Y6Y1;E9PDG6;Q5T1W1;E9PDG7;E7EQG4;B7ZBU3	DDX59	-1.28849	-1.22529	-1.23331	0.0632054	0.540724	0.893842	0.0551886	0.423866	0.703044	-0.00801679	0.93712	0.993336
Q13642-1;B7Z5T4;B7Z793;F5GWR5;B7Z5V0;B7Z6U8;Q5JXI8;Q13642;Q5JXI0;Q5JXH9;Q13642-3;Q5JXH8;Q5JXH7;Q5JXI3;Q5JXI2	FHL1	1.75569	1.74284	1.50796	-0.0128521	0.923611	0.978954	-0.247737	0.0167596	0.207677	-0.234885	0.16494	0.720317
Q9H4Z3;B7Z5U5	PCIF1	-0.679075	-0.626293	-0.544296	0.0527813	0.611423	0.900029	0.134779	0.182525	0.499949	0.0819973	0.498391	0.904064
B7Z5U6;E9PK80;E9PM75;E9PN58;Q9NTG7	SIRT3	-1.38815	-1.38636	-1.33119	0.00178809	0.959174	0.986446	0.0569552	0.190383	0.509922	0.0551671	0.0880725	0.633862
Q9Y624;B7Z5W1;B7Z941	F11R	1.00095	1.00499	1.0839	0.00403815	0.926882	0.979765	0.082949	0.0787072	0.356812	0.0789108	0.133124	0.691421
B7Z5X7;Q9UGM6;Q9UGM6-2	WARS2	-0.68696	-0.641941	-0.591961	0.0450193	0.438055	0.862052	0.0949993	0.150831	0.463486	0.04998	0.249497	0.785662
O75382-3;F5GX85;B7Z5Y8;E9PKS6;O75382;E7EUK0;F5H2Q8;O75382-2;E9PMK8;E9PMW5;C9J084	TRIM3	-1.98372	-2.03754	-1.94224	-0.0538184	0.524382	0.889929	0.0414852	0.588078	0.802639	0.0953036	0.363406	0.854137
P62070;B7Z5Z2;B7Z6C4;E9PK85;B7Z7H6;E9PQK5;E9PQC5;E9PQ87	RRAS2	0.340915	0.392142	0.437489	0.0512269	0.50403	0.884762	0.096574	0.130782	0.436434	0.045347	0.571252	0.927489
B7Z6B8;Q16698;E5RJG7;E5RFV2;E5RJD2;E5RID6;H0YAW3	DECR1	1.5554	1.65616	1.71467	0.100765	0.0881843	0.703712	0.159272	0.0275702	0.243242	0.0585063	0.121938	0.67774
P06730;B7Z6V1;D6RBW1;P06730-2;H0Y8J7	EIF4E	1.3004	1.24992	1.24109	-0.0504823	0.223691	0.792515	-0.0593093	0.197535	0.5188	-0.00882697	0.756669	0.966218
B7Z6X9;Q8N370;Q8N370-3;G8JLH5;Q8N370-2	SLC43A2	-1.68414	-1.45333	-1.32511	0.230812	0.0153295	0.624988	0.359029	0.00164838	0.0766593	0.128217	0.0844827	0.633088
B7Z783;P55263-2;P55263;B7Z800	ADK	2.68249	2.56264	2.65983	-0.119843	0.418732	0.858604	-0.0226535	0.877301	0.946486	0.0971891	0.363992	0.854137
B7Z7D1;Q9HCP0-2;Q9HCP0	CSNK1G1	-3.25724	-3.31839	-3.13233	-0.0611479	0.559827	0.895867	0.124916	0.285078	0.597826	0.186064	0.0431975	0.613067
C9JD37;B7Z7F9;Q14449;C9JLT6	GRB14	-1.51348	-1.42618	-1.30455	0.0872993	0.663613	0.914224	0.208923	0.320906	0.627766	0.121624	0.401855	0.874019
P00387-2;P00387;B7Z7L3;B1AHF3;F8WCX7	CYB5R3	1.0614	1.13471	1.32663	0.0733111	0.536717	0.893544	0.265239	0.102625	0.391797	0.191928	0.141298	0.697881
P48739;B7Z7Q0;C9JW90;P48739-2;B3KYB7;B3KYB6	PITPNB	2.44073	2.3785	2.40717	-0.0622243	0.273272	0.807392	-0.033556	0.515034	0.760095	0.0286684	0.208469	0.763821
B7Z7X8;Q8NHH9;Q8NHH9-3;Q8NHH9-4;Q8NHH9-2;B5MCN0;C9JQQ5;C9JC25	ATL2	0.697753	0.780296	0.716011	0.0825431	0.372512	0.843311	0.0182584	0.83229	0.92306	-0.0642847	0.157816	0.714075
B7Z817;Q15392;F5H0H1;B7Z943	DHCR24	0.806123	0.999695	1.26956	0.193572	0.339833	0.82905	0.463442	0.0759237	0.353722	0.26987	0.166714	0.720317
B7Z848;F8W689;P48382	RFX5	-1.95174	-1.78346	-1.74297	0.168279	0.028711	0.624988	0.208772	0.0631864	0.330838	0.0404934	0.621468	0.936776
B7Z897;Q92574;F5H701;B7Z604;Q86WV8	TSC1	-2.73953	-2.71405	-2.67833	0.0254872	0.754392	0.93382	0.0612044	0.486225	0.744889	0.0357172	0.368565	0.855753
F5H203;Q00536;B7Z8T0;H0YAZ9;H0YC36;H0YC60;E5RGN0;H0YBX5;E5RJM2	CDK16	-3.64337	-3.82272	-3.57909	-0.179354	0.0270848	0.624988	0.0642746	0.409385	0.694372	0.243629	0.0523782	0.613067
Q92896;B7Z8Y4;Q92896-2	GLG1	2.66157	2.60109	2.75702	-0.0604788	0.0741504	0.700498	0.0954574	0.0642292	0.332844	0.155936	0.0274849	0.585785
O94762;B7Z8Y7;O94762-2;O94762-3	RECQL5	-0.251775	-0.392586	-0.453603	-0.14081	0.159493	0.746488	-0.201828	0.0718255	0.34527	-0.0610175	0.346348	0.848031
B7Z911;H0Y3N9;Q9UPP1-3;Q9UPP1-2;Q9UPP1;H0Y7M8;H0Y589	PHF8	-3.54057	-3.52951	-3.64893	0.0110618	0.937021	0.979765	-0.108364	0.307355	0.615217	-0.119426	0.410155	0.876069
F2Z2I2;Q5VX15;Q5W015;Q16875-2;Q16875;Q5VX20;B7Z955;F5H5L1;O60825-2;B0FLL2;O60825;H0Y483;E9PGD4;B4DI16;Q4VBA9;B4DY91;B4DUN5;Q5XLC2;Q64EX5;B7Z5C3;Q66S35;Q16877;P16118	PFKFB3;PFKFB2	-0.660222	-0.721131	-0.730367	-0.0609086	0.30415	0.819479	-0.0701452	0.155646	0.468895	-0.00923667	0.870669	0.985648
Q9UGQ2-2;B7Z969;Q9UGQ2	CACFD1	-4.85773	-4.59173	-4.44068	0.266005	0.0673685	0.689556	0.417054	0.139348	0.451013	0.151049	0.508193	0.906567
B7Z9C2;F8W118;B3KV44;F8VV59;H0YHC3;F8W543;H0YH88;F8VRJ2;B7Z4K9	NAP1L1	-1.81525	-2.01086	-1.84437	-0.195609	0.474098	0.872854	-0.0291187	0.900995	0.957931	0.16649	0.435189	0.883812
B7Z9E2;O75674;B4DUW5	TOM1L1	-1.07892	-1.15388	-1.16712	-0.0749613	0.0115795	0.59829	-0.0882006	0.201336	0.521141	-0.0132393	0.807592	0.971533
B7Z9F1;P34897;Q8N1A5;G3V2Y4;G3V5L0;G3V4W5;G3V540;G3V241;G3V3Y8;G3V4T0;G3V4X0;G3V2W0;G3V2E4;G3V2D2;G3V2Y1;G3V3C6	SHMT2	2.75138	2.74251	2.65769	-0.00887541	0.939053	0.979765	-0.0936907	0.368712	0.667741	-0.0848153	0.450092	0.892315
B7Z9I1;P11310;P11310-2;Q5T4U5;B4DJE7;E9PJM9;H0YDT5;E9PRX4	ACADM	1.75525	1.85348	1.79999	0.0982312	0.52774	0.890849	0.0447478	0.767717	0.893457	-0.0534834	0.718934	0.960633
Q13409-6;Q13409-3;B7ZA04;Q13409-2;Q13409-5;Q13409;F8W8S0;E7EQL5;E7EV09;E7EQU2;E7EMU4;E7ET01;E7ETL8;E7ESD3;E9PGG1;E7EUM4;E7ERR6;E7ERH4;E7EU01	DYNC1I2	1.47401	1.47126	1.59069	-0.00274942	0.977123	0.994117	0.116681	0.282239	0.59553	0.11943	0.0520158	0.613067
B7ZAM9;Q9UBQ5;B4DQ48	EIF3K	2.05097	1.8887	1.8254	-0.16227	0.0295368	0.624988	-0.225573	0.00748839	0.148108	-0.0633023	0.240932	0.782456
E9PS63;B7ZAP0;F5H8L0;Q5R372-7;Q5R372-8;Q5R372-6;Q5R372-5	RABGAP1L	-0.830739	-0.77951	-0.81365	0.0512284	0.611547	0.900029	0.0170886	0.87746	0.946486	-0.0341397	0.640856	0.940076
B7ZAP5;P55317;E7EPG7;P55318;Q9Y261;Q9Y261-2	FOXA1	-1.89203	-1.93496	-1.99571	-0.0429249	0.57365	0.895867	-0.103674	0.23405	0.554131	-0.0607494	0.184171	0.744535
B7ZAQ6-2;B7ZAQ6-3;P0CG08;B7ZAQ6;E9PKY3;A6NKF9	GPR89A;GPR89B;GPR89C	0.312781	0.380255	0.322576	0.0674743	0.665531	0.914419	0.00979487	0.947221	0.977462	-0.0576794	0.509548	0.906567
B7ZAS8;H0Y5D5;Q9ULV3-2;Q9ULV3;F5H2X7;F6VD24;Q96KB7;Q9ULV3-3;Q9BTG3;Q9ULV3-4;Q5SYW2	CIZ1	-3.01253	-2.81565	-3.2178	0.196878	0.65551	0.912723	-0.205262	0.615353	0.816245	-0.40214	0.198428	0.753674
Q7Z3K3-5;E9PM80;Q7Z3K3-2;Q7Z3K3-3;B7ZBY5;Q7Z3K3;F5H8H4;H0YCT3;Q7Z3K3-4;A6PW30;E9PJY9;E9PIR8	POGZ	1.7898	1.86602	1.87223	0.0762203	0.148678	0.740243	0.0824224	0.121667	0.421905	0.00620205	0.840319	0.977779
B7ZC39;Q9NR46;B7ZC38;Q9NR46-2;F6RPD3;F8WFB9;G5E9J1	SH3GLB2	1.56176	1.59568	1.62392	0.0339258	0.76191	0.935773	0.0621653	0.590077	0.804004	0.0282395	0.710891	0.957263
B7ZKK9;Q16537	PPP2R5E	-0.150573	-0.157401	-0.141959	-0.00682794	0.836768	0.956703	0.00861338	0.831666	0.922954	0.0154413	0.627554	0.937206
Q9H6S3;B7ZKL3;Q9H6S3-2;E9PLH1;E9PNT0;H0YD62;H0YF37;E9PN68;E9PLN2	EPS8L2	1.96645	2.03245	2.17275	0.0659958	0.662793	0.91374	0.206297	0.218895	0.538692	0.140301	0.319827	0.834009
B7ZKM0;Q15020;F5H0B8;E7EMI4;Q15020-2;H0YHU8;F8W667;F8VVK9;F8VZM2;Q15020-3	SART3	2.6769	2.6386	2.67967	-0.0382952	0.580844	0.895867	0.00277198	0.963659	0.983994	0.0410671	0.404893	0.876069
O95487-2;O95487;B7ZKM8	SEC24B	0.416806	0.42225	0.476451	0.00544357	0.799915	0.945019	0.0596451	0.043053	0.281649	0.0542016	0.0348207	0.599065
H0YNI3;E7EUX3;Q92859-2;B7ZKM9;B7ZKN0;Q92859	NEO1	-2.55597	-2.51016	-2.27338	0.0458146	0.808399	0.94742	0.282588	0.0741821	0.349951	0.236773	0.265441	0.797297
Q8WTV0-4;B7ZKQ9;Q8WTV0-2;Q8WTV0-3;F8W8N0;B3KW46;B4DZ71;Q8WTV0;F5H4X0;F5H5E8	SCARB1	1.39321	1.33882	1.24452	-0.0543969	0.743407	0.932148	-0.148689	0.296324	0.606768	-0.0942918	0.545907	0.918749
Q86UV5;B7ZKS7;Q86UV5-2;Q86UV5-5;Q86UV5-3;Q86UV5-4;Q86UV5-7;Q86UV5-6	USP48	-1.3109	-1.36259	-1.36306	-0.0516943	0.383218	0.844284	-0.0521597	0.354142	0.65721	-0.000465435	0.99109	0.998854
Q9BQS8;B7ZKT7;Q9BQS8-3;Q9BQS8-2	FYCO1	-1.04163	-0.956691	-0.817001	0.0849344	0.379238	0.843311	0.224624	0.0411185	0.278789	0.13969	0.210782	0.765507
F5H2F0;E9PMC9;B7ZKT8;Q7Z589;Q17RM7;B7ZKU2;B7ZKU0;Q7Z589-2;H0YEP9;H0YCS3;H0YET8	C11orf30;EMSY	-1.92142	-1.80477	-1.94836	0.116646	0.290368	0.81438	-0.0269444	0.816002	0.917654	-0.143591	0.173079	0.725396
F5H2Q7;Q9C0E8-2;Q9C0E8;F5H2Y7;B7ZLA8;Q9C0E8-3	KIAA1715;LNP	-1.19865	-1.03858	-1.10316	0.160071	0.158811	0.745204	0.0954895	0.346601	0.649391	-0.0645816	0.288877	0.8163
B7ZLF5;O75052;E9PSG0;Q3T551	NOS1AP	0.277558	0.0135911	-0.18895	-0.263966	0.0436613	0.658978	-0.466508	0.000800374	0.0633269	-0.202541	0.0786681	0.626544
B7ZLM3;Q9H0E3-2;Q9H0E3;C9JTJ5;C9J683	SAP130	-4.29586	-4.27235	-8.2786	0.0235124	0.933372	0.979765	-3.98275	0.430321	0.708329	-4.00626	0.428058	0.881478
H0YNX7;B7ZLM8;P30047	GCHFR	-1.61658	-1.46403	-1.74915	0.15255	0.325531	0.821197	-0.13257	0.398808	0.687791	-0.28512	0.0533085	0.613067
C9JW97;Q7Z460-2;E7EUA5;B7ZLX3;F5GWS0;Q7Z460-3;F8WA11;Q7Z460;F5H2E2;F5GWM7;H0Y5T1;C9J151;C9JP76;F5H436;H0YHV8	CLASP1	0.789589	0.696473	0.686664	-0.093116	0.267041	0.807069	-0.102924	0.231198	0.551166	-0.00980827	0.725837	0.963153
B7ZLZ2;Q9BZQ6;H0Y498	EDEM3	-2.64967	-2.4429	-2.49619	0.206766	0.00686401	0.59829	0.153479	0.0411272	0.278789	-0.0532877	0.325289	0.83429
B7ZM82;B3KVH1;O95785;O95785-2	WIZ	1.225	1.12823	1.17548	-0.0967719	0.32811	0.82176	-0.0495172	0.571303	0.794155	0.0472547	0.589469	0.930056
P07108;P07108-3;P07108-2;B8ZWD7;B8ZWD6	DBI	3.41464	3.42143	3.3949	0.00678936	0.917845	0.978954	-0.0197446	0.746065	0.882036	-0.026534	0.488115	0.903649
Q6NZ67;B8ZZ87	MZT2B	-1.56345	-1.60063	-1.61161	-0.0371749	0.384094	0.844433	-0.0481509	0.439978	0.715575	-0.010976	0.84752	0.977779
Q86VP1-3;E7ENV2;Q86VP1-2;Q86VP1;B8ZZD4	TAX1BP1	-0.107316	-0.295848	-0.244855	-0.188532	0.153861	0.740353	-0.137539	0.0188038	0.216606	0.050993	0.617825	0.936449
B8ZZI9;Q6ULP2-5;Q6ULP2-2;Q6ULP2-4;Q6ULP2;Q6ULP2-3	AFTPH	-1.0665	-1.08554	-1.0945	-0.0190385	0.858872	0.960575	-0.0279964	0.732271	0.876392	-0.00895786	0.936162	0.993336
C9JIV5;B8ZZJ6;Q8TD22	SFXN5	-3.34142	-3.33707	-3.24229	0.00434719	0.979594	0.99474	0.0991346	0.503999	0.752617	0.0947874	0.485618	0.903473
B8ZZK5;C9IZ52;O43924	PDE6D	-4.04294	-3.90359	-3.64881	0.139352	0.459485	0.871048	0.394127	0.112907	0.408825	0.254775	0.28807	0.815594
B8ZZQ6;P06454-2;P06454;B8ZZA1;B8ZZW7;B8ZZI3;E7EVV7	PTMA	2.27599	2.1632	2.16292	-0.112785	0.650419	0.912582	-0.113065	0.653337	0.832511	-0.000280259	0.998823	0.999901
E9PHY4;Q9NYM9;B8ZZS0	BET1L	-3.21907	-3.21457	-3.15365	0.00449206	0.974795	0.992596	0.0654132	0.576665	0.795002	0.0609211	0.63149	0.937415
B8ZZV5;Q8TCC3-3;Q8TCC3;Q8TCC3-2	MRPL30	-2.78164	-2.7901	-2.72596	-0.00845318	0.920967	0.978954	0.0556869	0.16703	0.48414	0.0641401	0.470077	0.897253
B8ZZW2;Q8IWJ2;B3KR21;F8WEC5;B8ZZA5	GCC2	0.718735	0.654829	0.753578	-0.0639057	0.572335	0.895867	0.0348431	0.738759	0.878739	0.0987489	0.153845	0.714075
F8WCK7;Q8NBF6-2;B8ZZW5;Q8NBF6;Q8N6Z3	AVL9	-0.424074	-0.467061	-0.349929	-0.0429863	0.315525	0.821182	0.0741448	0.273604	0.587011	0.117131	0.123201	0.67774
Q658P3-4;B8ZZX6;Q658P3-3;Q658P3;Q658P3-2	STEAP3	-5.14435	-4.90449	-4.97276	0.239852	0.0803902	0.701468	0.171589	0.174663	0.489801	-0.068263	0.576713	0.927489
Q96PC3-3;B8ZZZ1;Q96PC3-4;Q96PC3;Q96PC3-2;F8W8K9;G5E966	AP1S3	-2.1922	-2.32227	-2.26351	-0.13007	0.211348	0.783686	-0.0713073	0.375752	0.67029	0.0587631	0.575014	0.927489
B9A018;Q53GS9;B8ZZD1;B4DHT4;G5E9H0;F8WC91;C9JIU2	USP39	1.98692	1.87328	1.87775	-0.113643	0.101775	0.711228	-0.109166	0.0137724	0.196783	0.00447714	0.928344	0.992449
B9A049;Q9H977	WDR54	-2.93804	-2.89888	-2.899	0.0391625	0.640584	0.909701	0.0390467	0.540084	0.778288	-0.00011576	0.998945	0.999901
B9A064	IGLL5	-2.37207	-2.27714	-2.20962	0.0949305	0.85165	0.95984	0.162455	0.736347	0.87771	0.0675243	0.908506	0.990432
Q5TC63;B9A6K2;Q5TC63-2	GRTP1;TBC1D6	-2.30862	-2.11366	-2.00383	0.194956	0.294166	0.81438	0.304786	0.157944	0.472058	0.10983	0.403442	0.874547
Q92925-3;B9EGA3;Q92925-2;Q92925	SMARCD2	0.827128	0.74129	0.755814	-0.0858378	0.174107	0.765121	-0.071314	0.0327182	0.258329	0.0145238	0.768224	0.966913
E9PB30;Q4KMQ2;E9PCT2;B9EGG0	ANO6	-6.70626	-1.82589	-1.6539	4.88038	0.409653	0.857032	5.05237	0.396344	0.685552	0.171992	0.224184	0.771824
F8W1Z6;Q7Z3U7-2;F8VWA6;B9EGP5;Q7Z3U7-4;Q7Z3U7;F8VZV1;G8JL93;Q7Z3U7-3;F8VQS2;F8VZQ3	MON2	0.416138	0.39995	0.409894	-0.0161878	0.697049	0.921487	-0.00624397	0.911702	0.961978	0.00994386	0.860737	0.980933
O43432;B9EGQ7;F5H564;Q504Z1;F5H8J4;B4DXR2;O43432-2;H0YGB3;B1AN89	EIF4G3	-1.61814	-1.22156	-1.16416	0.396579	0.32704	0.82176	0.453982	0.278388	0.592713	0.0574026	0.351587	0.85005
Q6GYQ0-4;Q6GYQ0;B9EK38;Q6GYQ0-5;E7EQJ8;Q6GYQ0-6;Q6GYQ0-2;H0YJB5	RALGAPA1;GARNL1	-1.98471	-1.7131	-1.60695	0.27161	0.692268	0.918506	0.377763	0.532985	0.773773	0.106153	0.886784	0.988038
C9JV64;Q70CQ2-3;B9ZVR8;Q70CQ2-2;Q70CQ2;C9JGA8	USP34	-0.989946	-0.88492	-0.95648	0.105025	0.237819	0.792515	0.0334654	0.692028	0.853933	-0.0715599	0.249165	0.785662
C0H5Y7;Q16611;E9PHB7	BAK1	-4.36567	-4.12398	-3.93371	0.241689	0.0442388	0.658978	0.431962	0.0197451	0.219369	0.190273	0.158097	0.714242
C4AMC7;Q6VEQ5;A6NE85;Q9NQA3;A8K0Z3;E7ER56;A8MWX3;B4DTD2;F5GYV6	WASH3P;WASH2P;WASH6P;WASH1;WASH4P	0.458318	0.45214	0.553579	-0.00617805	0.880399	0.969117	0.0952605	0.0927785	0.376712	0.101439	0.0364292	0.599065
Q96JI7-2;C4B7M2;F5H3N6;Q96JI7;H0YKY8;H0YN34	SPG11	-7.06186	-7.10122	-7.27753	-0.0393554	0.763289	0.935773	-0.215666	0.186089	0.505353	-0.17631	0.0240578	0.585785
C6G496;P56270;G5E927;F5H7A6	MAZ	-2.76841	-2.45058	-2.74861	0.317831	0.538843	0.893842	0.0197976	0.967599	0.984809	-0.298034	0.019504	0.569377
C9J031;C9IY57;Q9UHC7-4;Q9UHC7-3;Q9UHC7-2;Q9UHC7;C9IZP5;C9JYI0;C9JYX8;C9J7K5;F8WAS8	MKRN1	-1.4869	-1.57954	-1.30604	-0.092637	0.762984	0.935773	0.180867	0.0486129	0.297417	0.273504	0.414333	0.877787
C9IZE0;C9JE08;C9J614;C9IY67;F5GZP3;Q8IWR1	TRIM59	-1.40315	-1.33044	-1.15439	0.072709	0.3535	0.837866	0.248759	0.0440185	0.284372	0.17605	0.105054	0.662268
Q5HYI7-4;C9IYU8;Q5HYI7;Q5HYI7-2;C9JJ95;E9PB57	MTX3	-1.90636	-1.80722	-1.68995	0.0991317	0.54388	0.893842	0.216404	0.226705	0.547548	0.117272	0.337398	0.840624
Q68EM7-2;Q68EM7-6;C9IZD3;Q68EM7-5;Q68EM7;C9JE65;Q68EM7-4;Q68EM7-3;A6NCP5;Q17R89	ARHGAP17	0.344518	0.424179	0.441953	0.0796609	0.571388	0.895867	0.097435	0.496003	0.749252	0.017774	0.659036	0.947239
C9JWL4;C9IZL5;O00189;C9JC87;H0Y6K1;F8WCR6;C9JMG3	AP4M1	-2.93328	-3.07129	-3.18317	-0.138012	0.0273816	0.624988	-0.24989	0.0119568	0.182786	-0.111879	0.100702	0.661436
C9J3L8;C9J5W0;P43307;E9PAL7;C9IZQ1;P43307-2;F5H5Y2	SSR1	-0.462856	-0.494825	-0.607984	-0.0319696	0.914351	0.978809	-0.145128	0.617816	0.817102	-0.113158	0.514674	0.908353
C9IZU6;Q969T4;C9IYU3;B8ZZT1;B8ZZE4	UBE2E3	-1.87842	-2.01319	-2.05603	-0.134763	0.17264	0.763713	-0.177605	0.0169322	0.208067	-0.0428418	0.599577	0.930716
C9J050;P49585;C9JEJ2;B4E322;C9J2E1;C9JPY0;Q9Y5K3-2;Q9Y5K3-3;E9PD84;Q9Y5K3;C9JVS0;F8WAZ5;F8WBU2;F2Z2B1	PCYT1A	0.687339	0.566473	0.617973	-0.120866	0.176292	0.765121	-0.069366	0.313207	0.621637	0.0515004	0.486104	0.903473
H0YDJ4;H0YEL6;E9PN67;Q8N4C6-4;C9J066;Q8N4C6-9;Q8N4C6-2;Q8N4C6;Q8N4C6-5;Q8N4C6-10;Q8N4C6-7	NIN	-1.61531	-1.74047	-1.72979	-0.125158	0.0938994	0.703712	-0.114474	0.106169	0.398501	0.0106843	0.386626	0.867648
C9J0I9;Q86WB0;Q86WB0-3;F8WAU5;C9J672;Q86WB0-2;F8WBD7;F8WDK5;F8WF13	ZC3HC1	-2.41209	-2.30005	-2.19924	0.112036	0.268938	0.807069	0.212846	0.10818	0.401136	0.10081	0.303061	0.821111
C9J0J7;P35080-2;G5E9Q6;C9JQ45	PFN2	1.39732	1.3515	1.26299	-0.0458196	0.598531	0.898978	-0.13433	0.191355	0.511729	-0.08851	0.166676	0.720317
C9J7T7;C9JE98;C9J239;Q9Y618-5;C9J0Q5;Q9Y618-4;C9JJF6;C9JFD3;Q9Y618-3;Q9Y618;C9JQE8;H0Y5V2;Q9Y618-2	NCOR2	0.856675	0.820081	0.706962	-0.0365943	0.420036	0.858604	-0.149713	0.0353012	0.264063	-0.113119	0.0149893	0.563593
Q9HBM0;C9J154;F8W8C2;F2Z3A6;F8VS43;Q9HBM0-5;F8VUG0;Q9HBM0-6;F8VUB7;F8W088;F8W048;F8VVS3;F8VXA0;Q9HBM0-2	VEZT	-3.0454	-2.87038	-2.91811	0.17502	0.247547	0.799173	0.127292	0.354259	0.657219	-0.047728	0.574999	0.927489
Q6IEG0-2;C9J1U1;Q6IEG0	SNRNP48	-3.67033	-3.55647	-3.44854	0.11386	0.784535	0.941578	0.221793	0.215992	0.535862	0.107933	0.800143	0.970639
C9J1V2;C9J4H5;C9JPG5;C9JQ85;Q13275	SEMA3F	-4.36025	-4.02276	-4.19247	0.337485	0.0419653	0.658051	0.167778	0.347024	0.649561	-0.169707	0.35991	0.852112
O95104-2;C9JD39;C9JLZ0;O95104;C9J1W7	SCAF4	-2.0695	-2.14757	-2.16769	-0.0780703	0.550301	0.893842	-0.0981953	0.475456	0.738703	-0.020125	0.814058	0.973313
C9J236;C9JS27;Q7L592-2;E7EUC2;Q7L592;C9JEL7;C9JP36	NDUFAF7	-1.74062	-1.65386	-1.66426	0.0867596	0.429044	0.860317	0.076365	0.497852	0.751075	-0.0103946	0.876654	0.986646
Q5JS54;C9J2F8;F8WBZ2;D6RB92;D6REN3;E2QRC7;F2Z3E0	PSMG4	-1.81555	-1.74852	-1.85676	0.0670357	0.256125	0.804895	-0.0412049	0.445762	0.718397	-0.108241	0.136652	0.695031
Q16864;C9J2K4	ATP6V1F	-3.25207	-3.25207	-3.22642	6.54667e-07	0.999996	0.999996	0.0256496	0.829614	0.922231	0.0256489	0.854135	0.979592
C9J2P0;P51965;C9J8K2	UBE2E1	-0.497991	-0.436138	-0.338559	0.0618523	0.284556	0.811928	0.159432	0.0463874	0.290679	0.0975792	0.026234	0.585785
Q96BW9;C9J2U4;B4DIY7;G3V0F3;B4E101	TAMM41	-1.25524	-1.23001	-1.22977	0.0252232	0.837927	0.957351	0.0254687	0.851366	0.933814	0.000245476	0.997867	0.999901
C9J2Y9;P30876;C9J4M6	POLR2B	1.89629	1.82795	1.80608	-0.0683414	0.144737	0.740243	-0.0902154	0.00571037	0.131723	-0.021874	0.556961	0.927139
E7ERP0;C9J2Z9;O15047	SETD1A	-2.78879	-2.7199	-2.77007	0.068895	0.665292	0.914419	0.0187246	0.824077	0.921364	-0.0501703	0.735166	0.964177
C9J384;E9PHS3;Q9BQ75	CMSS1	-1.59024	-1.7874	-1.90055	-0.197162	0.0457974	0.658978	-0.310312	0.00225176	0.0871517	-0.11315	0.128417	0.684838
F8WEG4;C9J3G2;Q8IUF1;Q9BRT8-2;Q9BRT8-3;Q9BRT8;Q5RIB3;B4DNG9;Q5RIB0;F5GXH9;Q5RIA9;Q5JTY5;H0Y5V3;A6NM15;Q5RIA9-3;E7ETY5;C9JGY1;Q4V338;F5H3X4;Q4V339;F2Z2T4;F5H4S5;Q5JTY0;Q5RIA9-2;H0Y601;E9PFE9;H0Y857;Q4V340;Q5RIB2;Q5RIB1;Q4V342;Q9BRT8-4;Q5RIB5;F2Z3H7;F8VVD2;E9PG27;C9J0I3;F2Z2J6;Q6NVZ8;F6SYN1;C9JHE4;A6NE75;F8WEU0;E7EUZ7	CBWD2;CBWD1;CBWD5;CBWD3;CBWD7;CBWD6	-1.05246	-0.998684	-1.11614	0.0537799	0.522681	0.888588	-0.0636766	0.1723	0.488587	-0.117457	0.229326	0.77568
Q9BWE0;C9J3L7;E7EVL6;C9J7N1;C9JZE3;C9JYJ8	REPIN1	-2.96496	-2.70881	-2.8632	0.256156	0.0167499	0.624988	0.101759	0.119194	0.418534	-0.154397	0.0737946	0.616545
Q5JVF3-3;Q5JVF3-2;Q5JVF3;F8W955;C9J439;Q5JVF3-4;F8WEF4	PCID2	0.294637	0.263789	0.216542	-0.0308488	0.514554	0.886305	-0.0780954	0.168239	0.485485	-0.0472466	0.111673	0.669397
F8W038;Q8IXM2;C9J4G0;H0YIS7;E9PB29;F8W1H0	C17orf49;BAP18;RNASEK-C17orf49	0.474185	0.626777	0.721535	0.152592	0.0896567	0.703712	0.24735	0.0343696	0.262172	0.0947578	0.309593	0.825684
C9J4Z3;P61513;E9PEL3;G5E9R3;A6NKH3	RPL37A	1.26821	1.3109	1.08816	0.0426893	0.723926	0.927025	-0.180047	0.264573	0.580831	-0.222737	0.129439	0.684838
F5H858;F6TH74;C9J572;O75167-5;O75167-2;O75167;O75167-4	PHACTR2	-4.08783	-4.06014	-4.02826	0.0276894	0.790274	0.942691	0.0595641	0.483833	0.743915	0.0318748	0.784191	0.969557
C9J574;Q9BUR5-2;Q9BUR5;G3V1B6	APOO	-3.56873	-3.62685	-3.77589	-0.058118	0.812042	0.948624	-0.207161	0.325171	0.630632	-0.149044	0.486842	0.903473
C9JSA3;C9JND6;C9J6F3;C9J5C3;Q9BUL8;C9J932;C9J363;F8WDF3	PDCD10	0.419386	0.336978	0.352095	-0.0824081	0.325891	0.821391	-0.0672911	0.375158	0.669884	0.015117	0.787942	0.970639
P11388;P11388-2;P11388-3;C9J5P2;P11388-4;C9J4C3	TOP2A	2.47437	2.08142	1.21256	-0.392946	0.461783	0.871048	-1.26181	0.0802469	0.359593	-0.868865	0.0634712	0.616545
C9J5X1;P08069;H0YNR0	IGF1R	-1.25114	-1.30556	-1.32286	-0.0544134	0.758395	0.93561	-0.0717196	0.519867	0.763472	-0.0173062	0.927075	0.9923
Q8N999-3;C9J663;Q8N999	C12orf29	0.378158	0.0706976	0.203838	-0.30746	0.270585	0.807392	-0.17432	0.500053	0.751367	0.133141	0.490683	0.903693
E7ET94;E7ER24;P19801;P19801-2;C9J690	ABP1	-2.67213	-2.72271	-2.80899	-0.0505848	0.595237	0.89892	-0.136862	0.302161	0.609842	-0.0862777	0.466695	0.896807
C9J6A7;C9JPQ7;Q53TV9;Q96AT9-2;E7EW52;Q96AT9;B4E016;C9IYE8;E7ESZ6;C9J8S0;C9J9T0;C9IZU8	RPE	-1.99848	-2.05962	-2.00097	-0.0611353	0.591166	0.897348	-0.00248304	0.981434	0.9909	0.0586523	0.263021	0.797297
C9J712;P35080;C9J2N0	PFN2	-1.56183	-1.7068	-1.59434	-0.144973	0.0735119	0.700498	-0.0325136	0.528661	0.770936	0.112459	0.000688965	0.476116
Q15042;C9J837;A6H8Z3;C9J1R5;Q15042-2	RAB3GAP1	-0.441026	-0.437002	-0.344647	0.00402349	0.933334	0.979765	0.0963787	0.090052	0.372644	0.0923552	0.104657	0.662268
C9J880;Q68CQ7-2;Q68CQ7;C9JPK4;C9JA13	GLT8D1	-3.6109	-3.65101	-3.55447	-0.0401116	0.553881	0.89424	0.0564273	0.54439	0.780207	0.0965389	0.268593	0.79828
C9J8E1;Q16644;C9JPW3	MAPKAPK3	-3.83745	-3.86548	-3.90476	-0.0280284	0.684504	0.916684	-0.0673094	0.39938	0.688566	-0.039281	0.51348	0.908286
C9J8T4;C9JYN7;F5H7D3;O43567	RNF13	-3.30457	-3.06895	-3.06468	0.235613	0.143414	0.740243	0.239881	0.146285	0.459002	0.00426744	0.965804	0.997316
Q6JV82;F8WBD6;E7EUY4;F8WBM3;Q6JV79;E7EVB7;C9J8U3;Q6JV81;F8W6G5;C9JZ40;Q7Z2E3-3;Q7Z2E3-5;Q7Z2E3-9;Q7Z2E3-10;Q5T782;Q7Z2E3-8;Q7Z2E3-7;Q7Z2E3	APTX	-3.23881	-3.18041	-3.18916	0.0584014	0.228809	0.792515	0.0496467	0.610621	0.813958	-0.0087547	0.923168	0.9923
C9J9D7;O43255	SIAH2	-0.604657	-0.947461	-1.23298	-0.342804	0.0477444	0.662036	-0.628327	0.00447933	0.114526	-0.285523	0.0491874	0.613067
Q8WVV9-4;C9J9G0;Q8WVV9;Q5JB52;B7WPG3;Q8WVV9-3;Q8WVV9-2;C9IYN3;C9JJZ7	HNRNPLL;HNRPLL	1.61826	1.55537	1.67979	-0.0628855	0.570664	0.895867	0.061534	0.582992	0.799638	0.124419	0.205051	0.759717
C9J9K3;P08865;A6NE09;C9JQR9	RPSA;RPSAP58	3.59614	3.51691	3.43259	-0.0792288	0.0658154	0.688124	-0.163546	0.0125193	0.184822	-0.0843168	0.0832029	0.633088
C9J9X7;C9JR96;P08473	MME	-1.43867	-1.49283	-1.4669	-0.0541565	0.343292	0.832631	-0.0282338	0.641802	0.8282	0.0259227	0.621069	0.936776
Q96D46;C9JA08;B4DKU1;F5GYG3;C9J0B9;C9IZW9;C9K0C2;C9IY70	NMD3	2.73084	2.4041	2.28092	-0.326739	0.0545967	0.662036	-0.449923	0.0214786	0.226014	-0.123185	0.0455799	0.613067
C9JLG5;C9JA65;O00458	IFRD1	-6.04497	-6.11691	-6.2269	-0.0719372	0.70928	0.924256	-0.181926	0.22666	0.547548	-0.109989	0.581303	0.92788
F8WBP3;Q99932;C9JAA8;E9PDV6;Q99932-2	SPAG8	-3.22967	-3.15221	-3.23091	0.0774552	0.884065	0.970769	-0.00124179	0.997515	0.999051	-0.078697	0.889794	0.988038
P01344;P01344-2;C9JAF2	IGF2	-0.951001	-1.07488	-0.855467	-0.123874	0.660954	0.9133	0.0955343	0.75614	0.887036	0.219408	0.434896	0.883812
C9JAX3;Q7Z7K2	ZNF467	-3.07133	-2.81372	-2.59958	0.257605	0.203012	0.78028	0.471745	0.0352337	0.264063	0.21414	0.282711	0.808425
C9JB13;Q9NW68-2;Q9NW68;Q9NW68-9;B4DM89;Q9NW68-8;Q9NW68-7;Q9NW68-3;Q9NW68-4;E9PS77;Q9NW68-5;F8W6C6;E9PNA9;E9PQA7	BSDC1	-0.233516	-0.134052	-0.154869	0.0994638	0.31088	0.821182	0.0786467	0.460816	0.727834	-0.0208171	0.860169	0.980933
H0Y4Z7;P43155-3;C9JBD1;P43155-2;P43155	CRAT	-2.11854	-2.19171	-2.03145	-0.0731681	0.583854	0.895867	0.0870899	0.628855	0.821609	0.160258	0.365123	0.854137
C9JBI3;P78330;C9JEJ7;F8WD74	PSPH	-0.376925	-0.460893	-0.468701	-0.0839675	0.166778	0.753461	-0.0917759	0.119686	0.418534	-0.00780837	0.883749	0.988038
C9JBJ6;C9JLU1;P52434;C9JCU7;C9JUA8;C9J413	POLR2H	1.23896	1.13349	1.04743	-0.105466	0.0797893	0.700498	-0.191525	0.0203203	0.221144	-0.0860596	0.114206	0.670689
C9JBL1;Q9Y6A9	SPCS1	-1.55047	-1.2209	-1.32515	0.329567	0.391105	0.847288	0.225319	0.553881	0.785884	-0.104248	0.575846	0.927489
C9JBZ4;Q9BT25;Q9BT25-2	HAUS8	-1.7548	-2.12769	-2.20466	-0.372884	0.124148	0.730787	-0.449854	0.0114641	0.178992	-0.0769699	0.679172	0.95049
C9JC56;Q9NSY1-3;Q9NSY1-2;Q9NSY1;H0Y9P1	BMP2K	-4.2938	-4.09342	-4.05458	0.200376	0.247971	0.799173	0.239221	0.303999	0.611376	0.0388446	0.829336	0.9761
P02679-2;C9JEU5;P02679;C9JC84	FGG	-3.56008	-3.44702	-3.42598	0.113064	0.86484	0.961846	0.134094	0.809764	0.914455	0.0210301	0.975671	0.998618
Q14919;Q14919-2;C9JCC6;E9PQX9;E9PNC7;E9PMW2	DRAP1	-0.377509	-0.42523	-0.522074	-0.0477218	0.403922	0.85527	-0.144565	0.0946995	0.381601	-0.0968436	0.23111	0.778566
C9JE12;C9JCW7;Q9BVT8	TMUB1	-2.22076	-1.99693	-1.98137	0.223826	0.261726	0.806513	0.239389	0.251005	0.568283	0.0155629	0.892626	0.988288
D6RIB6;C9JD69;Q7L5Y9-5;D6RDW4;Q7L5Y9-4;B4DQT1;Q7L5Y9-3;Q7L5Y9-2;F5H3F8;B4DVN3;Q7L5Y9;E7ESC7;D6RID6;D6REW7;E7ENL1	MAEA	-1.819	-1.87085	-1.78513	-0.0518545	0.348901	0.837866	0.0338724	0.244791	0.563831	0.0857269	0.171085	0.723075
C9JDJ8;C9JRY4;C9JNZ0;Q96IW7	SEC22A	-1.97919	-1.99381	-2.07683	-0.0146173	0.852856	0.959914	-0.0976442	0.25182	0.568728	-0.0830269	0.247227	0.785662
C9JG97;Q13685;C9JEH3;C9JTS3	AAMP	1.51025	1.3142	1.24848	-0.196059	0.0981532	0.704079	-0.261773	0.0446425	0.285305	-0.0657139	0.149089	0.712397
C9JF50;E9PLU1;E9PRK5;Q9H019-2;Q9H019-3;Q9H019;E9PPQ0;E9PRW1;E9PSD6;E9PPF9;E9PLD2	MTFR1L	-0.584578	-0.497014	-0.522702	0.0875648	0.27052	0.807392	0.0618764	0.705842	0.859787	-0.0256884	0.874106	0.98579
C9JFK9	BAG3	-5.59188	-5.64354	-5.69659	-0.0516658	0.645985	0.911954	-0.104717	0.442727	0.717355	-0.0530508	0.639377	0.939124
C9JFR7;P99999;CON__P62894	CYCS	1.92587	1.70202	1.76957	-0.223849	0.16109	0.749214	-0.1563	0.154915	0.467775	0.067549	0.595427	0.930716
C9JFV6;Q92618	ZNF516	-2.66979	-2.76771	-2.70965	-0.0979218	0.321087	0.821182	-0.0398598	0.688937	0.851716	0.058062	0.38753	0.868018
C9JFV7;O94761;E9PIW8	RECQL4	-0.557516	-0.81756	-1.22196	-0.260044	0.261888	0.806513	-0.664442	0.00860398	0.157426	-0.404398	0.124125	0.67774
C9JG86;Q9BYW2-3;Q9BYW2-2;F5H340;Q9BYW2;F2Z317	SETD2	-3.73097	-3.95322	-3.86396	-0.222251	0.1266	0.733905	-0.132991	0.0786877	0.356812	0.0892597	0.428901	0.881478
Q8NBT2;C9JGC4	SPC24	-2.54369	-2.85545	-3.09713	-0.311754	0.0449974	0.658978	-0.553442	0.0200089	0.221144	-0.241687	0.154168	0.714075
Q6ZS30-1;C9JGK5;Q6ZS30;D1MPS9	NBEAL1	-0.642108	-0.633562	-0.594128	0.00854647	0.749635	0.932148	0.0479803	0.414145	0.697789	0.0394338	0.492226	0.903693
O95299;C9JGP9;E7ESZ7;Q8WXC9;Q8N1B9;C9J6X0	NDUFA10	2.65618	2.65752	2.63237	0.00134651	0.992202	0.996742	-0.0238113	0.843209	0.928704	-0.0251578	0.778071	0.967599
H0YBU5;O00339-4;H0YBJ4;O00339-3;C9JH87;O00339-2;E9PF03;O00339	MATN2	-5.03627	-4.79167	-4.66287	0.244597	0.352896	0.837866	0.373399	0.198542	0.519321	0.128802	0.625219	0.937121
F5GZZ9;Q86VB7-3;Q86VB7-4;C9JHR8;Q86VB7;Q86VB7-2	CD163	-1.50023	-1.56885	-1.36466	-0.0686178	0.329517	0.822636	0.135572	0.0981498	0.387242	0.20419	0.0119767	0.549336
C9JHZ3;Q14684;Q14684-2	RRP1B	1.58048	1.50461	1.44592	-0.0758722	0.0534451	0.662036	-0.134558	0.00945188	0.164705	-0.0586853	0.0783417	0.626544
P13798;C9JIF9;C9JLK2;F8WEH5	APEH	2.55	2.55847	2.60895	0.00847092	0.906935	0.976481	0.0589487	0.433551	0.711049	0.0504777	0.247845	0.785662
C9JIP0;Q12769;G3V198;E9PR16;E9PSI3;C9J0U6;Q12769-3;Q12769-2;E9PQY5	NUP160	1.5627	1.54271	1.48627	-0.0199887	0.629611	0.903776	-0.0764276	0.178066	0.494953	-0.0564389	0.336571	0.840442
D6RHI9;O00584;C9JIU8;H0YAE9;D6REQ6;O00584-2;Q5TCT1;E7ET60	RNASET2	-0.143692	-0.121045	-0.0975693	0.0226469	0.754184	0.933759	0.0461231	0.564393	0.79086	0.0234762	0.630211	0.937415
C9JJV1;Q9Y5U2-2;Q9Y5U2;A6NCC9;E9PME3;C9JHT9	TSSC4	-4.3546	-4.37104	-4.15564	-0.0164311	0.908021	0.976731	0.198969	0.1976	0.5188	0.2154	0.0920586	0.64397
C9JJX6;O00192-2;E9PDC3;O00192;E7EV58	ARVCF	-1.64087	-1.69705	-1.52493	-0.0561808	0.512616	0.886305	0.115939	0.305535	0.613269	0.17212	0.121669	0.67774
P23229-7;P23229-4;P23229-2;P23229-5;C9JK10;P23229-3;G5E9H1;P23229-9;P23229-6;P23229	ITGA6	-2.72177	-2.70431	-2.58147	0.0174532	0.708959	0.924256	0.140297	0.0742339	0.349951	0.122844	0.100994	0.661436
Q969T7;C9JKC4	NT5C3B	-3.25538	-3.20092	-3.18107	0.0544607	0.687505	0.917892	0.0743069	0.462431	0.729333	0.0198461	0.882701	0.988038
Q16851;C9JKD6;E7EUC7;Q16851-2;C9JNZ1;C9JVG3;C9JQU9;C9JVV7;C9JUW1;C9JWG0;C9K0U9;C9JTZ5;C9J6Q0;F2Z3H1;C9J3M0;F2Z3P4;F8WC70	UGP2	2.41863	2.42118	2.4556	0.00255437	0.937813	0.979765	0.0369719	0.258454	0.577096	0.0344176	0.33084	0.838127
C9JL12;P13674-2;P13674	P4HA1	2.26983	2.18754	2.05063	-0.0822872	0.566241	0.895867	-0.219196	0.170554	0.486883	-0.136909	0.357823	0.850878
Q12767;C9JL75;Q12767-2	KIAA0195	-1.82309	-1.73005	-1.60131	0.0930357	0.33145	0.824051	0.221773	0.0692152	0.341525	0.128737	0.0980299	0.660158
Q13111-2;C9JLF8;Q13111-3;Q13111	CHAF1A	-2.27561	-2.21339	-2.5947	0.0622264	0.728482	0.928288	-0.319089	0.165086	0.482325	-0.381315	0.011535	0.549336
C9JLW8	FAM195B	-0.684329	-0.755638	-0.688638	-0.0713088	0.6195	0.900578	-0.00430939	0.96764	0.984809	0.0669994	0.58145	0.92788
Q9Y4F1;Q9Y4F1-2;C9JME2;E9PCB0;H0Y6N2;Q9Y4F1-3;H0Y783	FARP1	-0.659196	-0.708138	-0.692929	-0.0489417	0.258895	0.806513	-0.0337328	0.408259	0.693661	0.0152089	0.429159	0.881478
Q6DN90-2;Q6DN90;E9PG60;C9JMG9	IQSEC1	-3.32813	-3.17786	-3.15792	0.150275	0.229035	0.792515	0.170213	0.282972	0.595973	0.0199378	0.897659	0.988288
F8WAF5;Q96AH0-2;Q96AH0-3;C9JT95;C9JMP5;Q96AH0;Q9BQ15	NABP1;NABP2	-2.86908	-2.9287	-3.01215	-0.0596173	0.208929	0.78151	-0.143068	0.0401732	0.27588	-0.0834511	0.126226	0.680324
C9JMY5;P19224	UGT1A6	-4.16245	-3.83008	-3.69313	0.33237	0.351382	0.837866	0.469319	0.249255	0.566533	0.136949	0.748292	0.966218
C9JZI4;C9JN30;Q9NP80-2;Q9NP80	PNPLA8	-2.06612	-1.99655	-1.88512	0.0695686	0.321703	0.821182	0.181	0.0413905	0.279195	0.111431	0.185221	0.745317
F6V2D4;O00214;C9JNF5;O00214-2;B4DJG2;E9PN19;E9PJ77;E9PRN3;B1ANM0;Q5T3P9	LGALS8	-1.1864	-1.02823	-0.987962	0.158169	0.0274808	0.624988	0.198439	0.206336	0.525905	0.0402704	0.754544	0.966218
C9JNI7	HSPBP1	-4.81338	-4.85348	-4.75112	-0.0400946	0.792119	0.943605	0.0622636	0.471953	0.73657	0.102358	0.499474	0.904064
C9JNW5;P83731;C9JXB8	RPL24	2.50588	2.50362	2.30378	-0.00225561	0.956424	0.985858	-0.202097	0.246262	0.563888	-0.199841	0.24789	0.785662
C9JP00;Q9NR56;Q9NR56-3;Q96RE3;E9PBW7;Q86UV8;Q9NR56-2;Q96P92;O95205;Q5VZF2-3;Q5VZF2-2;Q5VZF2;B4E3F7;Q86VM6;C9J4T8;C9JCX1;Q9NUK0-4;Q9NUK0-3	MBNL1;MBLL;MBNL2	-0.10089	-0.174292	-0.181627	-0.0734023	0.378854	0.843311	-0.0807371	0.144705	0.457387	-0.00733476	0.927838	0.9923
Q92609;C9JP52;C9J3F6;C9JDR8;C9J397;C9JWX0;C9JW04;C9K0P2;C9JNM0;C9JED7;F2Z3C3;C9JMP7;C9JIU4;F2Z3I5	TBC1D5	1.44458	1.40223	1.43548	-0.0423544	0.235052	0.792515	-0.00910144	0.861215	0.938037	0.0332529	0.549123	0.922218
Q12765;C9JPG0;B4DIP5;B4DH22;C9K052;B8ZZP4;C9J7U9	SCRN1	1.72308	1.72086	1.8067	-0.00222597	0.97915	0.994609	0.0836121	0.357161	0.659462	0.0858381	0.128169	0.684838
Q5SWX8-3;C9JPX4;Q5SWX8;Q5SWX8-2;E9PFR7	ODR4	-0.222793	0.0169761	-0.0344091	0.23977	0.104384	0.71381	0.188384	0.161575	0.476586	-0.0513853	0.479832	0.90189
C9JQ41;Q4VC31;C9JBU9	CCDC58	0.71026	0.666887	0.677796	-0.0433735	0.464134	0.872541	-0.0324649	0.683453	0.849059	0.0109086	0.903089	0.989808
C9JQV3;Q8N1F8;H0Y469;Q8N1F8-2	STK11IP	-2.70062	-2.60526	-2.54616	0.0953587	0.369529	0.843311	0.15446	0.0769476	0.354747	0.0591018	0.531959	0.911955
G3V3R7;E9PB63;C9JQV6;P54252-2;P54252;E9PE62;E9PEE0;F5H211;F5H096;F5H7N7;H0YFR2;F5H4C0;G3V526;E9PJN5;G3V328;G3V4U9;P54252-3;G3V4F5;G3V2G2;G3V4F4;G3V5H3;D6RDL9;G3V2G1;G3V3T6;G3V3A6;D3VVP3;G3V3T0;D6R9I5;G3V4B1;G3V390;G3V3S5	ATXN3	-1.5231	-1.37706	-1.2789	0.146049	0.377353	0.843311	0.244201	0.140402	0.451679	0.098152	0.500712	0.904064
Q92685;C9JQW2;F8WF93;F8WE30;B4DS50;A8JZZ6;C9J7S5	ALG3	-2.27911	-2.24299	-2.08778	0.0361264	0.78183	0.941319	0.191334	0.229048	0.550073	0.155207	0.241705	0.782456
C9JRD2;C9JXB9;P25686-2;P25686;C9J1G2;E7ETU0;C9JX00	DNAJB2	-1.97941	-1.90841	-1.7764	0.0709969	0.349105	0.837866	0.203008	0.0117505	0.180103	0.132011	0.139468	0.696152
C9JRE4;Q9BXT4-3;Q9BXT4-4;B7WPM2;Q9BXT4;Q9BXT4-2	TDRD1	-1.07403	-1.01619	-0.983106	0.0578323	0.748919	0.932148	0.0909208	0.548099	0.782139	0.0330885	0.861519	0.981552
F5H6D5;P55290;C9JRI6	CDH13	-3.55535	-3.35482	-3.29304	0.200537	0.647902	0.912056	0.262311	0.391934	0.682675	0.0617733	0.891006	0.988038
C9JRJ5;Q9UGP4	LIMD1	-4.33287	-4.37809	-4.24957	-0.0452192	0.691261	0.918387	0.0833058	0.274457	0.587769	0.128525	0.289499	0.81727
C9JRK3;Q5T5P2-3;Q5T5P2;E9PHU3;Q5T5P2-8;Q5T5P2-7;Q5T5P2-6;Q5T5P2-4;Q5T5P2-2;A6NLF3;Q5T5P0;Q5T5P1;F5H1Q3	KIAA1217	-0.231449	-0.0815473	-0.0489824	0.149902	0.00914299	0.59829	0.182467	0.0814456	0.360257	0.0325649	0.653601	0.944921
Q9NX63;C9JRZ6;F8WAR4;G3V1K1;F8WD73	CHCHD3	2.19114	2.09184	1.99048	-0.0993003	0.646817	0.911954	-0.200662	0.278852	0.592857	-0.101362	0.570865	0.927489
Q92890;Q92890-1;C9JS35;A6NJ11;A8MW31;C9JNP9;C9IZG3;C9J6N9	UFD1L	2.29599	2.23469	2.1463	-0.0613032	0.448011	0.863178	-0.149694	0.0262371	0.240874	-0.0883907	0.309607	0.825684
E9PDX6;C9JSL2;Q5JRX3;Q5JRX3-2;E7ES23;E9PDX7;H0Y4F7;H0Y7L7;B1APQ0;B1APQ1	PITRM1	2.95348	3.01711	3.05072	0.0636314	0.109393	0.717515	0.0972383	0.0380228	0.271204	0.0336069	0.214542	0.766934
C9JT69;Q16134;D6RAD5	ETFDH	-1.23706	-1.00964	-1.04849	0.227421	0.29112	0.81438	0.188569	0.459939	0.727625	-0.0388523	0.841464	0.977779
C9JTE9;Q9UHQ4;G5E9L4;B7Z2L0;A6NME1;H0Y7N8;C9IYK6;F8WB99;C9JGJ9	BCAP29	0.858383	1.0873	1.05296	0.228917	0.104138	0.71381	0.194581	0.189171	0.508306	-0.0343366	0.752538	0.966218
C9JTK7;O95352;E9PB95;O95352-2;C9J415;C9JFF4;C9JE55	ATG7	1.51984	1.52096	1.61036	0.00112514	0.982087	0.995513	0.0905191	0.166268	0.483169	0.089394	0.0538316	0.613067
Q9H857-3;Q9H857-2;Q9H857;C9JTZ6;E9PAL9;Q9H857-4	NT5DC2	-0.490965	-0.458385	-0.537858	0.0325796	0.664574	0.914419	-0.0468937	0.777844	0.898456	-0.0794732	0.638716	0.939124
O43768;O43768-3;C9JUF4;O43768-2;E9PB69;O43768-4;A6NMQ3;Q5T5H1;O43768-5;D6RE62;O43768-7;O43768-6;O43768-8	ENSA	2.75499	2.65361	2.74257	-0.101371	0.352788	0.837866	-0.0124156	0.89946	0.956961	0.0889555	0.0617127	0.616474
Q15751;C9JUT5;H0YK45	HERC1	-0.864618	-0.864504	-0.796929	0.000114012	0.998267	0.999289	0.067689	0.240594	0.560522	0.067575	0.123765	0.67774
C9JV77	AHSG	-2.83371	-1.2091	-1.6118	1.62461	0.0913504	0.703712	1.22191	0.0992768	0.388531	-0.402699	0.615009	0.936449
F8VNT9;F8VV56;F8VZE2;Q8N6Z9;F8W022;F8VWK8;C9JV86;P08962	CD63	0.429048	0.334105	0.525701	-0.0949434	0.393114	0.849015	0.0966534	0.24591	0.563847	0.191597	0.1462	0.707438
C9JV95;Q9NY93;G3V0G3;F8WDT8;F8WEI3	DDX56	0.238173	0.160586	-0.0561221	-0.0775874	0.548039	0.893842	-0.294295	0.00819687	0.151875	-0.216708	0.163296	0.720055
Q9H9P8-2;C9JVN9;Q9H9P8;G3V272;G3V5S1;G3V5A8	L2HGDH	1.90437	1.98557	1.85415	0.0811963	0.559453	0.895867	-0.0502247	0.67484	0.844091	-0.131421	0.248084	0.785662
C9JW83;Q9UKF7-2;E7EU35;Q9UKF7	PITPNC1	-0.686447	-0.645037	-0.758976	0.0414103	0.543653	0.893842	-0.072529	0.260317	0.577332	-0.113939	0.0962025	0.65496
Q9BQE9-2;C9JWD3;Q9BQE9	BCL7B	-2.40888	-2.22436	-2.3119	0.184519	0.0390923	0.650403	0.096982	0.461704	0.728647	-0.0875366	0.511837	0.907298
P59998;F8WCF6;C9JWM7;F8WDD7;E7ETI0;F6TTL5;F8WE39;F8WDW3	ARPC4	1.39951	1.3848	1.43204	-0.0147037	0.585902	0.895867	0.0325367	0.290987	0.601811	0.0472404	0.0446828	0.613067
O15530-2;E9PER6;O15530-3;C9JWR9;O15530;O15530-4;Q6A1A2;E3W993;Q59EH6	PDPK1;PDPK2	-0.707888	-0.785683	-0.619964	-0.0777953	0.441406	0.86221	0.0879244	0.374922	0.669668	0.16572	0.0426567	0.613067
C9JWV4;G5E9Q8;Q9H9Q4;Q9H9Q4-2	NHEJ1	-4.00101	-3.89411	-4.06437	0.106895	0.505369	0.884762	-0.0633596	0.676911	0.844876	-0.170255	0.264293	0.797297
Q9UM00-2;C9JX01;Q9UM00	TMCO1	0.040758	0.281305	-0.0121111	0.240547	0.522366	0.888588	-0.0528692	0.875085	0.945697	-0.293416	0.227308	0.773946
O95905;C9JX46;E9PAW8;C9J316;C9JGV1	ECD	-3.86185	-3.96346	-4.05787	-0.101609	0.250777	0.799448	-0.196023	0.0658354	0.337081	-0.0944136	0.152142	0.714075
G3V4U3;Q7Z5R2;G3V3Q7;G3V4L7;P40305;E7EQA7;C9JX49	IFI27;ISG12	-3.9679	-3.97683	-3.86553	-0.00893688	0.924637	0.979392	0.102369	0.282515	0.595637	0.111306	0.352362	0.85005
P55196-3;C9JX92;P55196-2;P55196-1;H0Y7R8	MLLT4	-3.65303	-3.43954	-3.44703	0.213495	0.143249	0.740243	0.205997	0.0890523	0.371303	-0.00749798	0.943703	0.995263
C9JXV2;E7EWX5;Q9Y240	CLEC11A	-6.13726	-5.97292	-6.00547	0.164342	0.697903	0.921729	0.131786	0.68368	0.849072	-0.0325561	0.938867	0.993336
C9JYM0;O75817	POP7	-1.1734	-1.32124	-1.47534	-0.147837	0.0373973	0.647356	-0.301938	0.0692498	0.341525	-0.154101	0.20969	0.764992
C9JYN0;Q16563-2;Q16563	SYPL1	-2.09761	-2.2123	-2.19892	-0.114685	0.518039	0.887417	-0.101312	0.306468	0.614511	0.0133735	0.933992	0.993265
C9JYQ9;Q6P5R6;H0Y8C2	RPL22L1	-0.738538	-0.996075	-1.04601	-0.257537	0.0464296	0.659961	-0.307476	0.0357299	0.264063	-0.0499388	0.525275	0.910103
P20338;C9JZA1;P61018;P61018-2	RAB4A	0.399989	0.641269	0.539269	0.241281	0.116916	0.726693	0.13928	0.0867566	0.368576	-0.102	0.401605	0.874019
C9JZZ0;Q6Q788	APOA5	0.000255103	-0.0134663	-0.281201	-0.0137214	0.919633	0.978954	-0.281456	0.549094	0.782772	-0.267735	0.566775	0.927489
C9K005;Q9H330-4;Q9H330-2;Q9H330	TMEM245	-1.85402	-1.63448	-1.63802	0.219536	0.158095	0.745204	0.215998	0.17702	0.493271	-0.00353811	0.970015	0.997968
O43709;C9K060	WBSCR22	-1.90066	-1.9334	-1.99166	-0.0327456	0.881323	0.969771	-0.0910054	0.680323	0.846702	-0.0582598	0.832137	0.976756
Q86UU0-4;C9K0G3;E9PKJ9;Q86UU0-2;Q86UU0;Q86UU0-3;B5ME99;E9PIW0;E9PNR0	BCL9L	1.03087	1.12243	1.26356	0.0915547	0.0791887	0.700498	0.232685	0.00242659	0.0898516	0.141131	0.023226	0.585785
Q7Z422-2;Q7Z422-4;Q7Z422-3;C9K0U0;Q7Z422;B4DNI1;F8WEE8	SZRD1	-2.27064	-2.36674	-2.43224	-0.0961048	0.355038	0.837866	-0.161605	0.176752	0.493177	-0.0655006	0.15048	0.712832
O95149;C9K0X5	SNUPN	-2.13832	-2.1939	-2.2106	-0.0555714	0.554587	0.894273	-0.0722772	0.50819	0.756523	-0.0167058	0.840955	0.977779
D2DU64;Q16625;Q5U1V4;D2DU65	OCLN	1.30826	1.32699	1.42954	0.0187346	0.659181	0.913146	0.121284	0.0425591	0.280929	0.10255	0.033299	0.599065
D3DQ30;E7EQY9;G3XAF8;Q5SRH9-4;Q5SRH9;Q5SRH9-2;E9PAZ4;E9PHX9;E9PQ33;F8W961;E9PQX3	TTC39A	1.05818	0.97139	1.0723	-0.0867909	0.293442	0.81438	0.0141202	0.890074	0.954117	0.100911	0.302256	0.821111
P78344;D3DQV9;P78344-2;H0Y3P2;H0YCH5;H0YEC5;H0YD77;E9PKF8;E9PCV8;H0YD99;H0YEN8;H0YDC0;H0YDP4;H0YCF8;H0YE22;H0YEI7;H0YE44	EIF4G2	2.69741	2.53946	2.46666	-0.157948	0.0449081	0.658978	-0.23075	0.0327208	0.258329	-0.0728024	0.125241	0.678404
D3DR31;P09914	IFIT1	-1.52435	-1.39069	-1.43645	0.133654	0.751391	0.932148	0.0878974	0.846191	0.930626	-0.0457562	0.911691	0.9923
F6U1T9;P63098;D3YTA9	PPP3R1	0.29994	0.411512	0.348919	0.111573	0.114234	0.72499	0.048979	0.489566	0.746892	-0.0625936	0.439606	0.888288
D3YTB1;P62910;F8W727	RPL32	2.05358	1.96225	1.88058	-0.091325	0.0418221	0.658051	-0.172996	0.152601	0.46633	-0.0816708	0.409196	0.876069
P51617-2;P51617-3;D3YTB5;P51617;P51617-4	IRAK1	-2.19814	-2.21447	-2.21655	-0.0163379	0.857177	0.960575	-0.0184162	0.795255	0.908149	-0.00207829	0.977581	0.998618
D3YTE0;Q8N9T8-2;Q8N9T8;F5H196;H0YFD2	KRI1	1.11598	1.21085	1.22899	0.0948702	0.353993	0.837866	0.113012	0.0142391	0.199424	0.0181415	0.842052	0.977779
F5H1L4;E7ENA2;Q9NNW7-2;F5H2V0;F5H2M2;D3YTF9;Q9NNW7;D3YTF8;E7EWK1;F6WBI2;Q9NNW7-3;Q9NNW7-4	TXNRD2	-0.227923	-0.060037	-0.0280943	0.167886	0.0274616	0.624988	0.199829	0.0215239	0.226014	0.0319427	0.560256	0.927321
D6RDP9;D6R952;Q15800	MSMO1	-1.99722	-1.9797	-2.09093	0.0175218	0.95287	0.985657	-0.0937141	0.722339	0.870404	-0.111236	0.637619	0.938949
D6R9G1;D6RAD4;P50613;D6REC6	CDK7	-0.96766	-1.03502	-1.00889	-0.0673621	0.48442	0.876835	-0.0412295	0.679256	0.846342	0.0261326	0.671546	0.95049
D6R9H7;E7EQ97;E7EPU7;P05496;Q06055;P48201;Q06055-3;Q06055-2	ATP5G1;ATP5G2;ATP5G3	-3.69062	-3.80414	-3.47852	-0.113517	0.553561	0.89424	0.212105	0.302134	0.609842	0.325622	0.0309715	0.599065
D6RAD7;D6RAR9;D6RC36;D6R9S0;D6RBN2;D6RBJ9;P32321;P32321-2	DCTD	-2.31553	-2.36726	-2.37019	-0.0517254	0.534421	0.892969	-0.0546584	0.509667	0.757186	-0.00293296	0.910891	0.992052
D6R9Z7;P15954	COX7C	-1.03828	-0.97865	-1.05496	0.0596266	0.813171	0.949315	-0.0166826	0.942321	0.97534	-0.0763092	0.699339	0.952462
O95359-6;D6RAA5;O95359-1;Q4VXL8;O95359-5;E7EMZ9;O95359-3;E9PBC6;O95359;O95359-2;Q4VXL4;H0Y9C3;H0Y911;E9PGB3;H0Y9Y7;H0Y8P9	TACC2	-0.328647	-0.260732	-0.172188	0.0679156	0.599862	0.898978	0.15646	0.212347	0.530978	0.0885442	0.387899	0.86804
D6RAA6;P57088;H0Y8N0	TMEM33	0.298737	0.308454	0.112972	0.00971687	0.968472	0.990117	-0.185765	0.425754	0.704376	-0.195481	0.309507	0.825684
D6RAJ6;Q9UKT5-2;Q9UKT5	FBXO4	-2.50797	-2.54349	-2.54672	-0.0355137	0.642168	0.910203	-0.0387517	0.654197	0.832511	-0.00323802	0.96035	0.997191
D6RAN8;Q9P0M9	MRPL27	-2.64499	-2.53934	-2.68163	0.105654	0.316511	0.821182	-0.0366379	0.695617	0.856178	-0.142291	0.00577142	0.492792
D6RAW1;D6RIT7;D6RGC9;D6RJD3;D6RID8;Q6P1K8;Q13888	GTF2H2C;GTF2H2	0.0171837	-0.0696301	-0.164851	-0.0868138	0.216875	0.791154	-0.182035	0.0432933	0.282274	-0.0952212	0.155953	0.714075
D6RB01;Q9Y6X4	FAM169A	-1.8344	-1.73267	-1.68477	0.101735	0.130996	0.736771	0.149637	0.066546	0.337925	0.047902	0.45946	0.894923
D6RBL4;Q9HCE5	METTL14	-1.04708	-0.995591	-0.919599	0.0514857	0.314144	0.821182	0.127478	0.187288	0.5063	0.0759922	0.38162	0.864909
D6RCD0;Q8NBQ5	HSD17B11	-1.09328	-0.876788	-0.861071	0.216494	0.244641	0.796648	0.23221	0.221784	0.541965	0.0157163	0.808079	0.971919
D6REW1;D6RD25;Q9Y255	PRELID1	-5.46049	-5.39623	-5.24194	0.0642579	0.692291	0.918506	0.218546	0.0362328	0.266173	0.154288	0.377012	0.861931
D6RD46;E9PHM7;Q9UPQ0-2;Q9UPQ0-4;Q9UPQ0;Q9UPQ0-9;Q9UPQ0-8;E7EPK0;Q9UPQ0-6;Q9UPQ0-5;E9PDJ9;H0Y8P3;H0Y2S5;Q9UPQ0-3;G5EA03;F5GY62	LIMCH1	-4.80819	-4.62364	-4.44488	0.184548	0.318947	0.821182	0.363309	0.00489483	0.121954	0.17876	0.330422	0.838127
D6REL0;Q9NRR3	CDC42SE2	-1.09924	-1.1533	-1.11976	-0.0540549	0.653647	0.912723	-0.020515	0.818548	0.918826	0.0335399	0.743836	0.965881
D6REL5;Q6UWZ7	FAM175A	-2.97878	-2.98215	-2.91998	-0.00337219	0.938066	0.979765	0.0587934	0.476224	0.738817	0.0621655	0.425966	0.881126
D6REN6;P12081;B4DDD8;B3KWE1;B4DY73;B4E1C5;E7ETE2;F5GZR5;C9JWK3;D6RF05	HARS	2.89271	2.85281	2.83397	-0.0398964	0.477223	0.873988	-0.0587403	0.283093	0.596012	-0.0188439	0.610687	0.935523
D6RGI3;Q9NVA2;D6RER5;Q9NVA2-2;D6RDU5;H0Y961;Q14141-2;Q14141-4;B1AMS2;Q14141;F5H1J5;E7ETH8;B4E049;H0Y9G8;D6RDP1;D6R9Y6;Q14141-3;F8W8Q8;E9PBL4;Q6ZU15	SEPT11;SEPT6	2.43689	2.37213	2.44683	-0.0647605	0.763985	0.935773	0.00994052	0.964126	0.984128	0.074701	0.622011	0.936776
O94979-3;O94979-2;O94979;O94979-8;D6REX3;O94979-6;B7ZL00;O94979-4;D6RHZ5;O94979-7;O94979-5;H0YAB3;H0Y8V7;H0Y9T9;H0Y9K1;H0Y8W8;D6RE64;D6RCQ9;D6RBT0;D6RHE8;H0YAF5;REV__A8MVM7	SEC31A	2.69667	2.66997	2.70694	-0.0266921	0.579064	0.895867	0.0102703	0.810337	0.914471	0.0369624	0.378587	0.863846
O95394;D6RF12;E9PF86;D6RCQ8;D6RIS6;D6RF77;H0Y987;D6RCD1;D6RC77;H0Y8I3	PGM3	1.77213	1.76071	1.84342	-0.0114162	0.903429	0.975714	0.0712918	0.485403	0.744573	0.082708	0.155156	0.714075
D6RF48;Q9P2W9;D6RC71;D6RD65;H0YAL4	STX18	0.312805	0.465921	0.451314	0.153116	0.275539	0.807392	0.138509	0.322481	0.629061	-0.0146067	0.824765	0.975564
P27707;D6RFG8;D6RCP9;D6RG38	DCK	-0.979598	-1.01541	-1.20634	-0.0358123	0.0166677	0.624988	-0.226742	0.0950591	0.38226	-0.190929	0.126512	0.680324
D6RGI4;D6RFI3;Q9GZM5;E7EQR8;D6RGY8;H0Y9A1;D6RED8	YIPF3	-0.521716	-0.528413	-0.422328	-0.00669767	0.895492	0.974736	0.0993879	0.169864	0.486724	0.106086	0.180696	0.737736
D6RHI7;D6RG18;E9PDB6;P51946	CCNH	-0.680522	-0.807116	-0.769082	-0.126594	0.155745	0.740768	-0.0885606	0.275701	0.588706	0.0380333	0.434945	0.883812
Q99715-4;D6RGG3;Q99715;C9JLI9;Q99715-2;H0Y991;H0Y5N9	COL12A1	-0.15423	-0.0617277	-0.158333	0.0925024	0.242236	0.792515	-0.00410258	0.952399	0.978812	-0.0966049	0.05089	0.613067
D6RGX2;Q9NUQ7;H0YA18;D6RB53;D6RA67;H0Y9B0;D6R9J7	UFSP2	-0.122572	-0.0494055	-0.0114874	0.0731661	0.286416	0.81438	0.111084	0.170697	0.486994	0.037918	0.464775	0.896807
D6RIS4;P35548	MSX2	-5.36768	-5.31319	-5.04105	0.0544872	0.741858	0.932148	0.326634	0.148861	0.460666	0.272147	0.173821	0.726946
D6RIY6;Q06265;Q06265-2;Q06265-3;Q06265-4;D6R905;D6RA17;D6RAP4;H0Y9L5;REV__Q6EMK4	EXOSC9	1.77121	1.63326	1.57966	-0.137953	0.0201662	0.624988	-0.191554	0.015072	0.201808	-0.053601	0.301631	0.821111
Q9UL40;D6RJ07;B7Z367;Q9UL40-2;B7Z6B6;B7Z6Q2;B7Z4J8;B7Z4N4	ZNF346	-0.0748723	-0.13061	-0.0991889	-0.0557375	0.350802	0.837866	-0.0243166	0.663502	0.838326	0.0314209	0.42952	0.881478
H0Y9N4;D6RJ90;Q9Y6G5	COMMD10	-1.32423	-1.43888	-1.31971	-0.114654	0.428936	0.860317	0.00451611	0.97333	0.986985	0.11917	0.161728	0.715736
Q14693;D6W506;E7ESE7;F5GY24;B4DGZ6;B4DET9;A8MU38;Q92539	LPIN1	-4.54114	-4.66149	-4.4048	-0.120353	0.425143	0.860317	0.136347	0.303191	0.610658	0.256699	0.158847	0.71455
P09493-4;D9YZV2;P09493;H0YL52;P09493-6;H0YNC7;H0YKX5;C9IZA2;H0YKP3;D6RGJ6;H0YKZ6;H0YLS7	TPM1	3.85592	3.94847	4.11894	0.0925478	0.315497	0.821182	0.263013	0.0264164	0.240874	0.170465	0.0730196	0.616545
E1B6X3;Q9BQA9	C17orf62	-0.915428	-0.615627	-0.701171	0.299802	0.18692	0.771697	0.214257	0.329114	0.633452	-0.0855445	0.533261	0.912136
O75600;E2QC23;F2Z340;C9IZC9;F5H0D9	GCAT	-1.72283	-1.70997	-1.75182	0.0128624	0.910081	0.977711	-0.0289872	0.810551	0.914471	-0.0418496	0.680151	0.950879
H0YAJ2;E2QRD4;Q6ZRQ5	MMS22L	-5.91271	-6.08968	-6.39164	-0.176972	0.288631	0.81438	-0.478935	0.0354224	0.264063	-0.301964	0.0443293	0.613067
P59780;H0YLI7;E2QRD5;B4DGQ3;H0YLX6;H0YN38;H0YMK0	AP3S2;C15orf38;C15orf38-AP3S2	-2.9724	-2.75624	-2.78907	0.21616	0.0781774	0.700498	0.183328	0.221954	0.54208	-0.032832	0.786855	0.970639
E2QRF2;Q9BRK4	LZTS2	-3.96184	-3.73314	-3.79337	0.228695	0.0230447	0.624988	0.168469	0.0579232	0.321252	-0.0602261	0.313242	0.828754
E2QRF9;O75496;C9K0U5	GMNN	-0.83173	-1.52129	-2.41124	-0.689561	0.0446073	0.658978	-1.57951	0.00341427	0.102194	-0.88995	0.0129695	0.555493
E2QRG3;H0Y718;F6VGH2;Q6ZMV9-3;E7EUN7;Q6ZMV9;Q5JRK0;E9PG57;Q6ZMV9-4;F5H416;Q2MDE8;Q6ZMV9-2;F6S0W8	KIF6	-4.97542	-4.36037	-4.63655	0.615049	0.319377	0.821182	0.338873	0.558013	0.787779	-0.276177	0.300344	0.821111
E2QRH7;Q9NYP7;F6SH78	ELOVL5	0.652767	0.521289	0.322975	-0.131478	0.61108	0.900029	-0.329791	0.239958	0.560181	-0.198313	0.233557	0.780081
Q9GZM3;P52435;Q9H1A6;E2QRJ6;Q9H1A7;F6W009;A6NFM0;D6RAG0;E7EP90;Q9GZM3-2;E7EWC6;H0Y980;A6NJ25;F8WF84	POLR2J2;POLR2J;POLR2J1;POLR2J3	-1.76923	-1.86586	-1.9378	-0.0966301	0.0443325	0.658978	-0.168564	0.0239453	0.235149	-0.071934	0.179828	0.737321
E2QRM0;Q6ZT07	TBC1D9	0.649052	0.741176	0.76022	0.0921246	0.161554	0.74963	0.111169	0.0580898	0.321271	0.019044	0.735772	0.964177
E2QRM6;Q9H2U2;Q9H2U2-2;Q9H2U2-3;F8WDN9;H0Y9D8;D6R967;Q9H2U2-4;D6RGV9;B4DFH3;D6RGI1;H0YAK2;D6RAD3;H0Y8X2;F8W7R6	PPA2	3.01559	3.01887	3.10672	0.00327559	0.938821	0.979765	0.0911279	0.187923	0.506812	0.0878523	0.202555	0.758375
O60313-2;E5KLJ5;O60313;E5KLK1;E5KLJ6;E5KLJ9;C9JMB8;C9JY58;A8MXB6;G3V4E5;REV__Q92990-2;REV__B4DJ85;REV__Q92990;Q15398-1;E7EP14;A8MTM6;Q15398	OPA1	2.46632	2.49549	2.5561	0.0291742	0.804731	0.945514	0.0897862	0.485742	0.744702	0.060612	0.489826	0.903649
E5RFE4;Q56NI9	ESCO2	-1.07707	-1.12176	-1.30478	-0.0446914	0.525037	0.890268	-0.227706	0.0322593	0.25803	-0.183014	0.0765036	0.623442
E5RFF9;Q9BRT9	GINS4	-1.44056	-1.56907	-1.719	-0.128506	0.0948295	0.703712	-0.278437	0.0140403	0.198566	-0.149931	0.0843906	0.633088
E5RFJ1;Q96MF7;E5RIM1;E5RHW9	NSMCE2	-2.13836	-2.15854	-2.12171	-0.0201805	0.601577	0.898978	0.0166504	0.688211	0.851395	0.0368309	0.458915	0.894442
E5RFP0;Q8WVJ2	NUDCD2	0.749622	0.686991	0.72975	-0.0626315	0.273761	0.807392	-0.0198721	0.684324	0.84924	0.0427594	0.129393	0.684838
E5RFW5;Q8N0T1	C8orf59	-0.479521	-0.775948	-0.912334	-0.296427	0.147287	0.740243	-0.432813	0.00165471	0.0766593	-0.136386	0.41687	0.87872
Q6P1N9;E5RG17;G5EA19;H0YBX2;E5RGF2;Q6P1N9-2;E5RID7;E5RG62;E5RK70;E5RI69;E5RJY6;Q6P052;P33908	TATDN1	2.2377	2.26918	2.22283	0.0314773	0.348834	0.837866	-0.0148678	0.74518	0.881925	-0.0463451	0.307296	0.824696
E5RGN3;O00244;E5RIM7	ATOX1	1.39689	1.2977	1.39992	-0.0991948	0.584589	0.895867	0.00302561	0.986866	0.992792	0.10222	0.362328	0.853351
E5RGR0;O75608-2;O75608;E5RJA0;B4DP64;E5RJ48;E5RI35;E5RH74	LYPLA1	0.408572	0.384789	0.320733	-0.0237822	0.799759	0.945019	-0.0878391	0.429154	0.707648	-0.0640569	0.402178	0.874397
E5RJV5;E5RGS2;Q9H6H4	REEP4	-5.88406	-5.7073	-5.76589	0.17676	0.162595	0.74963	0.118173	0.490073	0.746892	-0.0585866	0.728861	0.963153
E5RH53;H0YB83;E7EVI2;Q96DB5;H0YB03;B4DZW6;H0YC67;H0YC27;E5RGC8;H0YBD9	RMDN1	0.0548149	0.023824	0.0685963	-0.030991	0.52534	0.890301	0.0137813	0.753658	0.885333	0.0447723	0.363613	0.854137
E5RH83;E5RIH5;E5RIZ0;Q6NXR4;E5RHM7	TTI2	-2.80629	-2.9533	-2.96096	-0.147001	0.0925334	0.703712	-0.154662	0.0132045	0.191367	-0.00766099	0.905608	0.989808
E5RHG8;Q15369;E5RGD9;E5RJ89	TCEB1	2.31432	2.27049	2.23709	-0.0438341	0.437832	0.862052	-0.0772341	0.230364	0.550852	-0.0334	0.316313	0.831937
Q8TCF1-2;E5RIG0;Q8TCF1;E5RJ74;E5RGE5;E5RI74;E5RJ99;E5RK75	ZFAND1	-2.92267	-3.14037	-3.1915	-0.217706	0.0757923	0.700498	-0.268834	0.0577518	0.321252	-0.0511281	0.57369	0.927489
E5RIW3;O75347;E5RJD8;E5RIX8	TBCA	2.53253	2.48352	2.46686	-0.049007	0.587547	0.895867	-0.0656742	0.480919	0.741323	-0.0166672	0.772388	0.967019
E5RJ68;O00203;F5GXG9;F5H093;B7ZKR7;Q13367;B7ZKS0;H0YBD0	AP3B1	2.55242	2.50482	2.56364	-0.0475932	0.457301	0.870731	0.0112243	0.850669	0.933759	0.0588176	0.161421	0.715019
E5RJ97;Q9UHF7;Q9UHF7-3;Q9UHF7-2;H0YC29;E5RFF3	TRPS1	-0.831256	-0.758068	-0.849356	0.0731883	0.351908	0.837866	-0.0181005	0.804345	0.912397	-0.0912888	0.197756	0.753674
E5RJI7;Q9BYD1;H0YAX3	MRPL13	-0.984324	-0.864322	-0.960635	0.120002	0.234046	0.792515	0.0236892	0.799947	0.910135	-0.0963129	0.333978	0.838525
E5RJN7;E7EVI1;E7ER74;E9PF50;Q9NUL3-3;F8VPI7;E7EPX0;E9PEI3;E7EVJ4;Q9NUL3-2;E9PH62;Q9NUL3;E9PF26;Q9NUL3-4;G5EA18;E5RFK1;E5RJ67	STAU2	-0.0013305	-0.0524344	-0.070648	-0.0511039	0.124842	0.730787	-0.0693175	0.12401	0.42474	-0.0182136	0.628528	0.937229
P63208;E5RJR5;E7ERH2;F8W8N3;P63208-2;E5RGM3	SKP1	1.99625	1.91488	1.91357	-0.0813666	0.236042	0.792515	-0.0826773	0.23037	0.550852	-0.00131079	0.958937	0.997191
P55327-2;E5RKB4;P55327-3;D3YTI0;P55327;D0UFD3;C9J502;D0UFD1;E5RFR7;H0YC44;D0UFD5;E5RK35	TPD52;PrLZ	2.22752	2.24997	2.21428	0.0224433	0.865946	0.962071	-0.013245	0.918998	0.964154	-0.0356883	0.827235	0.975762
E7EM64;Q7L5N1	COPS6	1.23903	1.20224	1.20178	-0.0367939	0.317553	0.821182	-0.0372471	0.399898	0.689257	-0.000453206	0.988815	0.998792
H0Y870;H0Y861;Q5SSC2;E7EM77;Q9H0R3;H0Y8D0;Q9H0R3-2;E7EM80	TMEM222	-1.86924	-1.78769	-1.68453	0.0815576	0.448027	0.863178	0.184718	0.158524	0.472798	0.10316	0.277161	0.805248
E7EM93;Q9BQG2	NUDT12	-4.24457	-4.20635	-4.21288	0.0382187	0.57291	0.895867	0.0316894	0.567386	0.792661	-0.00652929	0.923834	0.9923
E7EMB1;Q9UH65;E9PJM7;E9PJK8	SWAP70	-0.0129403	0.0516376	0.166104	0.0645779	0.381619	0.844268	0.179044	0.0503366	0.300296	0.114466	0.111671	0.669397
P62158;E7ETZ0;H0Y7A7;E7EMB3;Q96HY3;G3V361;G3V226;F8WBR5;G3V479;P27482;C9J7T9;P02585	CALM1;CALM2	3.30055	3.26092	3.27515	-0.039622	0.535375	0.893544	-0.0253988	0.671143	0.842325	0.0142232	0.637513	0.938949
E9PBC1;E7EMC3;O95208-2;E9PBC2;O95208;O95208-3;A8MTV8	EPN2	0.218618	0.260479	0.285811	0.0418603	0.685972	0.917397	0.067193	0.5558	0.786421	0.0253327	0.742349	0.965881
Q8NBJ7-2;Q8NBJ7;E7EMF9;E7EMQ6;C9JL30;A8MXB9;Q8NBJ7-3;C9J660;F8WA42;E9PG02;Q8NBJ7-5;E9PBT8	SUMF2	-1.5866	-1.49063	-1.55516	0.095976	0.425739	0.860317	0.0314456	0.61942	0.81793	-0.0645304	0.59927	0.930716
E7EMJ6;O43765	SGTA	1.32232	1.25963	1.23526	-0.0626862	0.491078	0.879128	-0.0870567	0.359449	0.661399	-0.0243705	0.725139	0.963153
Q14254;E7EMK3;E7EMK1	FLOT2	2.10326	2.18831	2.1732	0.0850576	0.407593	0.855667	0.0699495	0.586828	0.802561	-0.0151081	0.901468	0.989516
E7EMM4;E9PDS0;Q13510;Q13510-2;E7ERV9	ASAH1	-0.133614	-0.0521245	0.0687671	0.0814897	0.213463	0.786055	0.202381	0.0502541	0.300296	0.120892	0.163319	0.720055
E7EMN3;Q13867	BLMH	0.0628024	-0.03875	0.0016571	-0.101552	0.350171	0.837866	-0.0611453	0.534268	0.773972	0.0404071	0.536951	0.913833
E7EMP6;Q96FZ2;D6RAZ3;D6R9T3;D6RAI0;D6RGK7	C3orf37	0.666906	0.527467	0.540376	-0.139439	0.0332545	0.639358	-0.12653	0.0316522	0.255972	0.0129086	0.747977	0.966218
E7ESG6;E7EMT4;F5H0B5;Q92504;A2AAT0	SLC39A7	-0.876689	-0.708216	-1.14431	0.168473	0.462675	0.871048	-0.267619	0.559823	0.788346	-0.436092	0.354305	0.85005
E7EMW7;O95071;E7ET84;E5RFK7;H0YBB4	UBR5	1.94767	1.91462	1.9081	-0.033046	0.283867	0.811614	-0.0395623	0.209778	0.528507	-0.00651631	0.846376	0.977779
E9PED3;Q9P0K7-3;E7EMX7;Q9P0K7;Q9P0K7-2;D6RB25;D6RBW6;D6RB27;D6R9G4;D6RBY4;D6REL2;D6R9G6;D6RF74;D6RE17	RAI14	-0.300887	-0.362443	-0.4218	-0.0615561	0.615062	0.900578	-0.120913	0.339404	0.644319	-0.0593569	0.534453	0.913375
E7ENQ1;O95819-4;G3XAA2;O95819-2;O95819;O95819-5;E9PH72;E7EN19;E7ESS2;O95819-3;G5E948;E7EX83;C9J840;REV__P49589-2;REV__A8MVQ3;REV__B4DKY1;REV__P49589;REV__Q5HYE4;G5EA45;Q86T65;Q8N4C8-5;Q8N4C8-2;Q8N4C8-3;Q8N4C8-4;Q8N4C8;B1AVV4;Q5SQS7-3;C9J338;Q5SQS7-2;Q5SQS7;REV__P40222;REV__Q8N3L3;Q9UKE5-8;Q9UKE5-5;Q9UKE5-7;Q9UKE5-3;F5H5M9	MAP4K4	-2.04931	-2.03338	-2.08737	0.0159312	0.815665	0.950728	-0.0380584	0.497346	0.750699	-0.0539896	0.435716	0.884577
Q9H2P9-3;Q9H2P9-2;E7EPS3;E7EN60;Q9H2P9-4;Q9H2P9;Q9H2P9-5;E7EQB6;A8JZY6	DPH5	-2.04792	-1.86318	-1.94721	0.184745	0.536368	0.893544	0.100711	0.672659	0.842442	-0.0840345	0.792209	0.970639
P52747-2;E7EN86;E7ER34;P52747	ZNF143	-2.79774	-2.97629	-3.02146	-0.178557	0.0812185	0.703712	-0.223728	0.106211	0.398501	-0.0451716	0.684383	0.951408
E9PGW7;Q5T8T7;E7EN96;Q5T8T8;Q15528-2;Q15528	MED22	-1.3714	-1.40011	-1.33873	-0.028706	0.694844	0.920017	0.0326705	0.653661	0.832511	0.0613765	0.247796	0.785662
Q9NTI5-2;Q9NTI5;E7ENA8;B7Z5S1;E9PBP3;Q9NTI5-3;A9IYQ1;Q9NTI5-5;Q9NTI5-4	PDS5B	3.53433	3.57413	3.63997	0.0397959	0.608914	0.900029	0.105637	0.370096	0.667828	0.0658415	0.564136	0.927489
E7ENF1;Q96C57;F5H7W8;F5H3K2;H0YF83;H0YGK4;F6TFQ5;G5EA44;F5H8B7	C12orf43	-1.43857	-1.33446	-1.35063	0.104104	0.461705	0.871048	0.0879392	0.231808	0.551498	-0.0161644	0.906972	0.989808
Q9BZG8-3;Q9BZG8-2;Q9BZG8;E7ENH3	DPH1	-1.18714	-1.21515	-1.29017	-0.0280069	0.796285	0.944732	-0.103027	0.234448	0.554172	-0.07502	0.48132	0.90189
E7ENH9;P53396	ACLY	4.38474	4.31599	4.29058	-0.0687546	0.295914	0.81438	-0.0941585	0.212109	0.530872	-0.0254039	0.742883	0.965881
F5H7K2;Q8IWI9;E7ENI0;Q8IWI9-2	MGA	-0.520988	-0.542788	-0.557139	-0.0218007	0.647002	0.911954	-0.0361509	0.468558	0.734514	-0.0143502	0.474303	0.898974
E7ENI3;Q9HB90;Q9NQL2;Q9NQL2-2	RRAGC;RRAGD	-1.03479	-1.02957	-0.925465	0.00521876	0.85864	0.960575	0.109328	0.0529791	0.308036	0.10411	0.0485336	0.613067
E7ENL2;P25325;E7ERL2;B1AH49	MPST	-0.00202964	-0.070348	-0.0889917	-0.0683183	0.126185	0.732949	-0.0869621	0.189014	0.508189	-0.0186437	0.745726	0.966218
E7ENL7;Q8WVT3	TRAPPC12	-3.53411	-3.48437	-3.58308	0.0497437	0.656827	0.912723	-0.0489722	0.457211	0.727103	-0.0987158	0.418158	0.879074
P14678-2;P14678;E7ENP4;P14678-3;P63162;E7ERB2;B3KVR1;A8MT02	SNRPB;SNRPN	2.00478	2.14258	1.91689	0.137793	0.306072	0.820912	-0.0878928	0.287225	0.599227	-0.225686	0.140962	0.697541
Q9P0J0;E7ENQ6	NDUFA13;YJEFN3	-0.752353	-0.618519	-0.670145	0.133834	0.493473	0.879588	0.082208	0.661388	0.836693	-0.0516262	0.614195	0.936449
E7ENS5;H0Y661;F8W9E5;E7EQM7;C9JM82;E7EPG2;B4DJ62;E7EX32;Q96MY5;Q99719;G3XAH0	2005-09-01	-1.63422	-1.38153	-1.27201	0.252692	0.743087	0.932148	0.362216	0.61284	0.815389	0.109523	0.901634	0.989516
P55265-5;P55265;P55265-4;E7ENU4;P55265-3;H0YCK3;P55265-2	ADAR	3.29397	3.28339	3.29155	-0.0105796	0.809795	0.947891	-0.00241804	0.944468	0.976317	0.00816161	0.846798	0.977779
E7ENV6;Q9UBD5;Q9UBD5-2;B4E025;B4DZ51	ORC3	-2.853	-2.94584	-3.03312	-0.0928377	0.27394	0.807392	-0.180126	0.0869349	0.368576	-0.0872879	0.205868	0.759717
Q9Y2L5-2;E7ENW6;Q9Y2L5	TRAPPC8	-2.31946	-2.44638	-2.27584	-0.126914	0.490241	0.878603	0.0436195	0.759795	0.889009	0.170534	0.308657	0.825684
Q6IA86-3;Q6IA86;E7EP23;Q6IA86-2;B4DTG0;E9PCX0;Q6IA86-4;F5GYE9;H0YFD3;F5GWY6;F5GX79	ELP2	1.32494	1.17541	1.0776	-0.149531	0.0555896	0.663569	-0.247339	7.87494e-05	0.0374209	-0.0978077	0.126158	0.680324
Q9NYB9-2;E7EW77;E7EP65;Q9NYB9-4;Q9NYB9;Q9NYB9-3;E9PEZ7;E7EUA1;F8WAU3;F8WCD7;F8WAZ8;F8WBL5;F8WAQ3;F8WEB9;H0Y6B5	ABI2	-2.47198	-2.45111	-2.38926	0.0208692	0.751514	0.932148	0.0827277	0.198873	0.519501	0.0618585	0.278176	0.805248
Q9UFG5;E7EP72;Q9UFG5-2	C19orf25	-4.27865	-4.0428	-3.88082	0.235852	0.165623	0.751142	0.397834	0.0488781	0.29747	0.161982	0.340918	0.843088
E7EP97;Q96GQ5;B4DJP2;Q96GQ5-2;B4DKB6	C16orf58	-0.220706	-0.153209	-0.112572	0.067497	0.633228	0.904943	0.108134	0.438017	0.713972	0.0406374	0.574254	0.927489
P29401;E7EPA7;B4E022;B3KSI4;E9PFF2;F8W888;F8WAX4	TKT	4.77941	4.71011	4.75722	-0.0693023	0.392267	0.848343	-0.0221934	0.766291	0.893457	0.047109	0.0993637	0.661436
E7EPC8;Q9UQB3-2;Q9UQB3;D6R9A8;B4DG58;B4DRK2;E9PHB5;D6RF55;F5GZB7	CTNND2	-0.601842	-0.482346	-0.341107	0.119496	0.277278	0.807392	0.260735	0.0583281	0.321271	0.141239	0.102241	0.661436
Q10589;E7EPE1	BST2	-1.38711	-1.24453	-1.31101	0.142581	0.504466	0.884762	0.0760981	0.748594	0.882961	-0.0664827	0.743504	0.965881
E7EPF0;Q9NP64-2;B4DY38;Q9NP64	ZCCHC17	-1.73929	-1.73755	-1.79101	0.00174529	0.986236	0.996069	-0.0517122	0.502205	0.752349	-0.0534575	0.552324	0.924184
E9PDR5;Q9P2D0-2;E7EPI0;Q9P2D0;H0Y9N7	IBTK	-3.49821	-3.31246	-3.46951	0.185749	0.140818	0.740243	0.028692	0.857896	0.936519	-0.157057	0.370962	0.85841
Q16181-2;E7ES33;E7EPK1;Q16181;B4DNE4;G3V1Q4;H0Y3Y4;H0YFF6;Q5JXL7;F5GZE5;F2Z3D3;Q5W161;O43236-5;O43236-2;O43236-3;O43236;H0Y5Y8;O43236-4	2007-09-01	2.80323	2.82136	2.80037	0.0181326	0.715972	0.925344	-0.00285799	0.962929	0.983763	-0.0209906	0.670295	0.95049
P62847-2;E7ETK0;P62847-3;P62847;E7EPK6	RPS24	2.1521	1.99437	1.87602	-0.157733	0.121037	0.728546	-0.276082	0.15057	0.463127	-0.118349	0.45356	0.892343
E7EPL4;Q6P996;E7EMH5;Q86XE2;Q6P996-2;H0Y6N6;Q6P474;Q6XYB5	PDXDC1	2.08209	1.90269	1.88008	-0.179402	0.238511	0.792515	-0.202011	0.196866	0.517811	-0.0226088	0.846985	0.977779
E9PEW5;E7EPL7;Q9HD67	MYO10	-2.21077	-2.4534	-2.5316	-0.242624	0.0166545	0.624988	-0.320823	0.00239878	0.0894578	-0.0781995	0.23989	0.782456
Q9Y520-4;E7EPN9;Q9Y520-5;Q9Y520;Q9Y520-7;Q9Y520-6;B7WNZ6;E9PF21;Q9Y520-3;Q9Y520-2;H0Y877;B4E3S2	PRRC2C	3.13759	3.0502	3.01404	-0.0873885	0.154407	0.740353	-0.123553	0.083172	0.363715	-0.0361641	0.118729	0.676982
P19404;E7EPT4	NDUFV2	1.26579	1.301	1.1895	0.0352074	0.728371	0.928288	-0.0762901	0.622362	0.819551	-0.111497	0.448051	0.891518
E7EPW1;O14556		-3.14512	-3.61601	-2.98924	-0.470891	0.406666	0.85527	0.155875	0.765971	0.893379	0.626766	0.213887	0.766877
Q8N4B8;O14653;O14653-2;E7EQ34	GOSR2	-1.02581	-0.850104	-0.885332	0.175708	0.152489	0.740243	0.140481	0.208353	0.527413	-0.0352277	0.42909	0.881478
Q9H0R1-2;Q9H0R1;E7EQ45	AP5M1	-3.06426	-3.18042	-3.18915	-0.116158	0.218458	0.791961	-0.124887	0.246148	0.563848	-0.00872977	0.92668	0.9923
Q9Y5K5-2;E9PGR0;E7EQ55;Q9Y5K5-4;Q9Y5K5-3;Q9Y5K5;Q5LJA5;Q5LJA9;H0Y6Y4;Q5LJB0;B4DW59;B7Z9U9;H0Y4E0;H0Y636;H0Y4K0	UCHL5	2.37733	2.27999	2.20015	-0.0973336	0.0431786	0.658978	-0.177174	0.0133258	0.192174	-0.0798402	0.117009	0.671937
E7EQ69;Q9GZZ1;C9J5D1;Q9GZZ1-2;F8WB80;B0AZT5;C9J5J3;C9JZU6;F8WCK0	NAA50	1.97437	1.81352	1.58372	-0.160852	0.015649	0.624988	-0.390649	0.000430403	0.0456786	-0.229797	0.00421755	0.480113
E7EQ95;Q14691	GINS1	-1.33231	-1.33015	-1.33166	0.00215872	0.981099	0.995387	0.00065729	0.991798	0.99547	-0.00150143	0.986004	0.998625
E7EQA9;Q92844;E7ENY2;E7EVA2;E7EW82	TANK	-1.72262	-1.66083	-1.70188	0.0617926	0.137095	0.740243	0.0207394	0.795697	0.908149	-0.0410532	0.627903	0.937206
E9PF84;E7EQB8;E9PDD5;P51553;E9PCL6;G5E9Q7;H0Y5Q7	IDH3G	0.305805	0.357368	0.337298	0.0515628	0.461473	0.871048	0.0314927	0.671301	0.842325	-0.0200701	0.743231	0.965881
P22570;E7EQC1;B7Z7G2;P22570-2;B4DHX5;B4DQQ4;G3V0F2	FDXR	0.850129	0.884164	0.87157	0.0340354	0.683395	0.916684	0.021441	0.811463	0.914907	-0.0125944	0.874163	0.98579
P62995-3;E7EQD1;P62995	TRA2B	1.69748	1.66908	1.66815	-0.0284016	0.609594	0.900029	-0.0293368	0.404022	0.692167	-0.000935205	0.985645	0.998618
E7EQG2;Q14240;Q14240-2;Q9NZE6;E7EMV8;E9PBH4;F8WE11;C9JUF0	EIF4A2	0.226226	0.260065	0.420706	0.0338393	0.849748	0.959586	0.19448	0.310608	0.617809	0.160641	0.195039	0.751796
Q6N021;E7EQS8	TET2	-4.06024	-4.38257	-4.71787	-0.322328	0.03348	0.639358	-0.65763	0.00250519	0.0911048	-0.335302	0.0266221	0.585785
E7EQT4;Q9UKV3;Q9UKV3-5;Q9UKV3-3;Q9UKV3-2;G3V3B0;G3V3T3;REV__H0Y3P4;REV__P35579-2;REV__P35579	ACIN1	2.41078	2.31744	2.34187	-0.0933349	0.206031	0.78028	-0.068909	0.341043	0.645075	0.0244259	0.632524	0.937415
E7EQY4;Q9BTC8-2;F8W8M8;E7EV10;Q9BTC8;E9PCS8;D6W5A2;E9PF88;H0YIT0	MTA3	-1.49266	-1.41988	-1.45099	0.0727835	0.656131	0.912723	0.0416706	0.775891	0.898341	-0.0311129	0.858505	0.980025
Q16637-3;Q16637;E7EQZ4;Q16637-4;Q16637-2;B4DP61;H0YBZ9	SMN1	1.30954	1.13055	1.12565	-0.178985	0.158968	0.745204	-0.183888	0.176887	0.493177	-0.00490266	0.960746	0.997191
E7EQZ9;A8K318;P14314	PRKCSH	3.29947	3.2909	3.34599	-0.00857619	0.89199	0.973457	0.0465171	0.485003	0.744538	0.0550933	0.40693	0.876069
E9PE24;E7ER47;P62760	VSNL1	-1.02783	-0.969879	-0.949615	0.0579542	0.7454	0.932148	0.0782184	0.588171	0.802639	0.0202642	0.893327	0.988288
H0Y9G1;Q96PV7-2;E7ER81;E9PHP1;H0YCX2;E9PEZ8;E9PET5;Q96PV7	FAM193B	-4.28181	-4.26518	-4.07604	0.0166304	0.841553	0.957935	0.205773	0.0170243	0.208067	0.189143	0.0847411	0.633088
Q9BZL6;E7ER94;A8MYR5;O94806;Q15139;F8WBA3	PRKD2	-1.57313	-1.40889	-1.29806	0.164241	0.0315663	0.633021	0.275066	0.0493232	0.298334	0.110825	0.226524	0.773631
P98194-2;E7ERC6;P98194-4;H0Y9V7;P98194;P98194-3;P98194-5;G8JLN9;H0Y2Q7;P98194-6;G3XAH8;H0Y8X9;H0Y9S7;H0YAH2;D6R9U9	ATP2C1	-1.11708	-1.08401	-0.994066	0.0330694	0.678111	0.915829	0.123012	0.160248	0.474497	0.0899427	0.305607	0.824696
Q68CZ2-2;E7ERH3;Q68CZ2;F5GXX8;Q59G71;E9PCX8;Q59GW4;E9PGF5;E9PF55;Q9HBL0;Q68CZ2-4;Q68CZ2-3;C9JHU5	TNS3	-0.375603	-0.165451	0.0260637	0.210151	0.261047	0.806513	0.401667	0.0687779	0.341525	0.191515	0.207645	0.762233
F5H604;E7ERI8;E7EW49;E3W994;O75122;F5H3X0;E9PBA6;O75122-2;B3KR06;E7ENG2;D6RBU8;C9J668	CLASP2	1.92948	1.90925	1.88312	-0.0202365	0.718809	0.925787	-0.046358	0.463151	0.729357	-0.0261215	0.598687	0.930716
Q9UI10;E7ERK9;F5H6W1;Q9UI10-3;Q9UI10-2;F8W8L6;H0YDG6	EIF2B4	0.578553	0.607604	0.607399	0.0290518	0.47461	0.872854	0.0288468	0.408764	0.693714	-0.000204952	0.995629	0.999719
E7ERR5;E9PB35;Q9BXS6-3;Q9BXS6-5;Q9BXS6-2;Q9BXS6;H0YMD2;Q9BXS6-4	NUSAP1	-0.0635631	-0.390092	-1.05696	-0.326529	0.143617	0.740243	-0.993402	0.00572647	0.131723	-0.666873	0.0182874	0.566521
Q86VM9;E7ERS3;Q86VM9-2;F5H7R0	ZC3H18	1.97912	1.86403	1.82105	-0.115086	0.119322	0.727822	-0.158064	0.0115522	0.179411	-0.0429783	0.479237	0.90189
E7ERU0;F8W9J4;Q03001;E9PHM6;E7ERU2;E9PEB9;Q03001-8;F6QMI7;E7ETB9;Q5T0V7;Q03001-13;Q03001-9;Q03001-10;H0YC82;Q6P0N6	DST	0.378066	0.173961	0.204436	-0.204106	0.0728042	0.700498	-0.17363	0.000687927	0.0583741	0.0304753	0.668506	0.95049
E7ES19;P35443	THBS4	-2.13551	-1.87457	-1.74157	0.260941	0.702583	0.922957	0.393934	0.517427	0.761955	0.132993	0.857478	0.97976
O95757;E7ES43;E9PDE8;D6RJ96	HSPA4L	3.02131	2.93158	2.8534	-0.0897374	0.0129806	0.624988	-0.167916	0.00994841	0.167862	-0.0781788	0.0777947	0.626544
Q9HAW4-2;E7ESG2;Q9HAW4-3;Q9HAW4;F5H7R3	CLSPN	-2.00668	-2.35792	-2.76064	-0.35124	0.0083011	0.59829	-0.753955	0.0028304	0.0963726	-0.402716	0.00611086	0.492792
E7ESH3;E7ESG3;Q96I15	SCLY	-1.83626	-1.707	-1.71876	0.129263	0.0705084	0.699868	0.117499	0.267645	0.583419	-0.0117642	0.902445	0.989808
E7ESK6;E9PBI9;F5H0S6;P34741;E5RHU3	SDC2	-0.820579	-1.04266	-1.25016	-0.222076	0.312428	0.821182	-0.429577	0.0628552	0.330838	-0.207501	0.355488	0.850215
Q9NWU5;E7ESL0;Q9NWU5-2;A6NGJ8	MRPL22	0.313636	0.439333	0.389992	0.125697	0.410128	0.857032	0.0763564	0.59753	0.808536	-0.0493406	0.489381	0.903649
E7ESM6;Q7KZF4	SND1	3.90969	3.79971	3.7264	-0.109984	0.0469247	0.659961	-0.183295	0.00779578	0.149654	-0.0733109	0.104473	0.662268
P20810-5;E7ESM9;P20810-6;B7Z468;G5E9D3;P20810-7;E9PDE4;E9PCH5;G5E946;B7Z574;P20810-2;P20810;P20810-4;E7ES10;P20810-3;F8W7E0;E7EQ12;H0Y7F0;H0YA91;H0Y944;E7EN75;E9PSG1;D6RGF7;D6RBR1;E7EQK6;D6RBZ8;D6RC54;D6RAA8	CAST	2.58496	2.6399	2.76395	0.054943	0.670895	0.915829	0.178991	0.199788	0.520104	0.124048	0.206072	0.759717
E7ESN7;Q96DC7;Q96DC7-2	TMCO6	-2.65483	-2.56819	-2.62278	0.0866391	0.653253	0.912723	0.0320532	0.826471	0.922202	-0.0545859	0.789159	0.970639
E7ESP4;E7EMF1;E9PB77	ITGA2	-3.74163	-3.44446	-3.42792	0.297166	0.0995018	0.707019	0.313708	0.0889878	0.371303	0.0165422	0.796039	0.970639
E7ESV3;O75427	LRCH4	-1.07717	-0.873863	-0.87535	0.203302	0.110514	0.720554	0.201815	0.098605	0.388357	-0.0014875	0.9753	0.998618
Q6ZQQ6;Q6ZQQ6-2;E7ESW6	WDR87	-0.928376	-0.948267	-0.966024	-0.0198912	0.764391	0.935773	-0.0376475	0.489763	0.746892	-0.0177562	0.786679	0.970639
P30613-2;P30613;E7ESY9	PKLR	-1.93796	-2.21108	-1.72306	-0.273126	0.527375	0.890849	0.214896	0.609024	0.812739	0.488022	0.0607271	0.616474
E7ET07;Q9NXR8;Q9NXR8-2;Q9NXR8-3;C9JUT0	ING3	-4.4759	-4.27584	-4.15947	0.200058	0.26867	0.807069	0.316426	0.15088	0.463486	0.116369	0.585403	0.928624
E7ET21;Q9NVC6;E9PJZ4;E9PM72;E9PKQ4	MED17	-2.15917	-2.20687	-2.22288	-0.0477014	0.628468	0.903776	-0.0637168	0.52455	0.768198	-0.0160154	0.51651	0.908943
O95628-5;O95628-3;O95628-2;O95628;O95628-8;O95628-4;O95628-7;E7ET38;F8VQP3;O95628-6;F8W7M0	CNOT4	-1.28057	-1.36848	-1.3002	-0.0879073	0.0767849	0.700498	-0.0196301	0.436953	0.713033	0.0682773	0.132752	0.691421
E7ET82;O95274	LYPD3	-0.0544022	0.0228035	0.385301	0.0772057	0.682235	0.916684	0.439703	0.0202882	0.221144	0.362497	0.136087	0.695031
Q9ULA0;E7ETB3;E7EWP4;F8WAN0;H0YGP0;E7EMB6;B9ZVU2;C9JBE1;E7EPX3;C9J1E2;E5RJ35;C9JRG3;E3W974	DNPEP	1.47949	1.44056	1.52904	-0.0389281	0.550597	0.893842	0.0495448	0.461066	0.727995	0.0884729	0.0182105	0.566521
Q12959-5;Q12959-3;Q12959-6;E7ETS7;Q12959-4;Q12959;Q12959-7;Q12959-2;E9PG21;E7EWL7;E7EQD7;B4E2H8;G5E939;P78352;E7EQV1;P78352-2;E7EQV0;C9J110;F2Z2L0;C9IYP1;C9JUA9;C9JN61;C9JCP6;A8MUT6	DLG1	1.42934	1.43927	1.51164	0.00992372	0.6714	0.915829	0.0823	0.0767118	0.354471	0.0723763	0.089862	0.636641
F5H1D6;Q07864;E7ETS8;F5H7H6;E7ENR1;F5H3W5;F5H5Q5;E9PHF9;F5H7E4;B3KS74	POLE	-1.90353	-1.85609	-1.98459	0.0474411	0.602233	0.898978	-0.0810624	0.55064	0.783255	-0.128504	0.401621	0.874019
E7ETT4;E7ETT1;P05166;E9PDR0;P05166-2;E7EX59;F5H4H8;E7EUY3;C9JQS9;F8WBI9;E9PEC3;E7ENC1;C9JVY9;C9JAW3;C9JVW9	PCCB	1.34782	1.47843	1.56294	0.130617	0.023108	0.624988	0.215125	0.00783608	0.14976	0.0845075	0.104472	0.662268
P09001;H0Y9G6;E7ETU7;D6RC14;E9PF06	MRPL3	0.0359738	-0.00259683	-0.0702258	-0.0385706	0.544208	0.893842	-0.1062	0.16041	0.474497	-0.0676289	0.117483	0.673056
E7ETU9;O00469;O00469-2;B3KWS3;C9JXZ0	PLOD2	-3.92145	-3.82148	-4.088	0.0999674	0.504446	0.884762	-0.166556	0.18751	0.5063	-0.266524	0.114436	0.670873
Q8IWA5;E7ETY3;Q8IWA5-2;Q8IWA5-3	SLC44A2	-1.30069	-1.25177	-1.20222	0.0489183	0.502251	0.884762	0.098466	0.56154	0.789255	0.0495477	0.754809	0.966218
Q7KZI7-10;Q7KZI7-13;Q7KZI7-7;E7ETY4;Q7KZI7-2;Q7KZI7-15;Q7KZI7-5;Q7KZI7-16;Q7KZI7-4;Q7KZI7-9;Q7KZI7-12;Q7KZI7-14;Q7KZI7-3;Q7KZI7-6;Q7KZI7-11;Q7KZI7-8;E9PC69;Q7KZI7;F5H4F6;F5H6N2	MARK2	-1.20994	-1.24415	-1.16696	-0.0342151	0.591622	0.897628	0.0429812	0.452584	0.723488	0.0771964	0.175068	0.727563
E7ETZ4;Q9Y6E2;B5MCH7;Q75MG1;B5MCE7;E7EMS9;C9JF98;E9PFD4;F8WDX8	BZW2	2.56176	2.45353	2.48873	-0.108234	0.392368	0.848343	-0.073028	0.531355	0.772749	0.0352062	0.709162	0.957199
Q9Y679-2;E7EU18;Q9Y679;Q9Y679-3;G8JLM8	AUP1	-0.581949	-0.422102	-0.511813	0.159846	0.593688	0.898565	0.0701353	0.806166	0.91245	-0.0897111	0.511042	0.906712
Q5VT06;E7EU22;H0Y6Q4;E9PD38;Q5T2X4;H0Y7F7	CEP350	-1.73649	-1.74296	-1.65202	-0.00647768	0.972526	0.991603	0.0844658	0.656837	0.833659	0.0909434	0.609127	0.934357
P50395;E7EU23;Q5SX88;Q5SX87;Q5SX90;Q5SX86;Q5SX91;E9PFL7	GDI2	4.00742	3.94869	3.94676	-0.0587298	0.462062	0.871048	-0.0606606	0.471202	0.73657	-0.00193079	0.966995	0.997901
Q86U06-4;E7EU28;Q86U06-5;Q86U06-2;Q86U06;G3V5Z6;H0YJJ3;G3XAP0	RBM23	-4.56167	-4.26936	-4.46429	0.29231	0.0713391	0.700498	0.0973858	0.639582	0.827021	-0.194924	0.399807	0.873134
E7EU78;Q9Y6K9;Q9Y6K9-2;F8W9A9;A8MV29;C9J1R1;C9JZ85;Q9Y6K9-3;C9JN51;C9J2V2;C9JH59;C9JCG6	IKBKG	0.913902	0.884621	0.802835	-0.0292807	0.43499	0.861833	-0.111067	0.146795	0.459402	-0.0817863	0.242282	0.78303
E7EU96;P68400;Q5U5J2;P68400-2	CSNK2A1	2.23946	2.15715	2.19973	-0.0823052	0.215611	0.789525	-0.0397293	0.499698	0.751367	0.0425759	0.193655	0.7514
E7EUC3;O43657	TSPAN6	-0.490549	-0.560699	-0.407971	-0.0701501	0.428937	0.860317	0.0825785	0.428812	0.707648	0.152729	0.190763	0.747598
E7EUG5;Q9BTF0-2;Q9BTF0	THUMPD2	-3.92154	-3.78483	-3.80787	0.136709	0.374118	0.843311	0.113667	0.415157	0.698691	-0.0230426	0.879989	0.987605
Q9NYV4-3;E7EUM9;Q9NYV4-2;Q9NYV4;H0YC05	CDK12	-2.99974	-3.06876	-3.13239	-0.0690194	0.259592	0.806513	-0.132658	0.0514107	0.303858	-0.0636382	0.236862	0.782456
E7EUN9;Q9NX74	DUS2L	-3.31692	-3.41297	-3.53828	-0.0960523	0.109312	0.717515	-0.221362	0.0953336	0.382767	-0.12531	0.260532	0.79614
Q9NZM3-4;E7EUQ1;Q9NZM3-3;E9PBE9;Q9NZM3-2;Q9NZM3;E7EPJ2;C9JP63	ITSN2	-1.89009	-1.80999	-1.77374	0.0801071	0.57452	0.895867	0.116357	0.477601	0.740095	0.0362497	0.837906	0.977779
P38571-2;F8W911;P38571;E7EUT7;Q5T073	LIPA	-0.166971	-0.0805055	0.128595	0.0864654	0.405105	0.85527	0.295566	0.0363767	0.266173	0.209101	0.0523762	0.613067
H0YM23;E7EUV3;O75179-2;O75179;G5E964;H0YLQ3;C9JRC1;O75179-3;O75179-4;E7EWI7;B5MEE3;O75179-5;H0YMS3;B3KU50	ANKRD17	-0.852776	-0.85958	-1.00424	-0.0068038	0.900358	0.975714	-0.151461	0.119224	0.418534	-0.144657	0.133569	0.691421
E7EVA0;P27816;P27816-6;P27816-2;B9ZVR1;C9JFC3;P27816-4;E9PGM5;B5MEG9;H0Y2V1;F8W9U4;B4DSQ1	MAP4	3.88786	3.85716	3.94225	-0.0306948	0.758017	0.935556	0.0543937	0.616217	0.816499	0.0850885	0.357949	0.850878
Q14676-3;F8VV34;E7EVA7;Q14676;Q14676-2;E9PGY5;F8W1C2;F8VZP8;F8VU38;Q14676-4;A2AB05;E7ENQ0;A1Z5I7;A2AB06;A2AB07;F8WCC2;E7ER07	MDC1	-0.0435357	-0.00644333	-0.0726182	0.0370924	0.587839	0.895867	-0.0290825	0.638468	0.826309	-0.0661749	0.201022	0.758365
Q676U5-2;Q676U5;E7EVC7;E7EVS5;Q676U5-4;A3EXL0;Q676U5-3	ATG16L1	-2.41787	-2.31668	-2.31813	0.101198	0.49969	0.883572	0.0997436	0.386465	0.678893	-0.00145483	0.991412	0.998854
E7EVJ5;Q96F07-2;E7EVF4;A8MUM2;Q96F07;E7EWA4;F5H583;E7EW33	CYFIP2	-1.97094	-1.8873	-1.80107	0.0836405	0.431906	0.860317	0.169871	0.184728	0.50353	0.0862303	0.423384	0.879554
Q9Y4P8-3;Q9Y4P8-2;E7EVF6;Q9Y4P8-5;Q9Y4P8-6;Q9Y4P8-4;Q9Y4P8	WIPI2	-1.15161	-0.965619	-0.898609	0.185989	0.039102	0.650403	0.252999	0.0200664	0.221144	0.0670099	0.333914	0.838525
E7EVG6;Q5VV67-2;Q5VV67	PPRC1	-3.3116	-3.27619	-3.02967	0.0354073	0.847439	0.958979	0.281927	0.156192	0.469454	0.24652	0.155535	0.714075
Q08623-2;E7EVH9;Q08623-3;Q08623;F5H6B0;E9PAV8	HDHD1	-3.51074	-3.56318	-3.50413	-0.0524435	0.355147	0.837866	0.00660204	0.857849	0.936519	0.0590456	0.339319	0.841458
O75376-2;E7EVK1;O75376;E9PGV6;C9JNV9;E7EVU5;E7EU93;E7EW50;E7EV02	NCOR1	-3.09591	-3.18995	-3.1913	-0.0940428	0.0750229	0.700498	-0.0953942	0.361668	0.662836	-0.00135144	0.98869	0.998792
E7EVQ5	CTHRC1	-2.92577	-2.80248	-2.44018	0.123294	0.903221	0.975714	0.485588	0.619347	0.81793	0.362294	0.743808	0.965881
E7EVQ6;Q14534;B4DHX0;E5RJH9;H0YBN7	SQLE	0.0434911	0.179267	0.0403282	0.135776	0.32326	0.821182	-0.00316283	0.979743	0.98992	-0.138939	0.0681479	0.616545
O60504-2;E7EVR4;O60504;E5RJP2;H0YB51;E5RHI2;H0YBA2;E5RIA0;E5RH58;H0YAZ3	SORBS3	-2.07266	-1.96825	-2.0125	0.104413	0.00994227	0.59829	0.0601634	0.0195059	0.219045	-0.0442496	0.105201	0.662268
P28340;E7EVW0;H0Y3D1;REV__F8W9B4;REV__A8MZ62;REV__P40937	POLD1	2.0891	2.00203	1.864	-0.0870755	0.158575	0.745204	-0.225106	0.00416731	0.111925	-0.13803	0.0534485	0.613067
Q9BZG5;E9PEG3;E7EVX6;F5GZG9;P10275	AR	-9.355	-11.4814	-11.8989	-2.12638	0.470149	0.872854	-2.54389	0.376327	0.670949	-0.417509	0.905263	0.989808
E7EVY3;H0Y9H6	CAST	-1.43077	-1.35006	-1.26646	0.0807139	0.0506009	0.662036	0.164309	0.0379533	0.271204	0.0835953	0.135268	0.694123
E7EW05;Q9NVU7;Q9NVU7-2;F8W8T7;D6RC74;D6RIR5	SDAD1	1.47894	1.39652	1.39793	-0.0824137	0.0175052	0.624988	-0.0810132	0.0249553	0.23711	0.0014005	0.945689	0.995553
Q9UM54-6;E7EW20;Q9UM54-4;Q9UM54-1;Q9UM54;REV__P82663	MYO6	3.37339	3.51527	3.60753	0.141885	0.238343	0.792515	0.234143	0.0789192	0.356812	0.0922579	0.392264	0.869838
E7EW80;Q13356;Q13356-2;F8WC56	PPIL2	-0.366377	-0.313138	-0.253771	0.0532393	0.738256	0.932055	0.112606	0.495068	0.748844	0.0593667	0.302701	0.821111
E7EW84;Q8TAG9;E9PHI3;F2Z2Q3;B1AP46	EXOC6	0.807909	0.78482	0.815677	-0.0230891	0.565355	0.895867	0.00776835	0.845922	0.930626	0.0308574	0.181413	0.739676
E7EW96;O14656;O14656-2	TOR1A	-1.24433	-1.31655	-1.27343	-0.0722237	0.367953	0.843311	-0.0291085	0.536387	0.77621	0.0431152	0.560641	0.927321
Q8NF64-3;E7EWM3;Q8NF64-2;Q8NF64;G8JLN3	ZMIZ2	-4.1212	-3.86379	-3.89303	0.257405	0.324373	0.821182	0.228172	0.323185	0.629282	-0.0292329	0.917763	0.9923
O43674-2;E7EWP0;O43674;H0Y886	NDUFB5	0.272905	0.556185	0.604403	0.28328	0.518206	0.887417	0.331498	0.456506	0.726727	0.0482181	0.672568	0.95049
E7EWW8;Q9BTE1	DCTN5	-0.898538	-0.964421	-1.00918	-0.0658822	0.129084	0.735918	-0.11064	0.0421837	0.279914	-0.044758	0.322361	0.83429
E7EWZ6;P06756-2;P06756;B4DYQ7	ITGAV	2.08176	2.15853	2.10645	0.0767729	0.513329	0.886305	0.0246894	0.905907	0.960016	-0.0520835	0.805561	0.971085
P60983;E7EWZ9;G3V4P8;O60234	GMFB	-0.0965429	-0.0802857	-0.114399	0.0162572	0.850024	0.959586	-0.0178562	0.824271	0.921364	-0.0341134	0.669339	0.95049
E7EX17;P23588;B4DS13;E7EPC9;F8VX11;F8VP89;F8VSC7;F8W0K0;F8VRU1;F8VYE9;REV__F8VX11;REV__B4DS13;REV__P23588;REV__E7EX17	EIF4B	3.36548	3.23713	3.09215	-0.128353	0.174668	0.765121	-0.273336	0.0151071	0.201808	-0.144983	0.135393	0.694158
E7EX51;Q96ST2;Q96ST2-2;Q96ST2-3;B8ZZB6;B4DJ84	IWS1	-0.0305622	-0.0422984	-0.0542794	-0.0117363	0.656982	0.912723	-0.0237173	0.391412	0.682668	-0.011981	0.636465	0.938949
Q8IXJ6-2;Q8IXJ6-3;Q8IXJ6;E7EXB6;C9JR33;C9J3U7;F8WCF4;C9JZQ0;B5MCS1;E7EWX6;Q8IXJ6-4;F8WF57;F8WDM4	SIRT2	-0.703641	-0.640458	-0.584954	0.0631837	0.590816	0.897102	0.118688	0.154756	0.467775	0.0555038	0.637261	0.938949
Q86XN8;Q86XN8-2;E9PAL6;A1L020;Q6ZN04;Q5U5Q3	MEX3D;MEX3A;MEX3B;MEX3C	-1.52464	-1.52641	-1.49468	-0.00177673	0.973082	0.991713	0.0299575	0.635806	0.825054	0.0317342	0.537562	0.913833
E9PAQ6;P49368;P49368-2;B4DUR8;Q5SZX6;E9PRC8;E9PQ35;Q5SZW8;E9PM09;Q5SZX9;Q16878	CCT3	4.14836	4.02708	3.94966	-0.121276	0.0842294	0.703712	-0.198705	0.00991987	0.167862	-0.077429	0.207579	0.762233
E9PAS4;P30281;E9PB36;B3KQ22;Q5T8J1	CCND3	-1.75606	-1.69144	-1.81009	0.0646243	0.17358	0.764967	-0.0540289	0.422355	0.701938	-0.118653	0.129152	0.684838
P18754;E9PAT9;P18754-2;C9JW69;C9JRH2;C9JMJ4;C9J3R0;C9JQZ4	RCC1	2.95976	2.88008	2.94361	-0.0796817	0.551355	0.893842	-0.0161467	0.857983	0.936519	0.063535	0.644697	0.942519
E9PAU2;Q8IY67-2;Q8IY67;Q8IY67-3	RAVER1	0.212874	0.196596	0.133277	-0.0162782	0.755815	0.934343	-0.0795969	0.247277	0.564887	-0.0633187	0.397226	0.871385
F8VZJ2;H0YHX9;Q13765;F8VU71;E9PAV3;F8W0W4;F8W1N5;F8VNW4;F8VZ58;Q9BZK3	NACA	2.60592	2.63674	2.58458	0.0308141	0.87916	0.968664	-0.021342	0.915223	0.962052	-0.0521561	0.312983	0.828443
P51689-2;E9PAW5;P51689-3;P51689	ARSD	-0.711692	-0.696588	-0.65411	0.0151039	0.826616	0.952911	0.0575815	0.289894	0.600601	0.0424777	0.489527	0.903649
P78346;E9PB02;E9PFP4;Q5VU10;C9JJX7;Q5VU11	RPP30	-0.570399	-0.660613	-0.696872	-0.0902142	0.0471446	0.659961	-0.126473	0.0251739	0.237731	-0.0362588	0.295626	0.821111
O60291-4;E9PB19;O60291;O60291-3;O60291-2	MGRN1	-5.01802	-4.71717	-4.40216	0.300844	0.35595	0.838262	0.615858	0.032704	0.258329	0.315014	0.318717	0.833074
G8JLK3;F8VW41;Q86VP3;Q86VP3-3;E9PB38;Q86VP3-2;F8VX22;F8W0V0	PACS2	-0.975974	-0.83115	-0.75537	0.144824	0.445723	0.862212	0.220604	0.100896	0.390642	0.0757804	0.684917	0.951408
Q6NXG1-2;E9PB47;Q6NXG1-4;Q6NXG1-3;Q6NXG1;H0YBR2;H0YBB3;E5RI26	ESRP1	-0.665303	-0.73599	-0.748036	-0.0706871	0.15953	0.746488	-0.0827333	3.46563e-05	0.02692	-0.0120461	0.745825	0.966218
E9PB61;Q86V81	ALYREF	2.25135	2.26095	2.21118	0.00960325	0.719748	0.925892	-0.0401645	0.322964	0.629061	-0.0497678	0.208734	0.764313
O00139-2;O00139-1;E9PB70;O00139;O00139-4;D6R9M0;H0Y8H2	KIF2A	0.324131	0.687298	0.386901	0.363167	0.201704	0.78028	0.0627707	0.822268	0.920758	-0.300396	0.254339	0.788748
E9PB90;P52789;P52790	HK2	0.461676	0.0879077	-0.142507	-0.373769	0.000664197	0.527455	-0.604183	0.00379071	0.106705	-0.230415	0.0481444	0.613067
E9PBB0;Q6Y7W6;A6H8W4;Q6Y7W6-3;E9PC50;E7ESB6;F5H3C2;C9JHW1;C9JH18;C9JH78;C9IYH5;C9JBZ3;C9J1A6;C9JW88;C9JZC0;F8WCD5;C9JPV7;C9JXQ0;C9J0V6;C9JHT0;C9JRZ2;C9J7G1;B8ZZD2;REV__O60476	GIGYF2	1.75465	1.70237	1.69385	-0.0522832	0.212528	0.783995	-0.0607989	0.112084	0.408536	-0.0085157	0.830905	0.976523
Q5QNY5;E9PBB3;P40855;B7Z6I5;P40855-5;H0YDY4;E9PS71;B7Z8B3;H0YJ60	PEX19;DCAF8	-0.238388	-0.237774	-0.0880346	0.000614263	0.991838	0.996742	0.150354	0.0595054	0.323796	0.149739	0.0749809	0.621608
Q07654;E9PBB5	TFF3	-1.42522	-1.4535	-1.65969	-0.028284	0.799983	0.945019	-0.234475	0.0916529	0.374822	-0.206191	0.117982	0.675252
O60762;Q5QPK2;H0Y368;E9PBD4;E9PHH5;Q5QPJ9	DPM1	-0.842404	-0.698325	-0.762826	0.144079	0.333104	0.825217	0.0795779	0.606357	0.811956	-0.0645013	0.529836	0.911163
P15374;E9PBF1;Q5TBK7	UCHL3	1.2111	1.22044	1.27507	0.00934089	0.827182	0.95294	0.0639777	0.168241	0.485485	0.0546368	0.152893	0.714075
E9PBK4;Q9H7Z3;H0YJT0	NRDE2	-1.16277	-1.06401	-1.17504	0.0987607	0.381901	0.844268	-0.0122682	0.882536	0.949513	-0.111029	0.356033	0.850215
E9PBP2;P09668;E9PKT6	CTSH	-1.61014	-6.50927	-1.42558	-4.89913	0.428973	0.860317	0.184562	0.228798	0.550073	5.08369	0.414738	0.877787
Q5SNT2-2;H0Y4R5;E9PBR6;Q5SNT2	TMEM201	-1.9376	-1.68145	-1.89021	0.256149	0.478538	0.874171	0.0473889	0.889385	0.953902	-0.208761	0.117206	0.672124
E9PBS3;H0Y442;Q6ZS17-2;Q6ZS17;B4DIM2	FAM65A	-0.787034	-0.832784	-0.702704	-0.0457504	0.761863	0.935773	0.0843302	0.393598	0.683225	0.130081	0.394856	0.870417
E9PC66;P17029;C9JRM9	ZKSCAN1	-2.97284	-7.33745	-2.72571	-4.36462	0.439984	0.86221	0.247132	0.122916	0.423371	4.61175	0.418795	0.879074
E9PC67;Q5STZ8	ABCF1	-1.02916	-1.12012	-1.156	-0.0909606	0.255824	0.804712	-0.126844	0.0978799	0.387186	-0.0358834	0.62213	0.936776
H0Y6Z9;E9PC68;Q9UBI1;Q5T8Z0;H0Y4W0;H0Y4E5	COMMD3	0.114117	0.113237	0.151173	-0.00088025	0.98052	0.995387	0.0370565	0.38751	0.679303	0.0379368	0.457954	0.894442
E9PC74;Q13144;H0YGE6	EIF2B5	0.219921	0.246633	0.26151	0.0267124	0.582183	0.895867	0.0415894	0.377328	0.6718	0.014877	0.719365	0.960633
E9PC90;P14635;Q5TZP9;D6RHI0;H0YA62	CCNB1	0.319447	-0.314541	-0.938141	-0.633988	0.0154191	0.624988	-1.25759	5.50598e-05	0.0293068	-0.6236	0.0115349	0.549336
E9PCE8;P12955;A8MX47	PEPD	0.465525	0.548627	0.584385	0.0831015	0.23106	0.792515	0.11886	0.0881795	0.370192	0.0357585	0.577303	0.927489
O14558;E9PCI5	HSPB6	-2.39269	-2.43453	-1.97822	-0.0418377	0.8947	0.974507	0.414471	0.230596	0.550852	0.456308	0.0872018	0.633203
Q5JSH3-2;E9PCI7;Q5JSH3;F8W913;Q5JSH3-3	WDR44	1.72903	1.77307	1.8533	0.0440387	0.468618	0.872621	0.124263	0.113368	0.409269	0.0802248	0.11844	0.676554
E9PCI9;P14324	FDPS	1.67397	1.57053	1.5926	-0.103436	0.211278	0.783686	-0.0813725	0.289277	0.599758	0.0220636	0.798647	0.970639
H0YEH2;Q14671-2;Q14671;E9PCJ0;Q5T1Z4;Q5T1Z8;E9PR38;E7EWT3;B4DG92;F8WBG3;H0YDK8;F5H3Q8;H0YC97;E9PMX1;H0YDQ6;E9PM68;E9PL65;H0YDC5	PUM1	1.20072	1.16651	1.19716	-0.0342166	0.620928	0.900578	-0.00356425	0.955336	0.980021	0.0306524	0.645601	0.942815
Q9UJX5;E9PCR4;Q9UJX5-2;D6RAP6;D6RFM7	ANAPC4	-0.840259	-0.805517	-0.84473	0.0347418	0.547114	0.893842	-0.00447114	0.952095	0.978812	-0.039213	0.618867	0.936538
F5H801;Q02218-2;Q02218;E9PDF2;E9PCR7;E9PFG7;Q96DD3;Q9ULD0;C9J4G7;Q9ULD0-2	OGDH	2.90647	2.96638	3.0226	0.059907	0.239756	0.792515	0.116129	0.170176	0.486724	0.0562215	0.460639	0.895495
Q96RT1-6;Q96RT1-5;Q96RT1-3;Q96RT1-2;Q96RT1;E9PCR8;Q96RT1-7;Q96RT1-4;E7EQW9;B4DIP2;H0Y9E8	ERBB2IP	0.75128	0.76868	0.760134	0.0174	0.467858	0.872541	0.00885423	0.693577	0.854961	-0.00854573	0.770039	0.966913
F5GYS7;Q58HM9;E9PCU7;F5H4V9;Q58HN0;Q16342;F5GWT2	PDCD2	-0.217693	-0.338532	-0.472498	-0.120839	0.144149	0.740243	-0.254805	0.00598309	0.135255	-0.133966	0.112516	0.669397
E9PCW1;O95249;G5E9T8;B4DQA8;Q96QI9	GOSR1	-0.572036	-0.582792	-0.55979	-0.0107554	0.773005	0.939577	0.0122469	0.857064	0.936444	0.0230023	0.721333	0.960956
E9PCW9;Q9NSC5-2;Q9NSC5	HOMER3	-1.63001	-1.47801	-1.42155	0.151997	0.24855	0.799183	0.208465	0.0992287	0.388531	0.0564685	0.625875	0.937121
E9PD27;Q8TCZ2;Q8TCZ2-5;H0Y4H3;Q8TCZ2-3;Q8TCZ2-2;B6ZDL4	CD99L2	-2.33682	-2.19506	-2.14653	0.141759	0.129645	0.736771	0.190289	0.0872903	0.368807	0.0485301	0.523669	0.910103
H0YGP7;H0YH69;E9PD44;Q9HBU6;G5E969	ETNK1	-1.79153	-1.83044	-1.844	-0.0389163	0.737431	0.931534	-0.0524768	0.57099	0.794155	-0.0135605	0.910581	0.992052
F8W964;Q04726-3;E9PD64;H0YKT5;Q04726-2;F8W8S3;Q6PI57;Q04726-4;Q04726;H0YKN8;H0YL70;F5H7D6;H0YNT2;H0YNI7;B4E2W3;H0YLI3;B3KQ29;H0YKH0;Q04727-2;G8JLG4;F8W6T6;Q04727;Q04727-3;F8W9R0;H0YLW9;B4DE62;E9PEV7;Q04725;F8WCH2	TLE3	1.30412	1.35646	1.3337	0.0523421	0.15533	0.740768	0.029577	0.553246	0.785464	-0.0227651	0.617362	0.936449
Q68D61;E9PD95;Q8NI22	MCFD2	-1.60428	-1.81835	-1.50593	-0.214076	0.0138076	0.624988	0.098347	0.160307	0.474497	0.312423	0.00538767	0.492792
Q70IA6-2;Q70IA6;E9PDA5	MOB2	-2.42596	-2.3409	-2.31105	0.0850629	0.425964	0.860317	0.114907	0.10722	0.400366	0.0298441	0.777009	0.967599
Q4VXY0;E9PDB9;P51798	CLCN7	-4.30825	-3.95947	-4.05542	0.348782	0.338704	0.82905	0.252825	0.0369696	0.267644	-0.0959572	0.766223	0.966913
O43795-2;E9PDF6;O43795;E7EPB4;E7EQD9;E9PHK2;C9JYW1;C9JUP5;C9K0I9;F5H3C6;Q8N1T3	MYO1B	3.63227	3.81217	3.99763	0.1799	0.478809	0.874171	0.365367	0.198478	0.519321	0.185467	0.358081	0.850878
E9PDL4;Q96HG3;Q05084;B3FTQ2;B9ZVM7;Q6LCR0;E7ENI6;C9J8Y3;C9J3Y4;C9IZC7;F8WET5;Q6LCT9;C9JE49	ICA1	-0.389493	-0.426951	-0.384957	-0.037458	0.566384	0.895867	0.00453579	0.921281	0.965473	0.0419938	0.451724	0.892322
E9PDM9;Q8WW22;Q8WW22-2;C9JDE6;F5H170;F8WF76	DNAJA4	-3.12509	-3.2272	-3.31781	-0.102109	0.580271	0.895867	-0.192722	0.0381273	0.271204	-0.090613	0.625492	0.937121
E9PDQ9;P32519;D6RHI1;D6R9B1;B7Z8R4;Q15723-4;E9PCX3;Q15723-2;Q15723-3;Q15723-1;Q15723	ELF1	-1.00949	-0.973377	-1.10361	0.0361146	0.620334	0.900578	-0.0941232	0.492537	0.747607	-0.130238	0.355742	0.850215
E9PDU5;Q9NNW5;E9PBK6	WDR6	-1.20636	-1.22575	-1.22361	-0.0193934	0.650591	0.912604	-0.0172586	0.69303	0.85479	0.0021348	0.946685	0.995553
E9PDW0;Q9ULJ7	ANKRD50	-1.74006	-1.6644	-1.70146	0.075666	0.288688	0.81438	0.0386052	0.280298	0.593757	-0.0370609	0.562696	0.927489
E9PDY8;P51801	CLCNKB	-2.5151	-2.45389	-2.33967	0.0612154	0.393006	0.849015	0.175431	0.0640685	0.332554	0.114215	0.0714428	0.616545
E9PE48;P04424;E7EMI0;F8W943;Q6XYD2	ASL	1.01197	1.00971	1.08543	-0.00225883	0.990153	0.996622	0.0734639	0.687427	0.851395	0.0757227	0.599355	0.930716
E9PE68;Q9BZF1-2;Q9BZF1;F8VQX7;F5H7T2;F8VUA7;F8VVD3;F8VVE7;F8VZ43;E9PH14;F5GZ42;E7EP03;B4DVB0;Q8N596;Q9H0X9;F8W1F1;F8VZB8	OSBPL8	2.20123	2.35809	2.3558	0.156863	0.20363	0.78028	0.154573	0.211437	0.530556	-0.00229013	0.969733	0.997901
P02751-10;P02751-5;F8W7G7;P02751-9;P02751-14;P02751-8;E9PE77;P02751-3;P02751;P02751-12;P02751-6;P02751-13;P02751-11;E7ERA1;P02751-7;P02751-15;P02751-4;H0Y7Z1;E9PG29;H0Y4K8;P02751-2	FN1	0.426931	0.590462	0.662201	0.163531	0.725029	0.927025	0.23527	0.601492	0.809632	0.0717395	0.888187	0.988038
E9PE82;P16219	ACADS	-1.80027	-1.68778	-1.58615	0.112488	0.0539459	0.662036	0.214117	0.0034507	0.102194	0.101629	0.0700883	0.616545
Q9Y4J8-2;F5H5C1;E9PEH8;Q9Y4J8;F8WE01;Q9Y4J8-5;Q9Y4J8-4;Q9Y4J8-3;Q9Y4J8-6;B4DIU8;B4DIR0;Q9Y4J8-8;G3V400;Q9BS59;Q9Y4J8-7;O60941-3;O60941-2;O60941-4;E7EVB6;G5E9F6;O60941;F5H6T7	DTNA	-0.245202	-0.0119012	0.0257794	0.233301	0.129594	0.736771	0.270982	0.108456	0.401627	0.0376806	0.480196	0.90189
E9PEN0;Q8WYH8-2;Q8WYH8	ING5	-4.13166	-4.0882	-4.16396	0.043462	0.72032	0.926103	-0.032297	0.777406	0.898341	-0.075759	0.624394	0.937121
Q9UIA9;E9PEN8;E7ESC6;H0YBE1;E5RIW1	XPO7	2.11493	2.109	2.1823	-0.00592668	0.93905	0.979765	0.0673699	0.409626	0.694372	0.0732966	0.159731	0.714801
E9PEP6;O14786;Q5JWQ6;Q5T7F1;E7EX60;O14786-2;Q5T7F0;Q5JWQ2;E9PHT5;H0Y4A0;F5H8K8	NRP1	-1.11856	-0.954367	-0.78497	0.164192	0.193609	0.778338	0.333588	0.0158258	0.205483	0.169397	0.197943	0.753674
E9PEQ6;Q9UNP9;E9PEQ1;Q9UNP9-2;Q5TGA3;E9PKY5;E9PK21	PPIE	-0.0553808	-0.116343	0.00601611	-0.0609619	0.472098	0.872854	0.0613969	0.443417	0.717365	0.122359	0.183918	0.744535
E9PER8;O75915;F8WF90;C9JQU6;F8WF33;B4DWQ6	ARL6IP5	-1.3844	-1.2395	-1.28072	0.144895	0.439681	0.86221	0.103684	0.60061	0.809524	-0.0412113	0.770527	0.966913
P50897;E9PES1;B4DWU3;E9PMG2;Q5T0S4;P50897-2;E9PSE5;E9PP28;E9PK48	PPT1	1.44214	1.52398	1.48988	0.0818408	0.693112	0.919178	0.0477352	0.805711	0.912397	-0.0341056	0.875181	0.986369
Q9Y496;F5H1C2;E9PES4;C9J9X2;Q05CT3	KIF3A	-0.921997	-0.931242	-0.803972	-0.00924521	0.892543	0.97388	0.118025	0.0598904	0.323981	0.12727	0.122216	0.67774
F8VUH2;E9PEY5;Q9BW99;G3XA88;E7ENT8;Q13438-3;Q13438-2;A6NLB2;Q13438;B4E321;E7EW91;F8W1N0;F8VZI7;F8W1V2;F8W0R2	OS9	0.582855	0.741578	0.733824	0.158722	0.442577	0.862212	0.150969	0.433509	0.711049	-0.00775331	0.953977	0.996253
E9PEZ3;O60610;O60610-2;B9ZVX0;E9PHQ0;E9PEZ2;E7ET75;E7ERW8;E7EMV0;B4E2I7;F5H2N3;E5RJ79	DIAPH1	3.8002	3.64706	3.61673	-0.153137	0.313237	0.821182	-0.183472	0.206176	0.525905	-0.0303348	0.846493	0.977779
E9PF18;Q16836;Q16836-2	HADH	2.42485	2.53834	2.43985	0.113487	0.491225	0.879128	0.014997	0.922626	0.966227	-0.0984901	0.280826	0.80679
P49754-2;E9PF36;P49754;C9J3F8;C9JZ11;C9JU58;C9J2U9	VPS41	-0.794443	-0.789797	-0.740057	0.00464676	0.931845	0.979765	0.0543858	0.379949	0.672287	0.0497391	0.116616	0.671906
E9PF56;Q8IWZ3;Q8IWZ3-4;Q8IWZ2;E9PDP5;Q8TEF1;E7ETA2;E7ET58;H0Y4P6;H0Y785;H0Y472;Q8IWZ3-5;Q8IWZ3-3;F5GZ24;Q8IWZ3-2;F6WFL0;H0Y7Y3;D6RHC4;REV__F5GZ24;REV__F6WFL0;REV__H0Y7Y3;REV__H0Y785;REV__H0Y472;REV__H0Y4P6;REV__E9PF56;REV__Q8IWZ3;REV__Q8IWZ3-4;REV__Q8IWZ2	ANKHD1;FLJ00246	1.49863	1.41515	1.36621	-0.0834893	0.0663373	0.689556	-0.132422	0.0324697	0.258329	-0.0489326	0.281471	0.807454
H0Y621;Q9Y282;Q9Y282-3;H0Y5K5;E9PFA8;Q9Y282-2;H0Y802;H0Y6Z0;A6PVJ2	ERGIC3	-0.137644	-0.172482	-0.0667235	-0.0348387	0.751236	0.932148	0.0709202	0.503218	0.752349	0.105759	0.336586	0.840442
Q86Y07-4;Q86Y07-5;Q86Y07-2;E9PFA9;Q86Y07-3;Q86Y07	VRK2	-0.408434	-0.345899	-0.505683	0.0625348	0.674357	0.915829	-0.0972488	0.446889	0.719421	-0.159784	0.273138	0.802658
E9PFF6;Q8TCY9-3;Q8TCY9-2;Q8TCY9;C9J0W2;C9JKA8	URGCP	-0.619005	-0.609793	-0.691168	0.00921182	0.905228	0.97595	-0.0721629	0.274225	0.587698	-0.0813747	0.378736	0.863848
Q5T5I6;Q9H4A5;E9PFK1;F5H4M3	GOLPH3L	0.796053	0.753255	0.784549	-0.0427979	0.482201	0.876077	-0.0115038	0.885007	0.950425	0.0312941	0.736718	0.964221
Q04637-3;Q04637;E9PFM1;E7EUU4;Q04637-5;E7EX73;Q04637-6;G5E9S1;C9JF13;C9J6B6;C9K073;C9J2Z7;C9JHW9;F8WCF2;C9JIH5;C9JWH9;C9J987;C9JWH7;C9J556;REV__C9JBJ8;C9JSU8;B1AN91;B1AN92;C9JWW9;REV__Q8NEG2;REV__F5H7J8;REV__C9JQZ6	EIF4G1	4.19616	4.10568	4.13438	-0.0904807	0.178896	0.765121	-0.0617774	0.307472	0.615217	0.0287032	0.204183	0.759524
E9PFW2;O00462	MANBA	-3.37395	-3.36504	-3.3098	0.00891005	0.922299	0.978954	0.0641452	0.0954566	0.382767	0.0552351	0.55812	0.927321
E9PFZ1;Q5JPI3-2;Q5JPI3	C3orf38	-5.16251	-5.20388	-5.18053	-0.0413705	0.578142	0.895867	-0.0180204	0.795555	0.908149	0.02335	0.775415	0.967019
Q13308-4;Q13308;E9PFZ5;Q13308-2;Q13308-3;Q13308-5;F8WDG7;B7Z471;Q86X91;C9JQR6;C9J9E8;H0Y8F1;F8W9X8	PTK7	0.772562	0.810407	0.845693	0.0378456	0.666081	0.914465	0.073131	0.4586	0.72713	0.0352854	0.559203	0.927321
E9PG46;Q2M2I8-2;Q2M2I8	AAK1	-2.40208	-2.24764	-2.2846	0.154439	0.12227	0.729758	0.117483	0.199435	0.519761	-0.0369556	0.417336	0.878793
H0Y6F5;E9PG50;Q9H4I2;F5H820	ZHX3	-4.98843	-4.86017	-4.75106	0.128263	0.300312	0.81438	0.237364	0.0888333	0.371303	0.109101	0.424678	0.879863
E9PG71;P54764;C9JIX8;C9JEM6;F5GZZ5	EPHA4	-1.04738	-0.905171	-0.613398	0.142206	0.41409	0.857926	0.433979	0.0482941	0.296707	0.291773	0.0850748	0.633088
E9PG83;Q99541;Q5SYF5	PLIN2	-0.700204	-0.78505	-0.739302	-0.084846	0.522636	0.888588	-0.0390988	0.66204	0.837201	0.0457472	0.690962	0.952462
H0YAJ5;G5E9Y1;Q92870;E9PG87;Q92870-2;D6RGD4;D6RAJ4;D6RD19;H0YA92;B4DSL4	APBB2	-0.739556	-0.607906	-0.581952	0.131651	0.0794958	0.700498	0.157604	0.0769039	0.354747	0.0259538	0.687491	0.952462
Q12873;E9PG89;Q12873-2	CHD3	1.78215	1.77148	1.82825	-0.0106722	0.918118	0.978954	0.0461026	0.676273	0.8448	0.0567748	0.642609	0.941089
Q9BXJ4;E9PGA6;Q0VAN4;Q9BXJ4-2;F8W9N3	C1QTNF3	-1.59062	-1.61524	-1.52429	-0.0246188	0.923493	0.978954	0.0663301	0.827117	0.922202	0.0909489	0.758294	0.966218
E9PGB5;Q6P4A7;F2Z386;Q6P4A7-3;Q6P4A7-2;B1AMV7	SFXN4	-2.68356	-2.43682	-3.15334	0.24674	0.186148	0.769767	-0.469781	0.509597	0.757186	-0.716521	0.348198	0.849414
E9PGE8;P82094;P82094-2;F8WF45;E7EWX9	TMF1	0.0978514	0.136393	0.0952369	0.038542	0.746361	0.932148	-0.00261456	0.969655	0.985305	-0.0411566	0.750799	0.966218
E9PGM4;Q04446;F5H378	GBE1	0.753469	0.756402	0.787809	0.00293286	0.967888	0.990117	0.0343399	0.616739	0.8166	0.0314071	0.537901	0.913833
O43314-2;O43314;E9PGM8;D6RFZ8;D6RBU4;D6RFG4	PPIP5K2	-0.684122	-0.718642	-0.681952	-0.0345201	0.476449	0.873404	0.00216982	0.95115	0.978732	0.03669	0.510341	0.906567
P03951-2;E9PGP2;P03951	F11	-3.46997	-3.25926	-3.17589	0.210714	0.699811	0.922169	0.294083	0.571236	0.794155	0.0833698	0.88657	0.988038
Q96RU3-3;E9PGQ4;Q96RU3-2;Q96RU3;Q96RU3-4;H0Y7W6;F2Z2U3;E7EPB7	FNBP1	-0.436635	-0.438984	-0.340436	-0.00234903	0.957143	0.985858	0.0961989	0.107656	0.400956	0.0985479	0.0252411	0.585785
Q14149;E9PGS1	MORC3	-4.71521	-4.71958	-4.52706	-0.00437567	0.967012	0.990117	0.188148	0.163638	0.479529	0.192524	0.198446	0.753674
E9PGT1;Q15631;B7Z5D9;B7Z3X8	TSN	1.89067	1.87292	1.83578	-0.0177547	0.655023	0.912723	-0.0548933	0.590792	0.804114	-0.0371386	0.702273	0.954862
E9PRI4;E9PGT3;Q15418;Q15418-2;Q15418-3;E9PGT4;B7Z3B5;Q15349;Q15349-3;Q15349-2;F2Z2J1;E9PAN7;E9PMM7;D6R910;Q9UK32;B7ZL90;D6RHW7;Q5SVM7;H0Y2Z4;Q5TI62;D6RE03;E7EWL1;B4DKT8;Q9Y2H9;Q6P0Q8-2;E7ERL6;Q6P0Q8;O15021-2;O15021-3;O15021-1;E7EWQ5;O15021;F8WAQ9	RPS6KA1	1.67164	1.70193	1.72146	0.030284	0.551352	0.893842	0.0498173	0.447501	0.719615	0.0195333	0.691674	0.952462
P35858;E9PGU3	IGFALS	-3.40239	-3.22496	-3.3949	0.177434	0.677078	0.915829	0.00749407	0.983748	0.99171	-0.16994	0.730996	0.96329
Q7Z5K2;Q7Z5K2-2;E9PH12;Q7Z5K2-3;Q8WVX6	WAPAL	1.32683	1.31477	1.29675	-0.0120615	0.70095	0.9223	-0.030081	0.271833	0.586039	-0.0180196	0.582896	0.928234
E9PH29;P30048	PRDX3	2.29113	2.35098	2.37849	0.0598483	0.516212	0.8866	0.0873593	0.391303	0.682668	0.027511	0.757986	0.966218
E9PH64;Q9Y6M9;E7EWZ0;E9PF49	NDUFB9	-0.136374	-0.0734762	-0.188944	0.0628977	0.539241	0.893842	-0.0525702	0.591194	0.804239	-0.115468	0.100945	0.661436
E9PH69;Q01831;E9PB96;H0YFG7;E7EUB5	XPC	1.05776	1.23287	1.21649	0.175111	0.5621	0.895867	0.158739	0.547622	0.781895	-0.0163716	0.940883	0.994022
Q8TC07-2;E9PH93;Q8TC07;A8K8E1;C9JA93;F8VV61	TBC1D15	0.331114	0.318061	0.208991	-0.0130529	0.813795	0.949494	-0.122123	0.0864869	0.368277	-0.10907	0.048127	0.613067
E9PHA2;Q15003;B4E189;C9J470;C9JZP1	NCAPH	0.632191	0.434099	0.280758	-0.198092	0.00748913	0.59829	-0.351433	0.00237949	0.0893073	-0.153341	0.0365105	0.599065
Q6UW02;E9PHG5;E7ERE8;F8WBE2;C9J8K7	CYP20A1	-2.01744	-1.78217	-1.75631	0.235268	0.195776	0.778338	0.261131	0.15977	0.474274	0.0258629	0.752995	0.966218
E9PHH8;Q9Y6X2	PIAS3	-2.26222	-2.30254	-2.24901	-0.0403234	0.513254	0.886305	0.0132004	0.714078	0.864898	0.0535238	0.366781	0.855238
E9PHH9;Q9BUI4	POLR3C	-0.573633	-0.830181	-1.00983	-0.256548	0.010758	0.59829	-0.436193	0.00928983	0.162661	-0.179645	0.0231352	0.585785
Q13428;Q13428-3;Q13428-4;E9PHK9;Q13428-6;Q13428-7;E7ETY2;Q13428-2;Q13428-8;Q13428-5;H0YA99;H0YAB7	TCOF1	3.95341	3.78131	3.74742	-0.172104	0.0571284	0.66885	-0.205991	0.0408151	0.278199	-0.0338875	0.00276484	0.476116
E9PHL5;Q14764	MVP	-0.628878	-0.298275	-0.192122	0.330603	0.0402706	0.651736	0.436755	0.0675954	0.339695	0.106152	0.522021	0.910103
E9PHM2;Q15031;Q9BQP9-2;Q9BQP9	LARS2	-2.37821	-2.19734	-2.141	0.180876	0.633946	0.905499	0.23721	0.501172	0.75172	0.0563346	0.896156	0.988288
E9PHS0;O43813;F8WDS9	LANCL1	-0.879242	-0.89212	-0.839511	-0.0128776	0.80473	0.945514	0.0397315	0.486245	0.744889	0.0526091	0.296037	0.821111
E9PHT6;Q9NVE7;H0YA26;H0Y9E4;H0YA31	PANK4	-3.3903	-3.23574	-3.1932	0.154564	0.104047	0.71381	0.197104	0.0372847	0.268845	0.04254	0.542145	0.916238
E9PHV4;O15514	POLR2D	-4.00602	-4.08137	-4.18018	-0.0753437	0.450143	0.864829	-0.174162	0.245955	0.563847	-0.0988179	0.506367	0.904724
P52594-2;P52594-3;P52594;E9PHX7;B8ZZY2;F5GYJ2;C9J2I0	AGFG1	0.155517	0.0343341	0.102659	-0.121183	0.318856	0.821182	-0.0528583	0.539904	0.778288	0.0683247	0.485584	0.903473
E9PK52;E9PPD9;E9PHY5;O43491;B4DHI8;E9PII3;Q68DV2;Q6R5J7;E9PPC9;Q6ZSX4;E9PCC2;E9PMV8;H0Y5B0	EPB41L2	-1.17894	-1.04429	-0.992449	0.134651	0.409458	0.857032	0.186493	0.0918387	0.375238	0.0518427	0.739765	0.965305
E9PHY8;Q8NDA8;Q8NDA8-2;G8JLL0;Q8NDA8-3;Q8NDA8-7;Q8NDA8-4;Q8NDA8-6;Q8NDA8-5	MROH1	2.05945	2.10637	2.19933	0.0469186	0.026674	0.624988	0.139883	0.0630693	0.330838	0.0929643	0.140096	0.696185
E9PI14;Q9NX20	MRPL16	-3.63225	-3.65297	-3.61754	-0.0207246	0.884908	0.970978	0.0147056	0.908826	0.961542	0.0354302	0.769901	0.966913
Q15005;E9PI68;E9PL01;H0YE04;E9PRB9	SPCS2	1.33757	1.46392	1.36489	0.126342	0.586256	0.895867	0.0273109	0.909785	0.961725	-0.0990307	0.487114	0.903516
E9PIA1;Q3KRA9;Q3KRA9-2	ALKBH6	-3.20083	-3.22843	-3.21086	-0.0276002	0.71984	0.925892	-0.0100218	0.895806	0.955537	0.0175784	0.518093	0.908943
E9PIE4	MTCH2	-1.39388	-1.38391	-1.35543	0.00997399	0.955698	0.985858	0.0384535	0.777332	0.898341	0.0284795	0.872998	0.98579
E9PIF2;Q13206;E7EUR6	DDX10	-0.272394	-0.390469	-0.445635	-0.118075	0.0117031	0.59829	-0.173241	0.00303273	0.0975572	-0.0551652	0.073234	0.616545
E9PN66;E9PKN9;E9PS55;E9PMW4;E9PQ46;E9PIN5;E9PIK4;E9PKZ4;O14683;E9PPM1;E9PNB3;E9PMY0	TP53I11	-1.20402	-0.983178	-0.964962	0.220847	0.26493	0.806513	0.239062	0.211686	0.530573	0.0182153	0.89747	0.988288
E9PIW9;Q6SPF0;F8WDT5	SAMD1	-0.236837	-0.210365	-0.339961	0.0264718	0.567553	0.895867	-0.103124	0.132248	0.43796	-0.129596	0.06849	0.616545
E9PJ38;E9PND3;E9PN10;O00559;Q5Y8C7	EBAG9;PDAF	-3.56123	-3.42539	-3.38593	0.135836	0.241085	0.792515	0.175302	0.0868102	0.368576	0.039466	0.723169	0.96241
E9PS88;E9PP52;E9PMB0;Q9NUJ3;E9PJ55	TCP11L1	-4.78887	-4.57783	-4.45749	0.21104	0.351155	0.837866	0.33138	0.146079	0.458601	0.12034	0.475972	0.898974
E9PJ81;Q04323;Q04323-2;B4E0P8;E9PRQ7;E9PS08	UBXN1	1.03029	1.02935	1.10949	-0.000940594	0.98709	0.996069	0.0792032	0.255675	0.573993	0.0801438	0.0299109	0.59165
E9PQ42;Q6ZMK1-2;Q6ZMK1;E9PJD7;Q6ZMK1-4	CYHR1	-1.41363	-1.12237	-1.3037	0.291256	0.134007	0.740243	0.109928	0.538425	0.777757	-0.181329	0.310662	0.825896
E9PMS5;E9PRT1;E9PJJ5;Q4G0X4	KCTD21	-3.85219	-3.40039	-3.53757	0.451803	0.0290668	0.624988	0.314627	0.145195	0.457544	-0.137176	0.467169	0.896807
E9PKY8;E9PJM0;Q03393	PTS	-1.30539	-1.45497	-1.56221	-0.149577	0.0526222	0.662036	-0.256816	0.0103456	0.169951	-0.107239	0.0296587	0.59165
Q9UK99-3;Q9UK99-2;E9PJM3;Q9UK99;B4E3U2;G3V1E0;E9PL46;Q49AF1;A6NI04	FBXO3	-0.155893	-0.194643	-0.360207	-0.0387503	0.372399	0.843311	-0.204314	0.13039	0.436434	-0.165563	0.190108	0.747598
E9PJN1;O75676-2;O75676;G3XAA9;E9PKU3;G3V2D1;O75582-2	RPS6KA4	0.151049	0.0654265	0.111264	-0.0856229	0.370138	0.843311	-0.0397854	0.317803	0.625561	0.0458375	0.600911	0.93143
E9PJU8;Q9H0W9-4;Q9H0W9-2;Q9H0W9;E9PQS1;E9PPB5;Q9H0W9-3;E9PIP1	C11orf54	-0.658644	-0.505492	-0.450014	0.153152	0.188707	0.771697	0.208631	0.166132	0.483169	0.0554781	0.674471	0.95049
E9PK01;P29692;P29692-2;E9PRY8;Q4VBZ6;E9PBQ9;E9PQ49;E9PI39;F8W934;E9PQZ1;E9PPR1;E9PL12;E9PL71;E9PMW7;E9PIZ1;E9PK06;H0YCK7;E9PK72;E9PN91;H0YE72;H0YE58;E9PKK3;E9PNW6;E9PJD0;E9PQC9	EEF1D	3.10192	3.0602	2.95666	-0.0417223	0.482828	0.876077	-0.145268	0.04882	0.29747	-0.103546	0.0900025	0.636641
E9PK67;Q53GL7;E9PNI7;F5H462;E9PPE7;E9PSE7;E9PIA6;E9PIK9;E9PJI2;E9PPV8;E9PM86;F8W8G7	PARP10	-0.310198	-0.201527	-0.361927	0.108672	0.431974	0.860317	-0.0517291	0.703307	0.858962	-0.160401	0.144009	0.703995
Q9NYF8-3;E9PK91;E9PQN2;E9PKI6;E9PK09;E9PJA7;H0YF63;H0YF00	BCLAF1	-3.12181	-3.11596	-3.11784	0.00584776	0.953279	0.985657	0.00396723	0.963953	0.984123	-0.00188053	0.985477	0.998618
E9PKC0;Q6IQ23-3;H0YDE2;Q6IQ23;Q6IQ23-2;E9PL74	PLEKHA7	-1.2017	-1.12253	-1.16243	0.0791636	0.0670229	0.689556	0.039267	0.51655	0.761238	-0.0398966	0.524383	0.910103
E9PKE4;F5GXA8;Q9HAB3	SLC52A2	-3.99627	-4.06106	-4.20349	-0.0647904	0.766183	0.936926	-0.207222	0.392484	0.682762	-0.142431	0.470441	0.897253
Q5H9R7-4;E9PKF6;Q5H9R7-6;Q5H9R7-2;Q5H9R7;Q5H9R7-5;G8JLI3;Q5H9R7-3;E9PQP7;H0YEN2;E9PNN8;E9PK08;B4DP39;H0YDW1;E9PJD8;E9PKG4;H0YEV0;H0YDK9;REV__H0Y5W0;REV__Q7Z6Z7-2;REV__E9PD66;REV__Q7Z6Z7-3;REV__Q7Z6Z7;REV__E7EVU8	PPP6R3	2.15092	2.118	2.16983	-0.0329232	0.564656	0.895867	0.018911	0.73741	0.877904	0.0518342	0.275078	0.804345
E9PKG1;Q99873-3;Q99873-2;G5E9B6;Q99873;E9PIX6;B4DJ87;E9PQ98;H0YDE4;E9PNR9;E9PMW9;E9PI83;Q9NR22-2;Q9NR22;E9PMZ2	PRMT1	3.28864	3.20735	3.14911	-0.0812868	0.288872	0.81438	-0.139529	0.126912	0.431266	-0.0582425	0.302169	0.821111
Q92989-2;Q92989;E9PL17;E9PJM4;E9PKV5	CLP1	-0.933604	-0.75247	-0.90062	0.181134	0.208788	0.78151	0.0329839	0.782609	0.900827	-0.14815	0.16512	0.720317
E9PL24;F8WAP5;Q5VU43-2	PDE4DIP	0.0448268	0.0590343	0.034764	0.0142074	0.724438	0.927025	-0.0100628	0.879725	0.948056	-0.0242702	0.708387	0.956976
E9PL57;F8VSA6;Q15843;E9PS38;Q86V88-3;Q86V88-2	NEDD8-MDP1	0.120386	0.0607248	0.122152	-0.059661	0.521441	0.888306	0.00176571	0.980765	0.990578	0.0614267	0.481598	0.90189
E9PL82;P48509;E9PRJ3;F5H2P0;F5H0F0;A1L157	CD151	-0.448846	-0.480438	-0.409834	-0.0315921	0.719832	0.925892	0.0390116	0.644176	0.828752	0.0706037	0.483451	0.903193
E9PLD3;E9PRG8	C11orf48	-3.65291	-3.76071	-3.77829	-0.107798	0.442854	0.862212	-0.12538	0.404698	0.692167	-0.0175816	0.822252	0.975564
E9PLI6;E9PS76;E9PRR8;Q8N9N8;E9PS30;E9PQD0;E9PNH5	EIF1AD	-1.20169	-1.27648	-1.25328	-0.0747874	0.370031	0.843311	-0.0515914	0.310751	0.617809	0.023196	0.757125	0.966218
E9PLK3;P55786;B7Z463;F5H6U8;F5H0W3;E5RJ24;E7EWZ2;A6NEC2;F5GZY4;H0YAQ6;H0YDG0;E9PP11;A6NEC2-2;H0YCQ5;E9PJ74;H0YBP6;E9PRQ5;E9PJY4;E9PPD4;A6NEC2-3;E9PI82	NPEPPS	3.753	3.70805	3.73512	-0.0449455	0.544677	0.893842	-0.0178753	0.80545	0.912397	0.0270702	0.640954	0.940076
E9PPJ5;P21741;E9PLM6;Q2LEK4	MDK	0.167983	0.518346	0.423364	0.350363	0.0952592	0.703712	0.255381	0.307976	0.615217	-0.0949823	0.65303	0.944921
E9PNF8;E9PLX2;E9PQV2;Q8WVD5	RNF141	-3.49006	-3.24024	-3.24504	0.249819	0.143631	0.740243	0.24502	0.0899652	0.372644	-0.00479919	0.974543	0.998618
E9PLX3;O43504	LAMTOR5	-0.230418	-0.358084	-0.157551	-0.127666	0.283086	0.811544	0.0728664	0.490454	0.746892	0.200533	0.0362199	0.599065
E9PLY5	MACF1	-4.00527	-3.84032	-3.93632	0.164951	0.0922064	0.703712	0.0689469	0.610712	0.813958	-0.096004	0.475937	0.898974
E9PM04;Q9BTE7;H0YCN4	DCUN1D5	-1.99046	-2.09211	-2.11586	-0.101647	0.173996	0.765121	-0.125395	0.11756	0.415899	-0.0237475	0.424569	0.879863
Q96K76-2;E9PM46;Q96K76;F5H2J6;F5H2L6;Q96K76-3	USP47	-1.54268	-1.50695	-1.46878	0.0357289	0.542322	0.893842	0.0739044	0.230562	0.550852	0.0381755	0.396164	0.871352
E9PM92;O00193;E9PRZ9;E3W975;E9PQA1	C11orf58;SMAP	1.55868	1.5279	1.51738	-0.0307769	0.631466	0.90419	-0.0412998	0.557205	0.787774	-0.0105229	0.798139	0.970639
E9PMC8;O00212	RHOD	-4.16549	-4.15862	-4.24704	0.00686867	0.962532	0.987666	-0.0815483	0.362041	0.662836	-0.088417	0.527644	0.911163
E9PMN9	NAT10	-2.16688	-2.3641	-2.30134	-0.197221	0.123079	0.730304	-0.134469	0.206433	0.525905	0.062752	0.473953	0.898974
E9PMQ6;Q00613-2;Q00613;E9PI02	HSF1	0.827404	0.766926	0.776506	-0.0604781	0.205659	0.78028	-0.050898	0.3019	0.609842	0.00958017	0.797854	0.970639
Q5JR08;P08134;E9PN11;E9PQH6;Q5JR07;C9JNR4;C9JX21;Q5JR05;Q5JR06;E9PLA2;C9J1T2;C9JRM1	RHOC;RHOA	-0.612893	-0.4521	-0.484664	0.160793	0.0871391	0.703712	0.12823	0.151958	0.46582	-0.0325634	0.371513	0.85841
H0YEF3;Q8TDP1-2;Q8TDP1;E9PN81	RNASEH2C	-2.84441	-2.753	-2.74558	0.0914058	0.288361	0.81438	0.0988298	0.266852	0.583288	0.00742398	0.93911	0.993336
E9PNJ4;Q13586;H0YDB2;E9PQJ4	STIM1	-5.85754	-5.6276	-5.56794	0.229941	0.315423	0.821182	0.289602	0.255521	0.573869	0.0596605	0.706675	0.956976
E9PNK6;F6V707;Q16890;Q16890-2;E9PPQ1;Q16890-4;Q16890-3;E9PNQ9	TPD52L1	0.495	0.0561008	-0.132253	-0.438899	0.144387	0.740243	-0.627253	0.00689246	0.144126	-0.188354	0.424975	0.880166
Q9UNH6;E9PNL2;Q9UNH6-3;Q9UNH6-2;B7ZC83	SNX7	-7.89842	-3.80652	-4.0026	4.09191	0.425512	0.860317	3.89582	0.44439	0.717422	-0.196084	0.212164	0.765507
Q9H7C9;E9PNP3;E9PR47;Q9H7C9-3;E9PIQ4;E9PJP1;Q9H7C9-2;E9PLK9	AAMDC	0.0406173	0.015021	0.0105638	-0.0255963	0.700387	0.922169	-0.0300535	0.640731	0.827834	-0.00445713	0.923711	0.9923
E9PNW4;P13987;E9PR17;H0YET2	CD59	1.31957	1.29737	1.42444	-0.0221983	0.603773	0.898978	0.104877	0.333326	0.637396	0.127075	0.263162	0.797297
G3V158;E9PPM8;Q9Y315;E9PPK3;E9PMH9;E9PML7	DERA	-0.320954	-0.457695	-0.309296	-0.136741	0.299987	0.81438	0.0116581	0.897892	0.956717	0.148399	0.213519	0.766336
E9PPU0	EPPK1	1.93915	2.1318	2.30446	0.192643	0.150285	0.740243	0.365308	0.0323955	0.258329	0.172665	0.216679	0.766934
E9PPW0;Q9UN79	SOX13	-4.11069	-4.00311	-3.81177	0.107575	0.274935	0.807392	0.298918	0.0261803	0.240874	0.191342	0.0583718	0.616474
E9PPW7;O00217;E9PKH6;E9PN51;F8W9K7;H0YDT4	NDUFS8	1.1682	1.24505	1.21579	0.0768442	0.70032	0.922169	0.0475856	0.80054	0.910135	-0.0292586	0.829155	0.9761
Q03164-2;Q03164;E9PQG7;E9PR05	KMT2A	-4.44895	-3.21688	-3.7725	1.23206	0.204777	0.78028	0.676443	0.201171	0.521141	-0.55562	0.519953	0.909314
E9PR71;Q9P2Y5;H0YDD1;E9PK00;B3KTC1	UVRAG	-2.47447	-2.56232	-2.57487	-0.087852	0.26402	0.806513	-0.100406	0.188812	0.50804	-0.0125542	0.848929	0.977998
E9PRF4;Q15047-3;Q15047;E9PQM8;Q15047-2;B0QZE6;E9PS59;E9PAP1;B4DYJ0	SETDB1	1.15838	1.10941	1.09782	-0.0489691	0.166036	0.751849	-0.060552	0.150042	0.462449	-0.0115829	0.7688	0.966913
E9PRK7;Q8N8R7	ARL14EP	-1.98711	-1.88402	-2.11528	0.10309	0.531251	0.892204	-0.128172	0.429706	0.708114	-0.231261	0.217394	0.766934
E9PRT4;Q4G0F5;H0YCI7	VPS26B	0.558014	0.514221	0.652182	-0.0437929	0.489818	0.878603	0.0941678	0.140274	0.451679	0.137961	0.0775474	0.626544
Q96ER3;E9PRZ1;H0YDM3;E9PL53;E9PMD2	SAAL1	-1.84061	-2.04943	-2.13783	-0.208817	0.130651	0.736771	-0.297215	0.0502938	0.300296	-0.0883982	0.232824	0.779854
F5H2V5;E9PS00;Q9Y5Q0	FADS3	-4.22534	-4.06677	-3.82534	0.158562	0.219484	0.79228	0.399993	0.0999226	0.389325	0.241431	0.241022	0.782456
E9PS18;E9PS09;O76062;E9PK81;E9PQZ7;E9PP79;E9PQ50;H0YCI8;H0YEN6;E9PLL1;E9PLS9;F5GYV3;O76062-2	TM7SF2	-2.3195	-2.07204	-2.16316	0.247457	0.481171	0.875388	0.156341	0.631866	0.822859	-0.091116	0.684509	0.951408
E9PS17;Q96KG9-2;Q96KG9;Q96KG9-3;E9PK59;Q96KG9-4;Q96KG9-5;Q96KG9-6;E9PPN3;E7ET66;H0YCI6;H0YDH0	SCYL1	2.0076	2.013	2.01646	0.00539898	0.949513	0.984808	0.00885912	0.826204	0.922202	0.00346014	0.969321	0.997901
Q9NZC4-2;Q9NZC4;E9PSB2;P78545-2;P78545	EHF;ELF3	-4.14436	-4.0613	-4.21298	0.0830597	0.306491	0.821182	-0.0686241	0.175998	0.492104	-0.151684	0.119625	0.676982
Q9H063;E9PSH4;H0YEV4;E9PR76	MAF1	-6.09519	-6.15511	-6.01062	-0.0599218	0.622846	0.900774	0.0845743	0.806019	0.91245	0.144496	0.675667	0.95049
E9PSI1;Q86SZ6;E9PMQ9;O15321;E9PL78;E9PJM1;E9PJC4;E9PQY7;E9PS99;G3V1B9;E9PNW2	TM9SF1	1.68977	1.62402	1.63502	-0.065758	0.143858	0.740243	-0.0547512	0.14026	0.451679	0.0110068	0.780859	0.968218
F2Z2B9;Q9BSJ2;F5H4L0;F5H4E0;B3KTU7	TUBGCP2	0.0518288	0.0740987	0.0711511	0.0222699	0.304378	0.819479	0.0193223	0.5896	0.803722	-0.00294759	0.931628	0.992843
F2Z2E2;Q86VI3;E9PDT6	IQGAP3	-0.451654	-0.631244	-0.766394	-0.17959	0.0380134	0.647806	-0.314739	0.00988423	0.167862	-0.13515	0.108364	0.66857
F2Z2T2;P23025	XPA	-4.82146	-4.84821	-4.66098	-0.0267492	0.912277	0.978275	0.160475	0.263456	0.579247	0.187224	0.446679	0.890469
Q96RL1-3;F2Z2T8;Q96RL1;F8VQY2;D6RCF3;Q96RL1-2;C9JR12;Q96RL1-5;D6RC40;D6RCQ3;Q96RL1-4	UIMC1	-0.581007	-0.65648	-0.715241	-0.0754727	0.299403	0.81438	-0.134233	0.085059	0.36673	-0.0587605	0.309734	0.825684
Q9Y4A5-2;F2Z2U4;Q9Y4A5;H0Y4W2	TRRAP	2.63244	2.59827	2.58985	-0.0341652	0.290076	0.81438	-0.0425925	0.178696	0.495318	-0.00842738	0.694266	0.952462
Q8IZ69-2;Q8IZ69;F2Z2W7	TRMT2A	-1.34345	-1.30117	-1.30535	0.0422865	0.621342	0.900578	0.0381044	0.672905	0.84257	-0.00418207	0.946626	0.995553
Q9C0E2;F2Z2X4;F8W7D8	XPO4	-1.87205	-1.75587	-1.79789	0.116175	0.14204	0.740243	0.0741553	0.11965	0.418534	-0.0420193	0.528915	0.911163
F5GWB8;Q9Y6K5;F8VS35;F8VWK9;F8VW22;H0YHL3	OAS3	1.86646	1.90063	1.97659	0.0341667	0.900987	0.975714	0.110131	0.710269	0.862249	0.0759646	0.793181	0.970639
F5GWD1;Q9Y385	UBE2J1	-1.0594	-0.946607	-0.955977	0.11279	0.322107	0.821182	0.10342	0.356069	0.658647	-0.00937035	0.924015	0.9923
F5GWD7;Q8WVC0;Q8WVC0-2	LEO1	1.59368	1.43614	1.37499	-0.15754	0.0278132	0.624988	-0.218685	0.010684	0.171383	-0.0611451	0.167472	0.720317
Q00169;F5GWE5;F5GWC2	PITPNA	1.17396	1.14678	1.20137	-0.0271856	0.654401	0.912723	0.0274026	0.643639	0.828607	0.0545882	0.0824905	0.633088
F5GWL7;Q9H5V9;A8MPX7	CXorf56	0.0237794	-0.043888	0.00546073	-0.0676674	0.298765	0.81438	-0.0183186	0.762015	0.890412	0.0493488	0.187937	0.745748
F5GWP1;Q92575	UBXN4	0.350801	0.572999	0.531721	0.222199	0.291695	0.81438	0.180921	0.389872	0.681199	-0.0412779	0.718361	0.960633
F5GWP8	JUP	3.26615	3.53725	3.66153	0.271098	0.397557	0.849939	0.395382	0.233572	0.554118	0.124284	0.678395	0.95049
F5GWS8;P48723	HSPA13	-2.62221	-2.5372	-2.45702	0.0850181	0.618908	0.900578	0.165195	0.170555	0.486883	0.0801769	0.609018	0.934357
F5GWT4;Q9H4A3-2;Q9H4A3;Q9H4A3-5;Q9H4A3-6;F5H2M7;Q9H4A3-4;F6UYG0;F8W9F9;H0Y7T5;Q9Y3S1-2;Q9Y3S1-4;Q9Y3S1;H0YH68;F5H2G9;Q9Y3S1-3;C9JGD6;A6PVV2;B1AQN8;H0Y7J9;H0Y493;H0Y7R3;E9PCD1;F8W7S2	WNK1	0.785387	0.855323	0.876093	0.0699359	0.4427	0.862212	0.0907061	0.325297	0.630666	0.0207702	0.697536	0.952462
F5GWU6;F5H008;Q9H267;B3KQF6	VPS33B	-0.00583323	0.0497553	0.0924396	0.0555885	0.276447	0.807392	0.0982729	0.125645	0.427952	0.0426843	0.376067	0.861364
F5GWW0;P07858;B4DMY4;F5H2P9;E9PR54;E9PJ67;E9PCB3;E9PKD0;E9PKQ7;E9PNL5;E9PHZ5;E9PLY3;E9PSG5;E9PQM1	CTSB	-0.43864	-0.471331	-0.370173	-0.0326911	0.821039	0.950728	0.0684666	0.645722	0.829466	0.101158	0.353432	0.85005
F5H2G1;F5GWX5;Q14839;Q14839-2;F5H6N4;REV__C9JH18;REV__E7EQ42;REV__F5H0N7;REV__F5H0P3;REV__P30622-2;REV__P30622-1;REV__P30622;REV__F5H2G1;REV__F5GWX5;REV__Q14839;REV__Q14839-2	CHD4	3.4321	3.41955	3.40561	-0.0125548	0.435404	0.861833	-0.0264898	0.632884	0.823214	-0.013935	0.800526	0.970639
F5H3W1;O00592-2;O00592;F5GWY5;F5H7A2	PODXL	0.831124	0.574472	0.511086	-0.256653	0.0556415	0.663569	-0.320039	0.0218794	0.226014	-0.063386	0.505735	0.904724
F5GX06;F8W9I5;G5E9C8;Q07889;B4DXG2;B7ZKT6;Q07890	SOS1	-1.37433	-1.43658	-1.22287	-0.0622575	0.746347	0.932148	0.151457	0.392515	0.682762	0.213715	0.211495	0.765507
F5GX07;H0YG83;H0YGR4;H0YG54;Q9Y3B8-2;F5GYG5;Q9Y3B8;H0YH58	REXO2	-0.250505	-0.10678	-0.00489895	0.143725	0.527991	0.890889	0.245606	0.316245	0.624321	0.101881	0.709978	0.957263
F5GX09;Q5HYJ3	FAM76B	-2.40337	-2.27169	-2.26897	0.131678	0.179847	0.765121	0.134398	0.19221	0.511774	0.00271998	0.979019	0.998618
F5GX15;Q9UI08;Q9UI08-2;B7Z3I5;H0YJN0;G3V314;G3V5F7;G3V3G2;G3V535;H0YJL6;G3V2K5	EVL	1.05948	0.953354	1.01895	-0.106126	0.222977	0.792515	-0.0405295	0.608983	0.812739	0.0655961	0.504529	0.904088
Q6VMQ6-2;G3V1U0;Q6VMQ6;F5GX74;F5GYR7;F5H592;F5H3C4;F5GZ98;F5H6X8;F5H221;F8WE35;F5H8I0;F5H2W9;F5H2H9;F5GZ10;F5H502;F5H1K9;A8MV73	ATF7IP	-0.204751	-0.196291	-0.223779	0.00846027	0.938731	0.979765	-0.0190272	0.836081	0.925029	-0.0274875	0.82587	0.975762
O94915;F5GX82;F2Z2S2;D6RJI4;H0Y9X0;E7EMH8	FRYL	-1.12769	-1.29049	-1.07095	-0.162795	0.0785218	0.700498	0.0567462	0.456933	0.727103	0.219541	0.0245689	0.585785
Q9NZ09-2;Q9NZ09;F5H0J8;F5GXE2	UBAP1	-1.52015	-1.49003	-1.47677	0.0301182	0.753551	0.933688	0.0433821	0.545483	0.780499	0.0132639	0.868479	0.984857
F5GXE9;Q9Y3X0	CCDC9	-0.170314	-0.169409	-0.126082	0.000905158	0.989161	0.996552	0.0442316	0.516453	0.761238	0.0433264	0.443641	0.88949
F5GXG0;Q96T88;B5ME40	UHRF1	1.94077	1.82838	1.32647	-0.112396	0.308183	0.821182	-0.614305	0.00707351	0.145185	-0.50191	0.00183881	0.476116
F5GXG3;Q15833;Q15833-2;E7EQD5;F5H146	STXBP2	0.951221	0.980352	1.06612	0.0291312	0.464992	0.872541	0.114896	0.0912059	0.374563	0.0857649	0.156484	0.714075
F5GZ86;F5H5X3;F5GXI9;P42226;G3V5I8;G3V370;G3V5K5;P42226-2	STAT6	-2.18158	-2.0834	-2.06609	0.0981779	0.0111162	0.59829	0.115492	0.0198634	0.220266	0.0173139	0.57862	0.927489
F5GXK1;P20585	MSH3	-0.465404	-0.456926	-0.460203	0.00847786	0.930736	0.979765	0.00520128	0.928042	0.968076	-0.00327658	0.973538	0.998618
F5GXL8;P09110;C9JDE9;H0Y4D4;G5E935;B4E072;B4DVF4	ACAA1	1.70603	1.82242	1.88754	0.116397	0.00880388	0.59829	0.181514	0.0497442	0.299027	0.0651177	0.302828	0.821111
F5GY14;F5GXP4;Q15041	ARL6IP1	-1.41744	-1.30163	-1.3103	0.115814	0.297106	0.81438	0.107145	0.458118	0.727103	-0.00866961	0.940167	0.993624
Q9NQ90-3;Q9NQ90-2;F5GXT3;Q9NQ90	ANO2	-1.57036	-1.72761	-2.11881	-0.157246	0.565173	0.895867	-0.54845	0.0860911	0.368198	-0.391204	0.152844	0.714075
F5GXU2;O60678;O60678-2	PRMT3	-0.557873	-0.729165	-0.791339	-0.171292	0.0670053	0.689556	-0.233467	0.0220431	0.226029	-0.0621746	0.213099	0.765925
Q5T321;Q8NFP9;F5GXV7;F5GY83;E9PG20;Q8NFP9-2;B7Z2H9	NBEA	1.10838	1.3581	1.32114	0.249716	0.388315	0.844433	0.212757	0.444172	0.717422	-0.0369597	0.912765	0.9923
F5GXX5;P61803;F5H895	DAD1	0.00836662	0.0608627	0.184434	0.052496	0.612573	0.900029	0.176068	0.239189	0.559732	0.123572	0.320837	0.834009
F5GY03;P09486;E5RK62	SPARC	-3.61503	-3.27015	-3.17298	0.344886	0.440582	0.86221	0.442049	0.159477	0.473739	0.097163	0.82711	0.975762
Q96EK7;F5GZX9;F5GY05;Q96EK7-2;F2Z2E1;B4DL34	FAM120B	-2.89613	-2.83221	-7.32245	0.0639147	0.733269	0.930229	-4.42632	0.424971	0.704076	-4.49023	0.419454	0.879554
F5GY30;P04156-2;P04156	PRNP	-2.15172	-2.32512	-2.26054	-0.173402	0.0402586	0.651736	-0.108825	0.380351	0.672593	0.0645762	0.590558	0.930152
F5GY50;Q14914;Q5JVP3;Q9H1X5;F2Z3J9;Q5JVP2	PTGR1	0.570679	0.577359	0.621026	0.00667983	0.884713	0.970945	0.0503473	0.528108	0.770706	0.0436675	0.610105	0.935121
F5H1R6;F5GY71;Q92934;F5H3B1	BAD	-2.25295	-2.08435	-2.12945	0.168596	0.0765888	0.700498	0.1235	0.120317	0.419458	-0.0450959	0.472424	0.898974
F5GY76;P07204	THBD	-4.57159	-4.47847	-4.50188	0.0931128	0.413849	0.857756	0.0697091	0.568064	0.792852	-0.0234036	0.839817	0.977779
F5GY99;Q10472;Q8IUC8-2;Q8IUC8;Q08ER7	GALNT1	-1.86785	-1.90554	-1.74046	-0.0376955	0.742192	0.932148	0.127387	0.268409	0.584647	0.165083	0.111154	0.669397
F5H241;F5GYD8;P04062-2;P04062;P04062-3;C4AM82	GBA	1.065	1.14472	1.26851	0.0797212	0.0975369	0.703712	0.20351	0.00166889	0.0766593	0.123788	0.0323855	0.599065
F5GYF6;Q9NP61;C9JZR4;E9PB03;H0Y6A0	ARFGAP3	-0.284235	-0.40414	-0.382415	-0.119906	0.128247	0.735918	-0.09818	0.0207165	0.222749	0.0217256	0.717676	0.960456
F5GYI7;P49768-7;P49768-2;P49768;E7ES96;G3V2B1;G3V519;G3V4M0;H0YM52;G3V4P4;G3V3Z0;G3V499;G3V2G7;P49768-4;P49768-3;P49768-5;P49768-6	PSEN1	-1.84197	-1.72195	-1.57979	0.120026	0.269839	0.807392	0.262181	0.0669041	0.3391	0.142155	0.0320916	0.599065
F5H4G7;O60684;F5GYL8;E9PC31;Q5TFJ7;H0Y3K0	KPNA6	1.7118	1.70836	1.68605	-0.00343487	0.926937	0.979765	-0.0257495	0.523339	0.76681	-0.0223147	0.56985	0.927489
P61421;F5GYQ1;F8WEN9;Q8N8Y2	ATP6V0D1	1.26413	1.19823	1.22928	-0.065905	0.139948	0.740243	-0.0348524	0.521422	0.764761	0.0310526	0.532145	0.911955
F5GYQ4;P00367;B4DGN5;F8WA20;B3KV55;H0YFJ0	GLUD1	3.16433	3.29726	3.33911	0.132937	0.0419475	0.658051	0.174784	0.03049	0.252025	0.0418469	0.421328	0.879554
Q5TBB1;F5GYQ5;G3XAJ1	RNASEH2B	-0.0647818	-0.216876	-0.296142	-0.152095	0.107693	0.716664	-0.23136	0.0328144	0.258329	-0.0792656	0.151963	0.714075
F5GYS1;Q14738;Q14738-2;E9PFR3;H0Y8C4;Q14738-3	PPP2R5D	0.410444	0.441632	0.384863	0.0311877	0.382919	0.844284	-0.0255808	0.463993	0.729702	-0.0567685	0.118155	0.675581
F5GYV5;F8WCT1;Q66PJ3-2;B3V0L1;F5H7X4;Q66PJ3-4;Q66PJ3-3;Q66PJ3;Q66PJ3-5	ARL6IP4	-0.918872	-0.87701	-0.858501	0.0418619	0.657216	0.912723	0.0603716	0.538567	0.777757	0.0185097	0.815005	0.973451
F5GZ09;Q9BW83-2;Q9BW83;F6SIY6;H0Y6C7;E9PE51;F6X9B7	IFT27	-0.152997	-0.0557425	-0.14122	0.0972541	0.00213775	0.540559	0.0117769	0.855239	0.935839	-0.0854773	0.26793	0.797297
F5GZ28;P18858;H0YFI6;B4E135	LIG1	2.07531	1.89636	1.6016	-0.178941	0.0966062	0.703712	-0.473703	0.0173971	0.208303	-0.294762	0.0429007	0.613067
P49023-2;F5GZ78;P49023;P49023-3;F5H854;P49023-4;E7EMK8;E9PE21;H0YIE4;F5H836;REV__D6RBA6	PXN	2.09461	2.16463	2.30812	0.0700175	0.546186	0.893842	0.21351	0.137343	0.447967	0.143492	0.0981309	0.660158
F5GZ79;Q9NVX2;Q9NVX2-2	NLE1	0.261316	0.12114	0.0704162	-0.140176	0.054528	0.662036	-0.1909	0.0247982	0.23711	-0.0507237	0.323099	0.83429
Q9Y3L3-2;F5GZA8;Q9Y3L3;E7EUD3	SH3BP1	-2.99771	-2.91133	-3.06037	0.0863846	0.329392	0.822636	-0.0626533	0.0101438	0.169161	-0.149038	0.155568	0.714075
F5GZC7;Q9NRC8	SIRT7	-4.18696	-4.19599	-4.21028	-0.00903019	0.932761	0.979765	-0.0233115	0.726053	0.872187	-0.0142813	0.884767	0.988038
Q9Y639-3;Q9Y639-1;Q9Y639-5;F5GZD0;Q9Y639;Q9Y639-4;F5GYM7	NPTN	-1.00633	-0.856882	-0.90882	0.149453	0.294415	0.81438	0.0975152	0.479065	0.74114	-0.0519376	0.58604	0.928624
F5GZI1;O60264;F6TQG2;E9PCY3;P28370-2;P28370	SMARCA5	3.47674	3.54682	3.48575	0.0700887	0.678562	0.915829	0.00901039	0.961128	0.983468	-0.0610783	0.570741	0.927489
Q5VT94;F5GZL5;Q9H3K2;Q9Y6G2	GHITM	-0.94883	-1.1729	-1.01907	-0.224069	0.430825	0.860317	-0.070238	0.696214	0.856338	0.153831	0.566771	0.927489
Q9H2U1-3;Q9H2U1-2;F5GZS0;Q9H2U1;E7EWK3	DHX36	1.869	1.80957	1.74421	-0.0594287	0.447532	0.863178	-0.124784	0.0596983	0.323942	-0.0653558	0.42927	0.881478
P08195-2;P08195-3;F5GZS6;P08195;F5H4J7;P08195-4;B4E2Z3;F5H0E2;H0YFS2;F5H867;F5GZI0;H0YFX4;F5GZR9	SLC3A2	3.72044	3.41039	3.44571	-0.310048	0.229622	0.792515	-0.274728	0.250039	0.566995	0.0353197	0.832073	0.976756
F5GZU5;Q96RN5-3;G3V1P5;Q96RN5-2;Q96RN5;B4DGD6;B4DM43	MED15	-3.0772	-3.10926	-3.20391	-0.0320639	0.645346	0.911571	-0.126718	0.0356713	0.264063	-0.094654	0.250311	0.786004
Q9H9Y6;F5GZX4;F5H643;Q9H9Y6-2;F8W898;F5GWZ8;C9JJG2;C9JS83	POLR1B	1.48446	1.28767	1.20504	-0.196792	0.0212686	0.624988	-0.279418	0.0142804	0.199424	-0.0826255	0.130189	0.686102
Q06481-5;F5H845;F5GZY0;Q06481-4;Q06481-2;Q06481-3;Q06481;B4DKY3	APLP2	-2.49093	-2.44309	-2.45233	0.0478416	0.312318	0.821182	0.0385987	0.47559	0.738703	-0.00924288	0.828434	0.9761
F8VWA9;F5H5T2;F8VXJ0;F5GZZ6;Q5I7T1;Q5BKT4	ALG10B;ALG10	-4.59451	-4.49984	-4.65607	0.0946672	0.543802	0.893842	-0.0615617	0.446443	0.719098	-0.156229	0.330491	0.838127
G3XAF4;P32004-2;F5H1H0;P32004;F5H025;H0Y5C3;E7EVM4;E7EPI4;E9PHJ4;E7EMY4	L1CAM	0.516775	0.904586	1.18685	0.387811	0.0216377	0.624988	0.670079	0.00545595	0.130386	0.282267	0.045247	0.613067
F8W8V9;Q12756;F5H045;Q12756-2;F8W6F6	KIF1A	-1.13686	-1.07359	-1.09342	0.0632705	0.419901	0.858604	0.0434347	0.40764	0.693661	-0.0198358	0.801186	0.970639
F5H050;O14576-3;G5E9K1;O14576-2;O14576	DYNC1I1	-3.70134	-3.58235	-3.69653	0.118989	0.465256	0.872541	0.00480927	0.974047	0.987281	-0.11418	0.260299	0.79614
F5H080;P00488;Q9NQP5;A6PVK5	F13A1	-0.563254	-0.409606	-0.421214	0.153648	0.714266	0.925344	0.14204	0.735752	0.87743	-0.0116079	0.98062	0.998618
F5H082;Q9UER7;Q9UER7-2	DAXX	-0.726328	-0.749438	-1.02289	-0.0231102	0.575368	0.895867	-0.296565	0.271236	0.586039	-0.273455	0.301128	0.821111
P40925;F5H098;B4DUN2;B9A041;B8ZZ51;C9JF79;C9JRL4;C9JLV6	MDH1	3.32167	3.27638	3.35228	-0.0452894	0.53719	0.89358	0.0306115	0.676794	0.844876	0.0759009	0.0715017	0.616545
F5H0B0	TPD52	-1.81057	-1.74231	-1.77306	0.0682625	0.459106	0.871048	0.037505	0.67264	0.842442	-0.0307576	0.735588	0.964177
F5H0C3;Q7Z4S6-3;F8W762;F5H219;Q7Z4S6-2;Q7Z4S6;Q7Z4S6-4;F8WCP6;H0YHT2;H0YIM6;H0YI78;F5H0V8;H0YHG9;H0YIM7	KIF21A	0.330551	0.370506	0.251118	0.0399547	0.372968	0.843311	-0.0794327	0.00160421	0.0766593	-0.119387	0.0711337	0.616545
F5H0F5;Q8WU90;F8WB26;B4DMW2;F8WF67	ZC3H15	1.55842	1.44383	1.38546	-0.114586	0.294327	0.81438	-0.172956	0.0277932	0.243242	-0.0583698	0.565268	0.927489
F5H0F9;Q9UJX4;E9PFB2;F5GY68;Q9UJX4-2;H0YFB5;B4DFK4;F5H0N1;F5H3S5	ANAPC5	-0.523426	-0.605236	-0.603921	-0.0818095	0.181097	0.765121	-0.0804952	0.193657	0.514223	0.00131422	0.968549	0.997901
H0YGA7;Q9BY67;F5H0J4;Q9BY67-2;F5H8J9;F5H0P2;F5H125;H0YG94	CADM1	0.698409	0.764178	0.778089	0.0657686	0.528644	0.891021	0.0796797	0.454092	0.724838	0.0139111	0.903084	0.989808
F5H0L8;Q9Y6Y8;Q9Y6Y8-2	SEC23IP	2.59311	2.53291	2.63786	-0.060196	0.511765	0.886305	0.0447558	0.601333	0.809632	0.104952	0.0885013	0.633862
F5H0N5;Q8ND04;Q8ND04-2;Q8ND04-3	SMG8	0.345138	0.247693	0.3331	-0.0974443	0.134546	0.740243	-0.0120375	0.821028	0.920551	0.0854068	0.0753047	0.621875
F5H0Q6;Q8N2M8;Q8N2M8-3;F8WAG9	CLASRP	-3.66775	-3.62521	-3.53344	0.042535	0.451744	0.86613	0.134303	0.0594539	0.323796	0.0917681	0.126456	0.680324
F5H0U5;Q9NZD2;H0YFS9	GLTP	0.597882	0.587885	0.693878	-0.00999759	0.915581	0.978809	0.0959961	0.35498	0.657932	0.105994	0.20542	0.759717
Q9ULU4;Q9ULU4-10;Q9ULU4-11;Q9ULU4-7;F5H0X3;Q9ULU4-5;E7ETU8;Q9ULU4-8;B7ZM62;Q2HXV1;Q9ULU4-2;Q5TH12;Q5TH07;Q5TH08	ZMYND8	2.26946	2.33836	2.30361	0.0688929	0.048017	0.662036	0.034142	0.281283	0.594727	-0.0347508	0.258064	0.793802
Q9BUT9;F5H0Z5;Q9BUT9-2	FAM195A	-1.95298	-2.52148	-2.62911	-0.568492	0.0748519	0.700498	-0.676125	0.00785516	0.14976	-0.107632	0.646663	0.943708
F5H109;P04114	APOB	-1.55065	-1.51742	-1.61781	0.0332298	0.764005	0.935773	-0.0671666	0.724353	0.871138	-0.100396	0.611247	0.935683
Q99685;F5H113;B7Z9D1;C9JAM4;E7EWX8	MGLL	-0.572131	-0.408797	-0.265605	0.163334	0.396766	0.849773	0.306526	0.091393	0.374563	0.143192	0.447687	0.891265
F5H144;Q9Y653-2;Q9Y653;E7ENB2	GPR56	-1.49746	-1.4758	-1.48098	0.0216652	0.835196	0.955407	0.0164848	0.863575	0.939465	-0.00518031	0.919763	0.9923
P29375-2;F5H1F7;P29375;E7EV89;A8MUS2	KDM5A	-2.09777	-1.87779	-2.05023	0.219979	0.307097	0.821182	0.047543	0.79638	0.908398	-0.172436	0.266141	0.797297
F5H1H6;Q69YQ0;C9J8U1;F8WAN1;H0Y3Q3;C9JLY8	SPECC1L	0.13595	0.0966508	0.114339	-0.0392991	0.546568	0.893842	-0.0216111	0.714372	0.864898	0.017688	0.620865	0.936776
Q9NVH1-2;F5H1N1;Q9NVH1;Q9NVH1-3;B4DGD5;Q9UMU8;Q5TH61;B1AK20	DNAJC11	-0.160375	-0.181721	-0.197561	-0.0213456	0.86122	0.961426	-0.0371865	0.739744	0.878739	-0.0158408	0.898573	0.988497
F5H1R5;P31323	PRKAR2B	-1.30278	-1.21012	-1.18746	0.092659	0.221808	0.792515	0.115327	0.195735	0.517116	0.0226676	0.794484	0.970639
F5H1S6;P11117;B7Z7D2;E9PQY3;E9PHY0;F5GWV7;E9PP23;G5EA28;E9PKW9;E9PQW9;E9PCI1;B7Z6U3	ACP2	-0.854795	-0.772016	-0.711599	0.0827797	0.185313	0.769508	0.143196	0.224202	0.545142	0.0604165	0.558811	0.927321
F5H1W7;Q9HA65	TBC1D17	-2.01247	-1.86582	-1.86268	0.146647	0.0435223	0.658978	0.149787	0.0495689	0.298873	0.0031407	0.851452	0.979036
P02792;F5H1X1	FTL	-2.82573	-2.79335	-2.73873	0.0323819	0.854705	0.960575	0.0870043	0.689714	0.852497	0.0546224	0.769868	0.966913
F5H1X8;P50851;P50851-2;E9PEM5;H0YAC6;H0YA17;H0Y9N9	LRBA	2.14667	2.1586	2.22515	0.0119329	0.838316	0.957351	0.0784855	0.240957	0.560936	0.0665526	0.0872406	0.633203
Q9HD26-2;Q9HD26;F5H1Y4;Q9HD26-3	GOPC	0.508442	0.475035	0.522186	-0.0334064	0.578051	0.895867	0.0137445	0.684879	0.849749	0.047151	0.441616	0.889044
F5H1Z6;Q9Y365;F5H8G1;F5H8H3;F5H0V7;F5GY11;H0YFF3;F5GWK5;H0YGA9;F5H5A8;F5H3G8;H0YH17;F5GY07;H0YGN8	STARD10	2.66692	2.5137	2.45775	-0.15322	0.233302	0.792515	-0.20917	0.0729303	0.347315	-0.0559502	0.653896	0.944921
Q99985;F5H1Z7;B4DRL8	SEMA3C	1.79804	1.5195	1.25933	-0.278541	0.0763716	0.700498	-0.538715	0.0147677	0.201808	-0.260174	0.045433	0.613067
F5H213;F5H4W2;O00308;F5H5M4	WWP2	-1.95849	-1.92224	-1.91018	0.0362555	0.372516	0.843311	0.0483141	0.607312	0.812572	0.0120586	0.890164	0.988038
Q6UXD5-3;F5H293;Q6UXD5-2;Q6UXD5;Q6UXD5-4	SEZ6L2	-2.39364	-2.26226	-2.12569	0.131381	0.189868	0.773042	0.267943	0.097482	0.386378	0.136562	0.297986	0.821111
P08123;F5H299	COL1A2	-0.871784	-0.679062	-0.66833	0.192723	0.645218	0.911571	0.203455	0.639775	0.827089	0.010732	0.984131	0.998618
F5H2A7;P61758;Q9NYC9-2;E7EP17;Q9NYC9	VBP1	2.78662	2.69323	2.68067	-0.0933917	0.184514	0.76811	-0.105954	0.147417	0.459402	-0.0125621	0.743763	0.965881
P49748-2;P49748;F5H2A9;G3V1M7;F5GYP4	ACADVL	2.4698	2.53518	2.55505	0.0653815	0.224537	0.792515	0.0852468	0.12781	0.43275	0.0198654	0.595221	0.930716
F5H2B9;H0YNH8;G3XAG2;Q9BZF9;Q96NH6;Q8NDD7;H0YN48;H0YMI1;H0YK37	UACA	0.629494	0.690567	0.786817	0.0610726	0.476098	0.873404	0.157322	0.0927204	0.376712	0.0962496	0.266728	0.797297
F5H2H5;Q86XL3;Q86XL3-2;F5H417;A8KAG3;F5H6J0;F5H1D4	ANKLE2	-0.931351	-0.815988	-0.847071	0.115363	0.0974944	0.703712	0.0842806	0.249555	0.566626	-0.0310821	0.616209	0.936449
F5H2J3;Q96GC9;B4DVV9;B4DED7;B4DGZ7	VMP1	-1.35394	-1.15241	-1.12911	0.201533	0.400216	0.852716	0.224836	0.379641	0.672287	0.0233028	0.889109	0.988038
F5H2L4;Q9NPJ3	ACOT13	0.206021	0.310946	0.186466	0.104925	0.52123	0.888306	-0.0195554	0.914776	0.962052	-0.12448	0.453734	0.892343
F5H2M5;Q13129	RLF	-1.79246	-1.78534	-1.72143	0.00711889	0.906211	0.976096	0.0710313	0.553131	0.785464	0.0639124	0.604721	0.933381
F5H2M9;P32455;Q5T8L7	GBP1	-0.200017	-0.10549	-0.0734514	0.0945275	0.760613	0.935773	0.126566	0.696348	0.856338	0.0320383	0.922578	0.9923
F5H2Q4;P43378	PTPN9	-1.80008	-1.81615	-1.77163	-0.0160733	0.709478	0.924256	0.0284492	0.626976	0.821607	0.0445224	0.455003	0.892776
Q13561;Q13561-3;Q13561-2;F5H2S7;F5H223;A8K8J9;F8WAG8;F8W1I6;H0YI98;F8VW18;F8VRV7;F8VX93;H0YHL1;F8VZD2;F8W0U6	DCTN2	2.66586	2.68228	2.67707	0.0164213	0.766669	0.937162	0.0112079	0.888648	0.95346	-0.0052134	0.939682	0.993336
F5H2U2;Q13523;H0YDJ3;H0YEC8	PRPF4B	1.72651	1.70535	1.69293	-0.0211617	0.226852	0.792515	-0.033578	0.112652	0.408825	-0.0124162	0.522154	0.910103
F5H2W0;Q96DM3;F5H3Y7;B7Z2Y1;REV__B4DMD2;REV__H0YJW6;REV__E7EN26;REV__Q96GE4	C18orf8	-0.861818	-0.87972	-0.882637	-0.0179023	0.860661	0.961124	-0.0208195	0.846543	0.9308	-0.00291727	0.972456	0.998618
F5H2X0;O95049;O95049-3;O95049-2;F5H4S9	TJP3	-1.51651	-1.36892	-1.37788	0.147588	0.0139658	0.624988	0.138624	0.0286162	0.246394	-0.00896447	0.838414	0.977779
F5H886;Q9UDY2-3;Q9UDY2;F5H301;Q9UDY2-5;Q9UDY2-4;Q9UDY2-2;B1AN86	TJP2	1.23124	1.34857	1.45433	0.117336	0.327011	0.82176	0.223092	0.108909	0.402063	0.105756	0.326175	0.83429
F5H309;Q9HA64;F5H4E4	FN3KRP	-1.18634	-1.06947	-1.35196	0.116873	0.318313	0.821182	-0.165621	0.21735	0.537744	-0.282495	0.0369657	0.599065
F5H315;Q9HCS7	XAB2	1.98408	1.9545	1.98638	-0.0295819	0.377856	0.843311	0.00230136	0.945836	0.976869	0.0318833	0.204526	0.759717
F5H328;P51649;G5E949;C9J8Q5	ALDH5A1	0.764317	0.863326	0.907854	0.0990095	0.0872664	0.703712	0.143537	0.0926556	0.376712	0.0445274	0.520286	0.909314
F5H365;Q15436;F5H6C4;B3KXI2;E7ES38;G3V531;G3V4V1;G3V1W4;G3V3G5;G3V2R6;G3V5X8;G3V4Q2;G3V5K1;G3V299	SEC23A	1.83669	1.87288	1.95905	0.0361934	0.487092	0.878122	0.122363	0.0875954	0.369238	0.0861695	0.0196	0.569377
P05023;F5H3A1;B7Z3U6;P05023-2;E9PC07;P13637;F5H6J6;B7Z2T0;E9PC51;B7Z1Q9;F5GXJ7;B1AKY9;P50993;H0Y7C1;B4DIQ8;F5H0J0;Q5TC01;Q5TC02;P54707;P54707-2;Q5TC05;E9PHR6;B4DHD7;P20648	ATP1A1	4.20954	4.20693	4.21586	-0.00260773	0.983599	0.995882	0.00631754	0.957804	0.981096	0.00892528	0.929354	0.992449
F5H3H6;Q9BQ39	DDX50	1.16867	1.11365	1.09236	-0.055026	0.0286128	0.624988	-0.0763186	0.00147602	0.0766593	-0.0212926	0.2069	0.761408
Q96JB5;F5H3I5;Q96JB5-2;Q96JB5-3	CDK5RAP3	1.68613	1.68474	1.6518	-0.00138724	0.985922	0.99602	-0.0343314	0.67773	0.845358	-0.0329441	0.297322	0.821111
F5H3N4;Q16850;Q16850-2	CYP51A1	2.18834	2.46875	1.95714	0.280417	0.138058	0.740243	-0.2312	0.197478	0.5188	-0.511616	0.00600438	0.492792
F5H3P9;Q969M3;Q969M3-3;E5RGR9;E5RHH4;Q969M3-2	YIPF5	-1.09453	-1.08356	-1.03595	0.0109609	0.763432	0.935773	0.058572	0.25176	0.568728	0.047611	0.323696	0.83429
F5H3U7;F8WAG2;Q8TDX7-2;Q8TDX7	NEK7	-1.68462	-1.66438	-1.67251	0.0202417	0.76806	0.937459	0.012111	0.815316	0.917654	-0.00813071	0.903335	0.989808
O00159-2;F5H6E2;O00159-3;F5H3W9;O00159;F5H730	MYO1C	3.43	3.44172	3.54002	0.0117208	0.818507	0.950728	0.110022	0.123231	0.423374	0.0983012	0.0876318	0.633862
Q99996-5;F5H3X5;Q99996-3;Q99996-2;Q99996;Q99996-6;Q99996-4;F8WCY9;E7EQ96;Q6PJH3;H0Y6Q0	AKAP9	3.14598	3.16537	3.16453	0.0193821	0.309076	0.821182	0.0185435	0.656073	0.833436	-0.000838588	0.983176	0.998618
F5H3Y1;H0Y7P1;Q93074-3;Q93074;Q93074-2;H0Y6W6	MED12	-0.403639	0.0541617	0.149081	0.4578	0.412951	0.857032	0.55272	0.339858	0.644319	0.0949194	0.474218	0.898974
F5H455;Q8WUH2	TGFBRAP1	-2.55217	-2.58384	-2.63217	-0.0316765	0.649175	0.912366	-0.0799977	0.183186	0.500763	-0.0483212	0.482884	0.90271
F5H492;F5H4F1;Q99638;F5H8A2	RAD9A	-2.21156	-1.97838	-2.01571	0.233187	0.0121386	0.610674	0.195855	0.108091	0.401067	-0.0373314	0.681384	0.951316
F5H498;H0YBE8;Q8IX03;Q8IX03-2	WWC1	-5.22915	-4.95323	-4.89834	0.275923	0.0795002	0.700498	0.330818	0.0184055	0.21467	0.0548947	0.659439	0.947239
F5H4C2;Q9H6Z4-3;Q9H6Z4-2;Q9H6Z4;Q9H6Z4-4	RANBP3	-0.213548	-0.147518	-0.111562	0.0660302	0.318558	0.821182	0.101986	0.16492	0.48208	0.0359563	0.54185	0.916238
Q2KHT3-2;Q2KHT3;F5H4D0	CLEC16A	-0.57104	-0.643736	-0.644783	-0.072696	0.215647	0.789525	-0.0737435	0.235499	0.555538	-0.00104753	0.979175	0.998618
Q96JJ7-2;F5H4F7;Q96JJ7	TMX3	-2.25595	-2.23016	-2.27474	0.0257835	0.879673	0.968964	-0.0187927	0.905266	0.959509	-0.0445761	0.670433	0.95049
F5H4I0;P09622;E9PEX6;B4DHG0;B4DT69;F8WDM5;F2Z2E3	DLD	3.22633	3.24135	3.25271	0.0150208	0.928547	0.979765	0.026376	0.827625	0.922202	0.0113552	0.948014	0.995553
Q5T9L3;Q5T9L3-2;F5H4K0;E9PQK1;E9PM62;F5GZ46;Q5JRS7;E9PKJ0;Q7Z430;E9PJW4;H0YDL2;H0YCG9	WLS	-3.58768	-3.35384	-3.45693	0.233843	0.11108	0.720844	0.130756	0.341043	0.645075	-0.103087	0.36746	0.855753
F5H4M2;F5GWE4;P54198;F5GYH8;P54198-2	HIRA;C22orf39	-1.42121	-1.38163	-1.36747	0.0395798	0.349888	0.837866	0.0537353	0.366635	0.665929	0.0141555	0.813675	0.973252
P04899;F5H4U5;B4E2X5;B4DYA0;P04899-2;B3KTZ0;F5GZL8;P63096;B4E2V1;P09471-2;P11488;P09471;P19087;A8MTJ3;F8WE78;C9JPP4;B7ZA26	GNAI2;GNAI1	0.0763678	0.104393	0.129821	0.028025	0.625346	0.902016	0.0534533	0.54709	0.781652	0.0254284	0.738735	0.964821
P40424-2;P40426-2;F5H4U9;P40424;P40426;Q5JS98;P40426-4;P40426-3;B7Z5Q0;B7Z774;H0YLB0;E9PB27;H0YKN0	PBX1;PBX3	-4.62803	-4.48827	-4.68793	0.139762	0.417885	0.858604	-0.0598915	0.720201	0.869259	-0.199654	0.215142	0.766934
F5H4V4;P46013;P46013-2;E7EN66	MKI67	2.93918	2.77763	2.23518	-0.161547	0.642531	0.910459	-0.704001	0.115067	0.412357	-0.542454	0.0676048	0.616545
F5H4Z4;Q96ME1;Q96ME1-3;Q96ME1-2;H0Y6I6;Q96ME1-4	FBXL18	-1.12189	-0.994805	-0.856478	0.127087	0.372365	0.843311	0.265415	0.112504	0.408825	0.138328	0.266234	0.797297
Q8WUW1;F5H577;Q8WUW1-2	BRK1	-0.723355	-0.802072	-0.87401	-0.078717	0.172584	0.763713	-0.150655	0.0369969	0.267644	-0.0719377	0.0847382	0.633088
Q9BQE3;F5H5D3;E9PGK3;F8VVB9;F8VRZ4;F8VS66;F8VWV9;F8VX09;F8VRK0;F8VXZ7;F8VS94;F8VYI2;F8VXB8;F8W0F6	TUBA1C	2.66058	2.64196	2.66735	-0.0186209	0.594596	0.898565	0.00677109	0.841863	0.92861	0.025392	0.323075	0.83429
F5H5H1;Q8NCL4	GALNT6	1.04132	0.956748	1.00737	-0.0845675	0.654547	0.912723	-0.033945	0.830284	0.92245	0.0506225	0.748362	0.966218
G3XAH6;F5H5I8;P51003;G3V2A0;H0YJ00;P51003-2;Q9NRJ5;G3V3I9;H0YJL4;G3V457	PAPOLA	1.21795	1.1708	1.13395	-0.0471473	0.578244	0.895867	-0.0840026	0.37264	0.669668	-0.0368553	0.572759	0.927489
F5H5J0;Q9NRU3-2;Q9NRU3	CNNM1	-2.9978	-3.1206	-3.02302	-0.122808	0.595861	0.898978	-0.0252276	0.904609	0.959509	0.0975804	0.468912	0.897253
F5H5J7;Q96J01;Q6NZ53;D6REC9;D6RGZ2	THOC3	0.733993	0.555821	0.548617	-0.178172	0.166703	0.753461	-0.185375	0.156328	0.469454	-0.00720322	0.813987	0.973313
F5H5K2;F8W9R9;O75448-2;O75448;F5H0K1;F5H2D6;F5H3E6;F5GY88;E9PFL1	MED24	1.3464	1.21781	1.35921	-0.128588	0.268593	0.807069	0.0128112	0.767601	0.893457	0.141399	0.237002	0.782456
F5H5M6;Q14520;B7Z8Q5	HABP2	-2.7234	-2.60677	-2.57062	0.116633	0.714198	0.925344	0.152776	0.664802	0.839245	0.036143	0.924062	0.9923
P12694;F5H5P2;B4DP47;F5GXU9;H0YH31;E7ESE6	BCKDHA	-1.26587	-1.17698	-1.17363	0.0888938	0.244355	0.796159	0.0922435	0.172753	0.488587	0.00334969	0.960542	0.997191
P18440;F5H5R8	NAT1	-0.61393	-0.525556	-0.377046	0.0883737	0.588292	0.895867	0.236884	0.162626	0.477761	0.14851	0.394848	0.870417
Q5VWV2;F5H5T0;Q8TEW0-3;Q8TEW0-6;Q8TEW0-2;Q8TEW0;Q8TEW0-5;Q8TEW0-7;Q8TEW0-4;Q8TEW0-9;Q8TEW0-8;F5GZI3;Q8TEW0-10;Q5VWU8;B1AP52	PARD3	0.957301	0.948367	0.818093	-0.00893411	0.857244	0.960575	-0.139208	0.310527	0.617809	-0.130274	0.333533	0.838127
F5H5U2;Q8NHQ9;F5H3E5;Q8IYH0;E7EX41	DDX55	-0.294267	0.163613	0.0819159	0.45788	0.433184	0.860343	0.376183	0.172904	0.488587	-0.0816971	0.883078	0.988038
F5H5Y5;O14964;O14964-2;E7EU53	HGS	2.94482	2.77862	2.79276	-0.166197	0.141509	0.740243	-0.152062	0.152766	0.46633	0.0141343	0.856488	0.97976
F5H5Z6;Q14642;F5GWM1;Q5T1B5;B1AP38;Q5T1B3;F5H3N8;Q5T1B4;E9PBY1;H0Y2W5	INPP5A	-1.19152	-1.08207	-1.03938	0.109454	0.0403417	0.651736	0.15214	0.0374782	0.269245	0.0426865	0.387326	0.868018
Q9NNX1;F5H607;Q9NNX1-3	TUFT1	0.512365	0.77325	0.938654	0.260886	0.0957899	0.703712	0.426289	0.0278873	0.243338	0.165404	0.170444	0.722627
F5H656;Q8WXF1;Q8WXF1-2	PSPC1	1.70565	1.74583	1.71343	0.0401809	0.819557	0.950728	0.00777545	0.960497	0.983139	-0.0324054	0.836234	0.977779
Q969S9-4;F5H687;Q969S9-2;Q969S9-3;Q969S9;D6RF75;Q969S9-5	GFM2	-0.821167	-0.691651	-0.748773	0.129517	0.463562	0.872159	0.0723939	0.66391	0.838621	-0.0571227	0.696719	0.952462
Q12872;F5H6B8;F5H525;F5H1A5;F5H5X1;H0YFR9	SFSWAP	-0.648863	-0.590753	-0.733598	0.0581095	0.756251	0.934343	-0.0847347	0.578837	0.796711	-0.142844	0.435137	0.883812
F5H6F4;Q6ZV30;Q9NUB1-2;Q9NUB1;E9PC79;F8W7Y1	ACSS1	-1.3947	-1.29827	-1.29854	0.0964226	0.220155	0.792515	0.0961511	0.0250349	0.23711	-0.00027148	0.996649	0.999719
F5H6G1;P06400	RB1	0.749024	0.798225	0.664173	0.0492006	0.00678365	0.59829	-0.0848511	0.0288532	0.246982	-0.134052	0.00779488	0.521784
F5H6G2;Q6P6C2-2;Q6P6C2	ALKBH5	-1.5738	-1.64168	-1.63842	-0.067878	0.462389	0.871048	-0.0646214	0.402287	0.691339	0.00325655	0.974748	0.998618
Q96G75-2;F5H6G4;Q96G75	RMND5B	-2.81654	-2.77007	-2.79897	0.0464679	0.61465	0.900578	0.0175715	0.675708	0.844329	-0.0288965	0.736192	0.964221
P61769;F5H6I0;H0YLF3	B2M	-1.26523	-1.34311	-1.38367	-0.0778829	0.602668	0.898978	-0.118436	0.346542	0.649391	-0.040553	0.762893	0.966913
F5H6K0;O43143	DHX15	3.22452	3.19933	3.1982	-0.0251894	0.535463	0.893544	-0.0263169	0.518135	0.762423	-0.00112753	0.890574	0.988038
F5H6R1;Q9Y388;Q5JY83	RBMX2	-0.585652	-0.631016	-0.735908	-0.0453647	0.410864	0.857032	-0.150257	0.0363935	0.266173	-0.104892	0.0618053	0.616474
O95873;F5H6T3	C6orf47	-3.295	-3.04979	-3.06672	0.245209	0.0697742	0.699534	0.228279	0.082451	0.361611	-0.0169299	0.822866	0.975564
F5H6V0;Q9H3F6;F5H497;H0YH78;F5GWA4;Q9H3F6-2;Q13829;F8W8I7;F5GY15;F5H729;F5GWK6;F5H268;B3KVY5;Q9H3F6-3;B7Z6M4;REV__Q9HBY8-2;REV__Q9HBY8-3;REV__Q9HBY8	KCTD10	-1.12826	-1.13693	-1.07604	-0.00867008	0.846458	0.958823	0.0522231	0.0935587	0.378829	0.0608932	0.255383	0.790727
F5H711;Q8N5M9	JAGN1	0.497606	0.635783	0.637678	0.138178	0.583389	0.895867	0.140072	0.563024	0.789582	0.00189457	0.988345	0.998792
F5H721;Q9Y2W2;F5H5G4;F5GXS9	WBP11	1.19653	1.08771	1.07825	-0.10882	0.138118	0.740243	-0.118271	0.119174	0.418534	-0.0094511	0.822782	0.975564
F5H774;O95197-2;O95197;O95197-3;O95197-4;F5H617;B7Z4M0;O95197-5	RTN3	-0.272845	-0.28374	-0.134733	-0.0108952	0.864432	0.961838	0.138112	0.196149	0.51732	0.149007	0.184965	0.74482
F5H778;O95238	SPDEF	-2.77372	-2.77951	-2.82815	-0.00578302	0.952851	0.985657	-0.0544289	0.469238	0.734868	-0.0486459	0.594288	0.930716
F5H7E9;O14802;Q7Z755	POLR3A	-0.0376798	-0.0407069	-0.0308075	-0.00302716	0.912565	0.978283	0.00687224	0.77374	0.898096	0.00989941	0.746253	0.966218
Q6PIU2-3;Q6PIU2;Q6PIU2-2;F5H7K4	NCEH1	-1.95469	-1.73938	-1.77977	0.21531	0.360562	0.838262	0.174919	0.462299	0.729333	-0.0403913	0.799641	0.970639
F5H7N3		-0.951383	-0.873271	-0.959172	0.0781121	0.389054	0.844636	-0.0077893	0.921833	0.96588	-0.0859014	0.399205	0.872548
F5H7X8;Q9BY12-2;Q9BY12	SCAPER	-6.13431	-6.09115	-5.85878	0.0431674	0.802944	0.945108	0.275532	0.2509	0.568283	0.232365	0.368815	0.855753
F5H816;P06737;E9PK47;E9PMM6	PYGL	1.36367	1.28614	1.29674	-0.077526	0.785401	0.941578	-0.0669334	0.828131	0.922202	0.0105926	0.963645	0.997191
Q8N9N2-2;F5H874;H0YCB3;Q8N9N2;E9PM82;E9PQZ6;H0YE76;B3KU20;E9PL92;E9PKM6;H0YER2;H0YE79;E9PSA3;E9PR40	ASCC1	-0.0320697	-0.0634482	-0.042188	-0.0313785	0.641361	0.909944	-0.0101182	0.895647	0.955537	0.0212603	0.672198	0.95049
F5H877;O43278-2;O43278	SPINT1	1.23785	1.32938	1.47924	0.0915331	0.316034	0.821182	0.241389	0.0412351	0.278789	0.149856	0.0781019	0.626544
F5H897;Q12931	TRAP1	3.73687	3.74822	3.64876	0.0113509	0.859412	0.960575	-0.088114	0.238908	0.559524	-0.0994649	0.147018	0.708472
Q9BW66;H0YN33;F5H8A7;H0YKY0;F5H7P3	CINP	-3.15691	-3.23066	-3.26325	-0.0737503	0.408393	0.856426	-0.106338	0.353568	0.656791	-0.0325879	0.750734	0.966218
Q99447;F5H8B1	PCYT2	0.675603	0.65282	0.750751	-0.0227828	0.843068	0.957935	0.0751478	0.51367	0.759311	0.0979305	0.20572	0.759717
F5H8B3;Q12979-2;Q12979;E9PFN9	ABR	-0.0277418	0.0185523	0.0234833	0.046294	0.425411	0.860317	0.0512251	0.403778	0.692167	0.00493108	0.873344	0.98579
F5H8D7;P18887;B4DEB2	XRCC1	0.647468	0.583711	0.65149	-0.0637576	0.277308	0.807392	0.00402202	0.950582	0.978532	0.0677796	0.258043	0.793802
F5H8F7;Q9UBL3-3;Q9UBL3;Q9UBL3-2;H0YBF6;F5H4L4;H0YAQ0	ASH2L	0.917569	0.912739	0.895294	-0.00482933	0.874098	0.964955	-0.0222743	0.314375	0.62243	-0.017445	0.55338	0.924533
F5H8H2;Q03426;F5H092;F5GXC0;F5H163;F5H368;B7Z1C2	MVK	1.15614	1.14267	1.22664	-0.0134677	0.842713	0.957935	0.0704975	0.31467	0.62243	0.0839652	0.11586	0.670982
F5H8K4;O43242;B4DT72;H0YGV8	PSMD3	3.10591	3.07985	3.08923	-0.0260595	0.615945	0.900578	-0.0166761	0.742524	0.880254	0.00938334	0.631079	0.937415
F5H8L9;Q92562	FIG4	-3.13891	-3.0959	-3.02025	0.0430078	0.608472	0.900029	0.118661	0.14468	0.457387	0.0756536	0.443173	0.88949
F5H8M4;F8WA45;P06396-2;F5H1A8;B7Z373;P06396;Q5T0H9;Q5T0H8;Q5T0H7;Q5T0I0;REV__B4DX11;REV__F5H555;REV__H0YJM7;REV__F5H6T6;REV__Q6TDU7-2;REV__Q6TDU7-3;REV__Q6TDU7;REV__F8W8F9	GSN	3.15336	3.31296	3.48195	0.159601	0.648512	0.912092	0.328591	0.3482	0.650722	0.16899	0.6266	0.937121
P49790;F6QR24;Q4LE47	NUP153;NUP153 variant protein	2.68039	2.56694	2.47501	-0.11345	0.0229098	0.624988	-0.205377	0.00159798	0.0766593	-0.0919265	0.0399851	0.612585
O60341;O60341-2;F6S0T5	KDM1A	2.40197	2.41145	2.36868	0.00948332	0.736313	0.930723	-0.0332883	0.253779	0.571052	-0.0427716	0.0982026	0.660158
F6U236;Q9BY11	PACSIN1	-1.47182	-1.26373	-1.20896	0.208088	0.14841	0.740243	0.262856	0.0910632	0.374563	0.0547681	0.501993	0.904064
O14733;O14733-4;O14733-3;F6WCX7;O14733-2	MAP2K7	-4.68344	-4.79936	-4.79401	-0.115917	0.597678	0.898978	-0.110568	0.524553	0.768198	0.00534913	0.98156	0.998618
F6WZD5;Q9NR19;Q5QPH3;E7EWU3;B3KUV2;F8WCJ4;C9IYL0;B4DEH9;C9JY31	ACSS2	-0.81459	-0.721515	-0.648722	0.0930754	0.148828	0.740243	0.165869	0.0773416	0.355358	0.0727931	0.3527	0.85005
P35221;F6XBD8;P35221-2;B4E2G8;F8W845;G3XAM7;F5GXI1;Q8N1C0;E5RIB1;E5RG03;E5RGY7;E5RGY6;E5RIC3;E5RHV7;E5RJ41;E5RIE0;E5RJL0;H0YBB8;E5RJP7;E5RGD2;E5RFG3;E5RFM3;E5RFK9;E5RFM5;C9IZ88;E5RJZ2;E5RIT8;E5RGU3;E5RHJ5;B9A010;A6NKP0;REV__Q9P2T0-2;REV__Q9P2T0;Q9UI47	CTNNA1	4.26605	4.2759	4.33324	0.00984728	0.854974	0.960575	0.0671861	0.24978	0.566626	0.0573389	0.19009	0.747598
Q9BPX6;Q9BPX6-3;F6XEV2;Q9BPX6-2;E9PQV6;Q9BPX6-5;Q9BPX6-4	MICU1	-2.10124	-2.13133	-2.10517	-0.0300958	0.207877	0.78151	-0.00392754	0.894778	0.955294	0.0261683	0.409392	0.876069
Q14667-3;Q08E86;Q14667-2;F8W7C5;Q14667;F6XS94	KIAA0100	-6.36888	-5.98117	-6.41764	0.38771	0.180165	0.765121	-0.0487557	0.859412	0.937308	-0.436466	0.172679	0.724329
F6XY72	NME2	-2.10469	-2.38832	-1.96159	-0.283633	0.418045	0.858604	0.143099	0.670105	0.842325	0.426731	0.0608663	0.616474
F8VNV8;F8VSG3;F5H2P6;F5GZW7;P54284	CACNB3	-2.91577	-2.82401	-2.71088	0.091758	0.799417	0.945019	0.204894	0.542314	0.778973	0.113136	0.780326	0.968045
F8W0R1;F8VPA6;Q96RQ1;F8VR88;F8VUZ2;F8VRW9;H0YI50	ERGIC2	-1.20626	-1.21122	-1.12163	-0.00496288	0.934952	0.979765	0.0846256	0.127866	0.43275	0.0895885	0.218956	0.766934
F8VPD4;P27708	CAD	3.37757	3.32408	3.32437	-0.0534906	0.362002	0.839747	-0.0532	0.36063	0.662324	0.000290622	0.992793	0.999107
Q13838;Q13838-2;F8VQ10;Q5STU3;H0Y7G4;F6WLT2;F8VZL8;B4DP52;H0Y7X6;H0Y557;F6UN21;F6TRA5;H0Y800;F6S4E6;F6UJC5;E9PP12;B4DIJ6;H0Y4V8;H0Y6G9;H0Y6N8;F8W0J0;H0Y400;H0YCC6	DDX39B	1.45116	1.44928	1.48707	-0.00188626	0.984223	0.995882	0.0359066	0.705982	0.859787	0.0377928	0.671246	0.95049
F8VQD9;Q9BSB4;F8VVA0	C12orf44;ATG101	-1.62178	-1.53215	-1.5049	0.089631	0.384808	0.844433	0.116876	0.359598	0.661465	0.0272451	0.842423	0.977779
F8VQR7;Q16527;F8VW96	CSRP2	-2.7818	-2.5686	-2.41575	0.2132	0.491441	0.879128	0.366048	0.231189	0.551166	0.152848	0.607877	0.934152
F8VQX6;Q9H8H3;H0YI09;B4DDW1	METTL7A	1.25647	1.42771	1.48582	0.17124	0.742216	0.932148	0.229346	0.64468	0.828854	0.0581064	0.890835	0.988038
F8VSD1;G3V1Y1;F8W057;Q9GZN1	ACTR6	-2.38258	-2.26915	-2.4084	0.113434	0.438343	0.862052	-0.0258223	0.828843	0.922202	-0.139256	0.424667	0.879863
P35580;P35580-2;F8W6L6;P35580-3;F8VTL3;E7ERA5;P13533	MYH10	3.54483	3.5444	3.56532	-0.000433274	0.997103	0.998545	0.0204867	0.851427	0.933814	0.02092	0.827606	0.975762
Q9UIF9-2;Q9UIF9-3;F8VU39;Q9UIF9;H0YII3	BAZ2A	-2.89675	-2.78489	-2.83422	0.111864	0.516691	0.887163	0.0625282	0.702678	0.85891	-0.0493355	0.417848	0.878793
F8VUJ3;Q8N4A0	POC1B-GALNT4;GALNT4	-3.23134	-3.33392	-3.26069	-0.102579	0.38854	0.844433	-0.0293541	0.830464	0.922476	0.0732253	0.491745	0.903693
F8VV04	SART3	-3.00693	-3.0303	-2.9611	-0.0233729	0.895854	0.974768	0.0458277	0.793062	0.907264	0.0692006	0.622419	0.936776
F8VV52;Q9NZN8;Q9NZN8-4;Q9NZN8-5;Q9NZN8-2;F8VP97;F8VRS2;H0YH84;F8VRS8;F8W145;F8VQD8;H0YI11;F8VVY1;F8VUB4;F8VX63;H0YHT6;Q9NZN8-3;H0YHP3;H0YI80;F8VQF4	CNOT2	0.652444	0.611091	0.6526	-0.0413535	0.659555	0.913146	0.000155671	0.998585	0.999438	0.0415092	0.525566	0.910103
P61923;F8VWL5;F8VVA7;F8VXB1;F8VUC5;F8W156;F8W651;F8VXR1;F8VS17;F8VYZ4;F8VYK5;B4DHZ0;B4DDX8	COPZ1	1.91327	1.90099	1.86567	-0.0122835	0.873443	0.964908	-0.0476014	0.303126	0.610658	-0.0353179	0.672641	0.95049
F8VYX6;F8VW92;P07437;Q5JP53;Q5ST81;F8VUJ7;E7EWR1;E7ENH1;F5H894;E9PBJ4;F5H0I4;C9JAA5;Q5SQY0;A6NNZ2;A6NKZ8	TUBB	5.54791	5.49272	5.43733	-0.0551921	0.299212	0.81438	-0.11058	0.0121959	0.184822	-0.0553883	0.303025	0.821111
Q9Y4D8-2;Q9Y4D8-4;Q9Y4D8;F8VWT9;Q9Y4D8-3	HECTD4	-4.30002	-4.17181	-4.39535	0.128219	0.265027	0.806513	-0.095328	0.132055	0.43796	-0.223547	0.105176	0.662268
Q9H2H9;F8VX04;B5MEC5;F8VX12	SLC38A1	0.697696	0.732077	0.816874	0.0343811	0.753808	0.933688	0.119178	0.307936	0.615217	0.0847966	0.453092	0.892343
H0YIQ8;F8VXI8;Q9H9L4;F8VX10;H0YID1;F8VUX5;Q9H9L4-4;G3V1X4;H0YHR2	KANSL2	-5.1896	-5.10625	-5.24753	0.0833464	0.462664	0.871048	-0.0579304	0.788405	0.904057	-0.141277	0.538623	0.913833
Q9NRL3;F8VYA6;F5GYK2;B4DQH7	STRN4	0.894913	0.868493	0.873627	-0.0264197	0.797637	0.945019	-0.0212862	0.791874	0.906614	0.00513342	0.951968	0.996004
F8VZ44;Q9NRG9;Q5JB47	AAAS	-0.888303	-0.955739	-1.10453	-0.0674357	0.67995	0.915829	-0.216224	0.203601	0.523532	-0.148789	0.251238	0.786349
F8VZ81;Q9Y2I9-2;Q9Y2I9;E7ES83;Q9Y2I9-3	TBC1D30	-3.3659	-3.50336	-3.51536	-0.137462	0.313096	0.821182	-0.149456	0.210452	0.529295	-0.0119937	0.932664	0.992871
F8W061;Q8TB37-2;Q8TB37;F8VP02;F8VZR8;H0YHR7;F8W0A2;B4DWB0	NUBPL	-1.46074	-1.36513	-1.3832	0.0956154	0.584059	0.895867	0.0775446	0.545394	0.780499	-0.0180708	0.917741	0.9923
F8W0J4;O95619	YEATS4	-2.55842	-2.63515	-2.69304	-0.076733	0.255791	0.804712	-0.134618	0.064948	0.334383	-0.057885	0.290639	0.817977
Q8NEY8-8;Q8NEY8-2;F8W0Q9;E9PAX8;Q8NEY8;F8VPY7;F8VWU8;F8VRK2;F8VXV7	PPHLN1	-1.36265	-1.46894	-1.39989	-0.106291	0.205506	0.78028	-0.0372405	0.556329	0.786979	0.0690509	0.317526	0.831956
P36873;F8W0W8;P36873-2;F8VYE8;F8VR82;B4DNE3;F8W0V8;H0Y3Y6;F8WE71	PPP1CC	-1.18758	-1.17654	-1.2453	0.0110429	0.908592	0.976828	-0.0577135	0.596563	0.808113	-0.0687564	0.60162	0.931573
F8W184;H0YI12;O14595	CTDSP2	-4.00542	-3.93656	-3.69684	0.068858	0.514829	0.886305	0.30858	0.0347283	0.262172	0.239722	0.0686447	0.616545
P54819-5;P54819-2;F8W1A4;P54819;E7EWH4;F8VZG5;P54819-6;G3V213;P54819-4;F8VY04;F8VPP1	AK2	2.65338	2.68683	2.63043	0.0334505	0.350298	0.837866	-0.0229471	0.699978	0.857535	-0.0563976	0.395524	0.870599
P51148;F8W1H5;F8VVK3;F8VWU4;F8VSF8	RAB5C	2.3312	2.35435	2.42791	0.0231486	0.650292	0.912582	0.0967064	0.0814654	0.360257	0.0735579	0.248673	0.785662
Q6JQN1-4;F8W1I9;Q6JQN1-2;Q6JQN1;D6RFF6;F8VZG7;G3XAJ0	ACAD10	-1.28581	-1.18153	-1.10369	0.104283	0.31235	0.821182	0.182126	0.0203166	0.221144	0.077843	0.437257	0.886475
Q8NEU8;F8W1P5;F5GZG0;F8VXB0;F8W124;F8VWV2;H0YH86;F8VS86	APPL2	0.148775	0.266532	0.407181	0.117757	0.504392	0.884762	0.258406	0.148606	0.460666	0.140649	0.403385	0.874547
P04920-2;F8W682;P04920;C9J722;C9J035;C9J9M9;C9JVC2;C9J459	SLC4A2	-0.730596	-0.660239	-0.609054	0.0703571	0.110949	0.720844	0.121542	0.0162761	0.207677	0.0511852	0.228006	0.773946
Q9UHY1;F8W6G1	NRBP1	0.0647137	0.200154	0.231637	0.13544	0.237313	0.792515	0.166924	0.13766	0.447967	0.0314834	0.737631	0.964221
F8W6N6;P10244	MYBL2	-1.48893	-1.75319	-2.19639	-0.264256	0.0801095	0.700498	-0.707458	0.000124389	0.0444212	-0.443201	0.0230966	0.585785
Q8TF68-3;F8W6Q3;Q8TF68-2;Q8TF68;F5H8L7;E9PHB3	ZNF384	-3.67419	-3.30129	-3.26324	0.372898	0.219176	0.791961	0.41095	0.182342	0.499819	0.0380524	0.665129	0.9503
Q92614-3;F8W6U1;Q92614-4;Q92614;Q92614-2;E9PQN8;Q92614-5;F8W6Y3;E9PPV5;H0YEV9;H0YEF8;B4DFN7	MYO18A	-0.379223	-0.275723	-0.369028	0.1035	0.154012	0.740353	0.010195	0.965804	0.984809	-0.0933052	0.697907	0.952462
G3V500;G3V3N9;F8W717;O00423;O00423-3;H0YJK4;H0YJY3	EML1	-3.52936	-3.54074	-3.61043	-0.0113773	0.938829	0.979765	-0.0810747	0.550753	0.783255	-0.0696974	0.661959	0.949013
Q92823;Q92823-5;F8W774;Q92823-3;C9JYY6;Q92823-4;E9PDA4;Q92823-2;F8W775;F5GYD3;E9PF33;C9JH43;C9J8B6;C9JF43;B3KRX0	NRCAM	1.6775	1.77875	1.73287	0.101245	0.0102293	0.59829	0.0553636	0.272896	0.586996	-0.0458817	0.34309	0.845807
F8W785;O00461	GOLIM4	-0.412096	-0.454765	-0.386438	-0.0426692	0.183742	0.76734	0.0256578	0.198928	0.519501	0.068327	0.0701401	0.616545
F8W7A9;Q12797;E5RHJ2;E5RHK2;Q6NXR7;Q8TB28;Q12797-2;E5RG56;F5H667;G3XAN5;E5RG29;Q12797-4;Q12797-3;B4DIC9;B7ZM95;Q9H291	ASPH	-3.47849	-3.22355	-3.28475	0.254933	0.452605	0.866713	0.193736	0.599554	0.809307	-0.0611963	0.784044	0.969557
F8W7C6;Q96L21	RPL10	-1.4494	-1.63816	-1.32921	-0.188755	0.509399	0.886258	0.120194	0.559862	0.788346	0.308949	0.252854	0.787112
F8W7K4;Q6P2H3-2;Q6P2H3;Q6P2H3-3	CEP85	-4.91887	-4.67734	-4.6574	0.241525	0.370846	0.843311	0.261462	0.298563	0.608243	0.0199378	0.946722	0.995553
F8W7K7;Q92889;E7ETX4	ERCC4	-2.90644	-2.74388	-2.71711	0.162563	0.123325	0.730787	0.189334	0.0482463	0.296707	0.0267711	0.770478	0.966913
Q5JSP0-2;F8W7P2;Q5JSP0;P98174	FGD3	-2.35458	-2.39712	-2.46657	-0.0425456	0.709886	0.924256	-0.111995	0.511404	0.758052	-0.0694492	0.673471	0.95049
F8W7Q4;Q96A26;E9PH05	FAM162A	-0.624607	-0.694217	-0.716266	-0.0696097	0.614591	0.900578	-0.0916589	0.472898	0.737171	-0.0220493	0.812488	0.972833
Q15131-4;Q15131-3;Q15131-2;F8W872;Q15131	CDK10	-2.53282	-2.58329	-2.57217	-0.0504727	0.612899	0.900282	-0.0393479	0.643936	0.828752	0.0111248	0.89861	0.988497
Q5HYY5;Q96T21-2;F8W892;Q96T21;H0Y3N5	SECISBP2	-4.76807	-4.77059	-4.95483	-0.00252654	0.989219	0.996552	-0.186766	0.0724625	0.346059	-0.184239	0.382182	0.864909
P55884;F8W8C8;P55884-2;B4DV79;C9JZG1;C9JQN7	EIF3B	3.81645	3.69827	3.59	-0.11818	0.0450614	0.658978	-0.226447	0.00503133	0.12291	-0.108267	0.0462846	0.613067
Q14493;F8W8D3;H0YAE8;Q14493-2;E7EUV9;C9IY53	SLBP	-0.895361	-1.01883	-1.28064	-0.123467	0.0456077	0.658978	-0.385283	0.000674671	0.0581848	-0.261816	0.00337139	0.476116
F8W8H5;Q969Q5	RAB24	-1.31617	-1.12715	-1.04311	0.189022	0.0472287	0.659961	0.273065	0.0911394	0.374563	0.0840424	0.479073	0.90189
F8W8I6;P31483;H0YGW6;Q96B58;E5RGV5;E5RG67	TIA1	0.129431	0.100759	0.0836432	-0.0286722	0.586812	0.895867	-0.045788	0.417534	0.699296	-0.0171158	0.627042	0.937206
Q9NZM1-6;Q9NZM1;F8W8J4;Q9NZM1-3;C9JCN0;Q9NZM1-2;Q9NZM1-5;H0YD14;Q9NZM1-7;Q9NZM1-8;Q9NZM1-4;REV__E9PFL1;REV__F5H2D6;REV__F5H3E6;REV__F5H5K2;REV__F8W9R9;REV__F5H0K1;REV__O75448-2;REV__O75448	MYOF	4.27924	4.17274	4.05442	-0.106499	0.334456	0.825217	-0.22482	0.0834826	0.364618	-0.11832	0.172187	0.724329
Q08AE0;Q8N108-16;Q8N108-14;Q5TAD2;Q32NC4;Q8N108-17;Q8N108-15;Q5TAD4;Q8N108;Q8N108-13;F8W8K3;Q8N108-12	MIER1	-2.78556	-2.69262	-2.6948	0.0929435	0.429215	0.860317	0.0907578	0.143182	0.456551	-0.00218572	0.983572	0.998618
O60237;F8W8M3	PPP1R12B	-3.61943	-3.55457	-3.52525	0.0648648	0.425412	0.860317	0.0941865	0.403242	0.691964	0.0293217	0.800351	0.970639
Q9UPN3-3;Q9UPN3-2;F8W8Q1;Q9UPN3-4;F5GZL7;H0Y390;E9PNZ4;E9PLY0;E7ES95;H0YD69;H0Y6T5;B4E2T3;F5GZS2	MACF1	-5.50509	-5.41896	-5.37648	0.0861333	0.504436	0.884762	0.128605	0.339984	0.644319	0.0424719	0.779268	0.967886
Q13190-3;Q13190-2;F8W8Q9;Q13190;E9PNU4;B4DKR0	STX5	0.111498	0.123319	0.142731	0.0118211	0.66107	0.9133	0.0312327	0.428463	0.707648	0.0194116	0.622446	0.936776
F8W914;Q9NQC3-2;Q9NQC3-5;Q9NQC3;Q9NQC3-3;Q9NQC3-4;F8WAM4;Q9NQC3-6	RTN4	1.82998	1.90965	1.97551	0.079673	0.25884	0.806513	0.145534	0.262812	0.57913	0.0658614	0.584367	0.928234
Q8TE04-3;Q8TE04-2;Q8TE04-4;F8W915;Q8TE04	PANK1	-2.33275	-2.23905	-2.28295	0.0937024	0.264922	0.806513	0.0498025	0.624903	0.820688	-0.0438998	0.618159	0.936449
Q8NFI3-2;F8W925;Q8NFI3-3;Q8NFI3;F5GZK8	ENGASE	-1.30683	-1.16862	-1.11983	0.138212	0.198987	0.78028	0.187	0.0306428	0.252025	0.0487879	0.592419	0.930152
Q92879-2;Q92879-3;F8W940;Q92879;Q92879-4;G5EA30;E9PQK4;E9PSH0;E9PKU1;F5H4Y5;F5H0D8;O95319-5;O95319-2;Q5VZZ6;O95319;O95319-4;O95319-3;E9PC62;E9PKA1;H0YFD9	CELF1	1.90825	1.81094	1.70433	-0.0973126	0.128656	0.735918	-0.203924	0.000167851	0.0444212	-0.106612	0.111374	0.669397
P56182;F8W984;D6RE82	RRP1	1.3416	1.27375	1.17624	-0.0678466	0.250488	0.799448	-0.16536	0.0398554	0.275865	-0.097513	0.0488812	0.613067
F8W9B8;O00471;G3V4Z7;G3V377	EXOC5	0.954968	0.961207	1.01362	0.00623919	0.925089	0.979634	0.0586563	0.410508	0.695061	0.0524171	0.274536	0.804105
Q05086-2;Q05086-3;F8W9C2;Q05086	UBE3A	0.153304	0.161738	0.0281575	0.00843408	0.82014	0.950728	-0.125146	0.243508	0.563533	-0.13358	0.219756	0.766934
F8W9C9;Q8WVQ1;Q8WVQ1-2;F5H7Z7	CANT1	-0.726453	-0.699593	-0.640753	0.02686	0.938665	0.979765	0.0857006	0.800701	0.910135	0.0588406	0.876959	0.986646
F8W9D6;P30520;Q5SY84	ADSS	1.42038	1.36874	1.31236	-0.0516442	0.482313	0.876077	-0.108027	0.21316	0.53208	-0.0563824	0.315696	0.831677
P46734;F8W9D9;P46734-3;P46734-2;P52564-2;P52564;E9PRZ0	MAP2K3	-0.0699927	0.013481	0.0898756	0.0834738	0.411825	0.857032	0.159868	0.18069	0.498324	0.0763945	0.061715	0.616474
P08651-4;P08651-5;P08651-3;P08651-2;P08651;F8W9H9;O00712-2	NFIC	0.862147	0.92306	0.831581	0.0609134	0.130563	0.736771	-0.0305656	0.575712	0.795002	-0.091479	0.152786	0.714075
Q13627-3;Q13627-4;F8W9I9;Q13627-5;Q13627-2;Q13627;E7EMI5;F8WAP0;Q9Y463-2;Q9Y463-3;Q9Y463	DYRK1A	-0.500834	-0.614688	-0.494149	-0.113854	0.362315	0.840008	0.00668432	0.952211	0.978812	0.120539	0.128614	0.684838
F8W9Q2;Q8N7H5-2;Q8N7H5;B4DGJ5	PAF1	0.528682	0.407227	0.390938	-0.121455	0.113673	0.724216	-0.137744	0.100415	0.390262	-0.0162895	0.586551	0.92868
F8W9T0;O94763-3;O94763;O94763-2	URI1	-1.72652	-1.8648	-1.56987	-0.138277	0.623249	0.901018	0.156649	0.588039	0.802639	0.294925	0.251282	0.786349
F8W9T2;Q6PJT7-5;G3V5R4;Q6PJT7-2;Q6PJT7;Q6PJT7-4;Q6PJT7-3;G3V256;F8W848;H0YJA2;G3V5I6;G3V3Y4;G3V3R9;G3V572;G3V411;G3V473;G3V240;H0YJ87;H0YJ51;Q6PJT7-8;Q6PJT7-6;G3V4R5	ZC3H14	2.28782	2.2185	2.20515	-0.069319	0.108246	0.716899	-0.0826731	0.0842548	0.36531	-0.013354	0.257545	0.793802
F8W9W2;P43250-3;P43250;P43250-2;D6RHC7;D6RHX8;D6RDA3;D6R9V4;B4DPB3;G8JLE8;P32298-3;P32298-4;P32298-2;P32298;P34947	GRK6	-1.48253	-1.50654	-1.64194	-0.0240044	0.630344	0.903776	-0.159409	0.0498105	0.299119	-0.135405	0.060976	0.616474
F8W9X7;Q567U6	CCDC93	0.396799	0.452971	0.483724	0.0561715	0.135338	0.740243	0.0869251	0.0843933	0.36531	0.0307536	0.472867	0.898974
F8WAH7;Q96TC7;H0YMB1;Q96TC7-2;A8MY21;H0YLG5;H0YNE5	RMDN3	0.427265	0.447697	0.434877	0.0204319	0.887468	0.971444	0.007612	0.955089	0.980021	-0.0128199	0.882673	0.988038
F8WAJ0;Q9H8H2;Q9H8H2-2;Q9H8H2-4;Q9H8H2-3;B4E3G7	DDX31	0.297895	0.293967	0.271654	-0.00392834	0.9509	0.98491	-0.0262409	0.719376	0.868689	-0.0223126	0.657181	0.946568
F8WAS3;Q16718;C9IZN5;Q5H9R2	NDUFA5;DKFZp781K1356	-0.653902	-0.643132	-0.685284	0.0107697	0.946707	0.983668	-0.0313818	0.819446	0.919343	-0.0421515	0.711584	0.957263
O43493-2;O43493-5;O43493-3;F8WBK2;O43493;O43493-6;O43493-4;F8W8W7	TGOLN2	1.11028	0.969775	0.960414	-0.140505	0.0246887	0.624988	-0.149866	0.119337	0.418534	-0.00936081	0.896983	0.988288
F8WBK5;Q9NQ50	MRPL40	-2.83517	-2.86121	-2.79614	-0.0260423	0.152557	0.740243	0.0390354	0.42612	0.704783	0.0650776	0.235019	0.781336
F8WBS1;Q9H832;Q9H832-2;D6RB11;H0Y9X8	UBE2Z	-0.505343	-0.510698	-0.516026	-0.00535462	0.934287	0.979765	-0.0106833	0.883911	0.950119	-0.00532868	0.914669	0.9923
H0YBF7;Q9ULH1;Q9ULH1-2;F8WBW0	ASAP1	1.22549	1.36827	1.44793	0.142784	0.421841	0.860317	0.222442	0.244862	0.563831	0.0796587	0.607007	0.933983
P63027;F8WCA0	VAMP2	0.948451	0.970778	1.09453	0.0223266	0.563526	0.895867	0.146076	0.0101988	0.169161	0.123749	0.030247	0.594283
Q70Z53-3;F8WCS9;Q70Z53-2;Q70Z53-4;Q70Z53-5;Q70Z53	FRA10AC1	-0.480939	-0.546021	-0.499399	-0.0650813	0.350818	0.837866	-0.0184592	0.744835	0.881925	0.0466221	0.505061	0.904321
Q14257;F8WCY5;H0YL43;A8MXP8	RCN2	1.84318	1.85619	1.84611	0.0130108	0.819867	0.950728	0.0029287	0.956024	0.980087	-0.0100821	0.747887	0.966218
Q96NT0;F8WCZ3	CCDC115	-2.85194	-2.85862	-2.78945	-0.00668136	0.955266	0.985858	0.0624876	0.587489	0.802639	0.069169	0.429995	0.881625
F8WDV0;Q9UI26;Q9UI26-2;F5H4Y1	IPO11	-0.794683	-0.925589	-0.876058	-0.130906	0.0713297	0.700498	-0.0813749	0.20813	0.527324	0.0495308	0.361232	0.853351
P28715-2;F8WDY3;P28715	ERCC5	-3.75215	-3.96004	-3.96296	-0.207887	0.178042	0.765121	-0.210804	0.170873	0.487081	-0.00291709	0.985288	0.998618
O94972-2;F8WEE6;O94972	TRIM37	-0.19015	-0.279176	-0.299134	-0.0890258	0.125079	0.730787	-0.108984	0.0151237	0.201808	-0.0199583	0.667196	0.95049
F8WEF7;Q9UGM3-4;Q9UGM3-8;Q9UGM3-2;Q9UGM3-5;Q9UGM3-3;Q9UGM3;Q9UGM3-7;Q9UGM3-6	DMBT1	-3.49491	-3.25659	-3.19337	0.238316	0.341417	0.829716	0.301541	0.106791	0.399491	0.0632257	0.770569	0.966913
P0DI82;P0DI81;G1K394;P0DI81-3;F5H785;E5RFG0;C9JVP8;P0DI81-2	TRAPPC2P1;TRAPPC2	-1.96	-1.93039	-1.99768	0.0296176	0.594323	0.898565	-0.0376816	0.388457	0.68039	-0.0672993	0.280446	0.806092
P29350;P29350-3;G3V0F8;P29350-2;F5H0N8;F5GZM7;F5H5H9;F5GY79;F5H1Z8;F5H1V7;F5H4Z1;F5GXD4	PTPN6	0.715206	0.78648	0.82254	0.0712747	0.294062	0.81438	0.107335	0.153344	0.466646	0.0360599	0.635703	0.938916
P49821-2;G3V0I5;P49821;B4DE93;E7ETQ4;E9PQP1;E9PPR0;E9PLC6;E9PJL9;H0YE81;E9PPS5;E9PPD6;H0YD04	NDUFV1	1.93278	1.95657	1.94977	0.0237889	0.823298	0.951521	0.0169894	0.864048	0.939609	-0.00679949	0.91733	0.9923
Q01804-3;Q01804;G3V0I6	OTUD4	-3.3142	-3.3175	-3.2765	-0.00329635	0.981787	0.995387	0.0376959	0.778697	0.898733	0.0409922	0.722006	0.961416
G3V117;Q9NPA8;E5RHX8;E5RI00;E5RHT9;E5RJ84	ENY2	-0.512508	-0.581722	-0.531291	-0.0692146	0.402863	0.854624	-0.0187834	0.80346	0.912302	0.0504312	0.509895	0.906567
G3V126;Q9UI12-2;Q9UI12;E9PGE6;E5RG90;E5RG49;E5RHH0	ATP6V1H	-0.606443	-0.585305	-0.566988	0.0211377	0.712289	0.925344	0.0394545	0.475726	0.738703	0.0183167	0.573356	0.927489
G3V159;Q9UPZ3-2;Q9UPZ3	HPS5	-3.10401	-2.90525	-2.97693	0.198767	0.0385137	0.650403	0.127079	0.103865	0.393842	-0.0716879	0.10623	0.664504
Q9NY33;G3V1D3;G3V180;F5H8L6;F5GXD5;Q9NY33-2;E9PQ14;E9PPK9;E9PKK8;E9PNX5;E9PQF2	DPP3	3.26362	3.32439	3.39916	0.060777	0.492018	0.879588	0.135543	0.145583	0.45778	0.0747661	0.288496	0.816013
G3V192;P02794;G3V1D1;E9PPQ4;E9PRK8;E9PKY7	FTH1	-1.3621	-1.31435	-1.20634	0.0477447	0.65693	0.912723	0.155754	0.171511	0.487976	0.108009	0.265103	0.797297
G5EA36;P30260;G3V1C4;B4DL80;F6QPS0;E9PLI0;E9PRZ6	CDC27	-0.357379	-0.471889	-0.242446	-0.11451	0.51591	0.886572	0.114933	0.628932	0.821609	0.229443	0.327822	0.836505
G3V1D4;Q9NUP9	LIN7C	0.987193	0.883821	0.953346	-0.103372	0.0223497	0.624988	-0.0338475	0.346467	0.649391	0.0695243	0.108188	0.668185
G3V1K3;Q15165-3;Q15165-1;Q15165;G3XAK4	PON2	-3.1656	-2.9054	-2.9791	0.260202	0.37801	0.843311	0.186501	0.519493	0.76327	-0.0737012	0.835231	0.977779
G3V1K5;Q9NZ52;B7Z456;Q9NZ52-2	GGA3	-0.766323	-0.800051	-0.777009	-0.0337276	0.579052	0.895867	-0.0106857	0.861005	0.938037	0.0230419	0.480122	0.90189
G3V1L9;Q07157;H0YLT6	TJP1	2.09608	2.03865	2.12669	-0.057434	0.568736	0.895867	0.030601	0.747207	0.882036	0.088035	0.0996643	0.661436
O15226;G3V1N1	NKRF	2.19964	2.10574	2.09289	-0.0938939	0.00896155	0.59829	-0.106749	0.00573601	0.131723	-0.0128553	0.478446	0.90189
G3V1N2;P69905	HBA2;HBA1	-1.86722	-1.6071	-1.74365	0.260115	0.20814	0.78151	0.123565	0.604932	0.811451	-0.13655	0.614383	0.936449
Q6N075;G3V1N7;F8VV69;Q6N075-2;F8W8P3	MFSD5	-5.09917	-5.07439	-4.87825	0.02478	0.827839	0.953085	0.220919	0.212936	0.531886	0.196139	0.229999	0.776421
G3V1S1;P19447	ERCC3	0.270571	0.313967	0.323451	0.0433952	0.852134	0.95984	0.0528798	0.822285	0.920758	0.00948464	0.971741	0.998618
Q13617;G3V1S2;Q5T2B7;Q5T2B5;Q5T2B4	CUL2	2.18527	2.1283	2.17067	-0.0569712	0.571422	0.895867	-0.0146	0.884359	0.95014	0.0423712	0.569749	0.927489
G3V1T9;Q9Y580	RBM7	-2.52664	-2.50395	-2.40739	0.0226914	0.72449	0.927025	0.119253	0.0469507	0.292443	0.0965616	0.180492	0.737729
G3V1U8;P51948;H0YJ92;H0YJF2	MNAT1	-1.90137	-1.92228	-2.04685	-0.0209154	0.712876	0.925344	-0.145481	0.0533649	0.308747	-0.124566	0.0680289	0.616545
G3V1U9;Q71U36;F8VXZ4;Q13748;Q13748-2;F8VQQ4;Q6PEY2;F8VWX4;E7ET24	TUBA1A;TUBA3C;TUBA3E	0.450903	0.440854	0.465709	-0.0100494	0.781858	0.941319	0.014806	0.749401	0.883556	0.0248555	0.494757	0.904064
Q8WUH1;G3V1X3;H0YIM9;H0YID9;Q8WUH1-2;H0YHA3;G3V214;H0YHI0	CHURC1;CHURC1-FNTB	-2.61075	-2.49926	-2.64334	0.11149	0.360555	0.838262	-0.0325898	0.779377	0.898902	-0.14408	0.357943	0.850878
G3V286;P25963	NFKBIA	-2.19455	-2.08708	-2.09087	0.107469	0.59684	0.898978	0.103672	0.616384	0.816499	-0.00379607	0.983467	0.998618
G3V2D8;Q68DK2-2;Q68DK2;Q68DK2-4;Q96H43;Q68DK2-3;Q6P995	ZFYVE26	-2.35725	-2.46611	-2.37777	-0.108862	0.577331	0.895867	-0.0205205	0.924883	0.966807	0.0883417	0.593711	0.930716
Q13404;Q13404-7;Q13404-2;Q13404-1;G3V2F7;Q5TGE0;Q13404-6;D6RG00;H0YBX6	UBE2V1;TMEM189	2.20962	2.19238	2.19371	-0.0172476	0.705732	0.923012	-0.0159149	0.703043	0.858962	0.00133274	0.969602	0.997901
G3V2M6;P52630;B4DLC8;G3V268;G3V4F3	STAT2	-3.53584	-3.51176	-3.37759	0.0240795	0.838316	0.957351	0.158245	0.0961847	0.383887	0.134166	0.305658	0.824696
G3V2N2;Q9UIU6	SIX4	-4.5014	-4.59294	-4.55275	-0.0915453	0.505669	0.884762	-0.0513535	0.80035	0.910135	0.0401918	0.819897	0.975564
G3V2S6;Q9Y5K8;H0YJH8;H0YJS0;G3V2V6;G3V559;H0YJ55;G3V5S7;G3V3T8	ATP6V1D	0.402362	0.437936	0.388729	0.0355743	0.581478	0.895867	-0.0136321	0.823078	0.921085	-0.0492064	0.541867	0.916238
P07311;G3V2U7	ACYP1	0.100007	0.0707845	0.00187289	-0.0292229	0.675303	0.915829	-0.0981345	0.372533	0.669668	-0.0689116	0.545914	0.918749
G3V325;O75127;C9J8H9;C9JJT5;F8W7V3;P56134-2;F5H4H2;P56134;C9JU26;C9JQN9;C9JGL8	ATP5J2-PTCD1;PTCD1	-0.943676	-0.810039	-0.930859	0.133637	0.205841	0.78028	0.0128176	0.841574	0.92861	-0.12082	0.217777	0.766934
Q8NHV4;G3V3F1;B4E145;G3V2M9;G3V4L2;G3V2V3	NEDD1	-0.025405	-0.148886	-0.25721	-0.123481	0.144129	0.740243	-0.231805	0.0290637	0.247994	-0.108324	0.0946156	0.650715
G3V4B8;Q96FK6	WDR89	-1.44717	-1.5276	-1.55902	-0.0804256	0.427739	0.860317	-0.111842	0.312185	0.620238	-0.0314165	0.638712	0.939124
G3V4I5;Q9P0R6;G3V368	GSKIP	-1.06296	-1.16206	-1.17523	-0.0990981	0.333789	0.825217	-0.112266	0.50402	0.752617	-0.0131681	0.93819	0.993336
G3V4J3;G3V5B9;G3V5Q5;Q9BU02	THTPA	0.107085	0.208413	0.23578	0.101328	0.304083	0.819479	0.128696	0.120589	0.419519	0.0273676	0.768006	0.966913
G3V5T0;G3V4T6;A6NED0;G3V267;O43708;O43708-2;G3V3B9;G3V5U6	GSTZ1	1.26717	1.32945	1.35213	0.0622766	0.430517	0.860317	0.0849559	0.289076	0.599554	0.0226793	0.691104	0.952462
G3V529;Q9GZR7;F5H4J5;Q4V9L5;F5GYL3;F5H4V3;E7ETZ2	DDX24	2.67317	2.3932	2.1808	-0.279976	0.00315444	0.577491	-0.492372	0.000406528	0.0456786	-0.212396	0.01	0.542131
G3V533;Q6ZMZ3-2;Q6ZMZ3;Q6ZMZ3-3	SYNE3	-3.20091	-3.33329	-3.4005	-0.132379	0.0201618	0.624988	-0.199585	0.099057	0.388531	-0.0672063	0.45497	0.892776
O15320-8;O15320-7;O15320-2;O15320-4;O15320-3;G3XAC5;O15320;G3V599;O15320-6;O15320-5;F8W9E1;Q96RT6;G3V5K6;Q86UF2;G3V3C4;Q8IX94;P0CG41;A4FU28	CTAGE5	0.535616	0.712058	0.780979	0.176442	0.286696	0.81438	0.245362	0.176694	0.493177	0.0689204	0.432346	0.882484
Q9HBF4;G3V5N8;Q9HBF4-2	ZFYVE1	-2.38079	-2.16647	-2.10819	0.21432	0.0261193	0.624988	0.272596	0.319316	0.627032	0.0582764	0.80669	0.971337
G3V5P4;Q9Y281;F8WDN3	CFL2	-2.62304	-2.66796	-2.57169	-0.0449156	0.7307	0.929208	0.0513461	0.691596	0.853741	0.0962616	0.105723	0.66231
Q07866-7;Q07866-6;G3V5R9;Q07866-4;Q07866-9;G5E9S8;Q07866-8;G3V2E7;Q07866-2;Q07866-3;Q07866;F8W6L3;G3V3H3;Q07866-5;F8VTM4;E7EVH7;H0YG16;H0YJU9;H0YJL0;G3V2P7;H0YJT3;H0YGB8;H0YJK1	KLC1	2.6995	2.65334	2.66079	-0.0461609	0.431845	0.860317	-0.0387084	0.533994	0.773972	0.00745243	0.835445	0.977779
G3V5T5;Q86T03;Q86T03-2	TMEM55B	-0.506592	-0.577918	-0.553461	-0.0713264	0.31982	0.821182	-0.0468695	0.573319	0.794475	0.0244569	0.69645	0.952462
P24941;G3V5T9;P24941-2;E7ESI2;G3V317	CDK2	-0.00139162	-0.0312729	-0.196735	-0.0298813	0.518973	0.887756	-0.195344	0.0222351	0.227527	-0.165462	0.0365207	0.599065
P60900;G3V5Z7;G3V295;B4DXJ9;G3V3I1;B4DQR4;G3V3U4;H0YJC4;G3V4S5;G3V2S7	PSMA6	3.59823	3.56112	3.58415	-0.0371089	0.594695	0.898565	-0.0140802	0.833392	0.923289	0.0230288	0.582803	0.928234
G3XA81;Q9BTX1-2;Q9BTX1;B4DZG6;Q9BTX1-4;Q9BTX1-3;A6NEN1	NDC1	-0.144819	-0.0185586	-0.155209	0.12626	0.717524	0.925344	-0.0103902	0.974128	0.987281	-0.136651	0.493814	0.904064
G3XAB3;Q96AE7	TTC17	-4.85369	-4.78905	-4.8699	0.0646383	0.601323	0.898978	-0.0162048	0.912101	0.962052	-0.0808431	0.567334	0.927489
Q6UN15-4;G3XAD6;Q6UN15	FIP1L1	2.46363	2.35552	2.41422	-0.108101	0.108804	0.717382	-0.0494058	0.381841	0.674006	0.0586953	0.135603	0.694623
G3XAE6;Q8IWU5-2;Q8IWU5;Q5JYE2;B1AMP9;H0Y872	SULF2	-0.143861	-0.454001	-0.483445	-0.31014	0.136366	0.740243	-0.339584	0.112129	0.408536	-0.0294438	0.802978	0.970639
P07942;G3XAI2;E7EPA6	LAMB1	1.24555	1.38563	1.43564	0.140088	0.0904538	0.703712	0.190096	0.033863	0.261152	0.0500086	0.503489	0.904064
P26927;G3XAK1	MST1	-1.69284	-1.50197	-1.54019	0.190878	0.678422	0.915829	0.152659	0.736939	0.877783	-0.0382189	0.941392	0.994078
G3XCN9;Q86TS9;G5E9P5	MRPL52	-1.43105	-1.34185	-1.49644	0.089195	0.580065	0.895867	-0.0653951	0.607719	0.812739	-0.15459	0.332851	0.838127
Q6P4E1-2;Q6P4E1;G5E934;H0YMR0;H0YM51;Q6P4E1-3	CASC4	-2.02108	-1.93371	-1.77354	0.0873625	0.684141	0.916684	0.247535	0.199958	0.520104	0.160173	0.39295	0.869838
G5E947;Q9NVH0;C9JLF4	EXD2	0.838852	0.859473	0.940526	0.0206211	0.862804	0.961536	0.101674	0.371004	0.668377	0.0810527	0.409494	0.876069
G5E980;P32121-2;P32121;P32121-3;Q59EM5	ARRB2	-1.31036	-1.26822	-1.2701	0.0421368	0.377257	0.843311	0.0402534	0.396603	0.685798	-0.00188341	0.950188	0.995935
G5E9A6;P51784;Q5JXD3	USP11	-1.1508	-1.18572	-1.25102	-0.0349186	0.746134	0.932148	-0.100222	0.27112	0.586039	-0.0653037	0.522351	0.910103
G5E9B2;P50990;B4DEM7;B4DQH4	CCT8	4.50896	4.41751	4.38973	-0.0914521	0.273651	0.807392	-0.119231	0.0210254	0.223643	-0.0277791	0.698487	0.952462
G5E9C2;Q15653-2;Q15653;Q59EM7	NFKBIB	-0.647608	-0.709912	-0.66071	-0.0623044	0.619362	0.900578	-0.0131024	0.897759	0.956717	0.0492019	0.669019	0.95049
G5E9E2;Q5J9I4;P29372-2;P29372;A2IDA3	MPG	0.865937	0.882142	0.861652	0.016204	0.855056	0.960575	-0.00428563	0.962397	0.983763	-0.0204897	0.826499	0.975762
G5E9F3;Q9Y6J0;C9JT60;C9J068;F5H5W5;B5MEB3	CABIN1	-1.81705	-1.65232	-1.5894	0.164732	0.506589	0.884816	0.227646	0.1723	0.488587	0.0629135	0.804497	0.970639
G5E9G4;Q9ULT0;Q2T9J9;H0Y4M0	TTC7A	-2.63997	-2.59402	-2.64767	0.0459481	0.507314	0.884816	-0.00770779	0.951478	0.978812	-0.0536559	0.667088	0.95049
G5E9G5;Q9BV36-2;Q9BV36;Q9BV36-3;B4DKW7;C9JKV5;C9JI01	MLPH	-0.142036	-0.459974	-0.461626	-0.317938	0.0223001	0.624988	-0.31959	0.0812406	0.360257	-0.00165249	0.988933	0.998792
G5E9K5;Q6P0N0;Q6P0N0-2;C9J2Q8	MIS18BP1	-4.26902	-4.12778	-4.06696	0.141246	0.183649	0.76734	0.202065	0.0703896	0.343156	0.0608188	0.432083	0.882484
G5E9K7;O95251;E7EUP3;G3V125;O95251-2;O95251-3;E7ER15;D6RFZ5	KAT7	0.380022	0.31885	0.282754	-0.061172	0.0881339	0.703712	-0.0972681	0.0347093	0.262172	-0.0360961	0.265323	0.797297
H0YHQ2;H0YHK6;G5E9L6;Q9NPR9	GPR108	-0.442103	-0.432543	-0.360852	0.0095596	0.887353	0.971444	0.0812507	0.300468	0.609842	0.0716911	0.124579	0.678404
Q9H8V3-2;Q9H8V3;G5E9L8;Q9H8V3-3;C9JDB4	ECT2	-1.68972	-1.99507	-2.3083	-0.30535	0.0503369	0.662036	-0.61858	0.00466472	0.118233	-0.31323	0.0465223	0.613067
G5E9M5;Q12906;Q12906-4;Q12906-6;Q12906-5;Q12906-2;Q12906-3;C9JFV5;B4DFG4	ILF3	3.66375	3.61131	3.68765	-0.0524409	0.430168	0.860317	0.023896	0.73309	0.876398	0.0763369	0.191912	0.747598
G5E9M8;P08047	SP1	0.429479	0.597279	0.367057	0.1678	0.519482	0.88802	-0.0624222	0.80043	0.910135	-0.230222	0.0421934	0.613067
H0YEI0;G5E9N9;Q02833-2;Q02833	RASSF7	-3.50004	-3.10541	-3.24078	0.394632	0.188862	0.771697	0.259255	0.188579	0.507878	-0.135377	0.613971	0.936449
P52306;G5E9P9;E9PH06;P52306-2;Q499L7;H0Y8M2;H0Y9J0;D6RHH8;D6REZ0	RAP1GDS1	1.34348	1.29254	1.25754	-0.0509438	0.46776	0.872541	-0.0859475	0.250319	0.567409	-0.0350037	0.415272	0.877787
O75534;G5E9Q2;O75534-2;E9PGZ0;E9PLT0;E9PLD4;E9PNG3;E9PKN4;E9PJK7	CSDE1	3.83382	3.54563	3.33232	-0.288194	0.0266632	0.624988	-0.501503	0.010564	0.169951	-0.213309	0.0015807	0.476116
Q15642-4;Q15642-2;Q15642-3;G5E9U1;Q15642;Q15642-5	TRIP10	-0.276126	-0.193778	-0.142047	0.0823478	0.461817	0.871048	0.134079	0.264507	0.580831	0.0517307	0.398556	0.872548
G5E9V1;Q92734;Q05BK6;C9JJP5;C9JUE0;C9JTY3	TFG	2.78218	2.75748	2.81533	-0.0246929	0.734075	0.930229	0.0331515	0.657811	0.834376	0.0578444	0.0754936	0.622557
G5E9W7;G5E9V5;P82650;Q9H3I1;C9J5D8;E9PGX2	MRPS22	1.6089	1.64698	1.65411	0.0380791	0.395409	0.849599	0.0452123	0.353142	0.656791	0.00713325	0.870536	0.985648
G8JLB2;G5E9Y2;Q9NQW7-2;Q9NQW7;Q5T6H7;Q5T6H2;Q5T6H3	XPNPEP1	1.53671	1.49244	1.56276	-0.0442712	0.72623	0.927794	0.0260448	0.828601	0.922202	0.070316	0.367618	0.855753
G5E9Z2;Q96KA5-2;Q96KA5	CLPTM1L	0.386824	0.521451	0.591557	0.134626	0.369158	0.843311	0.204733	0.364185	0.6651	0.0701067	0.758923	0.966218
Q8WUR7;G5EA00;F5GX92;F8WD31	C15orf40	-1.82448	-1.76588	-1.76729	0.0585994	0.426021	0.860317	0.0571918	0.422186	0.701938	-0.0014076	0.977906	0.998618
G5EA37;Q5MNZ9-2;Q5MNZ9	WIPI1	-2.83626	-2.79424	-2.70411	0.0420191	0.474675	0.872854	0.132142	0.237405	0.556671	0.0901228	0.398817	0.872548
Q53SF7-4;Q53SF7-3;Q53SF7-2;Q53SF7;G8JL86;C9J8C4	COBLL1	-0.243281	-0.172546	-0.114915	0.0707351	0.461154	0.871048	0.128366	0.243491	0.563533	0.0576312	0.336751	0.840442
Q06787-8;Q06787-5;G8JL90;Q06787-3;Q06787	FMR1	-2.75914	-2.83893	-2.91776	-0.0797955	0.488546	0.878425	-0.158625	0.277767	0.591679	-0.0788298	0.565468	0.927489
Q9Y6X3;G8JL95	MAU2	-1.14157	-1.03649	-0.893775	0.105084	0.153462	0.740353	0.247798	0.0160786	0.20683	0.142714	0.0510258	0.613067
P60660-2;G8JLA2;F8W1R7;G3V1V0;B7Z6Z4;F8VPF3;F8VZV5;F8VZU9;F8W180;H0YI43;F8VXL3;P05976-2;F8W1I5;P05976;P08590;P14649	MYL6	-0.630968	-0.448959	-0.330823	0.182009	0.120434	0.728527	0.300145	0.0226222	0.229554	0.118136	0.243168	0.78303
P31943;G8JLB6;E9PCY7;H0YB39;D6RBM0;H0YBD7;E5RGV0;D6RIT2;E7EN40;D6RIU0;D6RAM1;D6R9T0;D6RFM3;D6RDU3;D6RJ04;D6RIH9;E7EQJ0;H0YBG7;D6RDL0;F5GZT4;E5RGH4;D6RF17;H0YAQ2;D6R9D3;E5RJ94;H0YBK1	HNRNPH1	3.69306	3.695	3.65387	0.00193492	0.973375	0.991839	-0.0391897	0.444404	0.717422	-0.0411246	0.364195	0.854137
G8JLD3;Q8IUD2-3;Q8IUD2;Q8IUD2-4;F5H185;Q8IUD2-2;G8JLM9;F5H327;Q8IUD2-5;G8JLA4;F5GZU8	ERC1	-1.12478	-1.18044	-1.16512	-0.055667	0.139599	0.740243	-0.0403455	0.367642	0.666836	0.0153215	0.675669	0.95049
Q96RR4-5;G8JLD8;Q96RR4-3;Q96RR4-6;Q96RR4-2;Q96RR4-4;Q96RR4-7;Q96RR4;Q8IZW1;F5H360;F5H4I7;F5GZ00	CAMKK2	-0.233055	-0.272351	-0.275589	-0.0392965	0.501546	0.884537	-0.0425349	0.477807	0.740095	-0.00323833	0.925809	0.9923
G8JLE5;Q9BVW5	TIPIN	-1.74409	-2.14577	-2.67966	-0.401685	0.00833338	0.59829	-0.935571	0.000941751	0.0693321	-0.533886	0.000722149	0.476116
O75410-7;G8JLK4;O75410;O75410-2;E7EVI4;E7ET87;O75410-3;H0YAY0;O75410-5;O75410-4;O75410-6;H0YBT8;E5RFM9;B4E3H6;E7ES82;O75410-8;E5RJU4;E5RIP3;E5RJG6	TACC1	1.00456	1.15377	1.25589	0.14921	0.262213	0.806513	0.25133	0.0676048	0.339695	0.10212	0.35478	0.850215
G8JLM6;P49848-2;P49848;C9JFL8;C9JTY6;F8WEJ7;E5RKA5;C9J7C4;C9JIS2;E5RHA1;C9J088;C9JHQ8	TAF6	-0.0090679	-0.0704187	-0.16242	-0.0613508	0.11451	0.72499	-0.153352	0.182046	0.499309	-0.0920016	0.353167	0.85005
G8JLQ3;P78537-2;P78537;F8W099;F8W606;F8W036;F8VP73	BLOC1S1	-0.261555	-0.29857	-0.315735	-0.0370148	0.57078	0.895867	-0.0541796	0.517677	0.762132	-0.0171648	0.794675	0.970639
Q9UGI8;H0Y2M4;Q9UGI8-2;F8W7T0;F8WDI4;B7Z6L5	TES	1.9985	1.98573	2.04328	-0.0127738	0.749429	0.932148	0.0447792	0.36913	0.667828	0.057553	0.162459	0.717885
H0Y2Q1;Q96FX7	TRMT61A	-3.95194	-3.95992	-4.10178	-0.00797291	0.738655	0.932055	-0.149834	0.0283751	0.245569	-0.141861	0.0310474	0.599065
H0Y2S9;H0Y7E2	MPRIP	-2.44562	-2.39902	-2.2179	0.0465909	0.66727	0.914578	0.227713	0.0955774	0.382767	0.181122	0.0578575	0.614888
Q6IAN0;H0Y2T3	DHRS7B	0.871389	1.16479	1.14914	0.293397	0.440936	0.86221	0.277753	0.460766	0.727834	-0.0156442	0.859412	0.980487
H0Y2Z7;Q6ZW49-4;Q6ZW49-3;Q6ZW49-1;Q6ZW49;Q6ZW49-2	PAXIP1	-0.283026	-0.33095	-0.396975	-0.0479241	0.0290693	0.624988	-0.113949	0.0678871	0.339894	-0.0660244	0.186591	0.745748
H0Y360;Q01433;Q01433-2;E9PNG0;Q01433-3;Q01433-4;H0YCL9;E9PJF6;E9PIJ1;H0YF16	AMPD2	1.54948	1.52474	1.60317	-0.0247337	0.751625	0.932148	0.053691	0.512776	0.759052	0.0784247	0.17128	0.723075
H0Y3A6;A4FUP2;H0YEJ9;H0Y308;P28347;H0YE88;Q15561;Q99594;H0YGS2;Q15562;H0YCZ6;H0Y7B0;H0YG62	TEAD1;TEAD4;TEAD3;TEAD2	-1.19678	-0.912985	-0.918976	0.283797	0.241788	0.792515	0.277806	0.247249	0.564887	-0.00599139	0.835557	0.977779
Q93009;H0Y3G8;F5H8E5;B7Z7T5;F5H2X1	USP7	2.79212	2.70916	2.74021	-0.0829634	0.281448	0.809371	-0.0519069	0.465887	0.731698	0.0310565	0.470771	0.897253
Q9H0E2;H0Y3H1;F2Z2Y8;E7EN89;E9PNS3;E9PQ25;B3KXC6;B3KR28;E9PP67	TOLLIP	1.07805	1.15002	1.19977	0.0719649	0.291239	0.81438	0.121717	0.14871	0.460666	0.0497524	0.470369	0.897253
H0Y3N1;O95376	ARIH2	-1.22255	-1.23494	-1.43506	-0.0123929	0.857346	0.960575	-0.212516	0.448155	0.720073	-0.200123	0.472068	0.898849
Q6NUK4;H0Y3Y8;Q6NUK4-2	REEP3	-0.938247	-0.63569	-0.760077	0.302556	0.136511	0.740243	0.17817	0.112382	0.408825	-0.124386	0.449934	0.892315
Q99836;H0Y4G9;B4DQ72;E9PGG5;Q99836-2;B4DQ60	MYD88	-1.23041	-1.13548	-1.10458	0.0949335	0.218503	0.791961	0.125833	0.110938	0.405709	0.0308991	0.684836	0.951408
H0Y4U5;Q14CM0	FRMPD4	-2.93972	-2.95849	-2.86454	-0.0187729	0.875504	0.965909	0.0751827	0.340372	0.644735	0.0939557	0.453128	0.892343
H0Y5L4;H0Y5F2;Q5SNV9;Q5SNV9-2	C1orf167	-3.4748	-3.76031	-3.36026	-0.285515	0.438461	0.862052	0.114539	0.73962	0.878739	0.400054	0.296342	0.821111
H0Y5F4;Q8WV93	LACE1	-2.64465	-2.94539	-3.00185	-0.300746	0.409892	0.857032	-0.357205	0.286428	0.599227	-0.056459	0.843485	0.977779
H0Y614;P61960	UFM1	-1.4774	-1.46862	-1.67101	0.00877673	0.959288	0.986446	-0.193611	0.374367	0.669668	-0.202387	0.383406	0.864909
H0Y6I0;Q13439-4;Q13439;Q13439-3;F8W8Q7;C9JHJ5;E7EVX2	GOLGA4	2.578	2.56192	2.60868	-0.0160758	0.682511	0.916684	0.0306762	0.541321	0.778831	0.046752	0.396381	0.871385
Q02447-4;Q02447-3;Q02447-5;H0Y6K5;Q02447-6;H0Y7L6;Q02447-2;Q02447	SP3	-1.98227	-1.79165	-1.90096	0.190624	0.268292	0.807069	0.0813135	0.596665	0.808113	-0.10931	0.210487	0.764992
H0Y714;Q96G21;E7ENR5;B8ZZ47;B9A008;F8WCN0	IMP4	-1.68175	-1.69126	-1.68435	-0.00951002	0.898537	0.97515	-0.00260413	0.969259	0.985245	0.00690589	0.923246	0.9923
H0Y7P7;Q9UG56-2;Q9UG56;B1AKM8;B1AKM6;F5GYC6	PISD	-2.08218	-1.99225	-2.03811	0.0899315	0.249077	0.799448	0.044073	0.549586	0.782772	-0.0458585	0.353612	0.85005
H0Y818;P40692;H0Y3I0;E9PCU2;F5H745;E9PEB4;B4DI13;B7Z821;F5H6L5	MLH1	-0.761568	-0.858471	-1.00458	-0.0969028	0.101007	0.711228	-0.24301	0.0147565	0.201808	-0.146107	0.0572724	0.614569
Q9NZJ7-2;Q9NZJ7;H0Y8C3;Q5TDC2;F8W7H0;Q9NZJ7-3;B4E0C5	MTCH1	-0.971809	-0.942198	-0.946531	0.0296116	0.757812	0.935556	0.0252783	0.821468	0.920758	-0.00433333	0.964089	0.997191
O43598;H0Y8X4;O43598-2	DNPH1	0.400707	0.67656	0.416084	0.275853	0.0931378	0.703712	0.0153773	0.836744	0.925238	-0.260476	0.101841	0.661436
Q8N4T8-2;H0Y962;Q8N4T8	CBR4	-1.23574	-1.09943	-1.12235	0.136314	0.115756	0.726179	0.113393	0.166036	0.483169	-0.0229211	0.607825	0.934152
H0Y9P9;Q9H8P0	SRD5A3	-3.85053	-3.51358	-3.66201	0.336948	0.255315	0.804712	0.188517	0.479747	0.741323	-0.14843	0.191858	0.747598
Q96EY4;H0Y9X1;D6RA57;D6RE67;D6RC31	TMA16	0.0752578	-0.0447568	-0.132157	-0.120015	0.34116	0.829716	-0.207415	0.0902143	0.373026	-0.0874	0.422804	0.879554
H0YA52;Q9H0N5	PCBD2	-1.81895	-1.83997	-1.59443	-0.021013	0.945288	0.98299	0.224526	0.457063	0.727103	0.245539	0.446983	0.890751
H0YA80;P63146;H0Y9V2	UBE2B	-0.796104	-0.967341	-0.976224	-0.171237	0.00129006	0.527455	-0.18012	0.0514447	0.303858	-0.00888288	0.868393	0.984857
Q9H204;H0YAA8	MED28	-1.66468	-1.70754	-1.78908	-0.0428523	0.633917	0.905499	-0.124397	0.181653	0.499309	-0.0815449	0.264091	0.797297
P03952;H0YAC1;C9IYG8;C9JCT1;C9J075;E7EQA8;E9PBC5	KLKB1	-1.63005	-1.58274	-1.44701	0.0473045	0.932794	0.979765	0.183037	0.738004	0.878255	0.135733	0.823298	0.975564
H0YAN8;O15013-7;O15013-4;O15013-5;O15013-6;O15013	ARHGEF10	-3.45208	-3.44703	-3.45283	0.00505478	0.961699	0.987331	-0.000750783	0.991641	0.99547	-0.00580556	0.960794	0.997191
H0YAP0;Q96GY0	ZC2HC1A	-2.25104	-2.27727	-2.26995	-0.0262289	0.702578	0.922957	-0.0189038	0.719503	0.868689	0.00732508	0.890814	0.988038
Q7LG56;H0YAV1;B4E2N4;Q7LG56-2;Q7LG56-3;Q7LG56-5	RRM2B	-1.67652	-1.72502	-1.57712	-0.0484941	0.618052	0.900578	0.0993978	0.245	0.563831	0.147892	0.164599	0.720317
H0YB13;O76061	STC2	-2.41665	-3.249	-3.807	-0.832353	0.000387738	0.527455	-1.39035	0.000193853	0.0444212	-0.558001	0.00608551	0.492792
H0YBI6;Q86VQ6;H0YBQ0	TXNRD3	-2.97484	-3.00083	-2.97331	-0.0259905	0.622926	0.900774	0.0015316	0.973131	0.986953	0.0275221	0.426191	0.881126
H0YBN0;Q8NEZ2-2;Q8NEZ2	VPS37A	-3.56334	-3.56354	-3.50895	-0.000200305	0.997104	0.998545	0.0543948	0.246107	0.563848	0.0545951	0.367433	0.855753
H0YBS1;Q75QN2-2;Q75QN2;H0YC12;E5RJL5;E5RJF0;H0YBQ1;E5RIN8;E5RG48	INTS8	-0.17772	-0.226558	-0.148687	-0.048838	0.317163	0.821182	0.0290337	0.329713	0.633914	0.0778717	0.15535	0.714075
H0YD03;Q96QF0-8;Q96QF0-3;Q96QF0-4;Q96QF0-2;Q96QF0;F8VTR6;H0YI02	RAB3IP	-3.18933	-3.15966	-3.12441	0.0296682	0.536848	0.893544	0.0649257	0.193532	0.514125	0.0352576	0.324943	0.83429
Q8WXA3-2;H0YD93;Q8WXA3-3;Q8WXA3;B4DFR0;E9PH33;Q8WXA3-4;Q5TC51	RUFY2	-0.0704704	0.132289	0.00832349	0.202759	0.304177	0.819479	0.0787939	0.624067	0.820183	-0.123965	0.34079	0.843088
H0YDF9	SCRIB	-3.99788	-4.04025	-4.04094	-0.0423624	0.645495	0.911571	-0.0430582	0.634846	0.824357	-0.000695792	0.982035	0.998618
H0YDS9	NASP	-4.234	-4.31812	-4.68108	-0.0841159	0.69681	0.921487	-0.447084	0.039264	0.273354	-0.362968	0.148005	0.710883
Q96D71-2;H0YDT0;Q96D71-3;Q96D71;E9PMG1;H0YCR2;H0YE89;F2Z3L2;H0YCF0;B4DQQ8;Q8NFH8-3;Q8NFH8-2	REPS1	0.953727	0.887315	0.896548	-0.0664124	0.467496	0.872541	-0.0571796	0.51919	0.763016	0.00923282	0.752396	0.966218
H0YDU8;P53041;B4DDZ8;A8MU39;E7EU14	PPP5C	2.43513	2.37579	2.35639	-0.0593348	0.0334073	0.639358	-0.0787401	0.0164488	0.207677	-0.0194053	0.397951	0.872007
H0YE28;Q8IZQ5	C11orf31;SELH	-0.691556	-0.674377	-0.730547	0.0171784	0.702352	0.922957	-0.0389913	0.578617	0.796711	-0.0561697	0.446415	0.890469
H0YEB6;O60232;G3V1B8;H0YEK1;E9PN57;E9PK41	SSSCA1	0.911629	0.841864	0.809442	-0.0697649	0.199553	0.78028	-0.102187	0.102924	0.39182	-0.0324225	0.394995	0.870417
H0YEL0;O14893-3;O14893-2;O14893;G5EA29;H0YDP6	GEMIN2	-0.78577	-0.817506	-0.813797	-0.0317358	0.651872	0.912723	-0.0280272	0.613965	0.815694	0.00370856	0.947136	0.995553
H0YEQ6;Q9GZQ3;E9PJE4	COMMD5	-7.96822	-3.99867	-4.05955	3.96955	0.433892	0.860935	3.90867	0.439838	0.715547	-0.0608769	0.584338	0.928234
H0YFU2;Q8IY47	KBTBD2	-1.9107	-1.93856	-1.85825	-0.0278574	0.844076	0.958076	0.0524507	0.746653	0.882036	0.0803081	0.549839	0.922437
P08107;H0YG33;F8VZJ4;F5H1D3;F5GZ62;E7EQL7;E7EP94;Q5SP16;E7EP11;C9IYI3	HSPA1A	5.49867	5.50907	5.54614	0.0103967	0.900935	0.975714	0.0474619	0.518031	0.762423	0.0370652	0.607108	0.933983
Q01130;H0YG49;Q8NAK9;F5GYB8	SRSF2;SFRS2	0.326762	0.344499	0.264009	0.0177361	0.780628	0.940853	-0.0627536	0.324059	0.629695	-0.0804897	0.159114	0.71455
H0YGC0;P52756;Q59HE6;REV__Q59HE6;REV__H0YGC0;REV__P52756	RBM5	-1.16968	-1.17572	-1.17495	-0.00604285	0.843081	0.957935	-0.00527387	0.835421	0.924473	0.00076898	0.983432	0.998618
H0YGT3;P11474-2;P11474	ESRRA	-1.42915	-1.51194	-1.53107	-0.0827932	0.297997	0.81438	-0.101915	0.215227	0.53475	-0.0191221	0.684603	0.951408
H0YHE2;Q8WYA0;Q8WYA0-3;H0YIR4;Q8WYA0-4;F8W1J4	IFT81	-4.26222	-4.4903	-4.66448	-0.228087	0.0973954	0.703712	-0.402261	0.0766712	0.354471	-0.174174	0.326091	0.83429
H0YHG0;P82979;F8VZQ9;H0YHH1;H0YIP3;H0YHR6;H0YG29	SARNP	2.06472	1.99002	1.98617	-0.0747045	0.123931	0.730787	-0.0785552	0.107662	0.400956	-0.00385073	0.877778	0.987016
H0YI46;Q9BY43;E9PQI5;E9PQ80;H0YI89	CHMP4A	-2.24628	-2.41466	-2.23491	-0.168383	0.359652	0.838262	0.0113632	0.943581	0.975917	0.179746	0.1786	0.735375
H0YIU2;H0YIK3;Q3T906	GNPTAB	-1.78231	-1.81334	-1.7892	-0.0310356	0.816301	0.950728	-0.00689125	0.955937	0.980087	0.0241443	0.869034	0.984939
H0YIV4;P55209;F8W020;F8VY35;B3KNT8;F8W0J6;F5H4R6;F8VXI6;F8VUX1;F5H1X5;F8VVB5	NAP1L1	2.53572	2.35665	2.26216	-0.179075	0.0512517	0.662036	-0.27356	0.0125237	0.184822	-0.0944853	0.0400717	0.612585
H0YIV9;F8VRU3;O43716	GATC	-3.176	-3.17934	-3.20149	-0.00333935	0.984933	0.995882	-0.0254881	0.891729	0.95459	-0.0221488	0.896591	0.988288
H0YJ17;Q8NEJ9-2;Q8NEJ9;G3V4G1	NGDN	1.04458	0.955928	0.890462	-0.0886501	0.0861804	0.703712	-0.154116	0.0533294	0.308747	-0.0654661	0.29539	0.821111
H0YJH7	TMPO	-3.92785	-3.28983	-3.45841	0.638018	0.180384	0.765121	0.46944	0.346986	0.649561	-0.168578	0.638389	0.939124
H0YNG3;H0YK72;P67812;H0YK83;H0YNX5;H0YNA5;H0YKT4	SEC11A	-0.633032	-0.433317	-0.623402	0.199715	0.371772	0.843311	0.00962964	0.963557	0.983994	-0.190085	0.145965	0.707438
H0YNI0;H0YKN5;Q9GZN2;F8VXG3;F8VYL4;F8VW34;F8W1J9;F8VX54;F8VZH2;F8VWK5;F8VUY0;F8VVS9;A6NE42;Q15583-2;F8VZB6;Q15583	TGIF2;TGIF1	-4.41785	-4.57422	-4.32658	-0.156364	0.633041	0.904943	0.0912767	0.72223	0.870404	0.247641	0.392548	0.869838
H0YL53	PRC1	-2.81178	-3.45757	-4.06477	-0.645784	0.019806	0.624988	-1.25299	0.00019772	0.0444212	-0.607202	0.0201687	0.573082
Q9NPI6;H0YLN1;H0YLY1	DCP1A	-0.835721	-0.805196	-0.685498	0.0305242	0.865322	0.961846	0.150223	0.410368	0.695061	0.119699	0.269334	0.799264
H0YLN8;Q96QT4	TRPM7	-3.90775	-3.70424	-3.80898	0.203507	0.0566598	0.666603	0.098773	0.288263	0.599304	-0.104734	0.243198	0.78303
H0YMB3;H0YLV5;Q9P2T1;Q9P2T1-2;Q6PKC0;H0YNJ6;Q86T14;H0YK13;H0YK71;H0YN22;H0YLB8;H0YMW6;H0YNS9;H0YMR9;H0YMV5;H0YNH0;P36959;H0YL68;H0YKE1;H0YMG3;H0YKK3;H0YN74	GMPR2	0.724488	0.721752	0.757368	-0.00273615	0.963606	0.988595	0.03288	0.602123	0.809885	0.0356162	0.122249	0.67774
Q13948;H0YMA9;Q13948-2;H0YL76;G3V1Z6;H0YMK9	CUX1	-2.24767	-2.2598	-2.18563	-0.0121247	0.819113	0.950728	0.0620392	0.189277	0.508357	0.0741639	0.251941	0.786819
Q71UM5;H0YMV8;C9JLI6	RPS27L	-2.49918	-2.34921	-2.40108	0.149964	0.0408233	0.65485	0.0980981	0.487165	0.745713	-0.0518658	0.695887	0.952462
H0YNW7;H0YND6;Q96F32;O14775-3;O14775-2;O14775	GNB5	-5.20312	-5.25199	-5.24615	-0.048871	0.841002	0.957935	-0.0430259	0.775361	0.898341	0.00584506	0.978482	0.998618
H0YNK8;Q5J8M3-2;Q5J8M3;H0YK61;H0YNK0;H0YLP8;Q5J8M3-3;H0YMH5;H0YLG4	EMC4	-0.622278	-0.461699	-0.43174	0.160579	0.406486	0.85527	0.190538	0.342012	0.645545	0.029959	0.727356	0.963153
P29590-4;P29590-2;P29590-5;P29590-9;P29590-3;P29590-8;H2N333;P29590;P29590-12;P29590-13;P29590-11;P29590-14;P29590-10;E9PBR7;F8W9X2	PML	0.734328	0.811602	0.914842	0.0772737	0.0877131	0.703712	0.180514	0.0975349	0.386378	0.10324	0.231709	0.778639
O00124-3;O00124;O00124-2	UBXN8	-2.68926	-2.67286	-2.74874	0.0164089	0.833661	0.955049	-0.0594711	0.542937	0.779333	-0.0758801	0.338313	0.840757
O00148;Q8N5M0;B1Q2N1;F6V772;F6QYI9;F6R6M7;H0Y6J9;H0Y6Y9;F6QWI5;F6U6E2;F6S2B7;F6SXL5;E7EMX2	DDX39A;DDX39	3.32602	3.28369	3.30889	-0.0423298	0.388225	0.844433	-0.0171244	0.675752	0.844329	0.0252054	0.529801	0.911163
O00151	PDLIM1	1.42453	1.52971	1.55997	0.105186	0.121431	0.728546	0.135438	0.0398602	0.275865	0.0302521	0.606153	0.933983
O00154-6;O00154-4;O00154-5;O00154;B4DUX0;O00154-2;O00154-3;F5GWE2;Q6ZUV0	ACOT7	0.758138	0.684779	0.679967	-0.0733592	0.473341	0.872854	-0.0781713	0.40795	0.693661	-0.00481217	0.956135	0.996797
O00161;O00161-2	SNAP23	1.0197	1.03399	1.10789	0.014297	0.889767	0.972119	0.0881884	0.359098	0.66117	0.0738914	0.41035	0.876069
O00165;O00165-2;O00165-5;O00165-3;E9PIQ7;O00165-4;Q5VYD6;E9PEY2;O00165-6	HAX1	-2.02189	-1.98176	-1.99001	0.0401313	0.499872	0.883572	0.0318834	0.599179	0.809307	-0.00824797	0.811313	0.972744
O00170;E9PMH2;E9PPD7	AIP	0.542068	0.549719	0.552119	0.00765068	0.858037	0.960575	0.0100509	0.833562	0.923289	0.00240022	0.96519	0.997191
O00178;F5H716;B0QY59;E9PBK9	GTPBP1	-1.06502	-1.06383	-1.11687	0.00119177	0.979075	0.994609	-0.0518541	0.18626	0.505353	-0.0530459	0.325881	0.83429
O00180	KCNK1	-3.32832	-3.22042	-3.18079	0.107903	0.280529	0.807919	0.147528	0.300323	0.609842	0.0396255	0.731376	0.96329
O00186	STXBP3	2.35413	2.37202	2.4284	0.0178827	0.697056	0.921487	0.074271	0.164186	0.480656	0.0563883	0.126324	0.680324
O00194;P51159-2;P51159	RAB27B	-0.438281	-0.264752	-0.0966003	0.173529	0.225908	0.792515	0.34168	0.0181161	0.213195	0.168152	0.225155	0.772252
O00204-2;O00204	SULT2B1	0.457969	0.560496	0.405284	0.102526	0.144273	0.740243	-0.0526852	0.364953	0.66537	-0.155212	0.04562	0.613067
O00220	TNFRSF10A	-3.14933	-3.40297	-3.90021	-0.253637	0.358527	0.838262	-0.750877	0.020793	0.222749	-0.49724	0.100434	0.661436
O00231	PSMD11	3.38754	3.31997	3.35714	-0.0675738	0.509035	0.886167	-0.0304008	0.749105	0.883386	0.037173	0.403285	0.874547
O00232;A6NP15	PSMD12	2.92959	2.84044	2.67733	-0.0891479	0.145914	0.740243	-0.252255	0.259929	0.577332	-0.163107	0.423671	0.879643
O00233;F5H5V4;F5GX23;F8W7V8;O00233-2;F5H169;F5H182;F5H7X1;G3V1Q6	PSMD9	1.06448	1.00244	1.02291	-0.062036	0.308917	0.821182	-0.0415672	0.506344	0.754938	0.0204689	0.60364	0.933029
O00255-3;O00255-2;O00255;E7EN32;Q9GZQ5;E7ENS2;E7EPR4;E7ET29;E7ENY6	MEN1	-0.0512815	-0.0278321	-0.26169	0.0234494	0.332133	0.824698	-0.210408	0.417547	0.699296	-0.233857	0.376921	0.861931
O00257;F8WCW6;O00257-3	CBX4	-1.78162	-1.72028	-1.87299	0.0613458	0.514292	0.886305	-0.0913621	0.316699	0.624321	-0.152708	0.0738169	0.616545
O00264;B7Z1L3	PGRMC1	0.832057	0.995887	0.954227	0.16383	0.471889	0.872854	0.122171	0.573942	0.794475	-0.0416599	0.757544	0.966218
O00267-2;O00267;B4DJK4	SUPT5H	2.62274	2.58252	2.60522	-0.0402211	0.617063	0.900578	-0.0175187	0.812731	0.915809	0.0227024	0.662892	0.949136
Q5TBP5;O00268	TAF4	-0.153227	-0.0994494	0.0103825	0.0537772	0.835308	0.955407	0.163609	0.540654	0.778536	0.109832	0.726562	0.963153
O00273	DFFA	1.36792	1.28359	1.33788	-0.084332	0.305263	0.819495	-0.0300355	0.707355	0.860853	0.0542964	0.331281	0.838127
O00273-2	DFFA	-4.61543	-4.17144	-4.31342	0.443992	0.0958817	0.703712	0.302009	0.231037	0.551166	-0.141983	0.571252	0.927489
O00287	RFXAP	-3.57128	-3.42887	-3.40803	0.142407	0.280401	0.807919	0.163242	0.294365	0.605589	0.0208347	0.897346	0.988288
O00291;E7ES17	HIP1	-0.358656	-0.313143	-0.354805	0.0455134	0.800673	0.945019	0.00385114	0.979775	0.98992	-0.0416622	0.788325	0.970639
O00299	CLIC1	2.55167	2.56057	2.64738	0.00889669	0.916853	0.978954	0.0957126	0.320455	0.627302	0.0868159	0.0734506	0.616545
O00330;E9PB14;E9PBP7;H0YD97;E9PLU0;E9PRI6	PDHX	1.4488	1.51335	1.5167	0.0645486	0.445695	0.862212	0.0678958	0.416944	0.699296	0.00334724	0.96477	0.997191
O00391-2;O00391	QSOX1	-2.32242	-2.11819	-2.15393	0.204227	0.0998441	0.708591	0.168485	0.147428	0.459402	-0.0357414	0.497428	0.904064
O00399;E5RIK5;E5RGW9;E5RFU3;E5RK00	DCTN6	-4.44365	-3.97	-3.81523	0.473653	0.393411	0.849208	0.628421	0.288037	0.599304	0.154769	0.0982063	0.660158
O00400	SLC33A1	-0.594203	-0.546963	-0.493982	0.0472394	0.811377	0.948226	0.10022	0.596248	0.808109	0.052981	0.697308	0.952462
O00401	WASL	1.50474	1.52776	1.55287	0.0230155	0.568414	0.895867	0.0481313	0.249712	0.566626	0.0251158	0.600753	0.93143
O00410;O00410-3;H0Y8C6;B4E0R6;E7ETV3;E7EQT5;E7EV12;C9JZD8;C9JQT6;E7ESA1;E7ESZ1;E7EWK4;E7EX05;E7ETV8;C9JXE0;C9J5I6;C9J875	IPO5	3.0818	2.97491	2.89955	-0.106885	0.0661031	0.689556	-0.182253	0.0191161	0.216908	-0.0753675	0.00394088	0.476116
O00418	EEF2K	-0.445782	-0.351062	-0.199249	0.0947205	0.818028	0.950728	0.246533	0.537328	0.777048	0.151812	0.738408	0.964609
O00422	SAP18	1.08916	0.980869	0.968078	-0.108289	0.0221065	0.624988	-0.121081	0.0415881	0.279798	-0.0127914	0.758871	0.966218
O00429;O00429-2;O00429-4;O00429-5;O00429-6;F8W8D1;G8JLD5;B4DGC9;G8JL97;F8VZ52;F8W1W3;B4DDQ3;B4DPZ9;F8VUJ9;H0YHY4;F8VR28;F8VYL3;H0YI79	DNM1L	1.61833	1.69196	1.75838	0.0736321	0.493819	0.879588	0.140049	0.236178	0.555877	0.0664169	0.506138	0.904724
O00443;F5H2B0;F5H5W9;B4E2G4;E9PPP3	PIK3C2A	0.459022	0.423481	0.463389	-0.0355408	0.606419	0.899891	0.00436756	0.951848	0.978812	0.0399084	0.406296	0.876069
O00459;E9PFP1	PIK3R2	-1.2704	-1.21666	-1.25266	0.0537413	0.635211	0.906007	0.0177485	0.856881	0.936444	-0.0359929	0.743192	0.965881
O00468;H0Y5U1;E9PD05	AGRN	0.0184129	0.0803052	0.426588	0.0618923	0.686375	0.917588	0.408175	0.0513303	0.303858	0.346283	0.0627767	0.616545
O00479	HMGN4	0.0293402	0.172981	0.148151	0.143641	0.430211	0.860317	0.11881	0.520075	0.763472	-0.0248305	0.852064	0.979355
O00483	NDUFA4	-0.557721	-0.592465	-0.659528	-0.0347433	0.904056	0.975714	-0.101807	0.695786	0.856206	-0.0670638	0.750455	0.966218
O00487	PSMD14	0.899773	0.894401	0.846791	-0.00537268	0.867072	0.962277	-0.0529824	0.420626	0.700684	-0.0476097	0.455239	0.892939
O00488;A9J4F5	ZNF593	-1.95682	-1.91539	-1.86177	0.0414276	0.934968	0.979765	0.0950483	0.859666	0.937308	0.0536207	0.931395	0.992843
O00505;E9PCN9;H0Y4S9	KPNA3	-1.42185	-1.30851	-1.37442	0.113335	0.406023	0.85527	0.0474277	0.343963	0.647557	-0.0659069	0.606251	0.933983
O00515;E9PDI4;H0Y901	LAD1	2.3851	2.36819	2.39588	-0.0169093	0.877055	0.967073	0.0107798	0.93286	0.971171	0.027689	0.798643	0.970639
O00519	FAAH	-0.191349	0.117528	0.0590767	0.308877	0.18413	0.76811	0.250426	0.253496	0.570765	-0.0584509	0.335385	0.840321
O00566;C9JX83	MPHOSPH10	1.22434	1.07838	1.15292	-0.145967	0.204012	0.78028	-0.0714256	0.196487	0.517585	0.0745416	0.45979	0.895041
O00567;Q5JXT2;H0YDU4;H0Y653;E9PDI8	NOP56	2.52692	2.55676	2.51658	0.0298415	0.662153	0.91374	-0.0103409	0.891377	0.95459	-0.0401825	0.480451	0.90189
O00571;B4E3E8;B4DLU5;B4DXX7;O15523;B4E132;B4E3C4;B4DLA0;C9J081;C9J8G5;D6RCM4;E9PCD8;Q9NQI0-2;D6RDK4;Q9NQI0;H0Y960	DDX3X;DDX3Y	3.8529	3.66483	3.61269	-0.188067	0.047191	0.659961	-0.24021	0.00376928	0.106614	-0.0521428	0.34546	0.848031
O00622;B4DI61;F8W9U7;G3V0J1;Q8WYK7;F8WC24;O95958;O95389;O95389-2	CYR61	1.64038	1.66445	1.8349	0.0240685	0.859705	0.960575	0.194522	0.274044	0.587524	0.170454	0.260938	0.79614
O00625	PIR	1.32191	1.29383	1.28359	-0.0280761	0.264786	0.806513	-0.0383172	0.2665	0.583217	-0.0102412	0.736753	0.964221
O00629	KPNA4	1.31577	1.29539	1.25842	-0.020377	0.376027	0.843311	-0.0573544	0.0190178	0.216606	-0.0369773	0.167754	0.720317
O00712;Q5VW27;Q5VW29;Q5VW30;Q5VW26;Q5VW31;G3V1P1	NFIB	-1.40981	-1.36075	-1.25551	0.0490679	0.634525	0.905688	0.1543	0.213196	0.53208	0.105232	0.160283	0.714801
O00743;O00743-3;O00743-2;B7Z3E2;Q5T1S7	PPP6C	1.64802	1.57998	1.57923	-0.0680358	0.197981	0.78028	-0.068789	0.19511	0.516208	-0.000753168	0.976927	0.998618
O00757	FBP2	-1.89707	-1.84911	-1.83766	0.0479589	0.357155	0.838262	0.0594061	0.259968	0.577332	0.0114472	0.692116	0.952462
O00762;E1P5N7;A6NP33;G3XAB7	UBE2C	1.75967	1.27623	0.53161	-0.483438	0.0678367	0.689556	-1.22806	0.00030863	0.0444212	-0.744623	0.0226267	0.585785
O00764;F2Z2Y4;O00764-3;F2Z3F8;O00764-2;A8MV33	PDXK	1.44547	1.45522	1.53861	0.0097419	0.943386	0.982135	0.0931319	0.488852	0.746892	0.08339	0.456489	0.893894
O00767	SCD	0.655378	0.791138	0.522109	0.13576	0.688134	0.917892	-0.133269	0.679752	0.846611	-0.269029	0.214475	0.766934
O14495	PPAP2B	-3.81192	-3.77488	-3.70876	0.0370472	0.442076	0.86221	0.10316	0.0673021	0.339695	0.0661123	0.133928	0.691421
O14497;O14497-2;O14497-3;H0Y488;Q96SM7;H0YCU6	ARID1A	1.08834	1.11029	1.13988	0.0219462	0.772291	0.939327	0.0515384	0.38355	0.675597	0.0295922	0.659262	0.947239
O14523;O14523-2	C2CD2L	-4.33312	-4.10862	-3.9093	0.224505	0.205984	0.78028	0.423827	0.0587094	0.322461	0.199321	0.0625708	0.616545
O14524-2;O14524;G3V5K2	TMEM194A	-0.532371	-0.223589	-0.364836	0.308782	0.56939	0.895867	0.167535	0.751296	0.884464	-0.141247	0.502539	0.904064
O14530;B8ZZX4;Q8TB70;B7Z7A4;F8WBV5;G3XAJ4;F8WCJ3	TXNDC9	-2.40037	-2.65352	-2.78433	-0.253151	0.0108066	0.59829	-0.383966	0.00269768	0.0957266	-0.130815	0.0497496	0.613067
O14545;F8VNX8;F8VVF3;B4DI89;F8VWK2	TRAFD1	-0.680033	-0.552754	-0.46846	0.127279	0.226725	0.792515	0.211573	0.102289	0.391797	0.0842936	0.484931	0.903473
O14548;E5RJZ1;H0YBD2;E5RFH8	COX7A2L	0.372984	0.364802	0.313856	-0.00818187	0.965999	0.990117	-0.0591282	0.742377	0.880254	-0.0509463	0.681272	0.951316
O14561	NDUFAB1	1.64695	1.70832	1.63652	0.0613717	0.268459	0.807069	-0.0104259	0.862725	0.938863	-0.0717976	0.240529	0.782456
O14562;B3KW52	UBFD1	1.2465	1.22701	1.2084	-0.0194936	0.828558	0.953085	-0.038099	0.677155	0.845001	-0.0186054	0.791246	0.970639
O14579;A6NE29;F5H1E1;A6NKA3	COPE	0.525654	0.593854	0.43005	0.0682007	0.5866	0.895867	-0.0956033	0.384283	0.676278	-0.163804	0.219247	0.766934
O14617;O14617-5;O14617-4;O14617-3;E7EMM2;O14617-2;G5E988	AP3D1	2.84088	2.80996	2.86796	-0.0309249	0.426335	0.860317	0.0270811	0.463522	0.729702	0.058006	0.0460195	0.613067
O14618;E9PP76;E9PK03	CCS	-0.373034	-0.296575	-0.256547	0.0764594	0.454015	0.867844	0.116488	0.294789	0.60615	0.0400282	0.520318	0.909314
O14641;C9K0P9	DVL2	-1.98884	-2.07193	-2.17504	-0.0830963	0.270778	0.807392	-0.186209	0.226875	0.547548	-0.103112	0.458261	0.894442
O14646-2;O14646;H0Y8V4;F5H2C7	CHD1	-0.33639	-0.405921	-0.538845	-0.069531	0.558129	0.895867	-0.202455	0.0976759	0.386675	-0.132924	0.231943	0.778639
O14647;O14647-2;G3V418;Q96IP5;B7Z3I4	CHD2	-0.0873787	0.0554712	0.0993151	0.14285	0.128789	0.735918	0.186694	0.00232122	0.0888286	0.0438439	0.535557	0.913833
O14657;F8WCG1;H0Y7C8	TOR1B	-1.77467	-1.67545	-1.65786	0.099219	0.317637	0.821182	0.116808	0.192163	0.511774	0.0175886	0.80532	0.971085
O14662;C9K0W8;Q6GMS8;G8JLE0;B7ZBM7;E1P5M0;B7ZBM8;F8W1F9;B7ZBM4;B7ZBM5;H0YEW0;B4DJX9;F8W9Z6;E9PND6;E9PRP8	STX16	-3.98894	-3.96694	-3.8459	0.0219983	0.733942	0.930229	0.143035	0.327937	0.632643	0.121037	0.38938	0.86879
O14662-2	STX16	0.541809	0.576449	0.681477	0.0346392	0.323659	0.821182	0.139668	0.0894345	0.371903	0.105029	0.162359	0.717885
O14662-4;Q96NX8;O14662-3	STX16	-3.43189	-3.30426	-3.09734	0.127623	0.239508	0.792515	0.334543	0.0428478	0.281567	0.20692	0.133264	0.691421
O14686;O14686-3;H0YEF2	KMT2D	-1.33352	-1.59074	-1.65831	-0.257218	0.0200771	0.624988	-0.324788	0.00104766	0.0693321	-0.0675706	0.317426	0.831956
O14732-2;O14732	IMPA2	-2.24429	-2.20086	-2.19493	0.0434308	0.540857	0.893842	0.0493596	0.277722	0.591679	0.00592881	0.930646	0.992843
O14735;O14735-2;C9J7H0	CDIPT	-4.45935	-4.28824	-4.29845	0.171111	0.225483	0.792515	0.160899	0.271792	0.586039	-0.0102121	0.916344	0.9923
O14737;B4DE64;Q3HM38	PDCD5	1.91577	1.70288	1.60337	-0.21289	0.115038	0.72499	-0.312393	0.0496993	0.299027	-0.099503	0.0421953	0.613067
O14744;G3V5W5;A8MZ91;B4DX49;B4DV00;A8MTP3;G3V580;H0YJX6;G3V5L5;G3V2X6;G3V2L6;C9JSX3;H0YJ77;H0YJD3;G3V507;H0YJY6;G3V2F5;G3V5T6	PRMT5	2.21577	2.17799	2.21769	-0.0377823	0.836148	0.956181	0.00192104	0.990941	0.995361	0.0397033	0.823497	0.975564
O14745;E7EV06	SLC9A3R1	3.4876	3.20375	3.05391	-0.283855	0.0628837	0.681822	-0.433696	0.0195957	0.219045	-0.149842	0.18547	0.745317
O14776-2;O14776;G3V220;Q5VWI1	TCERG1	2.42323	2.34818	2.35448	-0.0750484	0.245392	0.797056	-0.0687508	0.279399	0.592926	0.00629755	0.820982	0.975564
O14787-2;Q4LE60;O14787;F5H8J7;E7EM99	TNPO2;TNPO2 variant protein	0.545732	0.505186	0.528204	-0.040546	0.421931	0.860317	-0.0175278	0.734598	0.876561	0.0230182	0.456196	0.893619
O14818;Q5JXJ2;O14818-2;H0Y586;E9PBC8;Q8TAA3-2;F5H3G5;Q8TAA3-5;Q8TAA3;F5GY34	PSMA7	3.10428	3.08752	3.10774	-0.0167611	0.648019	0.912056	0.0034554	0.940008	0.974115	0.0202165	0.589804	0.930056
O14828;O14828-2	SCAMP3	1.92803	1.82687	1.8555	-0.101153	0.191281	0.776704	-0.0725237	0.344573	0.647873	0.0286296	0.569006	0.927489
O14841	OPLAH	1.18091	1.31767	1.38151	0.136764	0.21926	0.791961	0.200599	0.0630045	0.330838	0.0638343	0.472934	0.898974
O14880;Q5VV87	MGST3	-0.25885	-0.406867	0.0532432	-0.148018	0.319416	0.821182	0.312093	0.183719	0.501948	0.460111	0.0845176	0.633088
O14907	TAX1BP3	0.839937	0.939984	0.889613	0.100047	0.0229319	0.624988	0.0496755	0.355571	0.658611	-0.0503716	0.360068	0.852143
O14908;A8K4I3;REV__Q6ZUU3;Q8TF65	GIPC1	1.72524	1.78388	1.91002	0.0586361	0.357755	0.838262	0.184783	0.0519689	0.305193	0.126147	0.058247	0.616474
O14910;H0YIA8;H0YI92;Q9HAP6;Q9HAP6-2	LIN7A;LIN7B	-1.68753	-1.51863	-1.43775	0.168905	0.288799	0.81438	0.249785	0.173246	0.488845	0.0808794	0.610664	0.935523
O14929;O14929-2;F8WEW1	HAT1	2.08821	2.00133	1.86022	-0.0868788	0.108361	0.716899	-0.227986	0.00805854	0.150656	-0.141107	0.0278135	0.585785
O14936-3;O14936;O14936-4;O14936-6;F8W998;O14936-2;Q5JS74;Q5JS72;O14936-5	CASK	-0.0932018	-0.126798	-0.104859	-0.033596	0.461456	0.871048	-0.0116568	0.7874	0.903435	0.0219392	0.597992	0.930716
O14949	UQCRQ	-0.11425	-0.0224104	-0.0469687	0.0918394	0.374882	0.843311	0.0672811	0.557557	0.787779	-0.0245584	0.753911	0.966218
P19105;O14950;P24844;Q9BUF9	MYL12A;MYL12B;MYL9	4.31179	4.4029	4.56074	0.0911056	0.369092	0.843311	0.248949	0.0606367	0.324911	0.157843	0.0610937	0.616474
O14965;Q5QPD2;A3KFJ1;Q5QPD4;A3KFJ0	AURKA	-1.21956	-1.57738	-2.0324	-0.357819	0.158543	0.745204	-0.812839	0.00667062	0.142024	-0.45502	0.0914635	0.642109
O14974;O14974-2;O14974-4;O14974-3;F8VWB4;F5H1B6;F8W9E8;F8W8Q6;F8W7P1;F8VZN8;H0YHI8;H0YIS4;H0YIM2;H0YIS3;H0YHL8;F8VW28;H0YIL7;O60237-4	PPP1R12A	3.62105	3.64534	3.72723	0.0242907	0.785561	0.941578	0.106176	0.254719	0.572726	0.081885	0.235026	0.781336
O14975;Q6PF09;G3V1R7	SLC27A2	1.32132	1.40497	1.23071	0.0836466	0.732613	0.930229	-0.0906161	0.706265	0.859787	-0.174263	0.331434	0.838127
O14976;E9PGR2;Q6P490;D6RAW3;H0Y8H5;D6RF16;D6RC24;D6RAQ7;D6RE78	GAK	1.79334	1.73714	1.8009	-0.0561912	0.531357	0.892204	0.00756736	0.915074	0.962052	0.0637586	0.537636	0.913833
O14979;O14979-3;O14979-2	HNRPDL	2.44437	2.32352	2.23256	-0.120846	0.238096	0.792515	-0.211808	0.0810272	0.360257	-0.0909617	0.186046	0.745748
O14980;C9JKM9;C9J673;C9IZS4;C9JQ02;C9JV99;F8WF71;C9IYM2;C9JF49	XPO1	3.42177	3.43242	3.44816	0.0106443	0.882538	0.97017	0.0263832	0.706277	0.859787	0.0157389	0.719936	0.960633
O14981;B4E0W6;Q59HB6	BTAF1	-1.67375	-1.61308	-1.67994	0.0606677	0.724999	0.927025	-0.00618285	0.975619	0.987936	-0.0668506	0.758392	0.966218
O15020;O15020-2;A4QPE4;E9PJZ2	SPTBN2	1.4621	1.58527	1.55972	0.123172	0.145154	0.740243	0.0976258	0.251953	0.568728	-0.0255466	0.659059	0.947239
O15027-2;O15027-4;O15027-3;O15027;O15027-5;A4QN19;C9JVR0;H0Y5S1;Q8N9G1;F6VLX6	SEC16A	2.32156	2.28784	2.28992	-0.0337155	0.166697	0.753461	-0.0316385	0.484587	0.744391	0.00207706	0.96259	0.997191
O15031;F5H0C9;A6QRG9;H0Y6J7;E2PU09;E7EQZ5	PLXNB2	0.314731	0.586881	0.701641	0.27215	0.00742962	0.59829	0.386909	0.00279159	0.0963726	0.114759	0.107313	0.667716
O15037;G3V3G3;G3V331	KHNYN	-6.83357	-6.71537	-6.78472	0.118205	0.568905	0.895867	0.0488537	0.806754	0.912763	-0.069351	0.337664	0.840757
O15042-2;O15042;E7ET15;O15042-3;C9JB80;H0Y8D9;E7EW00;C9J5L1;C9JDJ7	U2SURP	2.25902	2.14339	2.1888	-0.115623	0.120355	0.728527	-0.0702126	0.274826	0.587948	0.0454103	0.128293	0.684838
O15049	N4BP3	-1.50071	-1.343	-1.34287	0.157709	0.0313694	0.633021	0.15784	0.000457014	0.0456786	0.000131545	0.99724	0.999901
O15066;B4DSR5;Q9P2P6-2;Q9P2P6-3;B4DZK5;F8WA61;F5GYJ7;F8WAR6;F8WER6;Q9HAQ2-2;Q9HAQ2;O14782;Q9P2E2-3;Q9P2E2	KIF3B	-0.463584	-0.260554	-0.214495	0.20303	0.0848658	0.703712	0.249089	0.00603139	0.135822	0.0460591	0.591721	0.930152
O15067;F5GWT9;H0YGH1	PFAS	2.08656	2.03759	2.01481	-0.048969	0.37795	0.843311	-0.071752	0.312346	0.620348	-0.0227829	0.699214	0.952462
O15084;O15084-4;O15084-1;O15084-2;C9JBB9;B4DIW9;F5H682	ANKRD28	0.142362	0.215606	0.266553	0.0732439	0.0621949	0.679455	0.124191	0.0172452	0.208067	0.0509471	0.108641	0.669397
O15091;O15091-2;O15091-4;O15091-3;G3V2W2;G3V5Z8;G3V5R1;G3V4R4	KIAA0391	0.865453	0.855101	0.760846	-0.0103518	0.934475	0.979765	-0.104607	0.410878	0.695111	-0.094255	0.451568	0.892315
O15111	CHUK	-2.27702	-2.37001	-2.33409	-0.0929926	0.177333	0.765121	-0.0570729	0.32348	0.629476	0.0359197	0.433062	0.882484
O15116;E5RJ47;E5RH18	LSM1	-2.10978	-1.98958	-2.10251	0.120201	0.314265	0.821182	0.00727343	0.955416	0.980021	-0.112928	0.391725	0.869838
O15118;F5GZD4;B4DET3	NPC1	-0.304908	-0.408537	-0.225494	-0.103629	0.112311	0.722461	0.0794136	0.475613	0.738703	0.183042	0.167667	0.720317
O15126;O15126-2	SCAMP1	1.13213	1.11865	1.17117	-0.0134788	0.856137	0.960575	0.0390383	0.410462	0.695061	0.0525171	0.522319	0.910103
O15127;F5H353	SCAMP2	0.134202	0.151101	0.169116	0.0168992	0.587539	0.895867	0.0349137	0.581495	0.798652	0.0180145	0.765198	0.966913
O15143;F8WCG3;C9J4Z7;C9JEY1;C9JQM8;C9JFG9;C9J6C8;C9JBJ7;C9K057;C9JTT6;F8VXW2;C9JM51;F8WEB3	ARPC1B	2.98463	3.03049	3.07588	0.0458584	0.375018	0.843311	0.0912523	0.136134	0.445288	0.0453939	0.1574	0.714075
O15144;E7EWG5;C9JTV5;G5E9J0;G5E9S7	ARPC2	2.74509	2.74153	2.78237	-0.00356339	0.957536	0.985893	0.0372757	0.59229	0.804667	0.0408391	0.153138	0.714075
O15145;B4DM63;C9JZD1;F8VR50	ARPC3	1.78946	1.68778	1.76796	-0.101679	0.372305	0.843311	-0.0215084	0.842292	0.92861	0.0801707	0.194983	0.751796
O15156	ZBTB7B	-1.6923	-1.56102	-1.55655	0.131274	0.313745	0.821182	0.135747	0.300991	0.609842	0.0044724	0.904776	0.989808
O15160;E7EQB9;O15160-2;E9PBA4;D6RDJ3;E9PDD3;H0Y723;H0Y9C4	POLR1C	-0.531046	-0.595627	-0.567879	-0.0645812	0.0622012	0.679455	-0.0368332	0.187477	0.5063	0.027748	0.220993	0.768515
O15164;B4DYZ9;O15164-2;E7ES63;C9JPT4;F8WCX0	TRIM24	1.42682	1.46571	1.4875	0.0388901	0.571682	0.895867	0.0606785	0.318726	0.626409	0.0217884	0.667117	0.95049
O15173	PGRMC2	-0.113243	0.0415685	0.117349	0.154811	0.404164	0.85527	0.230592	0.251721	0.568728	0.0757807	0.397298	0.871385
O15212;A2AB88	PFDN6	0.0776775	0.0273743	-0.0471176	-0.0503031	0.270696	0.807392	-0.124795	0.0452694	0.287164	-0.0744919	0.0357482	0.599065
O15230;Q5JTP4;E2QRK0;F2Z2S4	LAMA5	0.126026	0.21822	0.257788	0.0921936	0.161104	0.749214	0.131761	0.104262	0.393842	0.0395677	0.587217	0.928981
O15231-3;B8K2L9;O15231;F5GZL4;F5GXF7;H0Y704;F5GYY7;F8W8V7;O15231-2;B4E2L1;H0Y4M8	ZNF185	2.32541	2.27861	2.35979	-0.0467992	0.68399	0.916684	0.0343824	0.779306	0.898902	0.0811817	0.380519	0.864909
O15235	MRPS12	-0.0941027	-0.0454884	-0.167503	0.0486143	0.741262	0.932148	-0.0734001	0.586077	0.802561	-0.122014	0.389257	0.86879
O15240;Q05BJ3	VGF	0.260827	0.368944	0.340145	0.108116	0.565225	0.895867	0.0793178	0.628883	0.821609	-0.0287987	0.883957	0.988038
O15254;O15254-2;D6RJ89	ACOX3	-2.03254	-1.71526	-1.58271	0.317282	0.042938	0.658978	0.449836	0.0140177	0.198566	0.132554	0.141744	0.69858
O15258;Q9P0H9;Q5T092;Q5T091;Q5T093	RER1	0.303	0.334614	0.380295	0.0316141	0.581304	0.895867	0.0772945	0.287178	0.599227	0.0456804	0.497713	0.904064
O15260-2;Q5T8U5;Q5T8U7;O15260;B7Z6A4;F5H7X6;B7Z7A8	SURF4	-0.73193	-0.737833	-0.755967	-0.00590264	0.973872	0.992173	-0.0240366	0.860986	0.938037	-0.0181339	0.896272	0.988288
Q5R3E4;O15264;E9PGE7;Q5R3E6;Q5U4A5	MAPK13	0.273645	0.253936	0.195703	-0.0197092	0.669669	0.91521	-0.0779423	0.0813864	0.360257	-0.0582331	0.286695	0.812444
O15265;O15265-2;F5H484	ATXN7	-1.06717	-1.18859	-1.11842	-0.121418	0.418551	0.858604	-0.0512523	0.679387	0.846342	0.0701662	0.517118	0.908943
O15269;Q96IX6	SPTLC1	0.039758	0.185111	0.152711	0.145353	0.359744	0.838262	0.112953	0.473067	0.737239	-0.0324	0.69649	0.952462
O15270;H0YJV2	SPTLC2	0.880861	1.05039	1.06436	0.169531	0.355295	0.837866	0.183497	0.326351	0.6315	0.0139662	0.835306	0.977779
O15294;O15294-3;O15294-2;O15294-4;C9JZL3	OGT	1.4131	1.3243	1.3741	-0.0887985	0.489002	0.878425	-0.038999	0.746559	0.882036	0.0497995	0.388965	0.86857
O15297;Q8IVR6;B4DSJ4	PPM1D	-0.559349	-0.83083	-1.09544	-0.271481	0.251918	0.799448	-0.536089	0.0387997	0.271413	-0.264608	0.239339	0.782456
O15305;F5H0W0;B7Z419;Q92871	PMM2	0.487391	0.42957	0.502391	-0.0578213	0.707634	0.92382	0.0150003	0.918648	0.964113	0.0728216	0.497937	0.904064
O15327;E7EQN9;D6RJC3;E9PCZ3;F5H4N7;E9PHC0;E9PG59;Q5XLE7;D6RE59;H0Y9Q3;D6R9J5;D6RDJ7;Q9BS68;H0YA10	INPP4B	2.37547	2.41084	2.45379	0.0353669	0.888483	0.971466	0.0783164	0.76082	0.889852	0.0429495	0.846625	0.977779
O15347;E7ES08;E7EQU1;E9PES6;P0C6E5	HMGB3	2.18978	2.02089	2.2597	-0.168896	0.442021	0.86221	0.0699196	0.58284	0.799638	0.238815	0.296276	0.821111
O15355;F5H7G7;Q59GB2	PPM1G	2.61401	2.55802	2.5103	-0.0559885	0.671517	0.915829	-0.103706	0.452989	0.723867	-0.0477172	0.674831	0.95049
O15357;O15357-2;H0YFZ4;F5GY16;F5H3D8	INPPL1	0.851382	0.890578	0.965747	0.0391955	0.555568	0.895136	0.114365	0.164643	0.48151	0.075169	0.0632948	0.616545
O15360	FANCA	-1.55015	-1.12458	-1.44223	0.425568	0.0249232	0.624988	0.107915	0.479819	0.741323	-0.317653	0.0737278	0.616545
O15372;E5RGU4;E5RFW7;E5RFH0;E5RJT0;E5RHC7;E5RH59	EIF3H	2.71743	2.60659	2.52073	-0.110838	0.17966	0.765121	-0.196699	0.0250676	0.23711	-0.0858615	0.298674	0.821111
O15379;O15379-2	HDAC3	-4.44439	-4.50075	-4.57819	-0.0563579	0.612027	0.900029	-0.133791	0.308398	0.615364	-0.0774331	0.539549	0.914874
O15381;B4DP98;H0Y8B6;F8W938;O15381-2;O15381-3;E7EWK7;B4DMC4;E9PH71;C9JP83;C9J6P7;E9PGD8;E7ERY0;F8WF01	NVL	0.687165	0.695524	0.759979	0.00835858	0.805469	0.945663	0.0728142	0.0900584	0.372644	0.0644556	0.0541367	0.613067
O15382;B3KSI3;O15382-2	BCAT2	2.12572	2.12654	2.33874	0.000814963	0.993828	0.997064	0.213018	0.128916	0.435295	0.212203	0.115296	0.670873
O15397;F5H2I3;O15397-2;F5H292;F5GXT5;F5H244	IPO8	0.00517662	-0.0809897	-0.0460342	-0.0861663	0.350609	0.837866	-0.0512108	0.58138	0.798652	0.0349555	0.649021	0.944639
O15400-2;O15400;B4DH37	STX7	0.947245	0.958026	1.02256	0.0107812	0.845005	0.958447	0.0753152	0.118224	0.417492	0.064534	0.264262	0.797297
O15446;O15446-2	CD3EAP	0.562067	0.470944	0.303774	-0.0911229	0.0432095	0.658978	-0.258292	0.0172723	0.208067	-0.167169	0.0598044	0.616474
O15460-2;O15460;C9JCP0;C9JX45;A8MXE0;E7ERI1;E7ENX0;E7EPI9;C9JN43;C9JIG4;C9JFJ1	P4HA2	0.95792	0.938403	0.842061	-0.0195176	0.627214	0.903147	-0.115859	0.051559	0.304006	-0.0963418	0.0295018	0.59165
O15498;B4DR94	YKT6	1.79344	1.7397	1.78012	-0.0537333	0.194652	0.778338	-0.013315	0.659763	0.83577	0.0404183	0.224758	0.771824
O15511;B1ALC0;O15511-2	ARPC5	1.14249	1.21334	1.34945	0.0708535	0.730704	0.929208	0.20696	0.361756	0.662836	0.136107	0.0713552	0.616545
O15541	RNF113A	0.31715	0.273956	0.251248	-0.0431943	0.467016	0.872541	-0.0659018	0.206097	0.525905	-0.0227075	0.723739	0.96241
O15551	CLDN3	-1.34873	-1.2607	-1.30591	0.088031	0.547507	0.893842	0.0428212	0.758827	0.888763	-0.0452098	0.78754	0.970639
O43148;O43148-2;F5H2D9;B7Z8S9	RNMT	0.745341	0.734629	0.830672	-0.0107124	0.947782	0.983912	0.0853308	0.635097	0.8245	0.0960432	0.515261	0.908353
O43149;O43149-3	ZZEF1	0.77038	0.92284	1.09925	0.152459	0.0642805	0.685708	0.328873	0.00618909	0.136744	0.176413	0.0254357	0.585785
O43150-2;O43150;H0YBY9	ASAP2	0.407734	0.495925	0.500411	0.0881912	0.311912	0.821182	0.0926771	0.303602	0.61124	0.00448599	0.94837	0.995553
O43156	TTI1	-3.21789	-3.1576	-3.19423	0.0602904	0.222258	0.792515	0.0236688	0.81625	0.917654	-0.0366216	0.729916	0.963153
O43159;E9PPP6;E9PPY3	RRP8	0.523534	0.449207	0.449437	-0.0743275	0.162273	0.74963	-0.0740969	0.182561	0.499949	0.000230638	0.996669	0.999719
O43166-2;O43166;F5GYF8;G3V4Z3;H0YJY2	SIPA1L1	-1.07743	-1.02064	-0.992073	0.0567846	0.145929	0.740243	0.0853545	0.103509	0.393024	0.0285699	0.475142	0.898974
O43169;D6RFH4	CYB5B	-0.669475	-0.467184	-0.4537	0.20229	0.315332	0.821182	0.215774	0.29146	0.602324	0.0134843	0.75852	0.966218
O43172	PRPF4	1.86733	1.78295	1.77999	-0.0843859	0.200365	0.78028	-0.0873422	0.190793	0.510554	-0.00295628	0.855283	0.97976
O43172-2	PRPF4	-2.88663	-3.05214	-3.06294	-0.16551	0.0195942	0.624988	-0.17631	0.0202158	0.221144	-0.0108006	0.815001	0.973451
O43175;Q5SZU1;F5H634;F5GYN9	PHGDH	2.85247	2.85369	2.83226	0.00122393	0.996164	0.99821	-0.0202062	0.935248	0.971934	-0.0214302	0.936497	0.993336
O43181;H0Y9M8	NDUFS4	0.645833	0.706055	0.673532	0.0602218	0.751711	0.932148	0.0276992	0.833547	0.923289	-0.0325226	0.844853	0.977779
O43237;B4DZP4;B4E2E0;E7EPL8	DYNC1LI2	1.71169	1.7164	1.7849	0.00470926	0.955677	0.985858	0.0732181	0.4233	0.703044	0.0685088	0.0654173	0.616545
O43251-6;O43251-8		-3.71875	-3.54604	-3.34427	0.17271	0.254777	0.804162	0.374485	0.0090968	0.16189	0.201775	0.206754	0.76135
O43252	PAPSS1	2.12821	2.07974	2.03312	-0.0484783	0.509504	0.886258	-0.0950917	0.262908	0.57913	-0.0466134	0.383079	0.864909
O43264;A1A528;F5H3C1	ZW10	0.376278	0.363328	0.357981	-0.0129501	0.929107	0.979765	-0.0182974	0.898105	0.956735	-0.0053473	0.976234	0.998618
O43272;O43272-2;O43272-1;E7EQL6;A6NE20;F8WB49;C9JIW4;C9JN32;A8MXC0;C9JLE7	PRODH	-0.219394	-0.0875887	-0.0474977	0.131806	0.323426	0.821182	0.171897	0.195662	0.517116	0.0400909	0.71477	0.959418
O43290;G3V1T2;E9PQI8;E9PN28	SART1	2.64657	2.56507	2.56631	-0.0814972	0.199325	0.78028	-0.0802652	0.0218101	0.226014	0.00123195	0.980946	0.998618
O43291;B4DLU1	SPINT2	0.721238	0.620981	0.626814	-0.100257	0.551297	0.893842	-0.0944241	0.526484	0.769368	0.00583311	0.967499	0.997901
O43292-2;O43292;E9PLV6;E9PPZ9;E9PQ31;E9PLG8	GPAA1	0.477128	0.54042	0.507908	0.063292	0.750527	0.932148	0.0307805	0.879185	0.947823	-0.0325115	0.791691	0.970639
O43293;E9PBT2;F8WCQ3;O43293-2	DAPK3	-1.63262	-1.68883	-1.66203	-0.0562118	0.63	0.903776	-0.0294054	0.77859	0.898733	0.0268064	0.670891	0.95049
O43299-2;O43299;O43299-3	AP5Z1	-2.63032	-2.66926	-2.63704	-0.038941	0.570775	0.895867	-0.0067185	0.913741	0.962052	0.0322225	0.568603	0.927489
O43306-2;O43306	ADCY6	-2.56958	-2.41857	-2.40778	0.15101	0.43253	0.860317	0.161795	0.395251	0.685281	0.0107843	0.933146	0.992871
O43310;O43310-2;O43310-3	CTIF	-1.50031	-1.11958	-1.32586	0.38073	0.0361004	0.647356	0.174452	0.485302	0.744573	-0.206277	0.407223	0.876069
O43318;O43318-3;O43318-2;E7EMD4;O43318-4;Q9UG54	MAP3K7	-0.586784	-0.523865	-0.543155	0.0629184	0.231865	0.792515	0.0436283	0.549334	0.782772	-0.01929	0.757652	0.966218
O43324	EEF1E1	0.887817	0.818094	0.834491	-0.0697236	0.24372	0.794975	-0.0533257	0.21911	0.538803	0.0163978	0.760618	0.966913
O43390;O43390-2;E7ERE4;Q2L7G6;E7ETM7	HNRNPR	3.42277	3.38762	3.39935	-0.0351453	0.0776076	0.700498	-0.0234183	0.320019	0.627289	0.011727	0.615787	0.936449
O43395;E7EVD1;B4DSY9	PRPF3	2.10268	2.08338	2.07377	-0.0193075	0.647834	0.912056	-0.0289102	0.373265	0.669668	-0.00960269	0.790175	0.970639
O43396;G3V1K0	TXNL1	1.83696	1.83381	1.86938	-0.00314883	0.936931	0.979765	0.0324222	0.447451	0.719615	0.035571	0.220245	0.767213
O43399;Q5U0E0;Q5JWU6;O43399-2;O43399-4;O43399-3;B4DPJ6	TPD52L2	2.5122	2.4574	2.54115	-0.0547924	0.616636	0.900578	0.0289499	0.784354	0.901854	0.0837423	0.0378587	0.599321
O43402;C9JB21	EMC8	-0.862262	-0.702356	-0.880129	0.159906	0.251135	0.799448	-0.0178669	0.876915	0.946248	-0.177773	0.00968496	0.542131
O43422-2;O43422;B4DS64;E9PSI2	PRKRIR	-2.42606	-2.44484	-2.37619	-0.0187827	0.736074	0.930622	0.0498733	0.502175	0.752349	0.068656	0.381163	0.864909
O43427-2;O43427;E9PSD3;H0YCE7;E9PJW6	FIBP	-0.178129	-0.287745	-0.400352	-0.109616	0.0880093	0.703712	-0.222223	0.00151232	0.0766593	-0.112607	0.0725981	0.616545
O43447;A6NNE7;C9JQD4;H0YEL5;C9JAN8;A6NM32	PPIH	-0.635343	-0.729017	-0.788876	-0.0936741	0.381811	0.844268	-0.153534	0.201988	0.521579	-0.0598595	0.212584	0.765507
O43464-3;O43464;O43464-2;O43464-4;P83110-2;P83110	HTRA2	0.402386	0.401522	0.448471	-0.000863556	0.980841	0.995387	0.0460849	0.598652	0.809307	0.0469485	0.583053	0.928234
O43488;C9JSL3;F8W7D9;Q8NHP1;O95154	AKR7A2	1.20231	1.17235	1.20789	-0.0299516	0.700223	0.922169	0.00557967	0.947563	0.977462	0.0355313	0.501077	0.904064
O43502;Q7KZJ0;O43503	RAD51C	-1.37935	-1.69345	-2.02514	-0.314093	0.145294	0.740243	-0.645789	0.00143974	0.0766593	-0.331696	0.132887	0.691421
O43505;B4DGI0	B3GNT1	-2.0629	-2.0218	-2.02266	0.0411051	0.757442	0.935556	0.0402378	0.773893	0.898096	-0.000867299	0.995947	0.999719
O43520	ATP8B1	-1.53841	-1.36472	-1.31359	0.173695	0.01382	0.624988	0.224821	0.00485314	0.121711	0.051126	0.238605	0.782456
O43524	FOXO3	-1.93466	-1.82795	-1.83588	0.10671	0.0240336	0.624988	0.0987798	0.131986	0.43796	-0.00793039	0.871537	0.985677
O43570-2;O43570;B3KUB4	CA12	-1.39376	-2.35016	-1.80232	-0.9564	0.42651	0.860317	-0.408558	0.0224617	0.228456	0.547842	0.628241	0.937206
O43583;F8VVL1	DENR	1.75214	1.73691	1.85742	-0.015228	0.855801	0.960575	0.10528	0.285197	0.597861	0.120508	0.00702008	0.51718
O43592;F8WDU6;F5GZM3;F5GYW6	XPOT	2.78446	2.84879	2.71868	0.0643302	0.586347	0.895867	-0.0657813	0.555482	0.786421	-0.130112	0.136794	0.695031
O43615	TIMM44	1.5214	1.47018	1.57208	-0.0512262	0.613487	0.900578	0.0506753	0.349799	0.652877	0.101901	0.35399	0.85005
O43617;A6NDN0;A6NKE1	TRAPPC3	0.569862	0.526016	0.524544	-0.0438466	0.543655	0.893842	-0.0453183	0.530122	0.772045	-0.00147165	0.943927	0.995263
O43633	CHMP2A	0.260338	0.269106	0.268038	0.00876819	0.9185	0.978954	0.00770034	0.942357	0.97534	-0.00106785	0.992307	0.998995
O43639;E9PEE2;E7EPF5;E7ERP6	NCK2	-5.98579	-5.79038	-5.58075	0.195402	0.0586824	0.669316	0.405033	0.00145302	0.0766593	0.209631	0.0545102	0.613067
O43663;F8W9B5;O43663-2;O43663-3;G3V3N7;H0YLA0;G3V2D0;H0YM42	PRC1	1.31025	0.912437	0.419221	-0.397809	0.0487695	0.662036	-0.891025	0.00105799	0.0693321	-0.493216	0.026793	0.585785
O43665-2;O43665;O43665-3	RGS10	-0.909293	-1.13516	-1.32782	-0.225862	0.0238452	0.624988	-0.418528	0.00166207	0.0766593	-0.192666	0.0338766	0.599065
O43676;C9JKQ2	NDUFB3	0.83385	0.977983	0.945167	0.144134	0.395415	0.849599	0.111317	0.499093	0.751367	-0.0328165	0.698556	0.952462
O43678;D6RJD6	NDUFA2	0.375774	0.499546	0.385624	0.123772	0.47992	0.87478	0.00984988	0.954806	0.980021	-0.113922	0.402512	0.874547
O43681;E7EVN0	ASNA1	0.461224	0.499922	0.556399	0.0386983	0.402055	0.854458	0.0951747	0.0543663	0.311928	0.0564764	0.21653	0.766934
O43684-2;O43684;B4DDM6	BUB3	2.19219	2.07985	2.0396	-0.112337	0.177233	0.765121	-0.15259	0.0996372	0.388658	-0.0402533	0.448292	0.891518
O43707;D6PXK4;F5GXS2;E7EV83	ACTN4	5.66009	5.70242	5.7888	0.0423278	0.587992	0.895867	0.128709	0.218562	0.538133	0.0863811	0.421147	0.879554
O43715	TRIAP1	0.444458	0.231528	0.303056	-0.21293	0.181952	0.766424	-0.141402	0.317727	0.625561	0.0715282	0.0544038	0.613067
O43719;E9PFP2;Q5H918;Q5H919	HTATSF1	2.88791	2.79359	2.85787	-0.0943212	0.269257	0.807069	-0.0300445	0.687752	0.851395	0.0642766	0.163986	0.720317
O43741	PRKAB2	-2.41285	-2.44365	-2.34062	-0.0308025	0.562932	0.895867	0.0722273	0.240675	0.560522	0.10303	0.0128117	0.555493
O43752;B4DR17;O60499-2;Q5U8S2;O60499	STX6	-1.84736	-1.7682	-1.54792	0.0791675	0.555979	0.895286	0.299449	0.0442229	0.284372	0.220281	0.186087	0.745748
O43760	SYNGR2	-0.937984	-1.11536	-1.00697	-0.177372	0.222141	0.792515	-0.0689879	0.308177	0.615364	0.108385	0.415281	0.877787
O43776;B4DN60;B4DG16;F5H015	NARS	3.14768	3.10432	3.14227	-0.0433608	0.634236	0.905499	-0.00541874	0.880126	0.948314	0.0379421	0.685668	0.951755
O43805	SSNA1	-0.380481	-0.444682	-0.473004	-0.0642009	0.294264	0.81438	-0.0925229	0.23998	0.560181	-0.0283221	0.717227	0.960074
O43809;Q5HYH5	NUDT21	1.73275	1.7698	1.46677	0.0370512	0.468771	0.872621	-0.265984	0.0043396	0.114526	-0.303036	0.00340473	0.476116
O43815-2;Q3B874;O43815	STRN	1.23486	1.25876	1.28873	0.0239045	0.513675	0.886305	0.053872	0.201808	0.521579	0.0299675	0.141515	0.69804
O43818	RRP9	1.19247	1.09782	0.963	-0.0946452	0.101086	0.711228	-0.22947	0.0138587	0.196948	-0.134825	0.065294	0.616545
O43819;C9JBU1	SCO2	-3.04219	-2.89933	-2.89219	0.142865	0.439665	0.86221	0.149998	0.304174	0.611376	0.00713357	0.971236	0.998618
O43823;B7Z8L8	AKAP8	1.28567	1.27916	1.28907	-0.00650461	0.944505	0.98281	0.00340038	0.965726	0.984809	0.00990499	0.89868	0.988497
O43824;H0Y2S1	GTPBP6	0.667934	0.729419	0.74998	0.0614852	0.576037	0.895867	0.0820454	0.434972	0.711532	0.0205602	0.829477	0.9761
O43826;O43826-2	SLC37A4	-1.29144	-1.23666	-1.14163	0.0547789	0.544946	0.893842	0.149811	0.241045	0.560936	0.0950321	0.428336	0.881478
O43837;O43837-2;E9PGU4;O43837-3	IDH3B	0.994035	1.062	0.975091	0.0679626	0.352675	0.837866	-0.0189433	0.882271	0.949402	-0.0869059	0.507051	0.905117
O43852;F5H879;F5H4F5;F5H3F1	CALU	2.1481	2.01871	2.18546	-0.129389	0.25007	0.799448	0.037363	0.697826	0.856915	0.166752	0.0430262	0.613067
O43865;O43865-2	AHCYL1	2.42089	2.43398	2.47959	0.0130854	0.784565	0.941578	0.0586951	0.284118	0.597158	0.0456097	0.0810932	0.633088
O43896	KIF1C	0.650494	0.656902	0.671972	0.00640847	0.90534	0.97595	0.0214783	0.691525	0.853741	0.0150698	0.671052	0.95049
O43913-2;O43913;B4DXT8;G3V0H0	ORC5	-1.21025	-1.37158	-1.31003	-0.161321	0.0293117	0.624988	-0.0997727	0.0993148	0.388531	0.0615482	0.134805	0.692961
O43920	NDUFS5	0.798158	0.824452	0.809529	0.026294	0.87398	0.964955	0.0113706	0.93888	0.973635	-0.0149234	0.908108	0.990432
O43933;Q96S70;E9PE75	PEX1;PEX1R633Ter	-3.97718	-3.81334	-3.7651	0.163841	0.516008	0.886572	0.212078	0.294855	0.60615	0.0482376	0.851152	0.979036
O60216;B3KUT8;E5RFZ5;E5RFV8;E5RIN7;E5RG18;E5RJW1;E5RJK5;E5RI01	RAD21	1.75081	1.70031	1.71056	-0.0504978	0.0520324	0.662036	-0.0402523	0.171699	0.488244	0.0102455	0.656196	0.94608
O60220	TIMM8A	2.34265	2.28142	2.19935	-0.0612323	0.372888	0.843311	-0.143303	0.176842	0.493177	-0.0820706	0.412433	0.876833
O60231;B0V0F8;A2AB15;F8VPA4;Q5SQH5;Q5JP46	DHX16	0.920555	0.830051	0.883673	-0.0905036	0.315114	0.821182	-0.0368822	0.647671	0.830854	0.0536214	0.0760384	0.623442
O60244	MED14	0.074227	0.153401	0.134359	0.0791742	0.681292	0.916684	0.0601317	0.740822	0.879107	-0.0190425	0.931544	0.992843
O60256;E7EPA1;B7ZKZ1;B4E329;E7EMY2;C9K0K7;C9JDU5;C9JJS3;C9JDH0	PRPSAP2	-2.34496	-2.36927	-2.33908	-0.0243152	0.651852	0.912723	0.0058729	0.962782	0.983763	0.0301881	0.817635	0.975
O60271-4;O60271;O60271-2;O60271-9;F5H7U6;O60271-5;O60271-3;F5H7H7;E9PFH7;Q9UPT6;H0YBE9;Q9UPT6-2;D6RHI8	SPAG9	2.58531	2.6189	2.68608	0.033589	0.322795	0.821182	0.100768	0.0264223	0.240874	0.0671793	0.0617548	0.616474
O60287	URB1	0.180087	0.105011	0.120628	-0.0750761	0.1897	0.773042	-0.0594588	0.230326	0.550852	0.0156173	0.704317	0.95519
O60293-2;O60293;O60293-4;G3V1X1	ZFC3H1	-1.62044	-1.54913	-1.68602	0.0713031	0.170089	0.759629	-0.0655823	0.45351	0.724305	-0.136885	0.176018	0.73026
O60306;H0YH15;H0YLN9	AQR	1.28531	1.20867	1.20663	-0.0766342	0.151759	0.740243	-0.0786805	0.135201	0.442977	-0.00204637	0.951465	0.996004
O60318	MCM3AP	-1.47457	-1.45853	-1.3757	0.0160371	0.932406	0.979765	0.0988615	0.625407	0.820688	0.0828244	0.713494	0.958803
O60343-2;O60343-3;O60343;O60343-4;O60343-5	TBC1D4	-0.804308	-0.818069	-0.84037	-0.0137611	0.864325	0.961838	-0.0360615	0.706055	0.859787	-0.0223003	0.824403	0.975564
O60344-4;O60344	ECE2	-3.69374	-3.90236	-4.1133	-0.208618	0.0631391	0.682065	-0.419558	0.00610254	0.136126	-0.210939	0.0566877	0.614569
O60356	NUPR1	-5.17665	-4.97716	-4.58406	0.199487	0.323538	0.821182	0.592589	0.0383529	0.271204	0.393101	0.0823651	0.633088
O60361	NME2P1	-1.84845	-2.1447	-1.72952	-0.296243	0.609103	0.900029	0.118936	0.82823	0.922202	0.415179	0.443534	0.88949
O60437;B4DXW7;O94993-2;REV__Q8N3R9-2;REV__Q8N3R9;O94993	PPL	3.32436	3.58485	3.77124	0.260498	0.0963656	0.703712	0.44688	0.0166298	0.207677	0.186382	0.150127	0.712397
O60487	MPZL2	-4.45436	-4.2386	-4.16297	0.215762	0.201897	0.78028	0.291385	0.0151313	0.201808	0.0756232	0.604289	0.933293
O60493;O60493-4;O60493-2;O60493-3	SNX3	1.21484	1.14294	1.03278	-0.0718945	0.43106	0.860317	-0.182057	0.0278396	0.243285	-0.110163	0.271242	0.800656
O60502;E9PGF9;O60502-2;O60502-3;B4DYV7	MGEA5	1.51022	1.54441	1.62189	0.0341898	0.529899	0.891331	0.111664	0.137043	0.44751	0.0774746	0.187091	0.745748
O60506-2;O60506;F6UXX1	SYNCRIP	4.26794	4.22622	4.20182	-0.0417116	0.374377	0.843311	-0.0661118	0.21208	0.530872	-0.0244002	0.534417	0.913375
O60506-4;O60506-3;O60506-5;H0YAA0	SYNCRIP	-4.66058	-4.59201	-4.74761	0.0685721	0.682913	0.916684	-0.0870305	0.657058	0.833659	-0.155603	0.48595	0.903473
O60508;Q5SRN1;H0Y7P6	CDC40	0.0996651	0.080916	0.0912803	-0.0187491	0.587782	0.895867	-0.00838485	0.839257	0.926966	0.0103642	0.748131	0.966218
O60518	RANBP6	-1.69899	-1.78917	-1.76282	-0.0901835	0.00720011	0.59829	-0.0638362	0.256655	0.575532	0.0263472	0.592417	0.930152
O60524-4;O60524;G3V5V3;O60524-3;O60524-5;F5H639;O60524-2;G3V4D9;G3V547	NEMF	1.34218	1.23561	1.3311	-0.106567	0.205908	0.78028	-0.0110754	0.69596	0.85624	0.0954914	0.235347	0.781336
O60547;E9PI88	GMDS	1.28361	1.15026	1.16813	-0.13335	0.315931	0.821182	-0.115482	0.393024	0.682822	0.0178675	0.827104	0.975762
O60551;Q5VUC7;B4DXS1;Q5VUC6;F5H594;E9PE74	NMT2	-1.61671	-1.66747	-1.57602	-0.0507611	0.693681	0.919392	0.0406865	0.753328	0.885156	0.0914476	0.0845962	0.633088
O60563;A9XU13;F8WDY7;F2Z2C9	CCNT1	-0.289831	-0.357886	-0.330288	-0.0680547	0.0568121	0.666603	-0.0404575	0.541524	0.778831	0.0275972	0.675886	0.95049
O60566;O60566-3;O60566-2;C9JLW5	BUB1B	-0.330572	-0.474408	-0.942211	-0.143836	0.27418	0.807392	-0.611639	0.00918451	0.162661	-0.467803	0.02146	0.573854
O60568;F5H723;C9JU11;C9JIX5	PLOD3	1.74182	1.83988	1.81188	0.0980568	0.0271485	0.624988	0.0700603	0.0666073	0.337943	-0.0279965	0.419999	0.879554
O60573;B9A044;B8ZZJ9;B8ZZ50;B8ZZL3;B4E1E4;B9A023;C9JEL3	EIF4E2	0.386539	0.294099	0.37155	-0.09244	0.0225919	0.624988	-0.0149886	0.75946	0.888972	0.0774514	0.191183	0.747598
O60645-2;Q6P2E8;O60645;D6RB59;H0Y995;D6RBR9	EXOC3	0.755959	0.738148	0.750362	-0.0178114	0.866979	0.962277	-0.00559739	0.972323	0.986549	0.0122141	0.937504	0.993336
O60664;O60664-3;O60664-2	PLIN3	2.74145	2.79105	2.8862	0.0495995	0.387465	0.844433	0.144746	0.0646529	0.333518	0.0951469	0.03718	0.599065
O60675;B0QY71;B0QY70;B4DV49;O15525;Q9ULX9	MAFK	-2.15625	-2.19738	-2.14737	-0.0411285	0.774583	0.939625	0.00888304	0.945388	0.976578	0.0500115	0.738012	0.964307
O60701;O60701-2;B4DN25;E7ER83;E7ETF4;E7EV97;E7ER95;D6RHF4;E9PBD2	UGDH	3.71393	3.7122	3.76152	-0.00172351	0.991076	0.996742	0.0475988	0.729322	0.874858	0.0493223	0.742048	0.965881
O60716-21;O60716-19;O60716-13;O60716-11;O60716-5;O60716-3;O60716-24;O60716-23;O60716-16;O60716-15;O60716-8;E9PIE5;O60716-7;O60716-18;O60716-17;O60716-10;O60716-9;C9JZR2;O60716-2;O60716;O60716-22;O60716-20;O60716-14;O60716-12;O60716-6;F8WA43;O60716-4;O60716-29;O60716-27;O60716-32;O60716-31;O60716-26;O60716-25;O60716-30;O60716-28;E9PRE2;E9PKY0;H0YC95;E9PKL1	CTNND1	2.28647	2.37942	2.40912	0.0929528	0.163071	0.74963	0.122644	0.0143605	0.199424	0.0296916	0.578746	0.927489
Q7Z750;O60725	ICMT	-3.89705	-3.98574	-3.93884	-0.0886911	0.434826	0.861833	-0.0417896	0.684043	0.849072	0.0469015	0.555757	0.92679
O60749;B4DEK4;D6RC15	SNX2	3.09663	3.08538	3.11873	-0.0112495	0.810638	0.94812	0.0220967	0.664022	0.838621	0.0333462	0.276463	0.805248
O60763;O60763-2;F5H4X1;F5GYR8;F5GZ76;H0Y7C0;REV__Q5VZ89-5;REV__Q5VZ89-6;REV__Q5VZ89	USO1	2.07101	2.02606	2.09329	-0.0449454	0.460376	0.871048	0.022281	0.717119	0.867327	0.0672264	0.114079	0.670614
O60779	SLC19A2	-3.08885	-3.34261	-3.56652	-0.253759	0.401443	0.853476	-0.477671	0.173593	0.488845	-0.223912	0.126537	0.680324
O60783	MRPS14	-0.384403	-0.15729	-0.204068	0.227113	0.104582	0.71381	0.180334	0.237297	0.556671	-0.0467784	0.691712	0.952462
O60784-4;O60784-2	TOM1	-0.270704	-0.204456	-0.0994109	0.0662478	0.436878	0.861833	0.171293	0.0703603	0.343156	0.105045	0.19748	0.753674
O60826;F5GXW9;Q7Z401;E7EPL3	CCDC22	0.98808	1.02233	1.02071	0.0342462	0.172339	0.763713	0.0326331	0.160381	0.474497	-0.00161307	0.947678	0.995553
O60828-2;O60828;C9JQA1;O60828-3;O60828-5;O60828-4;O60828-6;O60828-10;O60828-9;O60828-8;O60828-7	PQBP1	0.785434	0.743016	0.602397	-0.042418	0.679015	0.915829	-0.183037	0.153906	0.467628	-0.140619	0.0535809	0.613067
O60830	TIMM17B	-1.48099	-1.53065	-1.45053	-0.0496609	0.621823	0.900578	0.0304513	0.786373	0.902787	0.0801122	0.321416	0.83429
O60841;Q9H2L5-3;Q9H2L5;Q9H2L5-2;G8JLC1;H0Y3B1	EIF5B	3.30622	3.17004	3.14096	-0.136188	0.0445024	0.658978	-0.165264	0.0195403	0.219045	-0.0290763	0.293901	0.821111
O60869;O60869-2	EDF1	1.89633	1.66548	1.71069	-0.230856	0.0923707	0.703712	-0.185641	0.140243	0.451679	0.0452151	0.274159	0.803828
O60884	DNAJA2	1.79961	1.64566	1.6968	-0.153942	0.134615	0.740243	-0.102807	0.28261	0.595637	0.0511355	0.429523	0.881478
O60885;O60885-2;E7ESP5;Q4G0X8	BRD4	1.01549	0.973347	0.818352	-0.042142	0.418093	0.858604	-0.197137	0.220354	0.539596	-0.154995	0.306971	0.824696
O60888-3;O60888;O60888-2;C9IZG4	CUTA	-0.478054	-0.468071	-0.418757	0.00998337	0.872471	0.964703	0.0592968	0.225446	0.546352	0.0493134	0.456131	0.893619
O60907-2;O60907	TBL1X	-1.65285	-1.77821	-1.8035	-0.125358	0.282112	0.810483	-0.150646	0.0693272	0.341525	-0.0252882	0.812586	0.972833
O60925;E5RGS4	PFDN1	0.970886	0.927726	0.933907	-0.0431598	0.557605	0.895867	-0.0369794	0.61727	0.816854	0.0061804	0.782297	0.968473
O60930	RNASEH1	-2.25886	-2.2342	-2.51845	0.0246631	0.494402	0.879588	-0.259585	0.0524661	0.306824	-0.284248	0.0373355	0.599065
O60934;F5H3R2;E2QRP0;E5RGU1	NBN	0.00901943	-0.0218594	-0.0317227	-0.0308789	0.509836	0.886305	-0.0407421	0.412373	0.696407	-0.00986324	0.839667	0.977779
O60936-2;O60936	NOL3	-0.848286	-0.734469	-0.632908	0.113817	0.585362	0.895867	0.215378	0.236955	0.556671	0.101561	0.576811	0.927489
O75044;H0Y4C3;H0Y2P8;Q5VZB4;H0Y582;E9PDX4	SRGAP2	0.097315	0.24419	0.346986	0.146875	0.295636	0.81438	0.249671	0.115027	0.412357	0.102796	0.451414	0.892315
O75064;E9PAK5	DENND4B	-5.15697	-5.04446	-5.08787	0.112514	0.553832	0.89424	0.0690986	0.701136	0.857921	-0.0434149	0.729077	0.963153
O75083;A8MVA9;O75083-3;D6RD66;B4DY05	WDR1	3.61836	3.66124	3.72906	0.042884	0.408116	0.856426	0.110702	0.110284	0.404897	0.0678176	0.233074	0.780081
O75106-2;O75106;Q16853	AOC2;AOC3	-2.17231	-1.96215	-1.84072	0.210162	0.715916	0.925344	0.331588	0.54766	0.781895	0.121426	0.841771	0.977779
O75110;O75110-2	ATP9A	0.36004	0.522016	0.643958	0.161977	0.0895461	0.703712	0.283919	0.019672	0.219239	0.121942	0.100292	0.661436
O75116;E9PF63;F8W847;D6REE7;C9JFJ0	ROCK2	3.26827	3.29491	3.36514	0.0266332	0.740335	0.932148	0.0968663	0.206679	0.525905	0.070233	0.3103	0.825684
O75131;E5RG68;H0YB26;E5RHZ0;E5RJ85;E5RG97;E5RFT7	CPNE3	2.14633	2.06265	2.1002	-0.0836814	0.315613	0.821182	-0.0461353	0.546459	0.780989	0.0375461	0.317503	0.831956
O75145-2;O75145	PPFIA3	-1.4374	-1.34672	-1.5525	0.0906791	0.444617	0.862212	-0.115105	0.366186	0.665929	-0.205784	0.16691	0.720317
O75146;H0YH66	HIP1R	1.25262	1.276	1.39632	0.0233755	0.611668	0.900029	0.143697	0.0415507	0.279798	0.120322	0.0115115	0.549336
O75150;F8W8Z4;O75150-4;O75150-3;Q6ZN99;F6SYU7;B3KQV1	RNF40	1.76082	1.68469	1.66208	-0.0761346	0.124127	0.730787	-0.0987471	0.0717478	0.34527	-0.0226125	0.211348	0.765507
O75151;E7ET14	PHF2	-2.98692	-2.64083	-2.70098	0.346086	0.163292	0.74963	0.285935	0.232172	0.552139	-0.0601512	0.69229	0.952462
O75153;C9J6D7	CLUH	2.55338	2.43195	2.31557	-0.121428	0.0146979	0.624988	-0.237805	0.00447579	0.114526	-0.116378	0.0176426	0.563593
O75157-2;O75157;H0Y865;B4DMB2	TSC22D2	-2.78374	-2.85942	-2.81892	-0.0756761	0.138571	0.740243	-0.0351826	0.437077	0.713036	0.0404935	0.249586	0.785662
O75164	KDM4A	-5.65157	-5.49247	-5.53461	0.159097	0.134158	0.740243	0.116959	0.165485	0.482741	-0.0421386	0.654623	0.945395
O75165;F5GX04;H0YA63;H0Y8Q2	DNAJC13	2.38744	2.42158	2.44866	0.0341486	0.275639	0.807392	0.061223	0.103109	0.392271	0.0270744	0.23204	0.778639
O75170-6;O75170-2;O75170-4;O75170-3;O75170-5;O75170;F2Z3M7;B3KMJ7	PPP6R2	-2.73572	-2.49195	-2.54598	0.243775	0.17244	0.763713	0.189741	0.2634	0.579247	-0.0540342	0.581257	0.92788
O75175;O75175-2;O75175-3;E9PGA1;E9PDW6;H0Y5X7	CNOT3	0.493347	0.474505	0.487901	-0.018842	0.785842	0.941578	-0.00544632	0.936091	0.972292	0.0133956	0.642299	0.94087
O75190;B4DVN1;O75190-3;C9J2C4;B4DN73;E9PH18;C9JDX6;F8WCZ4;C9J2P2;Q8NHS0;C9JB42;C9JDR7;C9JN01;Q8WWF6	DNAJB6	1.44078	1.38656	1.27141	-0.0542248	0.626689	0.90287	-0.169369	0.206196	0.525905	-0.115145	0.0605093	0.616474
O75208;O75208-2	COQ9	-0.544341	-0.49307	-0.519178	0.0512709	0.464672	0.872541	0.0251626	0.64952	0.83161	-0.0261083	0.697189	0.952462
O75223;E7EU55;B8ZZK2;B8ZZN4;O75223-2;B8ZZR8	GGCT	2.18518	2.1267	2.14338	-0.0584849	0.483647	0.876433	-0.0417983	0.599425	0.809307	0.0166866	0.630839	0.937415
O75298-3;O75298;O75298-2	RTN2	-2.25058	-2.15432	-2.05696	0.096258	0.520375	0.88802	0.193612	0.236388	0.556067	0.0973537	0.566941	0.927489
O75306;B7Z9L2;F5H5P7	NDUFS2	1.44212	1.50237	1.4861	0.0602535	0.717749	0.925344	0.0439877	0.78282	0.900827	-0.0162658	0.881048	0.987763
O75312	ZNF259	0.132991	0.113785	0.041882	-0.0192056	0.794779	0.944115	-0.0911089	0.284147	0.597158	-0.0719033	0.198394	0.753674
P62068-2;P62068-4;P62068-3;P62068;O75317	USP46;USP12	-2.98335	-3.06756	-2.94824	-0.0842136	0.046664	0.659961	0.0351101	0.508201	0.756523	0.119324	0.095558	0.654829
O75323;C9IYJ3;C9K068;F8WBI5;C9J7B1;F8WCR5	GBAS	0.398861	0.537991	0.479769	0.13913	0.459781	0.871048	0.0809084	0.656566	0.833659	-0.0582219	0.645288	0.942815
O75340;Q2YDC2;H0Y9N1;H0Y9X3	PDCD6	1.59642	1.60586	1.60193	0.00943601	0.851216	0.95984	0.00551392	0.92317	0.966416	-0.00392209	0.944385	0.995553
O75348	ATP6V1G1	-0.148924	-0.16272	-0.182593	-0.0137952	0.730987	0.929208	-0.0336681	0.317905	0.625561	-0.0198729	0.638318	0.939124
O75351	VPS4B	-1.09738	-1.04782	-0.949314	0.0495593	0.124902	0.730787	0.14807	0.068136	0.339894	0.0985107	0.129482	0.684838
O75362;A2A326;Q9BZ31;E7ET68	ZNF217	1.9999	2.14964	2.30452	0.149735	0.0255867	0.624988	0.304617	0.00950091	0.165068	0.154882	0.0561237	0.613067
O75363;O75363-2;G3XAF7;H0Y542;E7EPR8;B4E2C4;B4DFL4	BCAS1	0.574138	0.717363	0.926416	0.143225	0.600273	0.898978	0.352278	0.257435	0.576045	0.209053	0.467198	0.896807
O75367-3;O75367;O75367-2;B4DJC3;D6RCF2	H2AFY	2.87834	3.23658	3.1356	0.358241	0.240703	0.792515	0.257266	0.370754	0.668274	-0.100976	0.45103	0.892315
O75368	SH3BGRL	1.80683	1.79054	1.8785	-0.0162929	0.834016	0.955049	0.0716698	0.378335	0.6721	0.0879627	0.0908411	0.638505
O75369-2;Q60FE7;O75369;B2ZZ83;O75369-6;O75369-3;E7EN95;O75369-7;O75369-5;O75369-4;Q8WXT3	FLNB	6.11724	6.10139	6.11778	-0.0158462	0.849816	0.959586	0.000548236	0.994889	0.997273	0.0163944	0.878265	0.98703
O75379-2;O75379	VAMP4	-3.37178	-3.25388	-3.16402	0.117903	0.247238	0.799173	0.207762	0.0967578	0.384601	0.0898592	0.267267	0.797297
O75380;D6RBT3	NDUFS6	-0.0698837	-0.207506	-0.341295	-0.137623	0.535557	0.893544	-0.271411	0.132142	0.43796	-0.133788	0.555449	0.92679
O75381-2;O75381;F5H4J2	PEX14	0.00784167	0.0886563	0.159962	0.0808147	0.287129	0.81438	0.152121	0.0986711	0.388357	0.0713061	0.196712	0.753674
O75391	SPAG7	-1.36561	-1.48279	-1.31204	-0.117185	0.431194	0.860317	0.0535697	0.695154	0.855882	0.170755	0.233628	0.780081
O75396	SEC22B	1.89455	2.06064	2.04059	0.166095	0.278528	0.807392	0.146043	0.330517	0.634901	-0.0200522	0.74347	0.965881
O75400;O75400-2;F8W9L2;E9PHJ7;F5H578;B5MD60	PRPF40A	-3.18922	-3.12343	-3.10894	0.065796	0.797259	0.945019	0.0802825	0.72588	0.872158	0.0144866	0.959679	0.997191
O75400-3;H0YG38	PRPF40A	2.54124	2.50035	2.47153	-0.0408941	0.566822	0.895867	-0.0697098	0.345894	0.649391	-0.0288157	0.564083	0.927489
O75420;A2VDH9	GIGYF1	-1.68369	-1.6621	-1.63897	0.0215953	0.763863	0.935773	0.0447246	0.512489	0.759052	0.0231292	0.774115	0.967019
Q8IZ68;O75431;C9JNK6;C9JAZ1	MTX2	-1.20327	-1.13648	-1.12062	0.0667942	0.37375	0.843311	0.0826508	0.296567	0.606768	0.0158566	0.701845	0.954687
O75436;F5H4L7;A8MZ56;G3V1N8	VPS26A	2.6017	2.55696	2.65964	-0.0447452	0.571928	0.895867	0.0579441	0.462801	0.729357	0.102689	0.0494032	0.613067
O75438;O75438-2	NDUFB1	-3.94365	-3.83805	-3.85655	0.105599	0.548025	0.893842	0.0870959	0.613046	0.815389	-0.018503	0.596962	0.930716
O75439;G3V0E4;B3KQ85;E7ERZ4;F8WAZ6;F8WEA6;F8WBE1	PMPCB	2.11735	2.18995	2.18173	0.072595	0.397606	0.849939	0.0643838	0.479192	0.74114	-0.0082112	0.877288	0.986654
O75446	SAP30	-0.968217	-1.17305	-1.25855	-0.204829	0.0837881	0.703712	-0.290329	0.00174059	0.077795	-0.0855	0.346836	0.848031
O75449;B7ZBC8;O75449-2;Q9BW62	KATNA1	-1.42455	-1.57281	-1.61402	-0.148258	0.0992243	0.705903	-0.189464	0.0510174	0.302641	-0.0412063	0.373853	0.86015
O75475;O75475-2	PSIP1	2.58452	2.58883	2.46801	0.00431603	0.967733	0.990117	-0.116503	0.344369	0.647873	-0.120819	0.0944551	0.650715
O75477;B0QZ43	ERLIN1	0.507966	0.597203	0.536793	0.0892372	0.70882	0.924256	0.028827	0.899525	0.956961	-0.0604102	0.549525	0.922218
O75487;B4E2C0;F5H5T3;Q96RD6-2;Q9Y625;Q96RD6-1;Q96RD6	GPC4	0.930893	0.891272	0.831	-0.0396204	0.514424	0.886305	-0.0998929	0.146888	0.459402	-0.0602725	0.381799	0.864909
O75489;B4DFM8;E9PS48;G3V194;E9PJE7;E9PKL8	NDUFS3	1.17921	1.232	1.17331	0.0527956	0.643599	0.911041	-0.00589124	0.957762	0.981096	-0.0586868	0.524651	0.910103
O75506	HSBP1	1.74344	1.65664	1.55575	-0.0867953	0.276911	0.807392	-0.18769	0.0803119	0.359593	-0.100895	0.29042	0.817977
O75521-2;O75521;F8WAW4;F1LLU7;C9JB63;F8W6J1;C9J000	ECI2	-0.929827	-0.85113	-0.764647	0.0786965	0.0487179	0.662036	0.16518	0.0244784	0.23711	0.0864835	0.121879	0.67774
O75528-2;O75528	TADA3	-0.82603	-0.325537	-0.331929	0.500494	0.250956	0.799448	0.494101	0.25544	0.573869	-0.00639271	0.766417	0.966913
O75530-3;O75530;O75530-2;E9PL02;E9PJK2;E9PR98;E9PMU3;H0YEL4	EED	-0.663441	-0.797659	-0.833805	-0.134218	0.0941652	0.703712	-0.170364	0.0138551	0.196948	-0.0361463	0.525821	0.910103
O75531	BANF1	0.982613	1.12898	1.08895	0.14637	0.469355	0.872854	0.106332	0.0755575	0.353722	-0.0400385	0.832397	0.976756
[truncated: 3,857 more rows]

## Sheet: MCF7-LTED ESR1wt
Protein ID	Gene symbol	E2	E2+ICI	E2+EL	E2+ICI vs E2			E2+EL vs E2			E2+EL vs E2+ICI
					difference (log2)	p-value	q-value	difference (log2)	p-value	q-value	difference (log2)	p-value	q-value
D6R9D6;A0AV96-2;A0AV96;D6RBS9;B7Z8Z7;D6REZ6;D6R9M7;D6RFL5;D6RBP6;D6RA49;D6RCT1;Q5T0W7;B3KWU8;B4DZ27;Q9NQ94-5;Q8TBY0;Q9NQ94-6;Q9NQ94-3;C9JGD3;Q9NQ94-2;F8W9F8;Q9NQ94-4;Q9NQ94	RBM47	0.863514	0.88754	0.945436	0.0240265	0.130729	0.593323	0.0819225	0.00508925	0.179865	0.057896	0.0161586	0.623638
B7Z2T3;B7Z6R6;C9J2N7;E7ET00;F8W724;A0AVF1	TTC26	-5.44482	-5.41838	-5.40998	0.0264407	0.761577	0.911318	0.0348385	0.74084	0.881802	0.00839775	0.929661	0.995629
A0AVT1;A0AVT1-2;H0Y8S8;A0AVT1-4;A0AVT1-3;H0Y9U5	UBA6	2.96863	2.92522	2.97698	-0.0434056	0.253029	0.686304	0.00834599	0.836741	0.938439	0.0517516	0.268726	0.846787
A0FGR8-2;A0FGR8;C9JGI7;A0FGR8-4;F2Z3K9;A0FGR8-5;A6NFV7	ESYT2	2.19474	2.25578	2.25161	0.0610353	0.0548677	0.511059	0.0568745	0.0544382	0.342647	-0.00416081	0.829411	0.973241
A0FGR8-6	ESYT2	-1.20627	-1.16285	-1.11614	0.0434197	0.578204	0.82865	0.0901306	0.202351	0.54155	0.0467109	0.557769	0.920152
A0JNW5	UHRF1BP1L	-3.07706	-3.21194	-3.06097	-0.134876	0.0737398	0.530654	0.0160897	0.850614	0.94335	0.150966	0.153378	0.791734
A0MZ66;A0MZ66-3;A0MZ66-4;A0MZ66-6;A0MZ66-5;A0MZ66-2;B7Z7Z9;A0MZ66-7	KIAA1598	3.45601	3.4665	3.53004	0.0104865	0.756627	0.908955	0.0740303	0.142228	0.470455	0.0635437	0.205894	0.813855
A0PK00	TMEM120B	-6.53882	-6.26714	-6.36043	0.271689	0.0792142	0.530654	0.178395	0.325303	0.628426	-0.093294	0.582679	0.927256
Q15652-2;A0T124;Q15652	JMJD1C	-2.18302	-2.07233	-2.1025	0.11069	0.0284821	0.478765	0.0805267	0.15479	0.486891	-0.0301632	0.548512	0.920152
A1A4S6;E7EUW5;H0Y8W5	ARHGAP10	0.230438	0.230471	0.287071	3.2984e-05	0.998405	0.999876	0.0566331	0.265609	0.588979	0.0566001	0.266723	0.846083
A1A5D9;A1A5D9-2	CCDC64B	-2.52418	-2.3641	-2.28246	0.160079	0.248533	0.683254	0.241712	0.0341542	0.307177	0.081633	0.498126	0.912436
A1BQX2;D6RA09;Q8N4S9-3;Q8N4S9;Q8N4S9-2;F8WBA0;D6RAH8	MARVELD2	-3.14893	-3.03251	-3.46577	0.116417	0.190574	0.647655	-0.316839	0.458259	0.722678	-0.433256	0.33764	0.869761
A1L0T0;E9PJS0;C9JNI8;E9PL44;E9PNL1	ILVBL	2.18559	2.23072	2.224	0.0451227	0.208145	0.658511	0.0384101	0.206695	0.546597	-0.00671252	0.849104	0.979625
A1L170;A1L170-2	C1orf226	-2.07559	-2.24149	-2.73498	-0.1659	0.0454282	0.505941	-0.659386	0.00578861	0.185417	-0.493486	0.0242713	0.624154
A1L390;A1L390-3;G3V3I3;G3V278;C9J7S4;C9JVL3;Q9H7P9-2;G3V311;A1L390-2;E7ESZ3;Q9H7P9-3;Q9H7P9	PLEKHG3	-1.95503	-1.87709	-1.86208	0.0779382	0.0785115	0.530654	0.0929561	0.230741	0.562697	0.015018	0.820693	0.969773
C9IYF0;Q86XK2-3;A1L491;Q86XK2;Q86XK2-5;B5MEH7;Q86XK2-4	FBXO11	-3.19475	-3.14394	-3.23086	0.0508072	0.457894	0.778124	-0.0361138	0.507175	0.751678	-0.086921	0.200427	0.811486
Q99798;A2A274;F5H2A5;B4DEC3;B4DW08	ACO2	3.65605	3.66968	3.70527	0.0136267	0.590882	0.836423	0.0492164	0.0532583	0.342228	0.0355896	0.198799	0.811486
Q86X10-2;A2A2F0;Q86X10-3;A2A2E9;Q86X10;Q86X10-4	RALGAPB	-2.34337	-2.19174	-2.24212	0.151635	0.0847067	0.535393	0.101257	0.220487	0.554396	-0.0503784	0.557905	0.920152
Q9Y672;A2A2G4	ALG6	-2.41783	-2.36331	-2.41678	0.0545161	0.373288	0.745544	0.00105102	0.981922	0.993688	-0.053465	0.437145	0.895065
Q9Y312;A2A2Q9	AAR2	-0.240817	-0.317412	-0.26108	-0.0765956	0.137703	0.606267	-0.0202632	0.588291	0.796792	0.0563324	0.28147	0.852385
A2A3N6	PIPSL	-1.75337	-1.85693	-1.7777	-0.103562	0.0317167	0.494658	-0.0243312	0.446994	0.713464	0.0792312	0.0393071	0.685268
Q96D30;P35611-2;E7EV99;Q86XM2;A2A3N8;E7ENY0;P35611;P35611-3;D6RJE2;D6RAH3;D6RF25	ADD1	-3.51476	-3.19235	-3.16776	0.322412	0.288077	0.703003	0.347007	0.263489	0.587005	0.0245943	0.801127	0.96505
Q6P1N7;C9JA35;G3V0I4;O15533-2;G5E9H8;O15533;D3YTI9;A8MUD0;A2ABB9;A2AB90;O15533-3	TAPBP	-0.516146	-0.485126	-0.493385	0.03102	0.459728	0.778472	0.0227609	0.645509	0.830716	-0.00825905	0.871268	0.983291
Q96KQ7-2;B0UZY3;Q96KQ7;B0UZY0;A2ABF8;B0UZY1;A2ABF9;A2BED6;A2BED7;H0YIM0;H0YHA9;H0Y4K5;Q96KQ7-3	EHMT2	-1.57289	-1.45771	-1.4748	0.115182	0.248032	0.683254	0.0980859	0.387894	0.673737	-0.0170964	0.863048	0.98235
H0Y4J9;F5H8K7;H0Y7D4;H0Y5Z5;C9JUZ1;Q5TAG4;F8WEX8;F8WD06;F5GWN8;E7EWM5;B5MDW5;H0Y649;H0Y6C9;H0Y2X2;Q8N660;Q5SXJ2;E7EV31;Q5VTG8;H0Y3C2;Q5VTG7;Q6P3W6-2;Q6P3W6;Q3BBW0;Q3BBV2;Q5TI25;Q3BBV1;H0Y8D2;A6NDV3;A2BH96	NBPF14;NBPF12;NBPF9;NBPF15;NBPF16;AL592307.2;NBPF10;NBPF8P;NBPF20;LOC101059961	-9.03238	-9.23665	-8.9637	-0.204264	0.661445	0.866225	0.0686843	0.919557	0.969974	0.272949	0.640632	0.942557
A2IDC7;Q4TT37;A2IDC6;Q4TT38;Q13084	MRPL28	0.915729	0.929293	0.950449	0.0135645	0.83598	0.945209	0.0347199	0.530533	0.765519	0.0211554	0.77492	0.963743
O76082;A2Q0V1;F8WCC9	SLC22A5	-5.86782	-6.00341	-6.73954	-0.135595	0.251873	0.686299	-0.871723	0.000284441	0.0966134	-0.736128	0.00386809	0.509189
A2RRP1;A2RRP1-2;H0Y5G7;C9JCM7	NBAS	1.1667	1.15416	1.16057	-0.0125422	0.592931	0.836895	-0.00612909	0.837072	0.938638	0.00641316	0.796278	0.96505
A2RTX5;A2RTX5-2;B7ZLP8;H0YKB9	TARSL2	-4.24381	-4.13134	-4.12459	0.112463	0.264639	0.689483	0.119219	0.43045	0.700228	0.00675625	0.957674	0.997145
A2RUC4-2;A2RUC4	TYW5	-2.88346	-2.83663	-2.77903	0.0468295	0.34977	0.735359	0.10443	0.299967	0.610941	0.0576006	0.542358	0.920152
B4DKK6;A3KFL5;A3KFL2;Q13868;A3KFL1;A3KFL4	EXOSC2	-0.165843	-0.21024	-0.197607	-0.0443967	0.406349	0.751274	-0.031764	0.485497	0.739609	0.0126327	0.732357	0.959052
A3KMH1-3;A3KMH1;E2QRD0;A3KMH1-2;A8MYW7;C9JBW2	VWA8	0.733318	0.74507	0.731103	0.0117514	0.731244	0.89535	-0.00221473	0.949285	0.982528	-0.0139662	0.725503	0.958086
A3KMR5;Q8N8R3;G3V5F4	SLC25A29	-0.592656	-0.530279	-0.560261	0.0623769	0.066918	0.529708	0.0323949	0.451817	0.717233	-0.0299821	0.462927	0.900511
D6RE77;Q8TEU7-2;A3KN82;Q8TEU7-3;E7EWD4;Q8TEU7;E9PCH4;B7Z7Y1;E9PDV7	RAPGEF6;FNIP1	-0.671477	-0.631267	-0.551547	0.0402092	0.276049	0.69558	0.11993	0.0294945	0.291318	0.0797206	0.0585782	0.720538
A3KN83-3;A3KN83-2;A3KN83;F8W8H8;A3KN83-4	SBNO1	1.18902	1.13205	1.10051	-0.0569766	0.00462822	0.399846	-0.0885141	0.0248792	0.279286	-0.0315375	0.203831	0.813111
A4D104;C9J7I0	LOC401307	-2.28339	-2.24705	-2.12406	0.036341	0.471578	0.784698	0.159337	0.0371353	0.320989	0.122996	0.0846599	0.748347
A4D1E9;A4D1E9-2;C9J8R7;C9JNI1;C9JEQ8;F8WBY0;F8WCN4;F8WBB5;A4D1E9-3	GTPBP10	-0.154665	-0.198786	-0.267533	-0.0441203	0.48048	0.789116	-0.112868	0.0546913	0.343181	-0.0687476	0.295204	0.857059
A4D1P6-3;A4D1P6-2;B5MDH8;A4D1P6;C9J1X0	WDR91	-5.3882	-5.38746	-5.41004	0.000741416	0.994611	0.998783	-0.021835	0.850396	0.94335	-0.0225764	0.670496	0.949514
A4D1S5;A4D1S5-2	RAB19	-3.44267	-3.36462	-3.4403	0.0780477	0.21751	0.662712	0.00237223	0.962824	0.987191	-0.0756754	0.122753	0.774977
C9J7X6;A4D1U4	KIAA1147;LCHN	-3.89232	-3.78625	-3.70256	0.106073	0.384977	0.74571	0.189766	0.178358	0.515068	0.0836932	0.105133	0.764883
A4D2Q0;H0Y6N5;H0Y742;E9PHI4;E7EP45;O94901-5;E9PF23;O94901;E9PDU4;O94901-3;B0QY60;E9PGW0;O94901-2;F8WD13	UNC84A;SUN1	1.08344	1.07675	0.97067	-0.00669316	0.858669	0.956544	-0.112771	0.119778	0.447103	-0.106078	0.136575	0.781872
P56282-2;A4FU92;P56282	POLE2	-4.50065	-4.61431	-4.65015	-0.11366	0.215732	0.662712	-0.149497	0.118873	0.44563	-0.0358374	0.60018	0.931798
F5GZZ0;F5H5X2;A4PET2;F5H5S2;Q6NS38	ALKBH2	-3.54784	-3.62898	-3.72622	-0.0811384	0.134002	0.597106	-0.178376	0.0187259	0.252904	-0.0972376	0.0763502	0.748347
F5H4Q5;F5H3K0;A5D8V6	VPS37C	-2.5067	-2.3763	-2.27705	0.130405	0.0803826	0.530654	0.229655	0.0248587	0.279286	0.0992499	0.169395	0.805654
G3XAP3;A5D8W3;Q9NUT2-2;Q9NUT2	ABCB8	-7.87095	-7.2334	-7.49972	0.637547	0.0729335	0.530654	0.371231	0.252408	0.578797	-0.266316	0.310732	0.857059
Q5TGE1;A5PLL7;Q5TGE2	TMEM189	-5.02989	-5.03692	-5.04357	-0.00702406	0.948471	0.989372	-0.0136807	0.883363	0.954868	-0.00665664	0.931536	0.995629
A5YKK6;A5YKK6-2;F8WA87;A5YKK6-3;B5MDN3;A5YKK6-4;B3KPW6;F5H1F4;REV__E7EMU6;REV__Q9NYU1	CNOT1	3.12508	3.10267	3.12309	-0.0224141	0.534783	0.810251	-0.00199455	0.955425	0.984553	0.0204196	0.57087	0.925677
A5YM69	ARHGEF35	-2.43653	-2.4705	-2.33162	-0.0339711	0.635017	0.85353	0.104911	0.0826916	0.395638	0.138882	0.129335	0.779381
P08559-3;P08559;A5YVE9;P08559-2;Q5JPU3;Q5JPU0;Q5JPU1;Q5JPT9;P29803;Q5JPU2	PDHA1	2.06875	2.03926	2.03417	-0.0294932	0.237057	0.678352	-0.0345773	0.169585	0.504632	-0.00508404	0.795183	0.96505
E9PBB0;Q6Y7W6;A6H8W4;Q6Y7W6-3;E9PC50;E7ESB6;C9JHW1;F5H3C2;C9JH18;C9JH78;F8WCD5;C9JPV7;C9JXQ0;C9J0V6;C9JHT0;C9JRZ2;C9IYH5;C9JBZ3;C9J1A6;C9JW88;C9JZC0;C9J7G1;B8ZZD2	GIGYF2	1.05791	1.06959	1.12332	0.0116776	0.395123	0.74986	0.0654121	0.0752023	0.383198	0.0537346	0.120179	0.774294
A6H8Z7;Q6UWP7;C9J5S5;C9JA02;C9JMW2;C9JUV9;C9JXY8;C9J6F4;C9K0C3;Q6UWP7-2	LCLAT1	-0.627578	-0.63765	-0.659053	-0.0100723	0.68296	0.874479	-0.0314753	0.351861	0.649574	-0.0214029	0.554299	0.920152
E9PL88;C9JDU0;A6NCC9;E9PME3;C9JHT9;C9JJV1;Q9Y5U2-2;Q9Y5U2	TSSC4	-2.96087	-2.99965	-2.94192	-0.0387809	0.529016	0.809229	0.0189407	0.763179	0.896014	0.0577216	0.165047	0.804056
H0Y3K7;F8WAB1;Q5T6N2;F8WAB0;C9K0X4;O14639-2;F8W8M4;A6NDU2;A6NKJ2;O14639;Q5T6N4;A6NCD9;O14639-4;O14639-3;O14639-5;Q5JVV3	ABLIM1	-1.47378	-1.48791	-1.48569	-0.0141358	0.776802	0.916052	-0.0119121	0.822205	0.929392	0.00222373	0.931275	0.995629
Q9GZQ8;A6NCE7;Q9H492;Q9H492-2	MAP1LC3B;MAP1LC3B2;MAP1LC3A	-2.06125	-2.01598	-1.95926	0.0452735	0.368093	0.744793	0.101992	0.1143	0.438318	0.056718	0.0535549	0.715548
Q9Y6G3;A6NCI0	MRPL42	-2.29312	-2.25097	-2.24205	0.0421489	0.66817	0.869679	0.0510693	0.308511	0.615839	0.00892038	0.929898	0.995629
A8MU28;A6NFN4;Q13564;A6NCK0	NAE1	-0.737617	-0.763838	-0.729437	-0.0262205	0.527182	0.809156	0.00818032	0.853665	0.945154	0.0344008	0.345682	0.877319
A6NCU2;B7Z227;Q8N5Y2-2;B4DUV8;Q8N5Y2	MSL3	-6.4613	-6.54329	-6.62873	-0.0819882	0.381189	0.74571	-0.167436	0.1415	0.469722	-0.0854475	0.285212	0.856195
Q9BWM7;A6NCZ6	SFXN3	0.442867	0.476033	0.382162	0.0331664	0.436331	0.767875	-0.0607048	0.0656917	0.367034	-0.0938711	0.0885562	0.748347
Q7LGA3-3;Q7LGA3-2;A6ND99;Q7LGA3	HS2ST1	-6.65385	-6.23422	-6.32979	0.419633	0.202372	0.653594	0.32406	0.464501	0.726057	-0.0955727	0.817486	0.969458
A6NDB9	PALM3	-1.49686	-1.26528	-1.26566	0.23158	0.016816	0.462525	0.231194	0.0113363	0.22484	-0.000385929	0.994625	0.999957
A6NDG6	PGP	3.6408	3.6219	3.62542	-0.0189032	0.63971	0.855252	-0.0153755	0.677168	0.847742	0.00352772	0.907783	0.990744
A6NDJ8;Q86YS6;REV__Q8WY22;REV__Q13751	RAB43	-0.793565	-0.81147	-0.847916	-0.0179046	0.54037	0.811441	-0.0543502	0.73878	0.880843	-0.0364457	0.820207	0.969773
A6NDU8	C5orf51	-0.392459	-0.432935	-0.325245	-0.0404754	0.471577	0.784698	0.067214	0.195018	0.532643	0.107689	0.0784648	0.748347
B4DKL4;A6NDW3;E9PHD4;Q86X29;Q86X29-3;Q86X29-2	LSR;FAM131B	1.0301	1.04517	1.02494	0.0150717	0.450041	0.773644	-0.00515414	0.84699	0.942777	-0.0202258	0.444544	0.896642
A6NED2;G3V2I3;G3V3Q4	RCCD1	-5.31725	-4.91297	-4.94198	0.404287	0.148711	0.612668	0.375269	0.400356	0.67944	-0.0290179	0.940112	0.995629
H0YMH8;H0YKJ9;B4DP19;E9PGI2;A6NEH4;O60637	TSPAN3	-3.8495	-3.7	-3.74657	0.149501	0.242123	0.682836	0.102937	0.440205	0.707879	-0.0465633	0.649587	0.94531
A6NEM2;P51610-3;REV__Q8NI17-4;REV__Q8NI17-7;REV__Q8NI17-9;REV__Q8NI17-8;REV__Q8NI17-10;REV__Q8NI17-6;REV__Q8NI17-11;REV__Q8NI17-3;REV__Q8NI17-5;REV__Q8NI17;REV__Q8NI17-12;REV__Q8NI17-2	HCFC1	-3.85043	-3.86727	-3.87109	-0.0168363	0.844179	0.949216	-0.0206566	0.787151	0.908438	-0.00382023	0.950578	0.99634
A6NEM5;Q92643;B1AK81;B4E2M3	PIGK	-1.83198	-1.78236	-1.85698	0.0496233	0.383003	0.74571	-0.0249969	0.645086	0.830619	-0.0746201	0.174043	0.811486
E9PN08;A6NN28;A6NEX8;Q99942;E7EM95	RNF5	-0.241049	-0.268791	-0.300192	-0.0277422	0.445799	0.772853	-0.0591426	0.232539	0.563461	-0.0314004	0.433099	0.893293
A6NFI3	ZNF316	-2.23493	-2.35288	-2.32825	-0.117953	0.200784	0.652581	-0.093325	0.109378	0.434677	0.0246283	0.757901	0.961202
Q8IZP0-10;Q8IZP0-8;F5H1G9;Q8IZP0-7;F8WA55;Q8IZP0-2;Q8IZP0-4;Q8IZP0-3;Q8IZP0-5;Q8IZP0-6;Q8IZP0-9;F8WA56;Q8IZP0;A6NFN2;B4DQ58	ABI1	-0.250898	-0.261953	-0.251249	-0.011055	0.782553	0.918954	-0.000350883	0.994305	0.997203	0.0107041	0.792042	0.96505
Q9ULL5-2;A6NFN6;Q9ULL5;Q9ULL5-3	PRR12	-3.05308	-2.98451	-2.90645	0.0685717	0.0895716	0.546944	0.146629	0.0763623	0.385466	0.078057	0.231437	0.825172
Q92599-3;Q92599-2;A6NMH6;C9J9B6;A6NFQ9;F6W7K9;F8W8I8;Q92599;C9JV02;C9J4G8	2008-09-01	0.0396047	0.01006	0.0765169	-0.0295446	0.540474	0.811441	0.0369122	0.491452	0.742859	0.0664569	0.228711	0.825102
F8VVY2;F8VNZ6;F8VSP7;F8VSB6;A6NFW0;Q9H4P4	RNF41	-3.76916	-3.6427	-3.64608	0.126454	0.0759606	0.530654	0.123076	0.0130971	0.231535	-0.00337735	0.945275	0.995795
Q9UKK9;A6NFX8;A6NJU6;A6NHE8;A6NCQ0;H0YEY4;C9JYY9	NUDT5	2.30911	2.23618	2.29391	-0.0729327	0.149667	0.614538	-0.0152003	0.792926	0.910841	0.0577324	0.328344	0.863839
A6NG10;Q969T9;E7EX86;B4DFG2;B4DV07	WBP2	0.871274	0.877841	0.936994	0.00656767	0.891323	0.971688	0.0657201	0.453256	0.718771	0.0591524	0.482259	0.906683
A6NG32	CHMP1A	-3.28523	-3.30124	-3.28184	-0.0160124	0.894179	0.97236	0.00339061	0.972637	0.988857	0.0194031	0.820977	0.969828
Q9HBI1;A6NG58;B0QYM8;Q9HBI1-2;B5MDI0;B0QYP8	PARVB	-6.87015	-6.82884	-6.86677	0.041305	0.405753	0.751274	0.00337537	0.959531	0.985961	-0.0379296	0.588755	0.929789
A6NG79;E9PGC6;Q92733;H0YE12;H0Y679	PRCC	0.535596	0.40669	0.401068	-0.128906	0.0349027	0.49544	-0.134528	0.046435	0.336431	-0.00562226	0.913917	0.992605
P51808;F2Z328;A6NGJ0	DYNLT3	-1.63156	-1.76113	-1.73162	-0.129578	0.0328644	0.494658	-0.100065	0.0969036	0.416332	0.0295131	0.553711	0.920152
Q7Z7H8;A6NGJ4	MRPL10	-0.230513	-0.24664	-0.26341	-0.0161271	0.544167	0.812003	-0.0328971	0.534212	0.767388	-0.01677	0.743465	0.959052
A6NGP5;Q9H910;B4DLH4;B4DL85	HN1L	2.16827	2.16407	2.20449	-0.004202	0.937925	0.985678	0.0362116	0.455866	0.721414	0.0404136	0.514416	0.912812
Q96B45;A6NGQ6	C10orf32	-1.7009	-1.81914	-1.81277	-0.118245	0.142003	0.60957	-0.111871	0.225442	0.557725	0.00637471	0.943371	0.995629
A6NGW1;O95070;E9PIZ0;C9JST7;F8W9A1;E9PS11	YIF1A	-1.03212	-1.07067	-1.11918	-0.0385472	0.3071	0.712164	-0.0870662	0.0738738	0.381079	-0.048519	0.139654	0.781988
A6NGZ7;Q9H1C4	UNC93B1	-3.75654	-3.72983	-3.68495	0.0267087	0.608989	0.845618	0.0715907	0.342175	0.640892	0.044882	0.516448	0.912812
A6NHN7;Q14202;A6NHB5;Q14202-2;Q96E26;A6NL54;A6NC58;Q9UJ78-1;Q5SVZ7;Q9UJ78-5;H0YH25;Q9UJ78;Q5SW02;Q5SVZ6	ZMYM3	0.539662	0.64109	0.71381	0.101429	0.241591	0.682618	0.174148	0.0992731	0.419579	0.0727192	0.124677	0.776904
A6NHL2-2;A6NHL2	TUBAL3	0.113497	0.069748	0.189758	-0.0437491	0.671576	0.871161	0.0762611	0.31235	0.618633	0.12001	0.309179	0.857059
A6NHR9-2;A6NHR9;A6NHR9-3	SMCHD1	0.769824	0.753186	0.805554	-0.0166375	0.491832	0.795571	0.035731	0.279496	0.598008	0.0523684	0.119031	0.772829
Q9UPX8-3;A6NHU9;C9JFP8;E7EUA2;Q9UPX8-4;Q9UPX8	SHANK2	-4.93033	-4.72921	-4.76473	0.201127	0.349366	0.734776	0.1656	0.490674	0.742859	-0.0355266	0.831638	0.973411
A6NHX0	GATSL2	-1.59761	-1.59803	-1.54968	-0.000421283	0.993846	0.998754	0.047937	0.583571	0.794063	0.0483582	0.553819	0.920152
Q5JRG1;Q9BVL2-2;C9JDH3;A6NI12;Q9BVL2	NUPL1	-1.24807	-1.29154	-1.28102	-0.0434702	0.304317	0.712164	-0.0329414	0.410884	0.687954	0.0105288	0.576992	0.927256
A6NI76;Q96EL2	MRPS24	-2.25942	-2.22803	-2.275	0.031389	0.24092	0.682312	-0.0155833	0.603527	0.805316	-0.0469723	0.143673	0.786128
H0YBR0;Q96Q05-3;Q96Q05;Q96Q05-2;A6NIF0	TRAPPC9	-0.643424	-0.6809	-0.59823	-0.0374767	0.35035	0.735457	0.0451932	0.129124	0.456795	0.08267	0.0914075	0.750646
Q969Y2-3;Q969Y2;A6NIG5;Q969Y2-2	GTPBP3	-1.52268	-1.52036	-1.53674	0.0023133	0.97163	0.994444	-0.01406	0.85855	0.946466	-0.0163733	0.832868	0.973908
A6NIH7	UNC119B	-0.430957	-0.442887	-0.370266	-0.0119299	0.565913	0.823728	0.0606912	0.180091	0.516371	0.0726211	0.12336	0.774977
A6NIR2;Q9Y547	HSPB11	0.559327	0.520069	0.639018	-0.0392577	0.364436	0.743534	0.079691	0.132077	0.459217	0.118949	0.0398262	0.685268
A6NIW1;P14209	CD99	-2.55174	-2.47919	-2.47357	0.0725508	0.0465753	0.505941	0.0781711	0.232441	0.563461	0.00562027	0.915846	0.992686
A6NIZ0;Q9GZM8;Q9GZM8-2	NDEL1	-7.74879	-7.23217	-7.28559	0.516623	0.000753929	0.271415	0.463204	0.171872	0.507488	-0.053419	0.835346	0.975183
A6NJA2;P54578;B7Z4N8	USP14	4.15856	4.12731	4.17329	-0.0312491	0.523125	0.807351	0.0147272	0.781503	0.906748	0.0459763	0.237635	0.834037
Q16540;A6NJD9;A8MVT4;A8MYK1;A6NGQ5	MRPL23	0.606736	0.606915	0.633596	0.000179108	0.996397	0.998892	0.0268602	0.63087	0.822079	0.0266811	0.658817	0.945716
Q76FK4-4;A6NJK7;Q76FK4;Q76FK4-2;F8WE42;Q76FK4-3;F5H101;F5GWN9;F5H540;F5H532;F5H797;F5H0I5;F5H8B8;F5H692;F5H7D5;F5GXV1;Q8NAA4-3;REV__A8KAG3;Q8NAA4-2;Q8NAA4;H0Y7U8;REV__F5H2H5;H0Y470;REV__Q86XL3;B7ZM78;Q3V6T2-4;Q3V6T2-2;Q3V6T2-3;Q3V6T2	NOL8	-0.0538997	-0.052266	-0.104362	0.00163375	0.962665	0.993184	-0.0504624	0.242243	0.572023	-0.0520961	0.142438	0.783582
Q8IYS2;A6NJM2;Q8IYS2-2	KIAA2013	-2.12319	-1.9029	-1.96565	0.220286	0.097374	0.558469	0.15754	0.178524	0.515068	-0.0627458	0.29885	0.857059
O75054;O75054-2;A6NJZ6	IGSF3	1.75495	1.82402	1.85732	0.0690725	0.206389	0.656041	0.102371	0.0944023	0.412234	0.0332985	0.550236	0.920152
Q8WTT2;A6NJZ9;F5H677	NOC3L	1.75078	1.73282	1.66269	-0.0179585	0.72524	0.893827	-0.0880966	0.0706193	0.376557	-0.0701381	0.200924	0.811486
E7ENC6;Q8WZ42-3;E9PPD3;E7EQE6;E7ET18;Q8WZ42-5;A6NKB1;Q8WZ42-4;Q8WZ42-7;Q8WZ42-2;Q8WZ42;Q8WZ42-8;Q8WZ42-6;E7ESL2;E7EQE1	TTN	-0.800652	-0.777469	-0.641677	0.023183	0.336384	0.729429	0.158975	0.00657477	0.194467	0.135792	0.0262751	0.624154
A6NKD9;G3V5D5;G3V2D7;H0YJY5;H0YJE0	CCDC85C	-0.170983	-0.175217	-0.135095	-0.00423434	0.925276	0.981533	0.0358874	0.415118	0.691568	0.0401217	0.339721	0.871578
H0YEW7;A6NKF1-2;F8WC89;A6NKF1	SAC3D1	-6.24588	-5.9491	-6.00933	0.296786	0.184587	0.647499	0.236556	0.423652	0.696264	-0.0602307	0.815769	0.969458
A6NKV8;Q9H074-2;Q9H074;D6REB4;H0YA44;D6RJF2	PAIP1	0.343969	0.341985	0.4051	-0.00198479	0.908741	0.977261	0.0611309	0.140632	0.469131	0.0631157	0.133281	0.779381
A6NL80;Q969H6	POP5	-2.91759	-2.80699	-2.88452	0.110595	0.0160425	0.462525	0.0330695	0.425367	0.697277	-0.0775251	0.129681	0.779381
A6NLH6;Q9P003	CNIH4	-3.81112	-3.80512	-3.71344	0.00600215	0.957494	0.9924	0.0976852	0.428773	0.699521	0.0916831	0.138065	0.781872
A6NMA8;O95825;A6NND8;A6NHJ8	CRYZL1	-1.47745	-1.47554	-1.3578	0.00191139	0.932606	0.984575	0.119654	0.0532349	0.342228	0.117743	0.0384288	0.685268
E9PJK1;E9PRJ8;H0YDL9;H0YDJ9;P60033;E9PIF1;A6NMH8;E9PM31;H0YEE2	CD81	0.911585	0.954019	0.949309	0.0424337	0.191882	0.648156	0.0377242	0.438379	0.706381	-0.00470949	0.918471	0.992686
A6NMI8;Q9H0C5;Q9BX70-2;Q9BX70	BTBD1;BTBD2	-1.96874	-1.95046	-1.92941	0.0182783	0.647605	0.858899	0.0393324	0.442266	0.709062	0.0210541	0.56763	0.923517
P09884;A6NMQ1	POLA1	0.973334	0.957877	0.921521	-0.0154571	0.635182	0.85353	-0.051813	0.154324	0.486279	-0.0363559	0.364567	0.880259
A6NMQ7;P60604	UBE2G2	-0.835549	-0.900617	-0.915733	-0.0650679	0.307875	0.712164	-0.0801839	0.238462	0.568777	-0.015116	0.826133	0.971604
A6NN80;E5RK69;E5RK63;E5RJF5;E5RI05;E5RFF0;E5RJR0;E5RIU8;H0YC77;REV__H0Y547;REV__E9PCW5;REV__P98196;REV__Q9Y2G3;REV__E9PEJ6	ANXA6	4.6754	4.63972	4.60531	-0.0356733	0.364837	0.743695	-0.0700866	0.254171	0.579365	-0.0344133	0.518172	0.913069
Q16629-3;Q16629-2;A6NNE8;G5E9M3;C9JAB2;Q16629;F8WEA1	SRSF7	1.23964	1.25795	1.23922	0.0183079	0.486573	0.792259	-0.000424311	0.985758	0.994209	-0.0187322	0.345557	0.877319
Q01968-2;Q01968;A6NNH7	OCRL	0.804957	0.78817	0.789237	-0.0167865	0.307069	0.712164	-0.0157194	0.428726	0.699521	0.00106707	0.960147	0.997646
B4DPP0;A6NNI4;P21926;G8JLH6;F5GXT1;E7ERM7	CD9	2.42602	2.33522	2.19215	-0.0908	0.293701	0.706659	-0.233866	0.0287806	0.288793	-0.143066	0.133315	0.779381
A6NNK5;Q12888;F8VY86;Q12888-2;C9JXV0	TP53BP1	2.17184	2.23146	2.28843	0.0596206	0.0449165	0.505941	0.116598	0.0165593	0.241854	0.0569774	0.110713	0.766807
C9JQC5;A6NNP0;Q9UK22	FBXO2	-1.83269	-1.75484	-1.69614	0.077852	0.199105	0.652581	0.136554	0.206353	0.546285	0.0587015	0.523453	0.915464
A6NNV6;O95229;A6NH27;A6NNP9	ZWINT	-0.892641	-0.900293	-0.987748	-0.00765212	0.915015	0.980052	-0.0951067	0.1644	0.498415	-0.0874546	0.21372	0.822568
A6NP52;O60831	PRAF2	-2.5165	-2.47869	-2.49125	0.0378133	0.263206	0.689483	0.0252526	0.660717	0.838152	-0.0125607	0.833917	0.974762
Q5JX58;Q5JX59;Q5JX61;Q5JX60;Q5JX44;Q5JX52;Q5JX45;E7ENH5;A6PVH9;F2Z2V0;Q99829;Q5JX56;Q5JX54;Q5JX57;E7EV27;Q5JX55;Q5JX53	CPNE1	0.433477	0.397973	0.438189	-0.0355044	0.510446	0.802598	0.00471151	0.931821	0.974176	0.0402159	0.51505	0.912812
F8VUW8;F5H3J9;H0YG55;F5H6X1;F8VSG3;P54284-2;F8VNV8;A7BJ74;F5H2P6;E7EN11;Q02641-3;F5GZW7;P54284;O00305-2;F8WA06;B4DG40;H0Y476;O00305;Q02641-2;H0YG73;Q08289-6;Q02641;Q08289-2;Q08289-3;A6PVM7;Q08289-5;Q08289-7;Q08289-4;Q08289-8;Q08289	CACNB3;CACNB4;CACNB1;CACNB2	-4.31255	-3.84858	-3.90958	0.463972	0.0113462	0.44684	0.402971	0.0289312	0.28969	-0.0610014	0.600526	0.931798
Q15257-2;A6PVN5;Q15257;Q15257-3;Q15257-4;B4DZF8;A6PVN9;Q5T949;Q5T948;Q68CR8;A6PVN6;B7ZBQ0;A6PVN7;A6PVN8;C9IZ76;H0Y6E5;B7ZBP9;B7ZBP7;B4DDQ6	PPP2R4	1.66782	1.65766	1.69534	-0.0101637	0.809073	0.931657	0.0275143	0.628694	0.82131	0.037678	0.545249	0.920152
Q9NNX1-3;A6PVU8;Q9NNX1-2;Q9NNX1;F5H607;Q6UWW7	TUFT1	-1.3805	-1.17738	-0.971487	0.203122	0.00804175	0.431574	0.409013	0.000687658	0.10033	0.205891	0.00644436	0.510803
Q15906;A6PW55	VPS72	-1.70541	-1.74725	-1.78755	-0.041848	0.171055	0.639704	-0.082141	0.0160411	0.241854	-0.040293	0.170571	0.805654
Q99755-2;Q99755-4;Q99755-3;A6PW57;Q99755;F2Z3N1;B4DIG7;O14986;O14986-2;A6PW58;A2A5X0;O60331-4;O60331;O60331-2;O60331-3;B4DY52	PIP5K1A	-1.54941	-1.62202	-1.5669	-0.0726029	0.0530713	0.507642	-0.0174855	0.488833	0.742289	0.0551175	0.0147829	0.623638
A6QRH7;A6QRH6;P98173;Q5HY75	FAM3A	-1.72483	-1.74174	-1.73716	-0.0169087	0.784171	0.919881	-0.0123239	0.870125	0.94841	0.00458481	0.943171	0.995629
Q9BWD3;Q17RB0;A6ZKI3	FAM127B;FAM127C;FAM127A	-4.57795	-4.3336	-4.33194	0.244354	0.0658911	0.529708	0.246013	0.0701392	0.376325	0.00165909	0.983834	0.999223
A7E2V4-5;A7E2V4;A7E2V4-3;A7E2V4-4;A7E2V4-2	ZSWIM8	-4.28016	-4.28677	-4.1719	-0.00660428	0.942433	0.986501	0.108266	0.288085	0.604178	0.11487	0.102727	0.764883
Q9ULV4;A7MAP0;B4E3S0;H0YHL7;F8VV53;F8W1H8;F8VUX3;F8VSA4;F8VRE9;F8VTT6;F8VVB7;B3KRY9;Q6QEF8-4;Q6QEF8-3;Q6QEF8-2;Q6QEF8-5;Q6QEF8;F8W759	CORO1C	2.72061	2.66212	2.67882	-0.0584954	0.278954	0.697896	-0.0417946	0.348223	0.64676	0.0167008	0.699509	0.954742
A8CG34;Q96HA1;Q96HA1-2;A8CG34-2;Q96HA1-3;A8MXF9;A6NF01;C9JFL1;F6STJ3;C9JER0;Q6PJE2;C9J370	POM121C;POM121;POM121B	0.130721	0.0732598	0.00932116	-0.0574614	0.319968	0.719762	-0.1214	0.0371461	0.320989	-0.0639386	0.293432	0.857059
A8DPD7;B4DK95;Q9C0D3	ZYG11B	-3.47105	-3.39337	-3.413	0.0776757	0.383651	0.74571	0.0580472	0.606856	0.807294	-0.0196284	0.846687	0.978823
B4DS50;A8JZZ6;C9J7S5;Q92685;C9JQW2	ALG3	-1.47522	-1.3965	-1.44968	0.0787284	0.383676	0.74571	0.0255408	0.494522	0.743129	-0.0531876	0.531004	0.918216
B4DMJ3;Q14353;A8K0A0	GAMT	-3.5846	-3.48151	-3.51198	0.10309	0.0754978	0.530654	0.07262	0.258867	0.582278	-0.0304696	0.562637	0.921738
A8K1H6;E9PGT6;Q99627;B8ZZP3	COPS8	-0.150131	-0.135007	-0.126672	0.0151236	0.361601	0.743338	0.023459	0.38912	0.674592	0.00833539	0.746203	0.959494
A8K3Z3;P62195	PSMC5	3.48623	3.48371	3.50132	-0.00251408	0.937975	0.985678	0.0150896	0.591411	0.798948	0.0176037	0.458137	0.89966
A8K4L9;Q01085;Q49AS9;E7ETJ9;E7ETC0;A6NKZ9;F8WE16	TIAL1	2.20796	2.15008	2.15248	-0.0578852	0.12307	0.582773	-0.0554826	0.296612	0.608542	0.00240255	0.961072	0.997646
A8K7X6;B4DLC0;F8VRG9;F8W0G4;F8VXH9;F8W1G6;P57721-5;E9PFP8;P57721-4;P57721;P57721-2;P57721-3;A8MX33;F8VTZ0;C9K0A2;F8VUX6;F8WC71;C9IZV9;C9J7A9;C9JSA6;C9J5V4;C9JTY5;C9JZY3;C9J0A4;P57723-2;E7EST1;P57723	PCBP2	-0.356734	-0.419376	-0.347917	-0.062641	0.145755	0.611193	0.00881779	0.885605	0.955606	0.0714588	0.286218	0.857059
P53990-2;P53990-3;P53990;P53990-4;A8KAH5;F5H6Z7;F5GXM3;H0YF80;F5H681	IST1	2.07887	2.09973	2.12322	0.020855	0.67105	0.870913	0.0443524	0.532493	0.766522	0.0234974	0.750494	0.960137
H0YC56;E5RFL0;H0YC11;Q9UQ53-2;Q9UQ53;A8MPR0	MGAT4B	-2.77826	-2.68121	-2.63767	0.0970471	0.0666928	0.529708	0.140585	0.0255329	0.284019	0.0435381	0.311635	0.857059
C9K0H7;Q15413-3;Q15413-2;F8WD27;A8MPV7;Q15413	RYR3	0.223495	0.831968	0.260815	0.608474	0.230682	0.672992	0.03732	0.931356	0.974023	-0.571154	0.102143	0.764883
P55196;A8MQ02;P55196-5;P55196-3;C9JX92;P55196-1;P55196-6;C9IYT9;Q5TIG5;P55196-2;H0Y7R8;F8W9I4;E9PFY5;H0Y8L4;H0Y948;H0Y8U8;H0Y9I0;H0YA98	MLLT4	1.27133	1.28452	1.27097	0.0131922	0.562381	0.821744	-0.000355858	0.98951	0.995367	-0.0135481	0.655102	0.945613
Q9UIC8;A8MQ43;Q9UIC8-2;Q9UIC8-3	LCMT1	0.470589	0.468572	0.48076	-0.00201662	0.95008	0.989372	0.0101712	0.800677	0.915006	0.0121878	0.780796	0.96505
E9PFB3;Q0PNE2-2;C9JAS1;Q0PNE2;A8MQ59	ELP6	-3.89319	-3.86895	-3.81008	0.0242375	0.717464	0.891398	0.0831033	0.280711	0.598186	0.0588659	0.198412	0.811486
A8MQB8;Q06787-6;G3V0J0;Q06787-2;Q06787-4;Q06787-7;G8JLE9;Q8IXW7;F8W871	FMR1	1.91711	1.91658	1.95029	-0.000533224	0.973469	0.995268	0.0331748	0.122161	0.449341	0.0337081	0.0163091	0.623638
H0YEW4;B7Z7I6;A8MRA7;Q5TC12;B7Z7D6;H0YD21;REV__C9JDR0;REV__Q15738	ATPAF1	1.26634	1.25787	1.30464	-0.0084744	0.817708	0.935574	0.0383028	0.161089	0.493407	0.0467773	0.245991	0.836825
B4DSN4;A8MRS1;Q8NHM5-3;E7EML5;Q8NHM5;Q8NHM5-2;E7ET57	KDM2B	-5.92704	-5.71858	-5.80764	0.208455	0.0240086	0.478765	0.119402	0.0277878	0.286547	-0.0890528	0.177544	0.811486
Q9BY42;A8MSH5;A2A2L5;A2A2L6	RTFDC1	1.94679	1.84332	1.8387	-0.103478	0.168832	0.638961	-0.108093	0.186075	0.524371	-0.0046156	0.948081	0.995915
C9JF71;C9JFU3;C9JLT7;A8MSL3;Q8TBF5;Q8TBF5-2;H0Y2P9;F8WEJ3;B4DFZ9	PIGX	-1.63341	-1.58375	-1.59503	0.0496557	0.463939	0.781492	0.0383758	0.423479	0.696264	-0.0112799	0.867056	0.98252
O94880;A8MSQ1;O94880-2	PHF14	0.502954	0.499874	0.42039	-0.00308081	0.93985	0.986059	-0.0825646	0.0954716	0.413916	-0.0794838	0.158867	0.797331
Q5JTW2;Q5JTW2-3;E7ERV6;A8MST6;E9PHX5;Q5JTW2-2	CEP78	-1.73341	-1.68782	-1.67931	0.0455946	0.469519	0.784669	0.0541021	0.395829	0.677719	0.00850751	0.884973	0.986418
B5ME58;A8MSW5;C9JS29;O15417-2;O15417;O15417-3	TNRC18	-4.1186	-3.9118	-3.85728	0.206798	0.194513	0.649559	0.261319	0.178879	0.515068	0.0545206	0.692483	0.954383
E5RGQ3;A8MT24;Q9H446;E5RJE3;E5RGS5	RWDD1	-0.560915	-0.586729	-0.51061	-0.0258134	0.549057	0.815324	0.0503049	0.472547	0.731742	0.0761183	0.297796	0.857059
A8MT40;Q8NCN5;E7EMA7;B3KSE1;B3KU99	PDPR	1.81601	1.81566	1.79629	-0.000349386	0.990249	0.998711	-0.0197207	0.386193	0.673143	-0.0193713	0.532395	0.918216
Q7Z5J4-3;E7EVZ3;Q7Z5J4-2;C9JWB0;Q7Z5J4;A8MTC3;A8MXE8;Q7Z5J4-4;E7ETW1	RAI1	-4.05123	-4.01148	-3.94944	0.0397451	0.400654	0.750231	0.101783	0.126964	0.45412	0.0620377	0.320532	0.858964
A8MTG3;O43670-2;O43670;E1P660;H0Y3M2;O43670-3	ZNF207	0.641502	0.518056	0.561312	-0.123446	0.0606634	0.525692	-0.0801896	0.17248	0.507811	0.0432562	0.413079	0.887122
F5GWK4;Q8IUR7-2;A8MTG8;Q8IUR7;B7Z637;Q8IUR7-3;Q8IUR7-6;G5E9V6;B7Z441;G5E9V7;H0YGM5;C9JAA7;C9JBY2;C9J2I1;C9J8P8	ARMC8	0.182214	0.174704	0.205338	-0.00750956	0.667984	0.869679	0.023124	0.20688	0.546597	0.0306336	0.196034	0.811486
C9J0K6;B4DKK2;A8MTH6;P30626;B4DHQ6	SRI	0.541382	0.509649	0.537856	-0.0317333	0.279136	0.697897	-0.00352579	0.929866	0.973131	0.0282075	0.540714	0.920152
A8MTM6;Q15398;Q15398-1;E7EP14;G3V4E5;G3V543	DLGAP5	-0.999073	-1.12595	-1.30285	-0.126878	0.0061674	0.429623	-0.303779	0.00092864	0.108801	-0.176901	0.00520208	0.509189
A8MTP9;Q9Y2R4	DDX52	-2.93133	-2.86148	-2.91255	0.0698448	0.261798	0.689483	0.0187813	0.726882	0.874464	-0.0510635	0.436743	0.89454
A8MTS8;B1ALH6;O14832;C9IYS5;C9JR86	PHYH	-3.8889	-3.68633	-3.52354	0.202575	0.00253906	0.387919	0.365359	0.0177656	0.246362	0.162784	0.10429	0.764883
A8MTY0;Q03923-2;Q03923;O75437;F5H2C5;C9IZS8;Q03936-2;O75373;C9JHM3;A6NK21;P17019;Q8TD23;A6NK75;F5H2M4;Q96N22;Q86V71;A6NNF4;P17038-2;H0Y3P3;P17038;Q05481-2;Q05481;Q96N58;H0YNQ0;Q96N38-3;Q68DY1-2;A6NKZ1;A6NEM4;Q96N38-2;Q68DY1;Q9Y2Q1-3;Q9P255;F5H3S0;Q8IYN0;Q96N38;Q96N22-2;Q8N7Q3;Q6ZR52;Q6ZR52-2;Q9UII5;A8MXY4;A6NNF4-2;Q03923-3;E9PLI7;Q7Z2R1;O75437-2;Q9BRH9	ZNF724P;ZNF85;ZNF254;ZNF92;ZNF737;ZNF708;ZNF675;ZNF98;ZNF681;ZNF429;ZNF726;ZNF43;ZNF91	-2.8508	-2.83684	-2.84393	0.0139569	0.714157	0.890567	0.0068695	0.803663	0.916802	-0.00708745	0.864243	0.98252
Q14185;A8MU08	DOCK1	-2.87158	-2.79717	-2.79825	0.0744093	0.125849	0.587258	0.0733303	0.0494461	0.337567	-0.00107903	0.976539	0.99824
A8MU21;Q9BVK8;A8MWW0	TMEM147	-0.258947	-0.297946	-0.565454	-0.0389995	0.43251	0.766858	-0.306507	0.304733	0.614243	-0.267508	0.354855	0.878951
B7Z7Q6;P42785;A8MU24;E9PR42;E9PL49;E9PLY4;E9PNF7;E9PQB5;E9PL85;E9PNJ1;E9PQN3;E9PKN6;E9PIG4	PRCP	-3.30405	-3.40542	-3.45322	-0.101377	0.243974	0.683254	-0.149177	0.132582	0.459217	-0.0477998	0.106393	0.764883
P55854;A8MUA9;B4DUW4;A8MU27	SUMO3	-2.39749	-2.24392	-2.25894	0.153574	0.118382	0.577199	0.138548	0.107093	0.430745	-0.015026	0.821189	0.969891
A8MU44;Q9UJC3	HOOK1	0.650674	0.685875	0.702932	0.0352013	0.148067	0.612668	0.0522585	0.137134	0.464041	0.0170573	0.567766	0.923517
A8MUB1;P68366;C9JEV8;C9JDS9;C9JQ00;C9JJQ8;C9JDL2;C9K0S6;Q9H853	TUBA4A	1.65924	1.65085	1.72032	-0.00838969	0.742472	0.901457	0.0610891	0.0988667	0.419173	0.0694788	0.0480129	0.713503
G5E9D0;E9PM57;A8MW92-2;A8MUE8;A8MXR8;D3YTE1;A8MW92-4;F8W9L8;A8MW92	PHF20L1	-3.94428	-3.94019	-3.90338	0.00408576	0.896367	0.973371	0.0409022	0.457591	0.72209	0.0368164	0.462492	0.900263
P10276-2;P10276;A8MUP8;C9JS86;B8Y636;F8W8A4;F8VR45;B7Z4F1;P13631-2;P13631;H0YGR5;P10826-3;D6RBI3;B4DSI3;P10826-2;P10826	RARA	0.147912	0.00702314	-0.138011	-0.140889	0.0536367	0.509079	-0.285923	0.00537122	0.180556	-0.145034	0.044227	0.695236
E7EV89;A8MUS2;P29375-2;F5H1F7;P29375	KDM5A	-5.55683	-5.22892	-5.27825	0.327909	0.153491	0.62025	0.278577	0.257928	0.582278	-0.0493317	0.775772	0.964277
O60832;A8MUT5;O60832-2;C9IYT0	DKC1	2.45243	2.43943	2.38387	-0.0130021	0.827394	0.94115	-0.0685547	0.258804	0.582278	-0.0555526	0.237975	0.834037
Q52LJ0;A8MUW5;H0YNA1	FAM98B	1.5715	1.53776	1.5333	-0.0337349	0.312541	0.713746	-0.0381946	0.0709609	0.376557	-0.00445967	0.88452	0.986418
C9JNA8;A8MUX4;Q92551	IP6K1	-3.35689	-3.27242	-3.301	0.0844702	0.12375	0.583283	0.0558963	0.226399	0.558738	-0.0285739	0.152178	0.791734
A8MV37;P55735;A8MXL6;E9PHR5;A8MWR8;E7ERC8;A8MTA5;A8MTC1	SEC13	2.74391	2.73243	2.76277	-0.0114772	0.815865	0.934906	0.0188568	0.688967	0.853605	0.0303339	0.370898	0.880259
Q16643;A8MV58;Q16643-2;D6R9W4;D6RFI1;F8W9Z3;D6R9Q9;D6RCR4	DBN1	1.94149	1.95859	2.04816	0.0170961	0.374015	0.745544	0.106674	0.0184757	0.251188	0.0895778	0.0134955	0.623638
Q5M775-5;Q5M775-3;Q5M775-2;Q5M775-4;A8MV89;Q5M775;F5H2Z1;E7ETJ2	SPECC1	-1.21317	-1.25852	-1.2077	-0.0453514	0.175166	0.642388	0.0054739	0.839751	0.939727	0.0508253	0.17243	0.810235
A8MVI8;E7EN80;E7EUG8;Q6NW34-2;Q6NW34;E7EQH6;E7ENV3;E9PFF8	C3orf17	-0.597874	-0.648189	-0.640079	-0.0503155	0.155506	0.622229	-0.0422057	0.201579	0.540723	0.00810978	0.56401	0.922068
E9PNL8;B7Z6M3;A8MVN1;Q13574-2;G3V0F6;E9PPW4;Q6ZVG7;Q13574;F5H033;H0YDN6	DGKZ	-1.7966	-1.81654	-1.83522	-0.0199324	0.640679	0.855637	-0.0386194	0.313125	0.619566	-0.018687	0.706633	0.955065
E9PSH3;E9PN41;E9PPX8;A8MVV6;O14817	TSPAN4	-2.26435	-2.34048	-2.31248	-0.0761373	0.297837	0.708431	-0.048132	0.451543	0.717233	0.0280053	0.539322	0.919937
A8MVY7;Q9UMN6	KMT2B	-2.77824	-2.73556	-2.72029	0.0426839	0.378934	0.74571	0.0579574	0.549532	0.777529	0.0152735	0.865373	0.98252
P62328;A8MW06;Q5T4B6	TMSB4X;TMSB4XP4	2.14536	2.02272	1.93757	-0.122643	0.383193	0.74571	-0.207787	0.0781504	0.387337	-0.085144	0.535433	0.918517
Q5THJ1;Q13029-3;Q13029-2;A8MWY4;A8MW16;Q13029	PRDM2	-4.46785	-4.38232	-4.47205	0.0855313	0.265218	0.689483	-0.00420046	0.92959	0.973131	-0.0897318	0.218133	0.822591
O43660-2;O43660;A8MW61;D6RA26;B7Z982;H0YA24;H0YAA2	PLRG1	0.242275	0.167336	0.167328	-0.0749395	0.0449335	0.505941	-0.0749469	0.0200747	0.260235	-7.35867e-06	0.999778	0.999957
P47755;A8MW68;B4DE01;F8W9N7;C9JUG7;B4DG50	CAPZA2	1.78541	1.76025	1.84304	-0.0251586	0.530298	0.809753	0.0576281	0.188795	0.525347	0.0827867	0.0486541	0.713503
B4DVY1;A8MWD3;O15371;B0QYA3;B0QYA4;B0QYA5;B0QYA6;B0QYA7;B0QYA8	EIF3D	3.07345	3.02969	3.03842	-0.0437603	0.100835	0.558469	-0.0350288	0.162821	0.496581	0.00873146	0.354556	0.878951
P62308;A8MWD9;Q49AN9;F5H013;F5H5R7;C9JVQ0	SNRPG	-0.378836	-0.379337	-0.419522	-0.000501005	0.9953	0.998783	-0.0406858	0.311542	0.618283	-0.0401848	0.638013	0.940898
A8MWE3;E9PJF5;Q9HCU9;H0YCF7;G5E9I4;E9PPD1	BRMS1	-0.973824	-0.95639	-0.937352	0.017434	0.69252	0.880156	0.0364727	0.445882	0.712433	0.0190387	0.582908	0.927256
Q9UMZ2-4;Q9UMZ2-3;A8MWU4;Q9UMZ2-5;Q9UMZ2	SYNRG	-1.58732	-1.54604	-1.47179	0.041282	0.456629	0.77731	0.115535	0.0644071	0.365809	0.0742535	0.179632	0.811486
E9PFS5;E9PGE1;E7EUR0;E7EX90;A8MWX9;A8MY36;Q14203;G5E9H4;Q14203-2;Q6AWB1;C9JJD0;C9JKG6;E9PCY0;C9J1B7;C9JZA4;C9JTE5;C9JJN7;C9JJW7	DCTN1;DKFZp686E0752	3.37068	3.35453	3.41252	-0.0161479	0.0552289	0.512025	0.0418432	0.0471645	0.336901	0.0579911	0.0175809	0.623638
O94967-2;O94967;O94967-3;A8MX09;E9PKZ6;E9PR96	WDR47	-4.06934	-4.13269	-4.02091	-0.0633455	0.408045	0.75148	0.0484363	0.545534	0.774021	0.111782	0.0936338	0.751774
A8MX10;Q9NVN8;Q52LT0	GNL3L	1.79821	1.74622	1.69932	-0.0519926	0.0330668	0.494658	-0.0988922	0.0431601	0.332218	-0.0468996	0.155865	0.791734
A8MX75;P18074;Q7KZU6;E9PM96;E7EVE9	ERCC2	-1.38013	-1.25774	-1.30717	0.122387	0.0623391	0.526337	0.0729528	0.354347	0.650442	-0.0494341	0.516006	0.912812
Q13492-3;Q13492-2;F8VPG7;Q13492;A8MX97;E9PN05;E9PKP6;E9PLJ8;E9PI56;H0YCY1;H0YEF7;H0YEH1;E9PK13;H0YE97;H0YEY8;H0YD48;E9PJT1;E5RFU0;E5RHK9;E5RFC6;E5RK51;E5RIJ5;E5RGY9;O60641-3;E5RI02;E9PDG8;O60641;F5GWN7	PICALM	2.79633	2.77961	2.8339	-0.0167115	0.727241	0.894324	0.0375777	0.511042	0.754998	0.0542891	0.332378	0.865666
A8MXA4;Q14849;F5H0G2	STARD3	-2.00947	-1.9726	-2.24255	0.0368645	0.0166504	0.462525	-0.233086	0.354917	0.650442	-0.26995	0.300879	0.857059
Q9Y343-2;Q9Y343;A8MXB7;H0YA25;Q8WUS9;Q96L94	SNX24;SNX22	-2.13187	-2.17907	-2.21934	-0.0472021	0.481248	0.789138	-0.0874761	0.0714332	0.376557	-0.040274	0.543938	0.920152
C9JAX1;Q16595-2;A8MXJ6;Q16595	FXN	-3.97692	-3.79085	-3.79108	0.186074	0.0206851	0.47159	0.185849	0.0152957	0.238115	-0.000225131	0.995995	0.999957
A8MXP9;P43243;D6REM6;D6R991;B3KM87;B7ZAV5;H0Y8T4;Q68E03;D6R8Z5;D6RBK5;D6RB45;D6R9F3;D6RAM9;D6RAY2;D6RBS2;D6RCM3;D6REK4;D6RBI2;D6RE02;D6RIA2;H0Y8S1	MATR3	4.12167	4.00625	4.12338	-0.115422	0.43913	0.769317	0.00170806	0.968984	0.988332	0.11713	0.434183	0.893293
A8MXV4	NUDT19	-3.49909	-3.34362	-3.3853	0.155466	0.244366	0.683254	0.113791	0.386839	0.673309	-0.0416748	0.632919	0.939552
Q9NQ84;A8MXZ4;Q9NQ84-2;Q9NXI0	GPRC5C	-5.76565	-5.71991	-5.43743	0.0457411	0.70577	0.887483	0.328217	0.0173966	0.244371	0.282476	0.0792838	0.748347
A8MY20;O14672;B4DU28;H0YNC5;C9J994;B5MC71	ADAM10	0.728434	0.742647	0.784568	0.0142126	0.745316	0.902582	0.0561334	0.113484	0.437844	0.0419208	0.363052	0.880259
A8MY34;O75880	SCO1	0.251554	0.168782	0.0992577	-0.0827723	0.141273	0.60957	-0.152296	0.048404	0.337357	-0.0695239	0.215705	0.822568
Q96G95;A8MY43;O14874	BCKDK	-4.64904	-4.52777	-4.49857	0.121278	0.0774625	0.530654	0.150478	0.016597	0.241854	0.0292002	0.572676	0.927256
A8MY94;Q96IQ9	ZNF414	-4.97041	-4.93472	-4.89612	0.0356915	0.737224	0.898112	0.074293	0.493424	0.743129	0.0386015	0.560766	0.921258
P34896-2;A8MYA6;P34896;P34896-3;B4DPM9;E7EW08;A8MX84;E7ER17	SHMT1	1.87875	1.8487	1.92339	-0.0300498	0.602785	0.842357	0.0446376	0.504854	0.749683	0.0746875	0.336978	0.869153
A8MYC1;O95707	POP4	-2.78663	-2.777	-2.81059	0.00963309	0.907184	0.976623	-0.0239526	0.740782	0.881802	-0.0335857	0.527715	0.918108
A8MYT4;Q8NEB9	PIK3C3	-2.71748	-2.68	-2.57653	0.037487	0.477315	0.787565	0.140949	0.155835	0.487159	0.103462	0.262654	0.843773
Q5BKZ1;A8MYX1;B4E179;Q5BKZ1-2	ZNF326	-1.22773	-1.23147	-1.26478	-0.00373329	0.900884	0.974189	-0.037049	0.294797	0.608231	-0.0333157	0.0720458	0.746006
F5HFY4;A8MZ22;Q99733;C9JZI7;C9J6D1;E9PNW0;E9PJJ2;E9PS34;E9PNJ7;A8MXH2;E9PKT8;E9PP22;H0YCI4;E9PKI2;C9J1B1	NAP1L4b;NAP1L4	2.97045	2.94731	2.97538	-0.0231353	0.477462	0.787565	0.00493452	0.887113	0.955858	0.0280698	0.335378	0.867587
P14406;A8MZ71;D6RIE3;D6RGV5	COX7A2	0.957227	0.986418	0.934849	0.0291906	0.593362	0.836895	-0.0223781	0.668926	0.842076	-0.0515687	0.453978	0.898943
Q9UL46;A8MZ76;C9JE52;H0YM70;H0YKU2;H0YLG1;H0YLD2	PSME2	2.94853	2.94245	2.95172	-0.00607897	0.928976	0.98319	0.00319018	0.968375	0.988332	0.00926916	0.90158	0.989393
A8MZB2;P61599;A6NHA3	NAA20	-0.610064	-0.635264	-0.621008	-0.0251998	0.217268	0.662712	-0.0109437	0.59474	0.801281	0.014256	0.448271	0.898665
Q96H22-2;E7ES30;E7ETS3;Q96H22;A8MZE6	CENPN	-3.07501	-3.13816	-3.23202	-0.0631415	0.180439	0.645589	-0.157003	0.0271922	0.286547	-0.0938618	0.103611	0.764883
O75909-1;A8MZK4;G3V5E1;O75909;O75909-2;C9J9Q3;C9JSW4;O75909-4;C9JI13;G3V2Q3;G3V235;Q5VT40	CCNK	-0.224928	-0.30204	-0.27604	-0.0771124	0.117346	0.575766	-0.051112	0.243844	0.572902	0.0260004	0.309843	0.857059
A8W6Z7;Q08209-2;Q08209;E7ETC2;A1A441;A8W6Z8;E9PPC8;E9PK68;G3V111;P48454-2;P48454;B4DRT5;E5RJH4;H0YB02;H0YB04;H0YC26	PPP3CA	1.77266	1.73842	1.85172	-0.0342364	0.681549	0.874337	0.079055	0.237352	0.568345	0.113291	0.222752	0.824439
A9IYQ1;E9PBP3;Q9NTI5-5	PDS5B	-3.15348	-3.14038	-3.1042	0.0131064	0.892408	0.971918	0.0492825	0.434447	0.702788	0.0361761	0.705951	0.955065
A9R9N8;F8VU18;P01892;A9R9N7;P10316;P01891;E7EW36;F8VZP0;F8VPX3;F8VPA0;B4DVX9;E9PLQ4;F8VYX9;E9PLC1;E9PL39;F6V8D7	HLA-A	-3.67474	-3.50786	-3.58012	0.166882	0.0860966	0.538588	0.0946174	0.527913	0.764942	-0.0722649	0.626076	0.93623
A9UHW6;A9UHW6-2	MIF4GD	-0.308733	-0.304402	-0.276105	0.00433089	0.732137	0.89535	0.0326273	0.336326	0.636895	0.0282964	0.391252	0.8862
Q8IYB3-2;Q8IYB3;A9Z1X7;E9PCT1;B4DED5	SRRM1	0.0719478	0.00798349	0.0300641	-0.0639644	0.177148	0.644564	-0.0418837	0.115028	0.438743	0.0220807	0.579678	0.927256
B0AZR7;Q13303-2;Q13303;Q13303-3;C9JBV8;C9JQ60;Q5TG81;Q5TG80;C9K071;F8W6W4;B7Z8E5;Q14722-2;Q14722-3;Q14722	KCNAB2;KCNAB1	-3.38463	-3.23039	-3.12729	0.154233	0.0151477	0.462174	0.257333	0.0292954	0.290957	0.1031	0.207661	0.815501
B7Z9U0;B0AZS3;E5RIL2;B7Z8R1;B7Z5Z0;Q9UFF9	CNOT8	-3.45415	-3.43321	-3.44413	0.0209366	0.605942	0.843389	0.0100109	0.897075	0.959423	-0.0109257	0.890972	0.986477
Q9UH99;B0QY62;B0QY68;B0QY66;B0QY67;B0QY64;E9PDF7	SUN2	-1.86757	-1.6926	-1.77852	0.174961	0.0785863	0.530654	0.0890481	0.168468	0.504014	-0.085913	0.297537	0.857059
G8JLH4;Q9Y262;B0QY89;B0QY90;B3KNG0;C9JHP4;C9K0Q7;H0Y7E6	EIF3L	3.20379	3.18281	3.1993	-0.0209793	0.274077	0.692607	-0.00449233	0.808361	0.91946	0.016487	0.257966	0.842261
B0QYF8;P02144;F2Z2F1;B4DUI1;F2Z337;Q8WVH6;B0QYF7	MB	-3.37011	-3.22668	-3.1765	0.143438	0.179049	0.645589	0.19361	0.155991	0.487159	0.0501723	0.658566	0.945695
B0QYK1;B0QYK0;Q96FE8;Q01844;Q96MX4;Q01844-2;C9JGE3;F8WC90;Q9BWA2	EWSR1	2.36314	2.3112	2.32003	-0.0519386	0.223778	0.66934	-0.0431105	0.356126	0.650442	0.00882813	0.844698	0.978491
P63279;B0QYN7	UBE2I	1.7322	1.60887	1.62795	-0.123325	0.129807	0.591332	-0.10425	0.219396	0.553956	0.0190752	0.820773	0.969773
Q86YA9;B0QYR7;Q9UJY5;Q6IC75;Q9UJY5-2;B0QYR6;B0QYS4;B0QYS5;B0QYR8;B0QYR9;B0QYS0;B0QYS1;B0QYS2;B0QYS3;B0QYR5	GGA1	-1.63411	-1.61599	-1.56312	0.0181269	0.56793	0.825172	0.0709886	0.0698919	0.376325	0.0528618	0.0802485	0.748347
B0QYW5;F5GYD1;B4DU97;O43808	SLC25A17	-5.02279	-5.15054	-5.08604	-0.127754	0.150188	0.615187	-0.0632526	0.368021	0.658735	0.0645018	0.310177	0.857059
F5H3T1;P41229-3;P41229-2;B0QZ44;P41229;E9PFH2;Q9BY66-2;Q9BY66;B7ZLX1;B4E1Y0	KDM5C;KDM5D	-5.43086	-5.40678	-5.35218	0.0240723	0.91781	0.98092	0.0786784	0.650342	0.8338	0.0546061	0.787814	0.96505
B7Z293;B0QZE2;F6UH50;Q2LD45;E7ENI9;B7Z3Z1;F5H449;Q5BJG6;Q5VUI0;Q15326;E9PE09;E7EV75	ZMYND11	-3.14345	-3.22492	-3.18717	-0.0814711	0.295973	0.708173	-0.0437174	0.34702	0.645898	0.0377537	0.583673	0.927523
B0R0U3;Q9NRG4	SMYD2	-3.93011	-3.79372	-3.8345	0.136392	0.0440282	0.505941	0.0956154	0.205192	0.545571	-0.0407763	0.512692	0.912812
P25440;H0Y6K2;H0Y5T9;P25440-2;B0S7P1;Q658Y7;F8VXF8;B0V072;H0Y602;B0V073;H0YAU3;H0Y665;E9PIQ3;H0YDJ7;H0Y801;H0Y799	BRD2;DKFZp313H139	-0.842942	-0.882022	-0.846278	-0.0390795	0.121608	0.58034	-0.00333612	0.893327	0.958507	0.0357434	0.248337	0.838037
B0S8I7;Q14657	LAGE3	-4.18467	-4.2882	-4.29869	-0.103533	0.263841	0.689483	-0.114017	0.246606	0.575633	-0.0104844	0.910893	0.991784
P46379-2;B0UX83;P46379;P46379-3;G3V1Z5;F8VXY4;F8VX53;E7EMZ4;F6S6P2;F6TH84;F6UR09;F6U1F2;F6XTU0;F6RG75;F6WML8;F6VEM6;F6X9W3;F6U341;F6TC96;H0Y710;H0Y4L1;C9JAY9;E9PEC8;E7EPC5	BAG6	2.17063	2.16047	2.18223	-0.0101662	0.75667	0.908955	0.0115949	0.701787	0.860256	0.0217611	0.569598	0.925244
O15213;B0UZZ8;Q5HYZ1;H0Y6G3;A2ABB6	WDR46	0.753041	0.697132	0.646884	-0.0559084	0.116678	0.574286	-0.106157	0.00998575	0.216388	-0.0502487	0.131597	0.779381
P26640;B0V043;H0Y4A6;E7EVJ6;Q5SP20;B4DZ61;H0Y426;B0V044;A2ABF4;H0Y3X9	VARS	3.66294	3.63719	3.65899	-0.0257497	0.386002	0.745747	-0.00395014	0.8962	0.958835	0.0217995	0.456113	0.89966
B0YJ65;Q86UU1-3;Q86UU1-2;Q86UU1	PHLDB1	-4.9241	-4.72292	-4.73868	0.20118	0.0509282	0.505941	0.185414	0.0575652	0.349927	-0.0157662	0.786838	0.96505
B1A8Z4;B1A8Z7;B1A8Z6;B1A8Z5;P51532;Q9HBD4;F5H0X5;H0YGM3;Q96A70-3;Q96A70-4;Q96A70;Q96A70-2	SMARCA4	3.10214	3.10497	3.10932	0.00283405	0.867356	0.959755	0.0071839	0.689147	0.853655	0.00434985	0.768866	0.963519
B1AH87;P30536	TSPO	-0.181684	-0.232449	-0.30102	-0.0507652	0.597915	0.839167	-0.119336	0.2892	0.604277	-0.0685713	0.320422	0.858964
B1AH89;Q14166;E9PGR8	TTLL12	2.30236	2.26484	2.28274	-0.0375285	0.044667	0.505941	-0.0196274	0.402811	0.681689	0.0179011	0.456701	0.89966
P55769;B1AHD1	NHP2L1	1.9268	1.82978	1.77667	-0.0970182	0.100689	0.558469	-0.150128	0.0481583	0.337357	-0.0531097	0.353518	0.878481
B1AHH1;P17861;P17861-2	XBP1	-5.24274	-5.0404	-5.16934	0.202339	0.103181	0.55862	0.0733976	0.733423	0.878614	-0.128942	0.547532	0.920152
B1AHQ6;Q9NSP4;Q9NSP4-3;B1AHQ7;B1AHQ9;Q9NSP4-2	CENPM	-3.35024	-3.24951	-3.27443	0.10073	0.281326	0.700244	0.075818	0.33614	0.636895	-0.0249119	0.772327	0.963519
B1AJY5;B1AJY7;O75832;B1AJY6;Q8IZK9	PSMD10	1.55151	1.50575	1.55876	-0.045759	0.340861	0.730192	0.00725501	0.895845	0.958835	0.053014	0.283069	0.85311
B1AK13;P35914;F5GYT9;B4DUP4;H0Y2L7	HMGCL	0.784987	0.80388	0.784642	0.0188933	0.787497	0.921206	-0.000344683	0.996666	0.998035	-0.0192379	0.823001	0.970313
B1AK53;B1AK53-2;Q5JYL1	ESPN	-2.24499	-2.15093	-2.1356	0.0940658	0.493212	0.795827	0.1094	0.295105	0.608231	0.0153341	0.906682	0.990744
Q9HAF1-2;Q9HAF1;B1AK64;Q9HAF1-3;B1AK63	MEAF6	-0.199502	-0.172218	-0.136461	0.0272843	0.370345	0.744829	0.0630404	0.0930306	0.410947	0.0357561	0.303793	0.857059
B1AK87;P47756-2;B1AK88;E7EQ40;P47756;F6USW4;B1AK85;F6Q0E3	CAPZB	3.09203	3.0592	3.14138	-0.032826	0.364896	0.743695	0.0493522	0.138016	0.465225	0.0821782	0.0535733	0.715548
O14948-3;B1AKB4;O14948-4;B7Z757;O14948-2;B1AKB5;O14948;D3K197;C9JBI8;P19484-2;O75030-10;O75030-9;E9PFN0;P19484;O75030-4;O75030-3;O75030-8;O75030-7;O75030-6;O75030-2;O75030-5;O75030;P19532;B5MDQ7	TFEC;TFEB;MITF;TFE3	-5.03794	-4.83026	-4.90644	0.207682	0.189626	0.647655	0.1315	0.254045	0.579365	-0.076182	0.532499	0.918216
Q9UJF2;B1AKC7;F8W755	RASAL2	-3.67124	-3.631	-3.68315	0.0402328	0.654761	0.863286	-0.0119174	0.893332	0.958507	-0.0521502	0.460901	0.900263
O43847;O43847-2;B1AKJ5;F5H6R2;G3V1R5;F5H7V1;H0Y5G9;E9PHF8	NRD1	2.70538	2.6177	2.63206	-0.0876762	0.0582901	0.52236	-0.0733201	0.0900022	0.406972	0.0143561	0.609081	0.932268
B1AKN7;B1AKN5;Q12857-2;F5H0R0;Q12857;B1AKN8;F8W8W3;E2QRI7;B1AKN6	NFIA	-5.56742	-5.35045	-5.45016	0.21697	0.337989	0.729711	0.117259	0.644405	0.830456	-0.0997112	0.596149	0.930827
Q9NP97;B4DFR2;B1AKR6;Q8TF09	DYNLRB1;DYNLRB2	-2.54893	-2.39944	-2.39487	0.149484	0.0762967	0.530654	0.154058	0.0499271	0.337775	0.00457333	0.938087	0.995629
H0YBU8;Q8N983-4;Q8N983-3;H0Y6Y8;B1AL05;B5MDQ2;Q8N983-2;Q8N983;C9J5Q3;B1AL06	MRPL43	-1.38024	-1.32982	-1.31394	0.0504172	0.327216	0.72527	0.066295	0.167866	0.503679	0.0158778	0.769546	0.963519
B1AL69;Q7L3B6	CDC37L1	-1.45127	-1.44235	-1.43235	0.00891934	0.892172	0.971918	0.0189226	0.600426	0.803537	0.0100032	0.868016	0.98252
B1ALB4;E9PCE5;Q92540-2;Q92540;E9PCI0;E9PD50;Q92540-4;E9PEH2;E9PEK3	SMG7	-2.34046	-2.42838	-2.54469	-0.0879231	0.291097	0.704936	-0.204229	0.0608822	0.357464	-0.116306	0.0916224	0.751402
Q14155-1;B1ALK7;B7Z6G2;Q14155-5;Q14155-6;Q14155-2;Q14155-3;Q14155;E7EUY6;E9PDQ5;H0YFH7;B7Z6D9;Q15052-2;F5H8B2;B7Z3C7;Q15052	ARHGEF7	0.00201388	0.0137729	0.0634645	0.011759	0.36396	0.743534	0.0614506	0.0513797	0.33883	0.0496916	0.0842459	0.748347
Q9P0T7;B1ALM5;Q7Z649;B1ALM7;B1ALM8	TMEM9	-1.02087	-0.941116	-1.00366	0.0797558	0.262173	0.689483	0.0172096	0.712106	0.866016	-0.0625462	0.313825	0.857902
O95758-1;B1ALY5;O95758;O95758-5;O95758-4;O95758-2;B1ALY6;B1ALY2;B1ALY4	PTBP3	0.564595	0.551937	0.615941	-0.0126576	0.276968	0.696378	0.0513464	0.0323358	0.304824	0.064004	0.0151681	0.623638
B1AMN7;Q9P2B4	CTTNBP2NL	-2.0636	-1.81685	-1.95604	0.246749	0.0111585	0.44684	0.107558	0.385773	0.672857	-0.139191	0.282478	0.852385
P19256-2;B1AMW1;P19256-3;P19256;H0YDI1;E9PGV2	CD58	-2.93819	-2.87884	-2.92531	0.0593431	0.518225	0.805513	0.0128772	0.892692	0.958507	-0.0464659	0.593855	0.930827
B1ANE3;Q99707;B4DST3;B7ZLW7	MTR	-1.93238	-1.82127	-1.79256	0.111109	0.266851	0.689483	0.139816	0.263001	0.586814	0.028707	0.780486	0.96505
Q16774;B1ANH5;B1ANH0;F5GXL9;B1ANG9;B1ANH1;B1ANH2;B1ANH6;B1ANH3;E9PEG7	GUK1	0.397118	0.419274	0.42939	0.0221558	0.107937	0.562485	0.0322721	0.284716	0.600896	0.0101163	0.705695	0.955065
Q14UF5;E9PSH2;P08174;Q14UF4;Q14UF6;P08174-2;B1AP13;F5H2H0;B1AP15	CD55	-2.28712	-2.23374	-2.09833	0.053379	0.180655	0.645589	0.188788	0.0418174	0.330541	0.135409	0.0819273	0.748347
E9PB91;B1APJ0;O14925;H0Y6X5;E7EP42;Q5SRD1;C9JV18;C9JSY4	TIMM23;TIMM23B	0.36189	0.379608	0.308099	0.0177181	0.747802	0.904339	-0.0537902	0.263707	0.587005	-0.0715083	0.296997	0.857059
B1APM4;P35610;B4DU95;A8K3P4	SOAT1	-0.410147	-0.356333	-0.30507	0.0538144	0.246062	0.683254	0.105078	0.203578	0.54275	0.0512635	0.48709	0.907847
B1APR7;Q99504-2;B4DNZ7;B4DIR7;Q8IVX7;Q99504	EYA3	-1.07219	-1.14963	-1.14156	-0.0774421	0.0255907	0.478765	-0.0693772	0.112114	0.436289	0.00806491	0.807008	0.967725
E9PME6;Q7Z5Y1;B1AQP1;P22415;H0YD59	USF1;usf1-bd	-0.875409	-0.874424	-0.863816	0.000984837	0.971616	0.994444	0.0115923	0.674848	0.846569	0.0106074	0.767848	0.963519
P15941-7;B6ECA1;Q0VAP5;P15941-8;B1AVQ5;E7EUW3;P15941-4;P15941-3;P15941;P15941-2;B1AVQ7;A5YRV1;P15941-6;Q7Z550;Q7Z548;P15941-9;A6ZID9;P15941-10	MUC1	2.22464	2.33916	2.27695	0.114515	0.0193663	0.464638	0.0523056	0.241396	0.571753	-0.0622094	0.174124	0.811486
P07602;B1AVU8;P07602-2;C9JIZ6;P07602-3;F8W6Z6;F5H0X6;Q5BJH1	PSAP	3.16012	3.1688	3.17978	0.0086812	0.804447	0.930009	0.0196661	0.611429	0.809505	0.0109849	0.774821	0.963743
F5H648;Q03518;B1AZV3	TAP1	-0.999253	-0.864178	-0.827326	0.135075	0.138128	0.60627	0.171927	0.0715483	0.376661	0.0368516	0.664676	0.947817
Q9Y6M7-2;B5M452;C9JXL3;B2CI53;D3K174;E9PGC1;E9PFN4;Q9Y6M7;B5M453;E9PDL9;Q9Y6M7-4;C9JRP1;Q9Y6M7-3;B6DY53;B6DY52;Q9Y6M7-5;F8W7E6;E7EW28;Q6U841-2;F8W675;C9JV56;C9J240;C9JZZ4;Q6U841;Q2Y0W8-4;Q2Y0W8-5;Q2Y0W8-3;Q2Y0W8-2;Q2Y0W8	SLC4A7	-1.63094	-1.51857	-1.59368	0.112367	0.0391589	0.503792	0.0372527	0.55529	0.779515	-0.075114	0.260467	0.842354
B2R5P6;Q16881-5;E2QRB9;Q16881-2;B7Z2S5;Q16881-4;E9PNQ6;Q16881-3;E7EW10;Q16881-6;Q16881;E9PIR7;E7ESI6;F5H780;E9PMY9;E9PKD3;E9PIZ5;E9PLT3;E9PKI4;E9PRI8;E9PQI3	TXNRD1	3.14552	3.10441	3.22272	-0.041111	0.302767	0.712164	0.0771966	0.20028	0.539549	0.118308	0.0888556	0.748347
B2R603;G3V2Q1;P07910;G3V576;P07910-3;G8JL89;G3V5V7;G3V555;G3V575;O60812;B4DSU6;G3V4M8;G3V2H6;Q569J8;E5RJ39;Q86SE5-2	HNRNPC	-2.41615	-2.25655	-2.31979	0.159594	0.269715	0.690346	0.0963538	0.552765	0.779221	-0.0632401	0.643937	0.943983
Q96S59-2;B2R8E1;Q96S59;E9PD26	RANBP9	0.301949	0.374903	0.375852	0.0729533	0.199744	0.652581	0.0739029	0.218647	0.553298	0.000949581	0.979092	0.99835
Q5HYJ3-2;B2R9C2;F5GX09;Q5HYJ3	FAM76B	-2.6178	-2.54858	-2.52225	0.0692118	0.156689	0.624103	0.09555	0.0479924	0.337357	0.0263383	0.48307	0.906849
B2RAX6;Q9Y5J1;H0YAJ9;H0Y9B5;H0Y8V3	UTP18	-0.157503	-0.223039	-0.319823	-0.0655359	0.0601744	0.524351	-0.162321	0.000606391	0.10033	-0.0967849	0.0240076	0.624154
B2RD65;Q5PSV4;H0YHD0	BRMS1L	-2.07215	-2.00087	-1.98902	0.0712798	0.156041	0.622738	0.0831262	0.169387	0.504632	0.0118464	0.78307	0.96505
B2REC0;O95297-4;O95297-2;O95297	MPZL1	-3.32525	-3.18888	-3.30213	0.136365	0.117559	0.575766	0.0231109	0.397739	0.677719	-0.113254	0.148497	0.79065
B2RTR3;Q8TDJ6;F5GWF1	DMXL2	-6.04759	-5.63535	-5.5996	0.412245	0.0285156	0.478765	0.447996	0.153413	0.484555	0.035751	0.88569	0.986418
B2RTY4-5;B2RTY4-2;B2RTY4;B2RTY4-4	MYO9A	-2.02679	-2.03364	-2.01544	-0.00685408	0.912462	0.978861	0.0113449	0.756539	0.892673	0.018199	0.750096	0.960137
B2RUY3;O95168;F2Z3P9;C9JXQ9	NDUFB4	0.786935	0.722404	0.72813	-0.0645307	0.11076	0.567527	-0.058805	0.317552	0.623441	0.00572575	0.907396	0.990744
C9JVN5;B2RXI1;Q9Y6N7-4;Q9Y6N7-3;Q9Y6N7;Q9Y6N7-2;F8WAA2;E9PD49;F8WBR3;C9JHF2;Q9HCK4-2;Q9HCK4;Q19AB5;F8W703	ROBO1	-1.73923	-1.71382	-1.72755	0.0254093	0.608631	0.845313	0.0116816	0.7893	0.909149	-0.0137277	0.660402	0.946827
B2WTI4;Q6NYC1-2;Q6NYC1;Q6NYC1-3	JMJD6	1.30535	1.29232	1.33249	-0.0130307	0.767157	0.912771	0.0271467	0.565791	0.785279	0.0401775	0.127211	0.777367
B3EWG6;B3EWG5;B3EWG4;B3EWG3;A8MYX2;REV__B3EWG6;REV__B3EWG5;REV__B3EWG4;REV__B3EWG3;REV__A8MYX2	FAM25G;FAM25C;FAM25B;FAM25A	0.16793	-0.0750186	-0.353836	-0.242949	0.0691017	0.530654	-0.521766	0.00730516	0.200617	-0.278817	0.0212713	0.623638
B3KMX7;H0YLB7;H0YKU8;F5H1A6;Q6JHV3;H0YMI4;Q9Y6I4;B4DWJ6;H0YM72;H0YL81;H0YLG0;B4DV65	USP3	-1.40448	-1.40362	-1.54546	0.00085346	0.981807	0.996797	-0.140977	0.0216387	0.265834	-0.14183	0.0257974	0.624154
B3KNR9;Q9H479;B4DH12	FN3K	-2.71573	-2.66627	-2.53121	0.0494636	0.673235	0.872003	0.184523	0.148344	0.478929	0.13506	0.260669	0.842354
C9JMZ9;Q8WVR3-2;F8WDE3;Q8WVR3-3;B3KNS5;E9PFF9;H0Y452;Q8WVR3	C7orf43	-6.54454	-6.92933	-6.76794	-0.384788	0.200709	0.652581	-0.223398	0.369062	0.659632	0.161389	0.428995	0.891923
B3KP87;Q9GZT6-2;Q9GZT6;H0YF06	MDS025;CCDC90B	-1.47527	-1.45654	-1.41042	0.0187341	0.859065	0.95668	0.0648524	0.319829	0.625253	0.0461183	0.643795	0.943983
Q8IXK0-2;B3KPJ4;Q8IXK0-4;Q8IXK0;Q8IXK0-5;Q8IXK0-3;C9J3D2	PHC2	0.0499776	0.0328633	0.0676608	-0.0171143	0.42319	0.761717	0.0176832	0.476567	0.733901	0.0347975	0.183299	0.811486
B5MBX1;Q9NQC1-3;Q9NQC1-2;Q9NQC1;D3DQA3;G3XAA4;B3KPL2	PHF15	-4.37457	-4.27012	-4.29764	0.10445	0.113687	0.570237	0.0769235	0.361843	0.653724	-0.0275262	0.709317	0.955065
B3KQ13;Q6YP21;Q6YP21-2	CCBL2	-0.461108	-0.509234	-0.482848	-0.0481257	0.270258	0.690483	-0.0217402	0.576773	0.790994	0.0263855	0.540947	0.920152
F5H5N2;B4DNC9;B3KQ30;Q9H1K1;B1P7G3;Q9H1K1-2	ISCU	-0.480959	-0.485987	-0.461148	-0.00502793	0.866334	0.959318	0.0198107	0.508631	0.752916	0.0248386	0.38943	0.8862
B3KQT9;G5EA52;P30101;F5H119	PDIA3	4.79221	4.82296	4.81044	0.0307487	0.543407	0.81193	0.0182282	0.714931	0.868055	-0.0125205	0.60481	0.932268
B4DX87;B3KR15;Q9UKI8;Q9UKI8-2;Q9UKI8-3;C9JWT6;B3KRP1	TLK1	-4.73596	-4.78807	-4.78394	-0.0521166	0.409821	0.751622	-0.0479839	0.291316	0.606008	0.00413275	0.949382	0.996101
B3KR61;Q5TEU4	NDUFAF5	-4.75537	-4.48145	-4.62379	0.273924	0.0774533	0.530654	0.131581	0.306052	0.614629	-0.142343	0.258956	0.842261
F5H5N1;B3KRI2;O75251;C9JKS5;F5GXJ1;Q6ZS38;F5H273;F5H350;F5GX93	NDUFS7	0.611478	0.622097	0.57923	0.0106195	0.713545	0.890567	-0.0322476	0.336627	0.636895	-0.0428671	0.227675	0.825102
B3KRR0;Q96S40;P07992	ERCC1	-2.65453	-2.65658	-2.60562	-0.00205675	0.972283	0.994444	0.04891	0.438515	0.706381	0.0509668	0.48629	0.907718
B4DMT5;O00303;B3KSH1;H0YDT6;E9PQV8	EIF3F	2.03924	1.9894	1.98127	-0.0498395	0.0236644	0.478765	-0.0579642	0.0186308	0.252175	-0.00812465	0.472405	0.902251
F5GWL8;B3KSI9;Q9NQ48	LZTFL1	-2.42609	-2.32679	-2.48597	0.0992955	0.236233	0.677096	-0.0598838	0.443962	0.710699	-0.159179	0.0779256	0.748347
O75925;B3KSY9	PIAS1	-4.48056	-4.61285	-4.59632	-0.132293	0.160676	0.626663	-0.11576	0.0671321	0.371436	0.0165331	0.820254	0.969773
B3KT25;Q96S55-2;Q96S55;Q96S55-3;Q96S55-4	WRNIP1	-0.891879	-0.894591	-0.908963	-0.00271199	0.91949	0.98092	-0.0170842	0.512692	0.755274	-0.0143722	0.365498	0.880259
F8W7U8;P49959;B3KTC7;P49959-2;F5GXT0;F5H742;F5H256	MRE11A	1.27459	1.28834	1.26683	0.0137424	0.572761	0.827494	-0.00776042	0.845655	0.941704	-0.0215028	0.595185	0.930827
F5H627;F5H6F8;F5H2E7;B3KTD9;F5GXE7;P36941	LTBR	-4.86563	-4.73092	-4.79765	0.13471	0.0651455	0.529708	0.0679842	0.55463	0.779311	-0.0667258	0.549211	0.920152
E5RIS9;E5RIW6;B3KTE8;F5H8H8;Q5SVS4	SLC25A30	-1.96882	-1.8943	-1.76468	0.0745169	0.505171	0.801722	0.204138	0.145483	0.474447	0.129621	0.364561	0.880259
Q9UBU8-2;B3KTM8;Q9UBU8;H0YLJ3;H0YMJ0;B7Z6R1;H0YM21;H0YNE0;H0YLV1;H0YMT8;H0YNX3	MORF4L1	1.19496	1.22672	1.19424	0.0317564	0.477572	0.787565	-0.000717107	0.983576	0.994031	-0.0324735	0.353074	0.87845
B3KU92;Q6P2P2	LOC90826;PRMT10	-2.73861	-2.83646	-2.76833	-0.0978467	0.0519828	0.505941	-0.0297223	0.403408	0.681689	0.0681244	0.031272	0.655213
B3KUK2;P04179;P04179-2;F5H3C5;F5H4R2;F5GYZ5;B4E3K9;G8JLJ2;G5E9P6;F5GXZ9;REV__F5GX66;REV__Q8N4P2;REV__Q86WT1	SOD2	0.0352457	0.0506984	0.00531536	0.0154527	0.689544	0.878881	-0.0299304	0.63738	0.826514	-0.0453831	0.510408	0.912812
Q8NBZ7-3;B3KV61;Q8NBZ7;Q8NBZ7-2;C9JFU6;C9JCB7;C9JE50;B4E3U7;C9JW33	UXS1	-2.01755	-1.99921	-2.04655	0.0183438	0.642867	0.856583	-0.0290017	0.488525	0.74219	-0.0473455	0.261751	0.843773
F5H263;Q96FL9-2;B3KV89;Q96FL9;Q96FL9-3	GALNT14	-2.7113	-2.69141	-2.74958	0.0198978	0.596004	0.838127	-0.0382757	0.57689	0.790994	-0.0581736	0.43347	0.893293
B3KV94;F5H7Y2;Q9UGL1;Q9UGL1-2;F5GWZ5	JARID1B;KDM5B	-1.46627	-1.52174	-1.51596	-0.0554666	0.212368	0.659374	-0.0496901	0.203598	0.54275	0.00577655	0.867862	0.98252
B3KVH8;Q9BUL5;Q9BUL5-2;C9J6D8	PHF23	-2.20645	-2.19644	-2.23666	0.0100118	0.763374	0.91212	-0.0302165	0.471232	0.731742	-0.0402283	0.252229	0.838673
B3KVZ3;Q9H3R5;H0Y9E6	CENPH	-1.91609	-1.85418	-2.00384	0.0619127	0.216722	0.662712	-0.087746	0.182248	0.519326	-0.149659	0.0500827	0.713896
B3KW71;P09417;H0Y8F7;B7Z415;D6RGG7	QDPR	-0.501523	-0.46753	-0.448731	0.0339929	0.0228026	0.478765	0.0527919	0.125171	0.453672	0.018799	0.48229	0.906683
B3KWW1;O95786-2;O95786;F5GY09;A2A376	DDX58	-3.37411	-3.34529	-3.26233	0.0288173	0.690102	0.879043	0.111776	0.205329	0.545571	0.0829589	0.0309985	0.653961
B3KXS5;P36776;F5GZ27	LONP1	3.7802	3.78138	3.79342	0.00117787	0.979694	0.996094	0.0132149	0.705196	0.862118	0.0120371	0.81727	0.969458
Q9BXI6;B3KXT8;B5MD46;H0Y2U5;F8WCD1;H0Y5R9;F8W9Y7	TBC1D10A	-0.8081	-0.878668	-0.974439	-0.0705683	0.0182018	0.462525	-0.166339	0.008941	0.21205	-0.0957708	0.0326531	0.659029
O43747;B3KXW5;O43747-2;E7EUH1;F5GZV5;B4DGE1	AP1G1	3.4864	3.44495	3.48938	-0.0414482	0.0748733	0.530654	0.00297557	0.923949	0.971759	0.0444238	0.221512	0.824439
G5E9Z4;B3KY39;Q8TCG2	PI4K2B	-2.06375	-2.02175	-1.78593	0.0419998	0.113765	0.570237	0.277825	0.21171	0.55063	0.235825	0.263524	0.843773
B3KY83;P19793;P48443;H0Y4M4;E9PK95;F8VZR5;F8VNP5;P28702;Q5STQ1	RXRA;RXRG;RXRB	-1.01464	-0.995778	-1.05911	0.0188639	0.815187	0.934766	-0.0444711	0.536124	0.768332	-0.063335	0.399792	0.886254
Q13188;B3KYA7;E5RFQ9;E5RIM6;Q8NBU1	STK3	0.501107	0.515135	0.59839	0.0140284	0.697608	0.882905	0.0972828	0.0871982	0.404764	0.0832544	0.136948	0.781872
F5GYV5;B3V0L1;F8WCT1;F5H7X4;Q66PJ3-4;Q66PJ3-3;Q66PJ3-2;Q66PJ3;F8WEP2;Q66PJ3-5	ARL6IP4	-1.39693	-1.42991	-1.35683	-0.0329801	0.770041	0.914083	0.0401049	0.694646	0.856351	0.073085	0.571471	0.926162
B4DDB4;O75419;E9PDH7;C9J911	CDC45	-2.30639	-2.37616	-2.40344	-0.0697706	0.200566	0.652581	-0.0970493	0.0136257	0.231535	-0.0272786	0.551022	0.920152
B4DDD1;F5H6I4;Q8IZ73	RPUSD2	-5.23805	-5.20913	-5.15404	0.0289128	0.752875	0.906705	0.084004	0.355924	0.650442	0.0550911	0.578913	0.927256
B4DDG7;Q9BXS5;Q9BXS5-2;E7ENJ6	AP1M1	0.399141	0.453778	0.399791	0.0546369	0.0519845	0.505941	0.000649803	0.982359	0.993688	-0.0539871	0.130455	0.779381
B4DDG8;B4DWR4;O95453;B4DSB0;F5H1Z4	PARN	1.63291	1.6559	1.65073	0.0229812	0.56178	0.821259	0.0178148	0.576637	0.790994	-0.00516636	0.890967	0.986477
B4DDH7;Q8TB40	ABHD4	-7.09688	-7.02744	-7.22573	0.0694391	0.774177	0.915736	-0.128853	0.610619	0.809134	-0.198292	0.101219	0.764883
Q10469;B4DDK9	MGAT2	-2.15502	-2.21786	-2.23253	-0.0628424	0.18353	0.647499	-0.077513	0.13372	0.46038	-0.0146706	0.624916	0.935822
B4DDR1;Q9H788	SH2D4A	-3.9749	-4.00227	-4.04176	-0.0273687	0.674159	0.872003	-0.0668589	0.660788	0.838152	-0.0394902	0.792342	0.96505
B4DDT7;P54619;H0YIC9;F8VYY9;F8W9D1;F8VZX1;H0YHF8;F8VSL2;F8VVA3;F8VSH3;F8VRY2;F8VU55;F8VPF5;B4DT70;B4DUK8;Q9UGI9-2;Q9UGI9	PRKAG1	0.370478	0.393149	0.394702	0.0226707	0.459119	0.778219	0.0242236	0.591611	0.799001	0.00155292	0.973959	0.99824
E9PCE1;B4DDV3;Q8N6T7	SIRT6	-5.27429	-5.31257	-5.26568	-0.038284	0.732028	0.89535	0.00860966	0.935469	0.976656	0.0468936	0.631705	0.939552
B4DDW1;Q9H8H3;H0YI09;F8VQX6	METTL7A	-0.12065	-0.107021	-0.190496	0.0136289	0.783012	0.918954	-0.0698455	0.121984	0.449341	-0.0834744	0.184888	0.811486
B4DDZ0;E7EW32;Q7L1V2	MON1B	-2.71565	-2.7481	-2.75295	-0.0324534	0.589154	0.834942	-0.037301	0.366998	0.658589	-0.00484768	0.932174	0.995629
P20839-2;B4DE09;C9J381;P20839;E7EQS0;P20839-3;C9JV30;C9K0R9;C9J029	IMPDH1	1.15113	1.14611	1.16249	-0.00501653	0.758797	0.910374	0.0113658	0.504778	0.749683	0.0163823	0.02459	0.624154
G3V2I9;G3V5H8;G3V4S9;Q9UN36-5;G3V3N4;Q9UN36-2;Q9UN36-3;B4DE86;Q9UN36;H0YJ56;G3V271;G3V5B7;G3V383;G3V5L7;G3V5S0;G3V392;G3V5G0;G3V578;H0YJT9;Q9UN36-4;G3V5B5;G3V239;G3V5P9;G3V5D7;G3V2S0;G3V3C3;G3V2Y3;G3V5G7;G3V596;G3V552;G3V3X3;G3V3P6;G3V4T9;G3V2T2;G3V5A6;G3V280;G3V3P1;G3V5V9;G3V3D5;G3V3X2;G3V285;G3V3L1;G3V4S2;G3V358;G3V2A6	NDRG2	-1.60097	-1.60503	-1.54035	-0.00405943	0.922472	0.981176	0.060614	0.376007	0.666207	0.0646735	0.332513	0.865666
Q96B96;B4DEC1	TMEM159	-1.21263	-1.17637	-1.12477	0.0362579	0.457997	0.778124	0.0878581	0.0616029	0.359624	0.0516002	0.305508	0.857059
B4DEI4;Q9H8Y8;B4DKT0;Q9H8Y8-2;F8WEG2;C9J9V9;C9JBH8;C9J0V5;Q9BQQ3-2;F5H5G2;G3V0G1;Q9BQQ3	GORASP2	1.85018	1.84953	1.87743	-0.00064656	0.984327	0.997434	0.0272503	0.244	0.572902	0.0278968	0.408615	0.887122
B4DEK4;O60749;D6RC15	SNX2	2.6308	2.58362	2.63975	-0.0471843	0.449447	0.773644	0.00894095	0.852566	0.944414	0.0561252	0.401234	0.886254
F8WEE4;B8ZZ56;Q8WV99-2;E7EV05;E9PFU9;B4DEN4;Q8WV99	ZFAND2B	-4.49878	-4.37786	-4.4459	0.120921	0.434055	0.767057	0.0528719	0.663812	0.839567	-0.0680487	0.60593	0.932268
O43414-3;B4DEX5;F6QUN3;H0Y4B0;E9PDK8;O43414-2;C9JA75;F6UGJ8;O43414	ERI3;PRNPIP	0.023511	-0.00877779	0.0338462	-0.0322888	0.475616	0.78665	0.0103352	0.754434	0.89122	0.042624	0.335308	0.867587
B4DF47;Q9BUK6-3;Q9BUK6-2;Q9BUK6;Q9BUK6-7;B4DHK3;Q9BUK6-5;Q9BUK6-4	MSTO1	-1.39413	-1.44975	-1.43319	-0.0556183	0.138651	0.606948	-0.0390599	0.393094	0.676576	0.0165584	0.686605	0.954253
Q13286-4;Q2TA70;B4DFF3;Q13286-2;Q13286-3;Q13286;O95090;B4DMY6;O95089;Q13286-5	CLN3	-1.64085	-1.37838	-1.3152	0.262477	0.013015	0.44684	0.325659	0.00126268	0.128751	0.0631823	0.219289	0.823107
B4DFI9;O60921;C9JA95;F8WAW9;C9JCK8	HUS1	-1.42203	-1.14202	-1.1612	0.280007	0.471447	0.784698	0.260827	0.498817	0.746334	-0.0191803	0.732192	0.959052
E9PF16;B4DHT5;Q96CM8;B4DFQ6;B4DUF5;D6RF87	ACSF2	-0.363117	-0.377281	-0.336866	-0.0141633	0.492661	0.795735	0.0262514	0.542118	0.772012	0.0404147	0.359606	0.879509
Q6PHR2-3;Q6PHR2;B4DFT0	ULK3	-4.24629	-4.23793	-4.24345	0.0083578	0.920601	0.981176	0.00284296	0.95483	0.984437	-0.00551484	0.949661	0.996101
F5GYC4;B4DG22;B7ZB17;P51812;B1AXG1;Q9UK32;B7ZL90;B1AXG2	RPS6KA3	0.251354	0.228349	0.256072	-0.0230044	0.265621	0.689483	0.00471793	0.84717	0.942777	0.0277224	0.301628	0.857059
P06744;B4DG39;Q8N196	GPI	4.68326	4.62661	4.69767	-0.0566506	0.506594	0.80204	0.0144172	0.852162	0.944138	0.0710678	0.435304	0.89447
C9JJV6;C9JZL8;C9J5M0;C9JC07;B4DG42;Q96S97	MYADM	-2.84704	-2.78855	-2.7304	0.058483	0.598033	0.839167	0.116635	0.217783	0.553298	0.0581516	0.535463	0.918517
P19367-4;B4DG62;P19367-2;P19367;P19367-3;E7ENR4;B1AR63;B1AR62;B1AR61;Q2TB90	HK1	4.60057	4.57006	4.53993	-0.0305102	0.19043	0.647655	-0.0606411	0.110836	0.434932	-0.0301309	0.349363	0.878084
E7EWT3;H0YEH2;B4DG92;Q14671-2;Q14671;E9PCJ0;Q5T1Z4;Q5T1Z8;F8WBG3;E9PR38;H0YDK8;F5H3Q8;H0YC97;H0YDQ6;E9PMX1;H0YDC5	PUM1	1.14139	1.08326	1.10218	-0.0581303	0.0979366	0.558469	-0.039212	0.240864	0.571388	0.0189182	0.442389	0.895495
B4DGG7;Q96G74-2;Q96G74-3;G5E9D7;Q96G74	OTUD5	-5.1609	-4.9098	-4.90362	0.251102	0.115833	0.572784	0.257284	0.383635	0.671798	0.00618221	0.981053	0.99835
Q969G3-2;B4DGM3;Q969G3;C0IMW5;B4DFR4	SMARCE1	1.36178	1.39169	1.37096	0.0299051	0.0211417	0.47159	0.0091722	0.705755	0.862354	-0.0207329	0.423667	0.890056
B4DGQ3;H0YLX6;H0YN38;H0YMK0;P59780;H0YLI7;E2QRD5	AP3S2;C15orf38-AP3S2;C15orf38	-2.64897	-2.72015	-2.7069	-0.0711752	0.0673811	0.530338	-0.0579293	0.270941	0.592544	0.013246	0.783917	0.96505
E7ERS9;B4DGU4;P35222;P35222-2;E7EMJ5	CTNNB1	2.62137	2.57198	2.51457	-0.0493821	0.121017	0.579773	-0.106794	0.0154961	0.238804	-0.0574122	0.0597111	0.720538
B5MD58;E7ERU1;B4DGV9;P36956;P36956-4;P36956-3;P36956-2;B0I4X3;A8MTU8	SREBF1	-2.51802	-2.62048	-2.60239	-0.102464	0.0291921	0.485319	-0.0843726	0.0810611	0.392796	0.0180913	0.622423	0.934246
B4DGX2;P48426;Q5JUT3;E9PCB2	PIP4K2A	-2.8721	-2.86001	-2.89485	0.0120886	0.846964	0.951316	-0.0227519	0.588412	0.796792	-0.0348405	0.616349	0.933702
Q9ULD2-4;B4DH03;Q9ULD2-3;Q9ULD2-6;Q9ULD2-2;Q9ULD2	MTUS1	-4.7973	-4.89428	-4.93187	-0.0969758	0.158925	0.625637	-0.134568	0.152244	0.483494	-0.037592	0.595787	0.930827
B4DH44;P45985;P45985-2;H0YG34	MAP2K4	0.359967	0.293754	0.342737	-0.0662133	0.0238894	0.478765	-0.0172296	0.701249	0.860256	0.0489837	0.323	0.859514
P78347-2;P78347-4;P78347-3;B4DH52;P78347;Q86U51;C9J6M0;Q86UP8-4;Q86UP8-2;Q6EKJ0-2;Q86UP8-5;G8JLD9;Q86UP8-3;Q86UP8;Q6EKJ0	GTF2I	2.85966	2.84694	2.88458	-0.0127149	0.768618	0.913266	0.0249242	0.515678	0.756436	0.0376391	0.445222	0.896826
B4DH53;Q66K74	MAP1S	-0.631916	-0.590201	-0.540062	0.0417147	0.311125	0.713174	0.0918539	0.000725024	0.102448	0.0501392	0.245625	0.836825
Q9UKB1-2;B4DH70;Q9UKB1-3;Q9UKB1;Q68DS0;Q9Y297-2;Q9Y297;E5RH92;E5RGC1	FBXW11;DKFZp781N011;BTRC	-1.81388	-1.49818	-1.68691	0.315701	0.480772	0.789116	0.126971	0.779254	0.905847	-0.18873	0.429237	0.891923
B4DHA4;Q96CB9;Q96CB9-2;Q96CB9-3	NSUN4	-2.97038	-2.89348	-2.86255	0.0769089	0.18134	0.64615	0.107837	0.0355105	0.311326	0.0309284	0.544048	0.920152
Q96DH6-2;B4DHE8;Q96DH6;Q96DH6-3;B4DM51;H0YHB7	MSI2	2.08337	2.09682	2.07365	0.0134488	0.830166	0.942292	-0.00972062	0.890456	0.958109	-0.0231694	0.592163	0.930607
B4DHN0;P28482;A8CZ64	MAPK1	0.791315	0.724735	0.790877	-0.06658	0.255313	0.686597	-0.000438344	0.992075	0.996108	0.0661417	0.281923	0.852385
B4DHW1;Q9HC07	TMEM165	0.415668	0.431508	0.464192	0.0158393	0.46072	0.779289	0.0485241	0.267206	0.590169	0.0326847	0.433776	0.893293
B4DT77;B4DHY4;P20073-2;P20073	ANXA7	2.6295	2.6294	2.6721	-0.000107053	0.996443	0.998892	0.0425967	0.207302	0.546597	0.0427038	0.226184	0.824439
B4DI11;Q0VDG4;F8W0M9;C9JID8;F8WBX0;C9JNS3;C9JPC1	SCRN3	-2.46744	-2.39401	-2.30799	0.0734228	0.0978715	0.558469	0.15945	0.0115475	0.226096	0.0860268	0.0200425	0.623638
Q9UIS9-4;Q9UIS9-8;Q9UIS9-7;Q9UIS9-3;Q9UIS9-6;Q9UIS9-5;Q9UIS9-2;Q9UIS9;B4DXJ5;B4DI41	MBD1	-1.68428	-1.68636	-1.72741	-0.0020832	0.945472	0.988006	-0.0431308	0.247327	0.575989	-0.0410476	0.111702	0.766807
B4DI61;O00622;F8W9U7	CYR61	0.344279	-0.0872224	-0.419965	-0.431502	0.0225398	0.478765	-0.764244	0.00299612	0.167398	-0.332742	0.0040661	0.509189
Q9BTE6;C9J5N1;Q9BTE6-2;B4DI73;C9JUA3	AARSD1;PTGES3L-AARSD1	-0.187183	-0.291023	-0.278569	-0.10384	0.0715131	0.530654	-0.0913862	0.0473578	0.336901	0.0124539	0.783252	0.96505
Q9NV96-2;B4DIF5;Q9NV96;Q9NV96-3	TMEM30A	-4.17251	-3.76946	-3.97524	0.403054	0.100217	0.558469	0.197272	0.367921	0.658735	-0.205782	0.244385	0.836619
E9PG40;P05067-7;B4DII8;P05067-8;P05067-9;P05067;P05067-10;E9PEV0;P05067-3;P05067-4;P05067-5;P05067-6;E9PEV8;P05067-2	APP	-1.81005	-1.5931	-1.63403	0.216957	0.000195743	0.271415	0.176021	0.00868092	0.20992	-0.0409355	0.230199	0.825172
B4DIL8;P49815-6;P49815-5;E9PGN1;P49815-3;P49815-2;P49815-4;P49815	TSC2	-2.22142	-2.06134	-2.00095	0.160079	0.0446708	0.505941	0.220465	0.0227598	0.270812	0.0603853	0.374639	0.880259
H0Y442;Q6ZS17-2;Q6ZS17;B4DIM2;E9PBS3	FAM65A	-2.33075	-2.29706	-2.10694	0.0336918	0.113945	0.570237	0.223815	0.000685635	0.10033	0.190123	0.000672931	0.374272
B4DIP4;Q9BQI3-2;Q9BQI3	EIF2AK1	-1.09181	-1.17226	-1.05864	-0.0804492	0.224306	0.669745	0.0331672	0.554142	0.779311	0.113616	0.0366727	0.67989
B4DIQ0;O60942;Q5TCW7;O60942-4;O60942-2;B4DSJ8;O60942-3	RNGTT	1.17985	1.17871	1.18566	-0.00114307	0.936908	0.985678	0.00580958	0.700706	0.860256	0.00695265	0.529866	0.918108
B4DIR9;Q9NYJ8;Q9NYJ8-2	TAB2	-4.11018	-4.12235	-4.12738	-0.0121668	0.821983	0.938521	-0.0171965	0.79566	0.912436	-0.0050297	0.92889	0.995573
F5GXA2;P56945;F5H7Z0;F8WA69;E9PCV2;B4DIW5;E9PCL5;F5GXV6;F5H855	BCAR1	-0.253693	-0.161924	-0.153494	0.0917689	0.186064	0.647499	0.100199	0.172174	0.507586	0.00843005	0.849123	0.979625
B4DJ48;Q9H7R0;B3KP94;B7Z8D4;Q96BR6;C9J2N8;C9JN71;Q6N045;P15621-2;P16415;F8W7T7;P15621-3;P15621;Q8TA94;Q9ULM2;Q59EH4;Q9BUY5;Q96MU6-2;Q96MU6;Q9H0M5	ZNF442;ZNF669;ZNF823;ZNF878;ZNF44	-4.30434	-4.16326	-4.21166	0.14108	0.102876	0.558469	0.0926858	0.209996	0.55063	-0.0483937	0.246782	0.836825
B4DJ68;Q9Y2W6-3;Q5SZR4;Q9Y2W6	TDRKH	-2.31616	-2.33643	-2.55472	-0.0202687	0.460909	0.779393	-0.238558	0.275959	0.595656	-0.218289	0.306711	0.857059
B4DJA5;P20339;F8VVZ0;F8WC93;F8WCY6;F8WD79;F8VPW9;F8VWZ7	RAB5A	2.58942	2.59283	2.62928	0.00341295	0.757211	0.909248	0.0398611	0.113564	0.437844	0.0364482	0.132269	0.779381
Q96IV0-3;B4DJE9;Q96IV0-2;Q96IV0	NGLY1	-3.05889	-2.9441	-2.95876	0.114796	0.148551	0.612668	0.100134	0.173516	0.508902	-0.0146625	0.848239	0.979409
B4DJG8;Q9UQN3;C9J0A7	CHMP2B	1.30372	1.18967	1.17183	-0.114049	0.106189	0.56054	-0.131884	0.0970189	0.4165	-0.0178349	0.799966	0.96505
B4DJG9;D6RHG0;P78383;D6RDY9;D6R9G9;D6RE58;D6RB73	SLC35B1	-1.71964	-1.61372	-1.76401	0.105916	0.33976	0.730105	-0.044372	0.0475384	0.336959	-0.150288	0.218556	0.822591
B4DR99;H0Y985;B4DJJ3;Q6NXT6-2;Q6NXT6	TAPT1	-3.06294	-2.9642	-2.98081	0.0987392	0.0427608	0.505941	0.0821298	0.197283	0.535404	-0.0166094	0.765864	0.963519
B4DJP7;P62318	SNRPD3	1.24674	1.25445	1.23102	0.00771127	0.52973	0.809753	-0.0157151	0.596621	0.801822	-0.0234264	0.444364	0.896642
B4DJP9;Q5JRI1;O75494-4;Q5JRI3;O75494-3;O75494-2;O75494;Q8WXF0	SRSF10	1.11723	1.12501	1.10527	0.00777507	0.650482	0.86045	-0.011963	0.709769	0.864841	-0.0197381	0.520019	0.913955
B4DJV2;O75390;H0YIC4;F8VRI6;F8VPA1;F8VR34;H0YH82;F8VPF9;F8VTT8;F8W1S4;F8W4S1;F8VRP1;F8VX68;F8W642;F8VZK9;F8VX07;F8VWQ5;F8VVF6;F8VU34	CS	3.66921	3.65474	3.65419	-0.014478	0.738296	0.898169	-0.0150249	0.751858	0.889207	-0.000546892	0.98559	0.999223
B4DK30;Q15029	EFTUD2	3.85974	3.83696	3.83695	-0.022779	0.28741	0.703003	-0.0227874	0.349898	0.648101	-8.357e-06	0.99969	0.999957
B4DK69;P52895;Q04828;B5ME26;H0Y804;B4DKR9;P42330;P17516;E9PBP5;A6NHU4	AKR1C2;AKR1C1	0.95865	0.956812	1.07095	-0.00183779	0.983701	0.997434	0.112299	0.356626	0.650442	0.114137	0.359617	0.879509
B4DKB2;P42892-3;P42892-2;P42892-4;P42892;E9PJG1;E9PDM6;E9PHZ1	ECE1	-2.11191	-2.3038	-2.47304	-0.191894	0.0258247	0.478765	-0.36113	0.000503477	0.10033	-0.169237	0.0398811	0.685268
D6R9J9;Q5H8A4-5;B4DKC7;Q5H8A4-4;E7EM50;D6RFE8;E7EWV1;Q5H8A4-2;Q5H8A4	PIGG	-2.63741	-2.60817	-2.60869	0.029245	0.354373	0.739697	0.0287231	0.609998	0.809134	-0.000521882	0.991743	0.999957
B4DKR6;O15234	CASC3	-1.06794	-1.11536	-1.10187	-0.0474192	0.230276	0.672992	-0.0339317	0.437687	0.705977	0.0134876	0.754177	0.960137
B4DKX7;Q8IW45;Q8IW45-2;B4DQR1;Q8IW45-4	CARKD	-2.89328	-2.87858	-2.92819	0.0146994	0.711001	0.890227	-0.0349068	0.481952	0.737699	-0.0496062	0.298702	0.857059
P29353-2;P29353-7;B4DL02;P29353;P29353-6;P29353-3;P29353-5;Q5T182;H0Y539;E9PFM5;Q5T181;Q5T188;Q5T187;P98077	SHC1	0.523132	0.552837	0.608612	0.0297053	0.464676	0.781874	0.0854798	0.0789088	0.389326	0.0557745	0.267164	0.846787
C9J6N3;B4DL05;Q6PI26	SHQ1	-3.47753	-3.52778	-3.53174	-0.0502415	0.414793	0.755269	-0.0542053	0.404347	0.681862	-0.00396377	0.941213	0.995629
B4DL79;O95235;H0YAC9;D6R9E4;D6RBN1;P35663;F5H4V5	KIF20A	-0.238622	-0.285368	-0.504666	-0.0467466	0.482959	0.79025	-0.266044	0.0215749	0.265781	-0.219298	0.039743	0.685268
B4DLG2;O75152;E9PQ61;E9PBY7	ZC3H11A	1.96786	1.97025	1.97131	0.00238664	0.955259	0.992215	0.0034547	0.945549	0.98032	0.00106806	0.984302	0.999223
B4DLN1	SLC25A10	3.11239	3.10225	3.09848	-0.0101419	0.68358	0.874742	-0.0139099	0.660067	0.838075	-0.00376798	0.917525	0.992686
B4DLQ1;Q8IZ83;F8WBH3;F5H4B6;Q8IZ83-2	ALDH16A1	-0.339326	-0.379631	-0.347496	-0.040305	0.383596	0.74571	-0.00817035	0.860196	0.946466	0.0321347	0.31573	0.858242
B4DLT4;P23443-2;P23443;F6UYM1;Q7Z721	RPS6KB1	2.67591	2.60279	2.66323	-0.0731265	0.113948	0.570237	-0.0126864	0.839644	0.939727	0.06044	0.365103	0.880259
Q9NWF9-3;B4DMD7;E9PHN2;Q9NWF9;Q9NWF9-1	RNF216	-3.23315	-3.29252	-3.25315	-0.0593706	0.208114	0.658511	-0.0200031	0.100506	0.420924	0.0393676	0.349993	0.878084
Q13277-2;F8W9Y0;B4DME0;Q13277;E7ET77	STX3	-1.6541	-1.57016	-1.5552	0.0839452	0.0919468	0.550161	0.0989046	0.101364	0.421538	0.0149594	0.772236	0.963519
H0YB25;E5RHA3;B4DMI5;Q86X53;H0YBT6	ERICH1	-6.31843	-6.25213	-6.36782	0.066301	0.639619	0.855252	-0.049396	0.718242	0.870485	-0.115697	0.480991	0.906563
B4DMI6;Q5MNZ6	WDR45L;WDR45B	1.18418	1.13674	1.18497	-0.0474446	0.00472068	0.400677	0.000790033	0.959334	0.985961	0.0482347	0.0519417	0.715548
Q9H8M2-3;Q9H8M2-1;B4DMQ2;Q9H8M2;Q9H8M2-2;H0YBR9;H0YAW8;H0YBF1	BRD9	-2.58903	-2.4167	-2.44276	0.172334	0.102297	0.558469	0.146278	0.0819703	0.394851	-0.0260567	0.739597	0.959052
B4DMS2;Q96HU1;Q96HU1-2;B0QY81;B0QY80;H0YFA6	SGSM3	-1.47356	-1.50062	-1.46982	-0.0270673	0.500268	0.800087	0.0037407	0.930375	0.973496	0.030808	0.338118	0.870626
P32322;B4DMU0;A6NFM2;E2QRB3	PYCR1	2.51515	2.55107	2.52106	0.0359154	0.199471	0.652581	0.00590937	0.844725	0.94101	-0.030006	0.28956	0.857059
B4DN34;Q96GC5;F5H702;F5H8D0	MRPL48	0.452271	0.492359	0.478955	0.0400882	0.342859	0.730621	0.0266843	0.614522	0.811753	-0.0134039	0.801693	0.96505
Q8NBN3-3;B4DN92;Q8NBN3;Q8NBN3-2	TMEM87A	-0.117114	-0.129578	-0.193187	-0.0124641	0.72137	0.892907	-0.0760724	0.0542973	0.342647	-0.0636083	0.106291	0.764883
Q9Y3F4;B4DNJ6;B0AZV0;H0YH33	STRAP	2.95548	2.91621	2.93784	-0.0392728	0.272167	0.690857	-0.0176376	0.617538	0.813067	0.0216352	0.383359	0.885185
B4DNM1;Q96TA2-2;Q96TA2;Q96I63;F5GYR4;Q5T8D1;Q5T8D2	YME1L1	2.41794	2.45617	2.34323	0.0382349	0.514637	0.80414	-0.0747053	0.122214	0.449341	-0.11294	0.131922	0.779381
C7G535;B4DNM4;Q96GD4	AURKB	-3.13166	-2.98912	-3.17598	0.142538	0.109929	0.566528	-0.0443189	0.499827	0.74675	-0.186857	0.0352847	0.678516
B4DNR3;Q96IU4;B4DQI4;F8W9U3;Q96IU4-2	ABHD14B	-1.31265	-1.37615	-1.28602	-0.0634942	0.415095	0.755339	0.0266341	0.79167	0.909907	0.0901283	0.416843	0.88766
B4DNX9;Q14592	ZNF460	-2.3125	-2.42503	-2.41422	-0.112537	0.0462971	0.505941	-0.101719	0.20762	0.546771	0.0108182	0.874318	0.983659
B4DP11;Q15185;B4DP21;B4DDC6;B4DHP2	PTGES3	3.30015	3.25659	3.28899	-0.0435575	0.338722	0.729711	-0.0111603	0.83588	0.937644	0.0323972	0.468863	0.901876
B4DP27;Q15363;E7EQ72;F5GX39;F6QWA0	TMED2	2.62581	2.61508	2.50999	-0.010731	0.85686	0.955572	-0.115821	0.123723	0.451632	-0.105089	0.197448	0.811486
Q13137;E9PBE5;B4DP36;E7ENK0;E7ETP5;D6RF02;D6REB0;D6RF70;D6RBI4;D6RJE7;H0Y9G3;D6RBF9;H0YBP4	CALCOCO2	0.246768	0.196289	0.304259	-0.0504792	0.0788815	0.530654	0.0574913	0.0495745	0.337567	0.10797	0.0172752	0.623638
P12694;B4DP47;F5H5P2;F5GXU9;E7ESE6;H0YH31	BCKDHA	-0.541568	-0.518132	-0.470178	0.0234363	0.76626	0.912235	0.0713899	0.381796	0.670592	0.0479535	0.584662	0.927776
B4DPC1;F5H869;P20226;Q6SJ96;Q7Z6S5	TBP;TBPL2	-1.11158	-1.10141	-1.09823	0.0101611	0.737808	0.898112	0.013349	0.67605	0.847044	0.00318789	0.906224	0.990744
B4DPG6;Q6P531-2;Q6P531	GGT6	-5.30888	-5.14009	-5.14877	0.16878	0.0626043	0.526337	0.160108	0.184327	0.522331	-0.00867215	0.926034	0.994811
B4DPI6;Q9H9C1;G3V4K3;G3V549	VIPAS39	-0.00275653	0.0312885	0.0695068	0.034045	0.351012	0.73588	0.0722633	0.218769	0.553298	0.0382183	0.486382	0.907718
B4DPR4;C9J494;Q9H000	MKRN2	-0.0517846	-0.110299	-0.115713	-0.0585139	0.0338722	0.494658	-0.0639284	0.0436136	0.33444	-0.00541447	0.784277	0.96505
F6TTN0;B4DPY8;O94842;B4DRD0;O15405;B4DYA1;B4DQV8;E1P5X0;Q96NM4;G3XAC7;Q96NM4-2;O94900	TOX4	0.436822	0.281817	0.394223	-0.155004	0.409464	0.751622	-0.042599	0.107733	0.431504	0.112405	0.53179	0.918216
[truncated: 5,691 more rows]

## Sheet: MCF7-LTED ESR1 Y537C
Protein ID	Gene symbol	E2	E2+ICI	E2+EL	E2+ICI vs E2			E2+EL vs E2			E2+EL vs E2+ICI
[truncated: 5,978 more rows]
