# Supplementary material for: Elacestrant demonstrates strong anti-estrogenic activity in PDX models of estrogen-receptor positive endocrine-resistant and fulvestrant-resistant breast cancer
Source: NPJ Breast Cancer. 2022 Nov 29;8:125. doi: 10.1038/s41523-022-00483-1 (PMC9709100; doi:10.1038/s41523-022-00483-1)
Supplement: Supplementary file 3 — Supplementary File 2 [file 41523_2022_483_MOESM3_ESM.xlsx]

## Sheet: MCF7wt
Protein ID	Gene symbol	E2	E2+ICI	E2+EL	E2+ICI vs E2			E2+EL vs E2			E2+EL vs E2+ICI
					difference (log2)	p-value	q-value	difference (log2)	p-value	q-value	difference (log2)	p-value	q-value
Q9BWF3;E9PB51;Q9BQ04;E7EQS3;E9PLB0;E9PM61;D6R9K7;Q9BWF3-3;Q9BWF3-2	RBM4;RBM4B	3.34251	3.31515	3.60443	-0.0273606	0.155051	0.999513	0.261914	0.00323932	0.761227	0.289275	0.00127183	0.999522
O95373	IPO7	0.273655	0.267085	0.0669288	-0.00657026	0.839928	0.999513	-0.206726	0.0131748	0.778031	-0.200156	0.00140946	0.999522
Q96EB6;Q96EB6-2;B0QZ35;E9PC49	SIRT1	0.214042	-0.276069	0.398155	-0.49011	0.0325509	0.999513	0.184113	0.253758	0.885384	0.674224	0.00167797	0.999522
E9PCS5;P83916;B5MD17;C9JWS9	CBX1	0.241556	0.158496	0.28942	-0.0830605	0.0160759	0.999513	0.0478635	0.0690023	0.785354	0.130924	0.00364828	0.999522
Q8IX12-2;Q8IX12;F5H1H2;F5H2E6;F5H3E1	CCAR1	0.47867	0.414929	0.606907	-0.0637409	0.0819786	0.999513	0.128237	0.0153787	0.778031	0.191978	0.0041547	0.999522
O15541	RNF113A	-0.735357	-0.892639	-0.658971	-0.157282	0.0789198	0.999513	0.0763866	0.274743	0.887555	0.233669	0.00422452	0.999522
E9PLQ8;E9PRB8		-3.53087	-3.4508	-3.87563	0.0800694	0.375802	0.999513	-0.344756	0.0112383	0.778031	-0.424825	0.00486312	0.999522
Q14980;Q14980-2;F5H2L0;H0YFY6	NUMA1	4.93935	4.92407	5.05185	-0.0152824	0.589981	0.999513	0.1125	0.014661	0.778031	0.127783	0.00504094	0.999522
G3V1L9;Q07157	TJP1	-2.87952	-2.94672	-2.76049	-0.0672073	0.685259	0.999513	0.119021	0.494061	0.939136	0.186229	0.00546795	0.999522
P19387	POLR2C	0.170128	0.0508419	-0.0143957	-0.119286	0.115633	0.999513	-0.184524	0.0542056	0.778031	-0.0652376	0.0055239	0.999522
Q8IWC1-2;Q8IWC1-3;Q8IWC1	MAP7D3	-0.46088	-0.64815	-0.803023	-0.18727	0.0899311	0.999513	-0.342143	0.0251351	0.778031	-0.154873	0.00555445	0.999522
O43148;O43148-2;B7Z8S9;F5H2D9	RNMT	-1.1909	-1.15217	-0.950096	0.0387289	0.290134	0.999513	0.240804	0.00021659	0.653453	0.202075	0.00769411	0.999522
Q01085;A8K4L9;Q49AS9	TIAL1	1.58843	1.54198	1.66022	-0.0464491	0.0898834	0.999513	0.0717889	0.0427504	0.778031	0.118238	0.00920143	0.999522
C9JYM0;O75817	POP7	-2.40051	-2.35807	-2.602	0.0424399	0.52869	0.999513	-0.201492	0.0315198	0.778031	-0.243932	0.00964713	0.999522
P10586-2;P10586;H0Y380;F2Z3B8;H0Y4H1;H0Y7Z9;H0Y6Z7	PTPRF	0.00630173	-0.116164	-0.0441636	-0.122466	0.0873585	0.999513	-0.0504653	0.341977	0.899952	0.0720005	0.00994296	0.999522
Q9Y248	GINS2	-5.45444	-5.10561	-5.55625	0.348822	0.234391	0.999513	-0.101813	0.684876	0.94887	-0.450635	0.0102839	0.999522
Q52LJ0;A8MUW5	FAM98B	0.0121255	-0.0357107	0.121449	-0.0478362	0.261233	0.999513	0.109324	0.0588659	0.778542	0.15716	0.0104037	0.999522
F8W6Q3;Q8TF68-3;Q8TF68-2;Q8TF68;O43309	ZNF384;ZSCAN12	-0.287116	-0.412051	-0.227423	-0.124935	0.092031	0.999513	0.0596933	0.346088	0.899952	0.184628	0.0108639	0.999522
O75362	ZNF217	1.97714	1.93158	2.24732	-0.0455607	0.536135	0.999513	0.270186	0.00790166	0.761227	0.315746	0.0113612	0.999522
B1AKP7;G3V162;Q13148;Q13148-2	TARDBP	1.94737	1.83997	2.12857	-0.107406	0.119191	0.999513	0.181194	0.0492036	0.778031	0.2886	0.0121527	0.999522
F5GY65;Q02978	SLC25A11	-3.91859	-3.99564	-3.63618	-0.0770566	0.609139	0.999513	0.282408	0.13043	0.814715	0.359465	0.0128971	0.999522
P23193-2;P23193	TCEA1	1.57169	1.57429	1.65204	0.00260272	0.942355	0.999513	0.0803542	0.117456	0.805141	0.0777515	0.0136242	0.999522
H0YLA2;P37108	SRP14	0.707318	0.792358	0.9072	0.0850402	0.131986	0.999513	0.199883	0.0182397	0.778031	0.114843	0.0136947	0.999522
Q5JW30;O95793-2;Q5JW29;O95793	STAU1	1.99881	1.9746	1.92347	-0.0242104	0.243722	0.999513	-0.0753322	0.0197567	0.778031	-0.0511218	0.0145897	0.999522
Q86SE9	PCGF5	-0.659498	-0.76688	-0.382472	-0.107382	0.30136	0.999513	0.277025	0.0182364	0.778031	0.384408	0.015291	0.999522
B4DQE4;P10588	NR2F6	-1.59868	-1.70713	-1.45195	-0.108454	0.143923	0.999513	0.146724	0.0465315	0.778031	0.255179	0.0157939	0.999522
H0YB56;E5RJU9;Q86UE4;H0YBE0	MTDH	-0.920072	-0.885799	-0.965825	0.0342726	0.60115	0.999513	-0.0457528	0.49977	0.939136	-0.0800253	0.0161358	0.999522
Q00341;E7EM71;H0Y394;E7EU12	HDLBP	3.58196	3.52247	3.45038	-0.0594849	0.0379176	0.999513	-0.131575	0.00623467	0.761227	-0.07209	0.0161594	0.999522
F8VPW2;H0YI74;H0YIK0;Q8IUH5-3;Q8IUH5-2;Q8IUH5	ZDHHC17	-2.91699	-2.78653	-2.6567	0.130459	0.0107912	0.986575	0.260292	0.00146004	0.761227	0.129834	0.0170677	0.999522
F8VPW3;E7EMM7;F8VSC5;Q6P3W7	SCYL2	-3.31605	-3.12423	-3.25239	0.191825	0.0395685	0.999513	0.0636603	0.311344	0.889946	-0.128165	0.0173231	0.999522
Q9H223	EHD4	-3.28049	-2.98284	-3.32768	0.297649	0.0286822	0.999513	-0.0471916	0.56222	0.941649	-0.34484	0.0177073	0.999522
Q8WWY3;E7EVX8;E7ESA8	PRPF31	1.91026	1.81171	1.94444	-0.0985491	0.0502277	0.999513	0.0341787	0.324926	0.899952	0.132728	0.0188127	0.999522
Q92664-2;Q92664;B7ZBK4	GTF3A	-0.8503	-0.902768	-1.09352	-0.0524681	0.328515	0.999513	-0.243222	0.00329303	0.761227	-0.190754	0.0190946	0.999522
F5H1Y4;Q9HD26-2;Q9HD26	GOPC	-2.09352	-2.17861	-2.38276	-0.0850868	0.42963	0.999513	-0.28924	0.0617034	0.785354	-0.204153	0.0192594	0.999522
F8VPD4;P27708	CAD	1.79693	1.75868	1.65724	-0.0382424	0.471288	0.999513	-0.139683	0.0626375	0.785354	-0.101441	0.0201746	0.999522
F8W8I6;P31483;C9JTN7;H0YGW6;Q96B58;P31483-2;E5RGV5;E5RG67	TIA1	0.443996	0.508876	0.658581	0.0648801	0.123936	0.999513	0.214585	0.00632178	0.761227	0.149705	0.0204155	0.999522
P46060;F8W7I9	RANGAP1	1.97875	1.99504	1.92336	0.0162888	0.462169	0.999513	-0.0553911	0.033556	0.778031	-0.0716799	0.0209781	0.999522
P78347-2;P78347-4;P78347-3;P78347;B4DH52	GTF2I	3.53053	3.51829	3.58509	-0.0122339	0.645725	0.999513	0.0545667	0.097118	0.791069	0.0668006	0.0218357	0.999522
F8VUA7;F8VQX7;F5H7T2;E9PE68;Q9BZF1-2;Q9BZF1	OSBPL8	-3.94452	-3.81349	-4.06824	0.131027	0.386044	0.999513	-0.123718	0.408394	0.922249	-0.254744	0.0227277	0.999522
G3V0H0;O43913-2;O43913	ORC5	-4.92259	-4.87339	-5.20333	0.0491967	0.798334	0.999513	-0.280736	0.214918	0.872671	-0.329932	0.0239209	0.999522
F8W998;O14936-3;O14936-4;O14936-6;O14936-2;O14936;Q5JS74	CASK	-1.11829	-1.08092	-0.994565	0.0373704	0.555695	0.999513	0.123725	0.131803	0.814855	0.0863546	0.0256375	0.999522
F8VP51;C9JZD4;Q86SX3-2;E9PAQ4;Q86SX3	C14orf80	-2.9931	-3.11214	-3.24483	-0.119033	0.163717	0.999513	-0.251727	0.0292861	0.778031	-0.132694	0.026407	0.999522
G3V5Z2;G3V4X7;G3V5A5;G3V541;Q9H6D7-2;Q9H6D7-4;Q9H6D7	HAUS4	-3.94535	-3.78627	-4.05955	0.159086	0.433398	0.999513	-0.114193	0.56596	0.941649	-0.273279	0.0265116	0.999522
P26599;P26599-2;Q9BUQ0	PTBP1	3.20871	3.19008	3.40473	-0.0186327	0.632102	0.999513	0.196026	0.028964	0.778031	0.214658	0.0274877	0.999522
Q14103-4;B4DTC3;Q14103-2;D6RBQ9	HNRNPD	-0.203764	-0.277858	0.117719	-0.0740939	0.287018	0.999513	0.321483	0.0614747	0.785354	0.395577	0.0275848	0.999522
P22626;P22626-2	HNRNPA2B1	4.77326	4.7158	5.14372	-0.0574547	0.364531	0.999513	0.370464	0.0499642	0.778031	0.427919	0.0280032	0.999522
P04183	TK1	0.425376	0.349668	-0.031998	-0.0757084	0.522655	0.999513	-0.457374	0.0196503	0.778031	-0.381666	0.0283167	0.999522
B4E2Z2;P43246;E9PHA6;B4DL39;B4DSB9;E7EU21	MSH2	1.53917	1.46601	1.4336	-0.0731607	0.0339749	0.999513	-0.105569	0.0216241	0.778031	-0.0324087	0.0284542	0.999522
Q9Y5S9	RBM8A	3.16943	2.94154	3.08245	-0.227886	0.0176692	0.999513	-0.0869832	0.0562281	0.778031	0.140903	0.0288057	0.999522
E9PD66;E7EVU8;Q7Z6Z7-2;Q7Z6Z7-3;Q7Z6Z7;Q5H962;H0Y5W0	HUWE1	0.624156	0.674401	0.582477	0.0502453	0.0211626	0.999513	-0.041678	0.164746	0.842981	-0.0919234	0.0288444	0.999522
E7ESY4;Q13330-3;Q13330;Q13330-2;E7EN71;H0Y4T7	MTA1	0.839732	0.835879	0.940475	-0.00385302	0.916242	0.999513	0.100743	0.033932	0.778031	0.104596	0.0292474	0.999522
B4DDG7;Q9BXS5;Q9BXS5-2;E7ENJ6	AP1M1	0.000908655	0.0998684	-0.0694897	0.0989597	0.15819	0.999513	-0.0703983	0.254289	0.885384	-0.169358	0.0296026	0.999522
F5GZ16;E7EW34;Q13200;E9PCS3;H0Y305	PSMD2	-0.160679	-0.0947148	-0.234838	0.0659637	0.129469	0.999513	-0.0741594	0.142632	0.824506	-0.140123	0.0301434	0.999522
E9PFE2;Q9UHL9-2;Q9UHL9;Q6DSU6	GTF2IRD1	-2.47536	-2.48016	-2.21622	-0.00479173	0.97233	0.999513	0.259141	0.155848	0.842981	0.263932	0.0301471	0.999522
Q9NTZ6	RBM12	1.49121	1.34646	1.54141	-0.144747	0.00142632	0.518236	0.0501973	0.341259	0.899952	0.194944	0.0303203	0.999522
Q15428	SF3A2	-0.0559301	-0.155131	-0.0306165	-0.0992013	0.192739	0.999513	0.0253136	0.683282	0.94887	0.124515	0.0308266	0.999522
Q15717	ELAVL1	1.47983	1.44831	1.7038	-0.031525	0.597409	0.999513	0.223966	0.0465661	0.778031	0.255491	0.031341	0.999522
P02786;G3V0E5;F5H6B1	TFRC	1.20778	1.19607	0.970138	-0.0117115	0.858029	0.999513	-0.237639	0.0289331	0.778031	-0.225928	0.0316418	0.999522
Q9Y266	NUDC	1.19243	1.16649	1.05432	-0.0259406	0.511389	0.999513	-0.13811	0.029102	0.778031	-0.11217	0.0316887	0.999522
Q9Y3B4	SF3B6	0.0952292	-0.120162	0.00139895	-0.215391	0.00533788	0.976285	-0.0938303	0.0396147	0.778031	0.121561	0.0317824	0.999522
P27694	RPA1	3.03022	2.94169	3.05418	-0.0885296	0.160695	0.999513	0.0239569	0.65401	0.94887	0.112486	0.0334153	0.999522
C9J6P4;Q7Z2W4;Q7Z2W4-2;Q7Z2W4-3	ZC3HAV1	2.30192	2.29945	2.1694	-0.00247281	0.955662	0.999513	-0.132523	0.0198895	0.778031	-0.13005	0.0339269	0.999522
A6NNH7;Q01968-2;Q01968	OCRL	-0.273536	-0.241059	-0.352208	0.0324764	0.377532	0.999513	-0.078672	0.042058	0.778031	-0.111148	0.0348266	0.999522
P51991-2;E7EWI9;E7ERJ4	HNRNPA3	-0.913374	-0.982604	-0.588264	-0.0692301	0.498904	0.999513	0.32511	0.0600401	0.778542	0.39434	0.0360682	0.999522
Q96I24	FUBP3	3.33916	3.2804	3.38116	-0.0587634	0.0531554	0.999513	0.0419967	0.235163	0.885041	0.10076	0.0361015	0.999522
Q93009;H0Y3G8;F5H8E5;B7Z7T5	USP7	2.29724	2.19261	2.27794	-0.104631	0.0933847	0.999513	-0.0192959	0.660467	0.94887	0.0853349	0.0366295	0.999522
Q9NP77;Q5SV18;Q5SV20	SSU72	0.106205	0.0937044	0.201292	-0.0125011	0.883673	0.999513	0.095086	0.325304	0.899952	0.107587	0.0372112	0.999522
E9PF10;B4DLT2;O75694-2;O75694	NUP155	2.03787	1.99343	1.86972	-0.0444411	0.203665	0.999513	-0.168152	0.00927717	0.769971	-0.123711	0.0378842	0.999522
F5GXE9;Q9Y3X0	CCDC9	4.8	4.60298	4.75263	-0.197021	0.0174365	0.999513	-0.0473729	0.306718	0.887744	0.149648	0.0379476	0.999522
O60506;O60506-2	SYNCRIP	4.43751	4.39107	4.54135	-0.046439	0.326201	0.999513	0.103834	0.110314	0.805141	0.150273	0.0380298	0.999522
Q6V3B1;G3V563;G3V2R5;E7ESS7;A6NH73;Q96CY8;P61244-3;Q14803;P61244-2;P61244	MAX	-2.16872	-2.09513	-2.24197	0.0735891	0.352849	0.999513	-0.0732527	0.374689	0.913116	-0.146842	0.0385057	0.999522
F8W130;Q12815;F8W052;F8VXF3;B7Z5Q9;F8W1E3;F8VSF9;Q6PJU7	TROAP	0.961827	0.802675	0.559605	-0.159152	0.289765	0.999513	-0.402222	0.0485096	0.778031	-0.24307	0.0385409	0.999522
F5H5L7;B9TWZ6;E7ETV0;Q9Y2X0-5;Q9Y2X0-4;Q9Y2X0-2;Q9Y2X0-3;Q9Y2X0;B9TX01	MED16	-3.48829	-3.23324	-3.60761	0.255051	0.114163	0.999513	-0.119318	0.303651	0.887744	-0.374369	0.0393727	0.999522
Q709F0-3;Q709F0;Q08AE9;F8WEV0;D6RDI8;Q709F0-2	ACAD11	-2.02381	-1.74525	-1.96988	0.278562	0.035058	0.999513	0.0539273	0.309295	0.889946	-0.224635	0.0397764	0.999522
O43719;E9PFP2;Q5H919;Q5H918	HTATSF1	2.12697	2.04719	2.12347	-0.0797808	0.0391637	0.999513	-0.00349858	0.875379	0.977155	0.0762822	0.0402205	0.999522
Q9Y597-2;Q9Y597;Q9Y597-3	KCTD3	-0.842022	-0.834581	-0.969291	0.00744174	0.90376	0.999513	-0.127269	0.090856	0.791069	-0.134711	0.0411391	0.999522
F8WD71;F5H7P2;Q9Y4P1-4;Q9Y4P1-6;Q9Y4P1;Q9Y4P1-2	ATG4B	-2.2917	-2.25861	-2.53544	0.0330922	0.756796	0.999513	-0.243744	0.0673573	0.785354	-0.276836	0.0418591	0.999522
P82912-3;P82912-2;P82912	MRPS11	-3.98486	-3.7239	-3.94787	0.260962	0.00550111	0.976285	0.036986	0.600814	0.943955	-0.223976	0.0418854	0.999522
O14979-3;O14979-2;O14979	HNRNPDL	3.32678	3.24672	3.46242	-0.0800644	0.1108	0.999513	0.135636	0.122157	0.805141	0.215701	0.0419772	0.999522
Q96SK2-3;Q96SK2-2;Q96SK2	TMEM209	-3.69777	-3.852	-3.66055	-0.154234	0.252455	0.999513	0.0372175	0.751976	0.964853	0.191452	0.0421042	0.999522
P55795;B4DFK9	HNRNPH2	1.3282	1.27357	1.57205	-0.0546276	0.613401	0.999513	0.243847	0.0654419	0.785354	0.298474	0.0433871	0.999522
Q92945-2;Q92945;E7EP96	KHSRP	3.18252	3.14499	3.41146	-0.0375314	0.562108	0.999513	0.228941	0.0647457	0.785354	0.266472	0.0435502	0.999522
P51991	HNRNPA3	3.25143	3.19565	3.63897	-0.0557747	0.596455	0.999513	0.387541	0.0688364	0.785354	0.443316	0.0439085	0.999522
Q5VSL9-3;Q5VSL9-2;Q5VSL9	STRIP1	-4.5553	-4.50101	-4.80525	0.0542952	0.759332	0.999513	-0.249944	0.241889	0.885384	-0.30424	0.0452457	0.999522
Q99471;Q9C084	PFDN5	-2.26138	-2.04763	-2.25171	0.213752	0.0214719	0.999513	0.00966622	0.884734	0.977155	-0.204086	0.0466988	0.999522
Q6ZRV2	FAM83H	1.45217	1.4287	1.35048	-0.0234705	0.58697	0.999513	-0.10169	0.0799058	0.785354	-0.0782192	0.0473198	0.999522
Q96KP4;Q96KP4-2	CNDP2	3.29213	3.37051	3.46019	0.0783787	0.127629	0.999513	0.168065	0.0173233	0.778031	0.0896858	0.0476326	0.999522
Q5T749	KPRP	-1.11774	-1.14562	-1.01713	-0.0278779	0.769224	0.999513	0.10061	0.339997	0.899952	0.128488	0.0485935	0.999522
Q8NB90-3;Q8NB90-2;Q8NB90	SPATA5	-4.07813	-3.96144	-4.30564	0.11669	0.296939	0.999513	-0.227504	0.131088	0.814853	-0.344194	0.048797	0.999522
G3V4W0;B4DY08;G3V4C1;P07910-2;B2R603;G3V2Q1;P07910;G3V576;P07910-4;G8JL89;G3V2D6;P07910-3;G3V5V7;G3V555;G3V575	HNRNPC	4.36417	4.29026	4.71396	-0.0739022	0.426223	0.999513	0.349794	0.0834192	0.785354	0.423696	0.049105	0.999522
P42575;C9JRR9;C9JRS0;P42575-2	CASP2	-1.27668	-1.20433	-1.37127	0.072346	0.31003	0.999513	-0.0945944	0.250197	0.885384	-0.16694	0.049305	0.999522
Q8TEQ6	GEMIN5	1.25839	1.21533	1.06062	-0.043062	0.418758	0.999513	-0.197767	0.00156351	0.761227	-0.154705	0.0504739	0.999522
P25490;H0YJV7	YY1	2.23298	2.15537	2.26936	-0.0776086	0.0947867	0.999513	0.0363834	0.0977983	0.791069	0.113992	0.0507118	0.999522
Q5T2T1	MPP7	-3.01187	-3.10032	-2.93414	-0.0884489	0.215183	0.999513	0.0777333	0.193434	0.855465	0.166182	0.0508321	0.999522
Q9H8T0;Q9H8T0-2	AKTIP	0.434816	0.399896	0.587741	-0.0349204	0.630448	0.999513	0.152925	0.0449947	0.778031	0.187846	0.0510554	0.999522
Q13151	HNRNPA0	2.47179	2.37243	2.75109	-0.0993591	0.277559	0.999513	0.279298	0.10773	0.805141	0.378657	0.0514193	0.999522
Q5JY65;Q9BZJ0-2;Q9BZJ0-3;Q9BZJ0	CRNKL1	1.75096	1.66026	1.76297	-0.0906953	0.0840029	0.999513	0.0120151	0.794845	0.96923	0.10271	0.0516821	0.999522
Q8WXI9	GATAD2B	0.870522	0.782018	0.859961	-0.0885043	0.0958879	0.999513	-0.0105612	0.780433	0.96923	0.0779432	0.0521886	0.999522
A2ABL5;Q92759	GTF2H4	-5.87545	-5.78481	-6.91922	0.0906418	0.868533	0.999513	-1.04377	0.146395	0.828439	-1.13441	0.052464	0.999522
Q1KMD3	HNRNPUL2	1.97302	1.95482	2.31736	-0.018196	0.817171	0.999513	0.344339	0.060126	0.778542	0.362535	0.0534938	0.999522
Q9H1E3	NUCKS1	0.711415	0.63377	0.845127	-0.0776456	0.337244	0.999513	0.133712	0.0388665	0.778031	0.211357	0.0539113	0.999522
Q15018	FAM175B	-3.16367	-3.13882	-3.49108	0.0248465	0.699172	0.999513	-0.327409	0.0688393	0.785354	-0.352256	0.0542213	0.999522
Q99460-2;Q99460	PSMD1	-2.23978	-2.22872	-2.30363	0.0110675	0.873616	0.999513	-0.0638458	0.395828	0.921879	-0.0749133	0.0547958	0.999522
G8JLB6;P31943;E9PCY7;D6RBM0;D6RIU0;D6RAM1;D6R9T0;D6RFM3;D6RIT2;E7EN40;D6RDU3;D6RJ04;D6RIH9;E7EQJ0;E5RGV0	HNRNPH1	3.81592	3.78323	4.15617	-0.0326914	0.673397	0.999513	0.340244	0.0685822	0.785354	0.372935	0.0548129	0.999522
Q00839-2	HNRNPU	0.842377	0.846994	1.30007	0.0046172	0.969337	0.999513	0.45769	0.0524306	0.778031	0.453073	0.0558154	0.999522
Q53ET0	CRTC2	-4.69855	-4.54029	-4.92262	0.158263	0.639517	0.999513	-0.224073	0.510216	0.939136	-0.382335	0.0559822	0.999522
C9K074;C9J2P9;Q75N03	CBLL1	-2.76814	-3.06034	-2.76243	-0.292196	0.0122439	0.999513	0.00571302	0.955269	0.991152	0.297909	0.0576176	0.999522
Q9NUQ3-2;Q9NUQ3	TXLNG	-1.50198	-1.44241	-1.57013	0.059563	0.471098	0.999513	-0.0681541	0.43296	0.925844	-0.127717	0.0578074	0.999522
B5ME21;Q05BQ5;Q05BQ5-2;F8WB85	MBTD1	-1.01906	-1.10697	-0.899	-0.0879098	0.199975	0.999513	0.120058	0.17926	0.847731	0.207968	0.0582785	0.999522
Q86US8	SMG6	3.04217	2.92475	3.03501	-0.117418	0.0429537	0.999513	-0.00715386	0.823453	0.970452	0.110264	0.0586723	0.999522
P67775;P62714;E5RHC1	PPP2CA;PPP2CB	-0.715915	-0.645989	-0.764193	0.0699255	0.209081	0.999513	-0.0482778	0.396309	0.921879	-0.118203	0.059253	0.999522
C9JCN0;F8W8J4;Q9NZM1-2;Q9NZM1-6;Q9NZM1-3;Q9NZM1;Q9NZM1-5	MYOF	1.88529	1.8773	1.74937	-0.00799792	0.863497	0.999513	-0.135923	0.0136565	0.778031	-0.127925	0.059255	0.999522
F6S0T5;O60341;O60341-2	KDM1A	1.96534	1.93839	2.1402	-0.0269492	0.486208	0.999513	0.174863	0.0815031	0.785354	0.201812	0.0594758	0.999522
P31942-2;P31942;B4DHY1;P31942-3;P31942-4	HNRNPH3	1.92775	1.90938	2.21321	-0.0183735	0.801347	0.999513	0.28546	0.0710228	0.785354	0.303834	0.0597967	0.999522
E7EWD7;P16220-2;P16220;F8W746;E9PAR2;Q03060-9;Q03060-8;C9IYZ7;Q03060-21;C9JK96;G5E998;Q03060-6;A8K6A1;A8K014;B4DRF9;A8MPQ2;Q5W1B0;P18846;E9PHM1	CREB1;CREM;ATF1	0.872642	0.76301	0.903702	-0.109632	0.144107	0.999513	0.0310598	0.652218	0.94887	0.140692	0.059969	0.999522
P52597;B4DKS8	HNRNPF	3.75426	3.70025	4.07352	-0.0540038	0.476359	0.999513	0.31926	0.0954262	0.791069	0.373264	0.0601213	0.999522
P61978-3;P61978-2;Q5T6W5;B4DFF1;P61978;Q5T6W2	HNRNPK	4.34611	4.3029	4.66746	-0.0432092	0.554429	0.999513	0.321342	0.0879415	0.785354	0.364552	0.0607798	0.999522
Q14566	MCM6	1.7426	1.70475	1.57989	-0.0378535	0.34668	0.999513	-0.162708	0.0456652	0.778031	-0.124854	0.0621003	0.999522
O43524;F5H7C9;A6NCE0;B4DVZ6;A8MYZ6;Q12778	FOXO3;FOXO6;FOXO1	0.126937	0.150536	0.271424	0.0235992	0.570895	0.999513	0.144487	0.0430172	0.778031	0.120888	0.0621281	0.999522
Q9Y4R8	TELO2	-6.55593	-6.22724	-7.36545	0.328687	0.571462	0.999513	-0.809519	0.249089	0.885384	-1.13821	0.0625346	0.999522
P35249;C9JGY5;F8WE44;C9JXZ7;C9JTT7;C9J8M3;C9JZI1	RFC4	-0.343884	-0.334209	-0.455101	0.0096754	0.891781	0.999513	-0.111217	0.174614	0.842981	-0.120892	0.0636413	0.999522
P36404;G3V184	ARL2	-1.24309	-1.28442	-1.37944	-0.0413286	0.713257	0.999513	-0.136352	0.288194	0.887744	-0.0950231	0.0637598	0.999522
P31350;C9JXC1	RRM2	1.82917	1.72755	1.23892	-0.101626	0.456171	0.999513	-0.590255	0.0478909	0.778031	-0.488629	0.0639865	0.999522
F5GX77;Q9UI30;F5GYQ2	TRMT112	0.657339	0.642103	0.564264	-0.0152359	0.755673	0.999513	-0.0930754	0.132151	0.815335	-0.0778395	0.0650336	0.999522
Q14011;B4E2X2;E7EWT5;B3KT17	CIRBP	-0.696621	-0.759436	-0.480854	-0.0628154	0.568245	0.999513	0.215767	0.146165	0.828439	0.278582	0.0651471	0.999522
Q96T60	PNKP	-1.99589	-2.01095	-1.823	-0.015055	0.72765	0.999513	0.172892	0.0977929	0.791069	0.187947	0.0652273	0.999522
Q14103-3;H0Y8G5;Q14103;H0YA96;D6RAF8	HNRNPD	3.56282	3.49727	3.73203	-0.0655532	0.233545	0.999513	0.169213	0.140958	0.824506	0.234766	0.0657598	0.999522
P35813-2;P35813;E9PL75;E9PJN3;E9PKB5	PPM1A	-1.05947	-1.10545	-1.02162	-0.0459719	0.7853	0.999513	0.0378579	0.822122	0.970452	0.0838299	0.0659891	0.999522
F5H131;Q5JUP9;P35658-2;P35658-4;P35658;P35658-3;P35658-5	NUP214	-1.12608	-1.04972	-1.18396	0.0763604	0.198162	0.999513	-0.0578817	0.0478634	0.778031	-0.134242	0.0660637	0.999522
Q9Y6A5	TACC3	-0.0684465	-0.253718	-0.538402	-0.185272	0.0694782	0.999513	-0.469955	0.0183306	0.778031	-0.284683	0.0661256	0.999522
O75369-2;Q60FE7;O75369;B2ZZ83;O75369-6;O75369-3;E7EN95;O75369-7;O75369-5;O75369-4	FLNB	4.89278	4.88788	4.83498	-0.00489444	0.839515	0.999513	-0.057796	0.0419228	0.778031	-0.0529015	0.0661762	0.999522
Q06210-2;Q06210	GFPT1	0.604921	0.679853	0.567584	0.0749321	0.158365	0.999513	-0.0373361	0.328259	0.899952	-0.112268	0.0667291	0.999522
Q8WW12-2;Q8WW12	PCNP	-0.128803	-0.186887	-0.0923161	-0.0580842	0.558756	0.999513	0.0364869	0.701015	0.9503	0.0945712	0.0667619	0.999522
F8W8S3;H0YKT5;H0YKN8;H0YL70;Q04726-2;F8W964;Q04726-3;Q6PI57;E9PD64;Q04726-4;Q04726;F5H7D6;H0YNT2;H0YNI7;B4E2W3;H0YLI3	TLE3	3.23524	3.25625	3.56668	0.0210117	0.723521	0.999513	0.331442	0.0636542	0.785354	0.31043	0.0670421	0.999522
Q15637-4;Q15637-6;Q15637-3;Q15637-2;Q15637;Q15637-5;C9JJE2;B4DX42	SF1	1.18033	1.11256	1.29316	-0.0677676	0.317895	0.999513	0.11283	0.200297	0.855465	0.180598	0.0671963	0.999522
P14866;A6NIT8	HNRNPL	3.90881	3.86096	4.17196	-0.0478503	0.616315	0.999513	0.263152	0.0956081	0.791069	0.311002	0.0673615	0.999522
O60907-2;O60907;Q9BQ87	TBL1X;TBL1Y	-0.986668	-1.09358	-0.939675	-0.106916	0.252749	0.999513	0.0469934	0.60483	0.943955	0.153909	0.0674082	0.999522
O43823	AKAP8	-1.58266	-1.6103	-1.25188	-0.0276429	0.797787	0.999513	0.330773	0.0892858	0.785354	0.358416	0.0676108	0.999522
Q14781	CBX2	-2.596	-2.70744	-2.85196	-0.111434	0.381273	0.999513	-0.25596	0.109564	0.805141	-0.144526	0.0683872	0.999522
Q9Y2T2	AP3M1	-0.902427	-0.808936	-0.979228	0.0934909	0.204896	0.999513	-0.0768011	0.0517491	0.778031	-0.170292	0.0687298	0.999522
Q5T8A0;Q9Y399	MRPS2	-2.75061	-2.64102	-2.82452	0.109596	0.363784	0.999513	-0.0739066	0.54613	0.941649	-0.183502	0.069073	0.999522
F5H5R8;P18440	NAT1	-1.38028	-1.39949	-1.27874	-0.0192151	0.805002	0.999513	0.101534	0.237228	0.885384	0.120749	0.0694849	0.999522
P48643;E7ENZ3;E7EWW2;B7ZAR1;E9PCA1;B4DYD8	CCT5	2.95381	2.8643	2.70376	-0.0895181	0.242283	0.999513	-0.250055	0.00832631	0.761227	-0.160537	0.0698177	0.999522
Q92621	NUP205	0.761608	0.725845	0.52215	-0.0357634	0.451462	0.999513	-0.239458	0.05382	0.778031	-0.203694	0.0698515	0.999522
Q96KM6	ZNF512B	-1.75464	-1.83317	-1.59214	-0.0785356	0.479191	0.999513	0.162497	0.143841	0.825106	0.241033	0.0701435	0.999522
F8W7D8;F2Z2X4;Q9C0E2	XPO4	-4.39286	-4.50549	-4.31767	-0.112632	0.100158	0.999513	0.0751862	0.36045	0.910409	0.187818	0.0705001	0.999522
Q9BXJ9;F5H5A7;Q9BXJ9-4	NAA15	-0.795321	-0.817417	-0.928828	-0.0220957	0.769331	0.999513	-0.133507	0.167829	0.842981	-0.111411	0.0711675	0.999522
C9J6D7;O75153	CLUH	0.329196	0.265251	0.141534	-0.0639448	0.277224	0.999513	-0.187662	0.0094428	0.769971	-0.123717	0.0713002	0.999522
P52272-2;P52272;Q59ES8	HNRNPM	4.76596	4.75699	5.14792	-0.00897318	0.935218	0.999513	0.381963	0.0779465	0.785354	0.390936	0.0714378	0.999522
Q92499;B4DME8;B4DPN6	DDX1	3.52167	3.50663	3.58241	-0.0150341	0.626208	0.999513	0.0607418	0.0628637	0.785354	0.0757759	0.0714392	0.999522
F5H2G1;F5GWX5;Q14839;Q14839-2	CHD4	3.06337	3.0301	3.09141	-0.0332665	0.221488	0.999513	0.0280416	0.116973	0.805141	0.0613082	0.0714972	0.999522
Q9BXP5-5;Q9BXP5-4;Q9BXP5-2;Q9BXP5-3;Q9BXP5	SRRT	2.93397	2.79756	2.97625	-0.136409	0.0713906	0.999513	0.042283	0.591106	0.943955	0.178692	0.0718698	0.999522
P25787;C9JCK5	PSMA2	-5.36089	-5.21103	-5.73044	0.149857	0.673858	0.999513	-0.369553	0.317949	0.896498	-0.51941	0.0719196	0.999522
Q9ULZ3-3;Q9ULZ3-2;Q9ULZ3	PYCARD	-1.94828	-1.98255	-1.8156	-0.034266	0.500817	0.999513	0.132681	0.119509	0.805141	0.166947	0.0719737	0.999522
Q9H2P0	ADNP	1.02366	0.865572	1.00209	-0.158084	0.334512	0.999513	-0.0215657	0.88274	0.977155	0.136518	0.0722155	0.999522
Q5QPL9;Q9UKM9-2;Q9UKM9;Q5QPM0;Q5QPM1;E9PDF3;Q5QPM2	RALY	2.23291	2.21938	2.54951	-0.0135308	0.826295	0.999513	0.316597	0.0890925	0.785354	0.330128	0.0733841	0.999522
Q7L775	EPM2AIP1	-0.868617	-0.938961	-0.878227	-0.0703446	0.405222	0.999513	-0.00961038	0.900597	0.983452	0.0607342	0.0738042	0.999522
F8W818;F5H1G8;Q14344	GNA13	-1.87757	-1.78306	-1.91919	0.0945079	0.118323	0.999513	-0.0416205	0.482725	0.938995	-0.136128	0.0743368	0.999522
P09234	SNRPC	1.19023	1.10553	1.28032	-0.084698	0.244148	0.999513	0.0900928	0.00299947	0.761227	0.174791	0.0743964	0.999522
B7Z1R5;P38606	ATP6V1A	-0.489467	-0.446039	-0.559335	0.0434279	0.666294	0.999513	-0.0698683	0.496781	0.939136	-0.113296	0.0752468	0.999522
Q92797;Q92797-3;Q92797-2	SYMPK	-0.0382334	0.0297682	0.151652	0.0680016	0.198311	0.999513	0.189885	0.0236969	0.778031	0.121883	0.0753906	0.999522
C9JGE3;B0QYK0;Q01844-2;B0QYK1;Q96FE8;Q01844;Q96MX4	EWSR1	2.0626	1.9787	2.48634	-0.0838952	0.59196	0.999513	0.423741	0.112436	0.805141	0.507636	0.0758299	0.999522
Q5JXM0;Q96B26	DKFZp564C0482;EXOSC8	-3.60239	-3.51562	-3.85087	0.0867714	0.269814	0.999513	-0.248479	0.143853	0.825106	-0.33525	0.075902	0.999522
Q9HAH7;Q9HAH7-1;F2Z2T6	FBRS	-0.0864766	-0.0729922	0.306926	0.0134844	0.933565	0.999513	0.393403	0.0212782	0.778031	0.379918	0.0759889	0.999522
Q96A72;F5H6N1;A6NEC0	MAGOHB	4.03803	3.89418	4.03178	-0.143853	0.0731389	0.999513	-0.00625744	0.892928	0.98176	0.137596	0.0760977	0.999522
E5RIN8;E5RG48;H0YBS1;Q75QN2-2;Q75QN2	INTS8	-3.63183	-3.73368	-3.5044	-0.101848	0.503608	0.999513	0.127434	0.441127	0.926796	0.229282	0.0764472	0.999522
P28799;Q9H8S1;P28799-2;B4E1G5	GRN	3.36932	3.34704	3.5026	-0.0222804	0.737369	0.999513	0.133278	0.0338353	0.778031	0.155559	0.0771353	0.999522
P24468;P10589;B4DQJ2;Q3KQR7	NR2F2;NR2F1	0.519332	0.352991	0.609648	-0.166341	0.038914	0.999513	0.090316	0.411717	0.922249	0.256657	0.0778038	0.999522
Q12933-3;Q12933;Q12933-2;B1AMX9;Q12933-4;B1AMX8	TRAF2	1.13998	1.09146	1.02225	-0.0485171	0.119396	0.999513	-0.117728	0.0159912	0.778031	-0.0692108	0.0779898	0.999522
F5H513;P49642	PRIM1	-0.876836	-0.991613	-1.18714	-0.114777	0.152532	0.999513	-0.310306	0.0232622	0.778031	-0.195528	0.0787067	0.999522
H0YBR0;A6NIF0;Q96Q05-3;Q96Q05;Q96Q05-2	TRAPPC9	-1.72593	-1.60623	-1.71333	0.1197	0.111371	0.999513	0.0126021	0.838843	0.972658	-0.107098	0.0795671	0.999522
Q9H910-2	HN1L	-1.8349	-1.93382	-1.7975	-0.0989176	0.162692	0.999513	0.0374005	0.201566	0.855465	0.136318	0.0803707	0.999522
Q5T750	XP32	-3.19247	-3.29174	-3.07687	-0.0992724	0.392017	0.999513	0.115598	0.262809	0.885384	0.214871	0.0813312	0.999522
F5GYK2;Q9NRL3;F8VYA6	STRN4	0.0137832	-0.00606602	-0.114237	-0.0198492	0.684573	0.999513	-0.12802	0.0226645	0.778031	-0.108171	0.0816147	0.999522
D6RDG8;E5RFC3;D6RDV6;B4DUE7;O43791	SPOP	-1.78899	-2.02987	-2.23417	-0.240877	0.0599041	0.999513	-0.445185	0.00474498	0.761227	-0.204308	0.0818797	0.999522
Q9UHF7;Q9UHF7-3;Q9UHF7-2;E5RJ97;E5RFF3	TRPS1	1.16392	1.05534	1.23904	-0.108577	0.200494	0.999513	0.0751268	0.0702574	0.785354	0.183704	0.082105	0.999522
B4DP38;Q9BQA1	WDR77	-1.83933	-1.62553	-1.80958	0.213795	0.017046	0.999513	0.0297489	0.712019	0.954097	-0.184046	0.0821816	0.999522
E9PF09;P03372;P03372-2;P03372-3;H0Y4W6;E7EVR3	ESR1	3.94783	3.81871	4.25604	-0.12912	0.398643	0.999513	0.308211	0.159644	0.842981	0.437331	0.082922	0.999522
P23771;P23771-2	GATA3	2.10515	2.27411	2.55718	0.168951	0.187745	0.999513	0.452026	0.0257198	0.778031	0.283076	0.0832873	0.999522
Q14687-2;Q14687-3;Q14687;H0Y613	GSE1	0.773434	0.796251	1.02368	0.0228174	0.819454	0.999513	0.250246	0.077929	0.785354	0.227429	0.0833914	0.999522
Q13155;A8MU58;F8W950	AIMP2	1.15929	1.13992	1.08585	-0.0193672	0.471728	0.999513	-0.0734352	0.0607752	0.783585	-0.054068	0.0834912	0.999522
Q96RE7	NACC1	1.03159	0.981213	1.11441	-0.0503739	0.523235	0.999513	0.0828266	0.320981	0.899952	0.133201	0.084305	0.999522
P14735	IDE	-1.80323	-1.74439	-1.84934	0.0588326	0.506518	0.999513	-0.0461109	0.584278	0.941649	-0.104944	0.0844587	0.999522
Q6UXN9	WDR82	0.865372	0.914988	1.02261	0.0496153	0.374888	0.999513	0.157241	0.0294478	0.778031	0.107626	0.0845649	0.999522
P13010	XRCC5	3.93827	3.92309	4.01583	-0.0151804	0.76596	0.999513	0.077561	0.166048	0.842981	0.0927414	0.0848829	0.999522
Q9GZT3;H0YJ40;G3V4X6;G3V2S9;H0YJW7	SLIRP	-0.0452521	0.0848826	-0.114229	0.130135	0.158585	0.999513	-0.068977	0.389164	0.921879	-0.199112	0.0860108	0.999522
Q9BWJ5	SF3B5	-1.81755	-2.00316	-1.87851	-0.185612	0.0346654	0.999513	-0.0609535	0.328435	0.899952	0.124659	0.0862647	0.999522
B5MDZ2;Q6I9Y2	THOC7	-0.715013	-0.857237	-1.06158	-0.142223	0.0101629	0.986575	-0.346562	0.0344326	0.778031	-0.204339	0.0865172	0.999522
Q12905	ILF2	0.983171	1.01679	1.24237	0.0336239	0.497377	0.999513	0.259198	0.0821238	0.785354	0.225574	0.0865614	0.999522
E7EQ61;Q9GZZ9-2;Q9GZZ9	UBA5	-3.47024	-3.49805	-3.26713	-0.0278072	0.822517	0.999513	0.203107	0.20671	0.863772	0.230914	0.0868542	0.999522
Q9H869-6;Q9H869-4;Q9H869-3;Q9H869-2;Q9H869;Q5VYZ1;F5H640;Q9H869-7;Q9H869-5;Q3T8J9-2;Q3T8J9-3;Q3T8J9	YY1AP1;GON4L	-1.89239	-1.90998	-2.07596	-0.0175924	0.864529	0.999513	-0.183574	0.128732	0.812521	-0.165982	0.0870906	0.999522
Q92917	GPKOW	-4.38331	-4.25671	-4.62655	0.126606	0.462403	0.999513	-0.243233	0.0772205	0.785354	-0.369839	0.0871298	0.999522
Q9UKA9-5;Q9UKA9-6;Q9UKA9;Q9UKA9-2;Q9UKA9-4;Q9UKA9-3	PTBP2	-3.70638	-3.94036	-3.71349	-0.23398	0.0839217	0.999513	-0.00710613	0.953332	0.991152	0.226874	0.0872404	0.999522
E9PD90;Q8WWK9	CKAP2	-1.23072	-1.37218	-1.55893	-0.141455	0.102965	0.999513	-0.32821	0.0201738	0.778031	-0.186755	0.0888098	0.999522
Q14008-2;Q14008;Q14008-3	CKAP5	2.45711	2.3141	2.18059	-0.143007	0.0761196	0.999513	-0.276524	0.000537854	0.761227	-0.133517	0.0888851	0.999522
P20290-2;P20290	BTF3	-0.861946	-0.862939	-1.07501	-0.000993323	0.992733	0.999513	-0.213064	0.0892462	0.785354	-0.212071	0.088945	0.999522
Q9Y5B6-2;Q9Y5B6;Q9Y5B6-3;Q9Y5B6-4	PAXBP1	-0.89394	-1.01712	-0.936269	-0.123183	0.231403	0.999513	-0.042329	0.625257	0.946173	0.080854	0.0893514	0.999522
Q04724;B4E345;B3KQ29;G8JLG4;F8W9R0;Q04727-2;F8W6T6;Q04727;Q04727-3	TLE1;TLE4	0.822547	0.844132	1.18924	0.0215858	0.712984	0.999513	0.366691	0.0841003	0.785354	0.345105	0.08941	0.999522
B7Z4B8;Q9BUJ2-4;Q9BUJ2-2;Q9BUJ2;Q9BUJ2-3	HNRNPUL1	1.9159	1.88924	2.17438	-0.0266619	0.811533	0.999513	0.258476	0.0837414	0.785354	0.285138	0.0895554	0.999522
Q9H6T3-2;Q9H6T3	RPAP3	-0.0794138	-0.0597074	-0.197278	0.0197064	0.719043	0.999513	-0.117864	0.0877514	0.785354	-0.13757	0.0901724	0.999522
E9PID8;B4DUD5;E7EWR4;P33240-2;P33240;Q9H0L4	CSTF2;CSTF2T	0.576337	0.542946	0.661958	-0.0333903	0.567382	0.999513	0.0856213	0.251346	0.885384	0.119012	0.090371	0.999522
Q00839;B3KX72	HNRNPU	4.96531	4.90722	5.29249	-0.0580875	0.592223	0.999513	0.327185	0.131262	0.814853	0.385273	0.091338	0.999522
G5E9Q5;P42025	ACTR1B	-4.72797	-4.40865	-4.72145	0.31932	0.0857381	0.999513	0.0065168	0.949637	0.991152	-0.312804	0.0920312	0.999522
F8W684;Q15904	ATP6AP1	-4.62912	-4.86883	-4.65824	-0.23971	0.219956	0.999513	-0.0291187	0.864327	0.976435	0.210591	0.0922574	0.999522
C9JK39;P22694-4;P22694-3;P22694;P22694-5;P22694-7;P22694-6;B4DKB0;P22694-2;B1APG2;B1APF8;B1APF9;B1APG3;P22694-8;B1APG4;B1APF6;B1APF7;B1APG1;B1APG0	PRKACB	-2.19557	-2.20301	-2.01839	-0.00744165	0.926381	0.999513	0.177178	0.0301402	0.778031	0.18462	0.0925268	0.999522
Q13546-2;Q13546	RIPK1	-2.94214	-2.76451	-3.0047	0.177634	0.175202	0.999513	-0.0625614	0.45801	0.928961	-0.240195	0.0943607	0.999522
A8MS91;Q8NC56;E7EVT2	LEMD2	-0.091352	-0.0797606	0.0219718	0.0115914	0.772016	0.999513	0.113324	0.0738623	0.785354	0.101732	0.0947391	0.999522
O94776;Q68DB1	MTA2	2.50535	2.37177	2.57654	-0.133577	0.148758	0.999513	0.0711903	0.482443	0.938995	0.204767	0.0954397	0.999522
F8VS23;F5H7B0;F8VNU1;B4DM01;Q15477	SKIV2L	-1.20942	-1.07907	-1.14577	0.130347	0.0190213	0.999513	0.063648	0.114635	0.805141	-0.0666994	0.0955618	0.999522
P24666;G5E9R5;B5MCC7;P24666-3	ACP1	2.25463	2.14274	2.22595	-0.111883	0.108798	0.999513	-0.0286703	0.608997	0.943955	0.0832124	0.0957762	0.999522
B4E0X8;F8W7W2;Q96AE4-2;E9PEB5;Q96AE4;B4DT31	FUBP1	3.67188	3.62307	3.92734	-0.0488121	0.639783	0.999513	0.255455	0.141786	0.824506	0.304267	0.0967901	0.999522
Q8TAT6;Q8TAT6-2;B4DG89	NPLOC4	2.43559	2.39597	2.43188	-0.0396241	0.104027	0.999513	-0.00370804	0.859387	0.976435	0.0359161	0.0969325	0.999522
A6NCD2;P40227;B4DPJ8	CCT6A	2.17797	2.15921	2.0495	-0.0187648	0.710308	0.999513	-0.128473	0.0178843	0.778031	-0.109709	0.0974141	0.999522
Q9Y5S9-2	RBM8A	-1.39863	-1.57039	-1.3941	-0.171764	0.0703597	0.999513	0.00452805	0.949579	0.991152	0.176292	0.097849	0.999522
Q8N163;Q8N163-2;H0YB24	CCAR2	2.42969	2.41184	2.58194	-0.017851	0.755389	0.999513	0.152248	0.122443	0.805141	0.170099	0.0983773	0.999522
P33991;E7EM48	MCM4	2.67602	2.59149	2.45144	-0.0845343	0.130934	0.999513	-0.224588	0.0350247	0.778031	-0.140054	0.0985495	0.999522
B5MEH6;Q96KR1	ZFR	0.76001	0.723399	0.919498	-0.0366103	0.618376	0.999513	0.159489	0.146906	0.828439	0.196099	0.0990089	0.999522
P62333;H0YJC0;H0YJS8	PSMC6	-0.0738407	-0.0958316	-0.146894	-0.021991	0.370969	0.999513	-0.073053	0.0114156	0.778031	-0.051062	0.0990773	0.999522
F8W9I9;Q13627-3;Q13627-4;Q13627-5;Q13627-2;Q13627;F8WAP0;Q9Y463-2;Q9Y463-3;Q9Y463	DYRK1A;DYRK1B	-0.794741	-0.834258	-1.01573	-0.0395175	0.789016	0.999513	-0.220989	0.193005	0.855465	-0.181472	0.0992571	0.999522
O75792	RNASEH2A	-1.82493	-1.91473	-2.12162	-0.0898001	0.485515	0.999513	-0.296693	0.0572343	0.778031	-0.206893	0.0993169	0.999522
Q9UBB5-2;Q9UBB5	MBD2	-0.519275	-0.617199	-0.422917	-0.0979237	0.0376162	0.999513	0.0963579	0.306818	0.887744	0.194282	0.0994074	0.999522
Q9ULU4-14;Q2HXV3;Q9ULU4-12;Q9ULU4-9;Q9ULU4-13;F8WAN7;Q9ULU4-3;Q9ULU4-6;Q9ULU4-5;Q9ULU4;Q9ULU4-10;Q9ULU4-11;Q9ULU4-7;F5H0X3;E7ETU8;Q9ULU4-4;B7ZM62;Q9ULU4-8;Q2HXV1;Q9ULU4-2	ZMYND8	2.44672	2.33262	2.42451	-0.114102	0.0691436	0.999513	-0.0222115	0.660681	0.94887	0.0918904	0.099993	0.999522
A8MX32;C9JU95;P40938	RFC3	-3.09202	-3.09361	-2.92641	-0.00159117	0.987413	0.999513	0.165618	0.201886	0.855465	0.167209	0.100239	0.999522
Q8WYK3;P04818	TYMS	-3.04722	-3.14038	-3.46618	-0.0931646	0.486162	0.999513	-0.41896	0.0561811	0.778031	-0.325796	0.100492	0.999522
F2Z2U4;Q9Y4A5-2;Q9Y4A5;H0Y4W2	TRRAP	1.08528	1.0625	0.969929	-0.0227852	0.61073	0.999513	-0.115354	0.0374869	0.778031	-0.0925689	0.100513	0.999522
E9PK95;F8VZR5;F8VNP5;P28702;Q5STQ1	RXRB	-1.46171	-1.59859	-1.29211	-0.13688	0.491333	0.999513	0.169595	0.42018	0.924049	0.306474	0.101581	0.999522
Q8WUB8-3;Q8WUB8-2;Q8WUB8	PHF10	-4.01578	-4.22379	-4.00271	-0.208007	0.336705	0.999513	0.0130669	0.943527	0.991123	0.221074	0.102162	0.999522
P20618	PSMB1	0.739193	0.781863	0.690963	0.0426701	0.516357	0.999513	-0.0482292	0.45429	0.928961	-0.0908992	0.10238	0.999522
Q9NPD8	UBE2T	-1.3834	-1.47503	-1.73668	-0.0916238	0.482679	0.999513	-0.353275	0.0562813	0.778031	-0.261652	0.102549	0.999522
Q9Y2U8	LEMD3	-2.09685	-2.03626	-2.26654	0.0605963	0.547223	0.999513	-0.169691	0.126442	0.808201	-0.230287	0.102795	0.999522
Q96JC1-2;Q96JC1	VPS39	-0.612048	-0.54617	-0.627758	0.0658785	0.353288	0.999513	-0.0157097	0.804471	0.96923	-0.0815883	0.103186	0.999522
Q8ND90	PNMA1	-4.76512	-4.64367	-5.1401	0.121455	0.580822	0.999513	-0.374975	0.0492153	0.778031	-0.49643	0.103209	0.999522
Q07666;E7ET98;Q07666-2;Q07666-3	KHDRBS1	1.3205	1.32363	1.6545	0.00313484	0.975348	0.999513	0.334005	0.103089	0.79342	0.33087	0.103401	0.999522
Q5JRG1;C9JDH3;Q9BVL2-2;A6NI12;Q9BVL2	NUPL1	-0.452467	-0.368204	-0.535535	0.0842635	0.294806	0.999513	-0.0830679	0.241502	0.885384	-0.167331	0.103522	0.999522
B4DVP2;Q9Y478	PRKAB1	-1.55862	-1.50813	-1.57663	0.0504905	0.201461	0.999513	-0.0180102	0.498974	0.939136	-0.0685007	0.104826	0.999522
O95639-3;O95639-2;O95639;B7Z7B0;C9JEV9	CPSF4	0.519281	0.481496	0.661772	-0.0377849	0.472499	0.999513	0.142492	0.164739	0.842981	0.180277	0.105923	0.999522
O00629	KPNA4	0.348864	0.318856	0.237373	-0.0300076	0.823644	0.999513	-0.111491	0.447598	0.928961	-0.0814832	0.106183	0.999522
C9J050;C9JEJ2;P49585;B4E322;C9J2E1	PCYT1A	0.736312	0.72316	0.767479	-0.0131527	0.656028	0.999513	0.0311672	0.338767	0.899952	0.0443199	0.106662	0.999522
P36915;A8MPZ0;A2AB27;B4DWZ0;B0V0L0;E7ETJ1;E7ENK5;E9PHP0;P36915-2	GNL1	-3.26708	-3.27395	-3.39604	-0.00686709	0.931374	0.999513	-0.128951	0.207731	0.865642	-0.122084	0.106778	0.999522
Q96EP5-2;Q96EP5	DAZAP1	0.948868	0.957623	1.16163	0.00875526	0.881611	0.999513	0.212763	0.102462	0.791069	0.204008	0.10721	0.999522
E7EU96;Q5U5J2;P68400	CSNK2A1	0.900096	0.875874	0.973927	-0.0242218	0.631378	0.999513	0.0738311	0.0968673	0.791069	0.0980529	0.107615	0.999522
P17812;B7Z9C4;B4DR64	CTPS1	0.104399	0.0944654	0.00495297	-0.00993327	0.825844	0.999513	-0.0994457	0.0306718	0.778031	-0.0895124	0.107831	0.999522
Q9HBE1-4;Q9HBE1-2;Q9HBE1-3;Q9HBE1	PATZ1	-0.595713	-0.605454	-0.491351	-0.00974114	0.867876	0.999513	0.104362	0.101916	0.791069	0.114103	0.107832	0.999522
P61956-2;P61956	SUMO2	2.21704	2.2258	2.32602	0.00875312	0.842674	0.999513	0.108977	0.0505755	0.778031	0.100224	0.108353	0.999522
Q8IXI1;Q8IXI1-2	RHOT2	-4.03534	-3.66524	-4.13697	0.370099	0.164483	0.999513	-0.101637	0.585518	0.94264	-0.471737	0.108512	0.999522
Q86Y56;Q86Y56-2;F5H8D4;H0Y650	DNAAF5	0.921972	0.977216	0.834685	0.0552434	0.329555	0.999513	-0.0872871	0.239153	0.885384	-0.142531	0.109195	0.999522
Q8NFA0	USP32	-0.026569	-0.0152618	-0.0921104	0.0113072	0.793464	0.999513	-0.0655415	0.212833	0.872441	-0.0768487	0.1103	0.999522
E9PAQ6;P49368;B4DUR8;P49368-2	CCT3	3.14426	3.07634	2.9525	-0.0679159	0.296708	0.999513	-0.191758	0.0128546	0.778031	-0.123842	0.110469	0.999522
A6NKF9;B7ZAQ6-2;B7ZAQ6-3;P0CG08;B7ZAQ6	GPR89C;GPR89A;GPR89B	-3.25607	-3.06926	-3.26544	0.186808	0.187266	0.999513	-0.00937111	0.933463	0.988639	-0.196179	0.110975	0.999522
Q15643;H0YJ97;F5H1Z0	TRIP11	4.32117	4.24478	4.10704	-0.076393	0.324444	0.999513	-0.214133	0.0286947	0.778031	-0.13774	0.111393	0.999522
Q10567-3;Q10567-2;Q10567;F8WDL0;C9J1E7	AP1B1	2.37485	2.39715	2.34004	0.0223004	0.501789	0.999513	-0.0348102	0.242511	0.885384	-0.0571106	0.112621	0.999522
B4DNK1;Q9NVM9;H0YIA9;H0YI01;F5GZE7;H0YH12	ASUN	-1.56791	-1.62611	-1.50214	-0.0581979	0.485208	0.999513	0.0657685	0.411753	0.922249	0.123966	0.112854	0.999522
O43172-2;O43172	PRPF4	1.79766	1.70673	1.77601	-0.0909306	0.0414787	0.999513	-0.0216543	0.577364	0.941649	0.0692763	0.113487	0.999522
Q15365	PCBP1	3.4976	3.46165	3.55248	-0.0359442	0.312677	0.999513	0.0548816	0.286439	0.887744	0.0908258	0.114385	0.999522
H0YH24;Q7LBC6-2;Q7LBC6	KDM3B	0.127766	0.0686036	0.00434286	-0.0591621	0.0682799	0.999513	-0.123423	0.020471	0.778031	-0.0642607	0.114465	0.999522
Q59F66;Q92841-3;Q92841;Q92841-1;C9JMU5;Q92841-2	DDX17	3.64548	3.66181	3.99531	0.0163225	0.904135	0.999513	0.349824	0.0975769	0.791069	0.333502	0.115189	0.999522
Q9H269-2;Q9H269;Q5JUA8	VPS16	-2.14472	-2.24293	-2.41163	-0.0982099	0.317835	0.999513	-0.266906	0.0408686	0.778031	-0.168696	0.115469	0.999522
P48634;C9JXZ3;C9JTL3;C9JI93;C9JI26;C9JD87;P48634-3;C9JTM3;C9JB33;C9J9U2;C9J6L0;C9J1F6;C9JM53;C9JI89;C9JAS0;C9J8K3;P48634-2;C9JAP8;P48634-4	PRRC2A	3.13154	2.98853	3.09898	-0.143009	0.144877	0.999513	-0.0325629	0.67423	0.94887	0.110446	0.11577	0.999522
Q9H7E9;Q9H7E9-2	C8orf33	-2.08638	-2.23298	-2.10649	-0.146598	0.204481	0.999513	-0.0201105	0.841237	0.973444	0.126488	0.11644	0.999522
P12956;B1AHC7;B1AHC9;B1AHC8;F5H1I8	XRCC6	3.81375	3.74063	3.83488	-0.0731142	0.190617	0.999513	0.0211295	0.267677	0.885384	0.0942437	0.116516	0.999522
F5GZA8;Q9Y3L3-2;Q9Y3L3	SH3BP1	-5.13362	-5.14433	-5.49302	-0.0107018	0.959875	0.999513	-0.359392	0.119661	0.805141	-0.34869	0.116786	0.999522
E9PIA9;E9PLX0;E9PJJ3;E9PLC9;E9PMC6;E9PJA6;E9PSA6;E9PLQ6;E9PQB3;E9PRM1;P07384	CAPN1	-1.64812	-1.74198	-1.60655	-0.0938579	0.286985	0.999513	0.0415752	0.532574	0.940735	0.135433	0.116877	0.999522
Q96EI5;Q96EI5-2;D6RD44;D6RIH3;D6RCE9	TCEAL4	2.05148	1.94246	2.02092	-0.109016	0.0443039	0.999513	-0.0305601	0.410316	0.922249	0.0784557	0.117426	0.999522
P52732	KIF11	1.77373	1.51759	1.26574	-0.25614	0.00972222	0.977731	-0.507988	0.0270028	0.778031	-0.251848	0.118727	0.999522
E9PCN9;O00505	KPNA3	-4.29757	-4.12782	-4.45914	0.169742	0.152396	0.999513	-0.161569	0.352355	0.902232	-0.331311	0.118926	0.999522
A6NCA8;F5H2U4;F5H4D5;F5H2C8;Q5T6F2;Q5JV08;A2A306;E9PD34;A2A305;E7ESH1;E7EWG4;Q5JV03	UBAP2	-2.35617	-2.21433	-2.46546	0.14184	0.289855	0.999513	-0.109284	0.306551	0.887744	-0.251124	0.118962	0.999522
Q99729-3;D6R9P3;D6RD18;D6RBZ0;Q99729-4;Q99729-2;Q99729	HNRNPAB	3.43213	3.26146	3.56033	-0.170665	0.0286472	0.999513	0.128209	0.393011	0.921879	0.298874	0.120013	0.999522
P08238	HSP90AB1	4.46306	4.44745	4.32304	-0.0156098	0.827076	0.999513	-0.140013	0.0733778	0.785354	-0.124403	0.120373	0.999522
O75937	DNAJC8	2.72484	2.67431	2.74295	-0.0505319	0.132856	0.999513	0.0181057	0.598827	0.943955	0.0686376	0.120592	0.999522
B4DR63;P62191	PSMC1	1.46572	1.46271	1.39171	-0.00301057	0.925052	0.999513	-0.0740076	0.124189	0.805141	-0.0709971	0.121281	0.999522
Q96T51;Q96T51-2;Q96T51-3	RUFY1	1.68403	1.66563	1.72836	-0.0184012	0.363406	0.999513	0.0443261	0.215748	0.872671	0.0627273	0.122356	0.999522
A6NG79;E9PGC6;Q92733	PRCC	0.595446	0.519612	0.643198	-0.0758338	0.281728	0.999513	0.047752	0.268106	0.885384	0.123586	0.122575	0.999522
G3V439;G3V3U1;O15304-2;O15304	SIVA1	-3.26151	-3.30459	-3.10852	-0.0430727	0.645237	0.999513	0.152989	0.00771491	0.761227	0.196062	0.122614	0.999522
B4DXE2;O95816;A2A296	BAG2	-1.07944	-1.06027	-1.29291	0.0191618	0.85554	0.999513	-0.213477	0.0945224	0.791069	-0.232639	0.123174	0.999522
H0YL43;Q14257;F8WCY5	RCN2	-1.93796	-1.79256	-1.52395	0.145393	0.205281	0.999513	0.414003	0.0442355	0.778031	0.268609	0.123309	0.999522
Q5UIP0-2;Q5UIP0;B4DS49	RIF1	-2.63886	-2.63537	-2.87631	0.00348842	0.973593	0.999513	-0.237448	0.14783	0.828933	-0.240937	0.123922	0.999522
P31930	UQCRC1	-2.64405	-2.66586	-2.40792	-0.0218079	0.79651	0.999513	0.236133	0.15081	0.836388	0.257941	0.124313	0.999522
Q9UGU0-2;Q9UGU0	TCF20	-2.18432	-2.12085	-1.96567	0.0634649	0.620175	0.999513	0.218649	0.150454	0.836388	0.155184	0.12436	0.999522
Q86UK7-2;Q86UK7-3;Q86UK7	ZNF598	-1.05607	-1.10393	-1.24858	-0.0478678	0.584077	0.999513	-0.192516	0.0461322	0.778031	-0.144648	0.12443	0.999522
P31749;B7Z5R1;G3V3X1;Q9Y243-2;Q9Y243	AKT1;AKT3	1.27235	1.1773	1.23512	-0.0950539	0.0573623	0.999513	-0.0372296	0.370161	0.91138	0.0578243	0.124646	0.999522
E9PCS8;E7EQY4;F8W8M8;E7EV10;Q9BTC8-2;Q9BTC8;D6W5A2	MTA3	-1.63428	-1.67714	-1.5112	-0.0428663	0.654873	0.999513	0.12308	0.18602	0.855465	0.165946	0.12471	0.999522
G5E976;G3XAA8;Q71RC2-3;Q71RC2;Q71RC2-4;Q8TBL5;Q6P4E2;Q96J85;E9PDG5;Q71RC2-2	LARP4	0.9612	0.882569	0.688544	-0.0786302	0.19625	0.999513	-0.272656	0.056084	0.778031	-0.194026	0.124756	0.999522
P25788-2;P25788;G3V3W4;G3V5N4;G3V4X5	PSMA3	-0.15394	-0.177481	-0.261979	-0.0235409	0.771834	0.999513	-0.108039	0.23955	0.885384	-0.0844986	0.124771	0.999522
Q6PGP7	TTC37	0.0591289	0.167375	0.00452054	0.108246	0.296761	0.999513	-0.0546083	0.505244	0.939136	-0.162855	0.126197	0.999522
Q8IU85-2;Q8IU85;Q14012	CAMK1D;CAMK1	-1.36769	-1.15487	-1.29632	0.212822	0.0482712	0.999513	0.0713684	0.236939	0.885384	-0.141454	0.126914	0.999522
Q13207;C9JIZ8;O15119-3;O15119-2;O15119	TBX2;TBX3	1.40191	1.30404	1.51267	-0.0978695	0.399831	0.999513	0.110752	0.242432	0.885384	0.208622	0.127093	0.999522
Q13509;A8K854	TUBB3	0.215418	0.23741	0.150962	0.0219918	0.688559	0.999513	-0.0644565	0.231705	0.88393	-0.0864484	0.127505	0.999522
O43390-2;E7ERE4;O43390;Q2L7G6;E7ETM7	HNRNPR	3.17596	3.16305	3.41453	-0.0129095	0.879265	0.999513	0.238575	0.140934	0.824506	0.251484	0.128295	0.999522
Q5TG40;Q9NPF5;Q5TG39	DMAP1	-2.16575	-2.1172	-2.26858	0.0485474	0.525608	0.999513	-0.102833	0.129248	0.812722	-0.151381	0.128469	0.999522
Q8NC51-4;Q8NC51-3;Q8NC51-2;Q8NC51	SERBP1	2.99977	2.86831	2.75566	-0.131456	0.0623321	0.999513	-0.244109	0.024798	0.778031	-0.112653	0.128599	0.999522
Q92804-2;Q92804;F5GWQ7	TAF15	2.78836	2.66068	3.06552	-0.127674	0.321518	0.999513	0.27716	0.24626	0.885384	0.404833	0.129568	0.999522
C9JBZ4;Q9BT25;Q9BT25-2	HAUS8	-1.88625	-2.12025	-2.365	-0.233996	0.0496629	0.999513	-0.47875	0.025172	0.778031	-0.244755	0.129875	0.999522
F8VYH9;F8VTV8;F8VWX7;P11802;F8VXD2;F8VZZ0;F8VZ51;B4DNF9	CDK4	-0.474271	-0.495363	-0.610913	-0.0210925	0.753492	0.999513	-0.136642	0.0489433	0.778031	-0.115549	0.130081	0.999522
G5E9M9;G5E9F4;G5E9M7;Q14135-5;Q14135-6;Q14135-2;Q14135;Q14135-4;E7EWF5	VGLL4	-1.35287	-1.47709	-1.28723	-0.124227	0.179134	0.999513	0.0656329	0.530257	0.939136	0.18986	0.130675	0.999522
Q9NQG5	RPRD1B	-2.02159	-1.98613	-2.08816	0.03546	0.432325	0.999513	-0.0665656	0.235561	0.885041	-0.102026	0.131628	0.999522
A8MXP9;P43243;D6REM6;B3KM87;B7ZAV5;D6R991	MATR3	3.35432	3.30175	3.72979	-0.0525713	0.704953	0.999513	0.375471	0.168816	0.842981	0.428042	0.132592	0.999522
B7ZAP5;P55317	FOXA1	1.13873	1.08067	1.35077	-0.0580592	0.632508	0.999513	0.212041	0.178151	0.847628	0.2701	0.133057	0.999522
H0YKX0;Q96EP0;C9JEU4;Q96EP0-2;Q96EP0-3	RNF31	-0.197858	-0.100909	-0.209144	0.0969489	0.170974	0.999513	-0.0112855	0.825955	0.970827	-0.108234	0.133239	0.999522
P13489	RNH1	3.32363	3.35387	3.45606	0.0302396	0.54658	0.999513	0.132437	0.0754174	0.785354	0.102198	0.133378	0.999522
B1APE1;B1APE2;Q00403	GTF2B	-2.32207	-2.31884	-2.23196	0.00323886	0.944831	0.999513	0.0901135	0.1462	0.828439	0.0868746	0.133606	0.999522
Q9UP83-3;Q9UP83;Q9UP83-2	COG5	-2.78086	-2.48095	-2.74589	0.299906	0.0931379	0.999513	0.0349716	0.819168	0.970452	-0.264934	0.134219	0.999522
Q15008;C9IZE4;E9PHI9;Q6UV22;C9J0E9	PSMD6	2.88882	2.73409	2.60072	-0.154736	0.0383198	0.999513	-0.288106	0.0192337	0.778031	-0.133371	0.134409	0.999522
Q86XC5;Q5BJF2	TMEM97	-2.45203	-2.45561	-2.16582	-0.00357912	0.974168	0.999513	0.286209	0.138847	0.824506	0.289788	0.13448	0.999522
F5H1E9;P49736;F5H3V0;H0Y8E6	MCM2	2.113	2.07515	1.95759	-0.03785	0.397054	0.999513	-0.15541	0.0736178	0.785354	-0.11756	0.134628	0.999522
Q5T7V8;Q5T7V8-3;Q5T7V8-4	GORAB	-0.0494179	-0.0890638	-0.136974	-0.0396459	0.185706	0.999513	-0.0875562	0.0326581	0.778031	-0.0479103	0.13483	0.999522
E9PAU2;Q8IY67-2;Q8IY67	RAVER1	0.871595	0.764297	0.956971	-0.107298	0.312742	0.999513	0.0853757	0.473776	0.937566	0.192673	0.135392	0.999522
E9PNF3;E9PLW6;Q9NRN7	AASDHPPT	-2.85483	-2.65707	-2.81397	0.197762	0.103838	0.999513	0.0408554	0.619398	0.944277	-0.156907	0.136579	0.999522
Q14320	FAM50A	0.354569	0.231959	0.354669	-0.122611	0.127276	0.999513	9.9395e-05	0.998352	0.999593	0.12271	0.136623	0.999522
P15170-2;P15170	GSPT1	2.78341	2.80408	2.73888	0.0206691	0.546386	0.999513	-0.0445316	0.216077	0.872671	-0.0652007	0.137075	0.999522
Q01082;F8W6C1;Q01082-3;Q01082-2	SPTBN1	-1.15542	-1.1552	-0.969358	0.000218179	0.997549	0.999513	0.186061	0.130844	0.814853	0.185843	0.137636	0.999522
B4DIJ9;Q59FJ7;P48730-2;P48730;H0Y645;B0QY35;B0QY34;P49674;B0QY36	CSNK1D;CSNK1E	0.972274	0.964925	0.912886	-0.00734869	0.865209	0.999513	-0.059388	0.223195	0.877938	-0.0520393	0.137705	0.999522
P57737-2;P57737;B3KSY4	CORO7;hCG_1787779	0.217247	0.124535	0.216412	-0.0927119	0.00246111	0.651648	-0.000834847	0.98522	0.998122	0.0918771	0.138111	0.999522
Q00577	PURA	1.79855	1.79501	1.9274	-0.00354555	0.968752	0.999513	0.128852	0.169951	0.842981	0.132397	0.138922	0.999522
Q9UFW8;C9JUJ0	CGGBP1	0.700669	0.702798	0.788952	0.00212929	0.959019	0.999513	0.0882834	0.102522	0.791069	0.0861541	0.139147	0.999522
P0CF74	IGLC6	-4.32783	-4.62982	-4.25996	-0.301984	0.21153	0.999513	0.0678707	0.703215	0.950537	0.369855	0.139894	0.999522
H0YH67;Q8N8S7-2;Q8N8S7	ENAH	-2.48464	-2.42096	-2.53895	0.0636794	0.609048	0.999513	-0.054313	0.654521	0.94887	-0.117992	0.140006	0.999522
F5H4U5;P04899;F5GZL8;B4E2X5;B4DYA0;P04899-2;B3KTZ0	GNAI2	-1.20448	-1.23396	-1.14125	-0.0294806	0.78222	0.999513	0.0632334	0.548497	0.941649	0.092714	0.140314	0.999522
Q2TAL8	QRICH1	-0.380014	-0.559247	-0.450105	-0.179233	0.0379418	0.999513	-0.0700912	0.256023	0.885384	0.109142	0.140533	0.999522
E7ENU4;P55265-5;P55265;P55265-4;H0YCK3;P55265-3;P55265-2	ADAR	3.3195	3.33206	3.43848	0.0125632	0.754996	0.999513	0.118987	0.110438	0.805141	0.106424	0.141563	0.999522
P19525;E9PC80;Q05CP4	EIF2AK2	1.52578	1.53923	1.44764	0.0134506	0.749793	0.999513	-0.0781367	0.168493	0.842981	-0.0915873	0.14168	0.999522
Q9NVR2	INTS10	-2.2878	-2.39915	-2.25775	-0.111344	0.215245	0.999513	0.0300565	0.427549	0.92418	0.141401	0.142005	0.999522
F5H6G6;Q17RS7	GEN1	-3.24886	-3.24093	-3.4436	0.00792341	0.917199	0.999513	-0.194738	0.159276	0.842981	-0.202661	0.14294	0.999522
P09429;Q5T7C4;Q5T7C6;E9PFF0	HMGB1	4.16965	4.17315	4.29442	0.00350298	0.958258	0.999513	0.124773	0.156433	0.842981	0.12127	0.143012	0.999522
Q9Y4C2-2;Q9Y4C2	TCAF1	-1.24191	-1.30445	-1.48151	-0.062547	0.282217	0.999513	-0.2396	0.0757192	0.785354	-0.177053	0.143021	0.999522
Q9HCJ0;G3XAB8;Q9HCJ0-2	TNRC6C	-4.34948	-4.17084	-4.48863	0.178643	0.344254	0.999513	-0.13915	0.24791	0.885384	-0.317793	0.143316	0.999522
Q9UL15;Q9UL15-2	BAG5	0.432412	0.400891	0.487465	-0.0315204	0.449819	0.999513	0.0550536	0.241998	0.885384	0.086574	0.143763	0.999522
P13693;E9PJF7;Q8TBK7	TPT1	-0.74868	-0.695835	-0.843373	0.052845	0.556959	0.999513	-0.0946929	0.32721	0.899952	-0.147538	0.144443	0.999522
B3KY83;P19793	RXRA	2.07768	2.14274	2.34351	0.0650571	0.334964	0.999513	0.265824	0.0754596	0.785354	0.200767	0.144666	0.999522
O15027-2;O15027-3	SEC16A	-1.42711	-1.37566	-1.52177	0.0514521	0.471015	0.999513	-0.0946589	0.231847	0.88393	-0.146111	0.144815	0.999522
E9PH69;Q01831	XPC	-1.04007	-0.968636	-0.83209	0.0714343	0.353485	0.999513	0.20798	0.071206	0.785354	0.136546	0.145021	0.999522
O75376;E7EVK1;O75376-2	NCOR1	2.0435	1.92319	2.0523	-0.120301	0.211261	0.999513	0.00880075	0.917514	0.984968	0.129102	0.145296	0.999522
Q92615;H0Y4V9	LARP4B	1.44668	1.44919	1.39255	0.00251533	0.943735	0.999513	-0.0541261	0.166442	0.842981	-0.0566415	0.145595	0.999522
Q8IYB1	MB21D2	1.93584	1.86546	1.99593	-0.070383	0.355092	0.999513	0.0600854	0.486849	0.939136	0.130468	0.145905	0.999522
O15014	ZNF609	0.236163	0.197308	0.581446	-0.038855	0.808088	0.999513	0.345283	0.166445	0.842981	0.384138	0.146334	0.999522
Q9NT62;Q9NT62-2	ATG3	-0.991177	-0.925517	-1.04481	0.0656602	0.536054	0.999513	-0.0536288	0.574714	0.941649	-0.119289	0.146362	0.999522
Q9ULX6	AKAP8L	-0.11006	-0.112633	0.119047	-0.00257281	0.981377	0.999513	0.229107	0.109973	0.805141	0.231679	0.146764	0.999522
F8VXY0;F8VRQ1;F8W6I7;P09651-2;P09651;F8VSB5;F8W1S7;P09651-3;F8VZ49;Q32P51	HNRNPA1;HNRNPA1L2	4.49159	4.38512	4.7025	-0.10647	0.266842	0.999513	0.210909	0.280113	0.887744	0.317379	0.146817	0.999522
Q9ULV4;A7MAP0;B4E3S0;H0YHL7	CORO1C	1.30499	1.32163	1.27144	0.0166408	0.584828	0.999513	-0.0335509	0.182712	0.851999	-0.0501917	0.146983	0.999522
G5E9D5;E9PGJ0;Q9BQ52-2;B4DPL9;Q9BQ52;E7ES68;Q9BQ52-3	ELAC2	-2.06515	-2.00907	-2.13784	0.0560846	0.438083	0.999513	-0.0726855	0.300923	0.887744	-0.12877	0.148121	0.999522
A8MUP8;P10276-2;P10276;C9JS86;B8Y636;F8W8A4	RARA	0.644099	0.564326	0.82395	-0.0797729	0.443319	0.999513	0.179851	0.285856	0.887744	0.259624	0.149435	0.999522
B4DDM3;B4DQM7;Q15036	SNX17	-4.32839	-4.43717	-4.75498	-0.108775	0.455966	0.999513	-0.426587	0.0860879	0.785354	-0.317813	0.149605	0.999522
B4DR70;E7EUX0;P35637-2;P35637;A6NMX6	FUS	3.08308	3.05646	3.38884	-0.0266214	0.808006	0.999513	0.305761	0.174172	0.842981	0.332383	0.150061	0.999522
O95163;F5H2T0	IKBKAP	-1.45013	-1.47508	-1.56403	-0.0249473	0.638255	0.999513	-0.113899	0.117026	0.805141	-0.0889513	0.151212	0.999522
P25789;H0YN18;H0YMZ1;H0YL69;H0YMA1;Q567Q5;H0YLC2;H0YKT8;H0YMI6	PSMA4	1.43874	1.43657	1.3276	-0.00217609	0.976078	0.999513	-0.111144	0.143202	0.824506	-0.108968	0.151572	0.999522
Q6ZRI6-2;Q6ZRI6	C15orf39	-1.62798	-1.68983	-1.81487	-0.06185	0.682846	0.999513	-0.186887	0.268125	0.885384	-0.125038	0.151939	0.999522
P26368-2;P26368	U2AF2	2.01345	1.9893	2.21388	-0.0241454	0.843624	0.999513	0.200433	0.109196	0.805141	0.224579	0.152002	0.999522
C9JTK7;E9PB95;O95352;O95352-2	ATG7	-2.68672	-2.74184	-2.59832	-0.0551224	0.501739	0.999513	0.0883958	0.177075	0.847628	0.143518	0.152748	0.999522
Q96BN8	OTULIN	-0.903027	-0.812104	-0.977997	0.0909231	0.358663	0.999513	-0.07497	0.376815	0.913866	-0.165893	0.1531	0.999522
Q8N3R9-2;Q8N3R9;G3V2H1;P08908	MPP5;HTR1A	-1.62584	-1.56383	-1.67578	0.0620105	0.531462	0.999513	-0.04994	0.592368	0.943955	-0.11195	0.154148	0.999522
Q5TZP9;P14635;E9PC90	CCNB1	1.06545	0.715633	0.410547	-0.349818	0.0181605	0.999513	-0.654904	0.0313597	0.778031	-0.305086	0.154271	0.999522
Q9P2K5-2;Q9P2K5;C9JI55;H0YN19;Q9P2K5-4;Q9P2K5-3	MYEF2	-0.742458	-0.741745	-0.433411	0.0007129	0.996473	0.999513	0.309047	0.123017	0.805141	0.308334	0.156633	0.999522
Q9Y3C6	PPIL1	0.234685	0.169113	0.295746	-0.065572	0.410983	0.999513	0.0610603	0.445262	0.928961	0.126632	0.156729	0.999522
C9JDN2;Q6ISB3-2;Q6ISB3	GRHL2	3.32949	3.11781	3.24265	-0.211687	0.0181213	0.999513	-0.0868463	0.274342	0.887555	0.12484	0.156797	0.999522
B7Z817;Q15392;B7Z943;F5H0H1	DHCR24	-1.10038	-1.37759	-1.18906	-0.277212	0.267462	0.999513	-0.0886863	0.67616	0.94887	0.188525	0.156817	0.999522
Q9HB71;Q5R370;B3KSF1	CACYBP	2.91089	2.89917	2.79331	-0.011719	0.89534	0.999513	-0.117578	0.211617	0.871005	-0.105859	0.157633	0.999522
P08579	SNRPB2	1.45264	1.35155	1.44269	-0.101092	0.165795	0.999513	-0.00994696	0.881202	0.977155	0.0911452	0.158824	0.999522
O15347;E7ES08;E7EQU1;E9PES6	HMGB3	1.76112	1.80946	1.90879	0.0483393	0.419859	0.999513	0.147667	0.0647514	0.785354	0.0993272	0.15918	0.999522
D6RDJ1;Q9NX58	LYAR	-2.89158	-2.8272	-2.66082	0.064378	0.667587	0.999513	0.23076	0.177953	0.847628	0.166382	0.159803	0.999522
D6RBL4;Q9HCE5	METTL14	-0.8348	-0.868899	-0.733448	-0.0340985	0.581403	0.999513	0.101352	0.234881	0.885041	0.135451	0.160426	0.999522
E9PCJ7;Q8N806;H0YJM2;F5H1M5	UBR7	-1.5274	-1.61367	-1.44166	-0.0862703	0.324442	0.999513	0.0857425	0.427404	0.92418	0.172013	0.160521	0.999522
F8VZ29;F8VSD4;F8VV71;P61088;Q5JXB2	UBE2N;UBE2NL	-0.50492	-0.376459	-0.479078	0.128461	0.0816873	0.999513	0.0258425	0.612261	0.943955	-0.102618	0.160835	0.999522
G8JL95;Q9Y6X3	MAU2	-1.69125	-1.54252	-1.64909	0.14873	0.135856	0.999513	0.0421594	0.618559	0.943955	-0.106571	0.161202	0.999522
Q5T171;Q9BRQ0	PYGO2	-1.64255	-1.8288	-1.63681	-0.186249	0.178154	0.999513	0.00574332	0.921421	0.985712	0.191993	0.161495	0.999522
P25205	MCM3	3.07068	3.00241	2.91906	-0.0682746	0.23352	0.999513	-0.151625	0.0215747	0.778031	-0.0833504	0.162087	0.999522
B7Z5D9;E9PGT1;Q15631	TSN	-1.30175	-1.11696	-1.86532	0.184789	0.667525	0.999513	-0.563574	0.0891149	0.785354	-0.748362	0.162198	0.999522
Q9NXC5	MIOS	-3.94048	-3.97878	-3.85388	-0.0383	0.776284	0.999513	0.0865919	0.509411	0.939136	0.124892	0.162269	0.999522
Q96PK6	RBM14	3.57147	3.54744	3.90657	-0.0240247	0.857391	0.999513	0.335104	0.181516	0.847731	0.359129	0.162303	0.999522
O95786-2;O95786;A2A376;B3KWW1	DDX58	1.04274	1.10398	1.12556	0.0612402	0.0342453	0.999513	0.0828236	0.0132141	0.778031	0.0215835	0.162538	0.999522
Q9UL33-2;Q9UL33	TRAPPC2L	0.0624054	0.0708854	-0.0121588	0.00848001	0.906474	0.999513	-0.0745642	0.312493	0.889946	-0.0830442	0.162687	0.999522
Q9BST9-2;Q9BST9;Q9BST9-3	RTKN	-0.117999	-0.0809328	-0.117077	0.0370661	0.200355	0.999513	0.000922157	0.97141	0.992007	-0.0361439	0.163212	0.999522
P41223;C9JCD9	BUD31	0.80474	0.701476	0.820026	-0.103263	0.00154595	0.518236	0.015286	0.810486	0.96923	0.118549	0.163236	0.999522
E9PGN1;B4DIL8;P49815-6;P49815-5;P49815-3;P49815-2;P49815-4;P49815	TSC2	-1.91373	-1.90368	-1.81073	0.0100488	0.864103	0.999513	0.103001	0.073283	0.785354	0.0929517	0.165395	0.999522
F5GXZ2;G5E9W3;Q9UKF6;E7ER23	CPSF3	-0.162028	-0.223263	-0.146496	-0.0612344	0.515196	0.999513	0.0155327	0.855492	0.976435	0.0767671	0.165921	0.999522
P31751;Q0VAN0;C9JC83;C9JIJ1;A8MX96;E7EVP8;Q6P4H3;B7Z8Z9	AKT2	0.801927	0.754734	0.84463	-0.0471929	0.496762	0.999513	0.0427024	0.458075	0.928961	0.0898954	0.166156	0.999522
Q8IVT2	MISP	-0.71188	-0.652679	-0.477512	0.0592002	0.57313	0.999513	0.234368	0.124264	0.805141	0.175168	0.166291	0.999522
P38159;P38159-2;Q96E39	RBMX;RBMXL1	3.34131	3.26773	3.65364	-0.073572	0.619822	0.999513	0.31233	0.234392	0.885041	0.385902	0.167779	0.999522
Q12996;F5H0G6	CSTF3	0.429516	0.388038	0.502741	-0.0414781	0.490287	0.999513	0.0732248	0.283163	0.887744	0.114703	0.168144	0.999522
P13639;B4DPU3;F5H370;F5GZG3	EEF2	5.78058	5.68707	5.54591	-0.093511	0.306464	0.999513	-0.234678	0.00811251	0.761227	-0.141167	0.168156	0.999522
Q9HBT8	ZNF286A	-1.54104	-1.58596	-1.48069	-0.0449166	0.587876	0.999513	0.0603521	0.470034	0.937499	0.105269	0.168879	0.999522
E9PCT5;Q03135;C9JKI3;Q03135-2	CAV1	2.05035	2.01806	1.92145	-0.0322915	0.522965	0.999513	-0.128896	0.0827018	0.785354	-0.0966048	0.16902	0.999522
P23246;P23246-2	SFPQ	4.29804	4.27223	4.68076	-0.0258099	0.869736	0.999513	0.382721	0.185325	0.855465	0.408531	0.169035	0.999522
O60841	EIF5B	0.250823	0.17946	0.0801072	-0.0713631	0.173897	0.999513	-0.170716	0.0480118	0.778031	-0.0993527	0.169284	0.999522
P00491;G3V2H3;G3V5M2	PNP	-1.35298	-1.29281	-1.34584	0.0601773	0.127059	0.999513	0.00714296	0.847909	0.974824	-0.0530343	0.169676	0.999522
B4DDD2;P00374;B4DM58	DHFR	-1.49795	-1.53632	-1.76051	-0.0383671	0.792222	0.999513	-0.262558	0.0549801	0.778031	-0.224191	0.170363	0.999522
Q2NL82	TSR1	-0.649685	-0.641618	-0.739734	0.00806797	0.799045	0.999513	-0.0900484	0.19755	0.855465	-0.0981164	0.170649	0.999522
Q13162;E9PEN3	PRDX4	0.677214	0.773029	0.718273	0.0958153	0.161826	0.999513	0.0410593	0.475786	0.9381	-0.054756	0.170888	0.999522
A6NIR2;Q9Y547	HSPB11	-1.7437	-1.62238	-1.5367	0.121314	0.21292	0.999513	0.206997	0.0738094	0.785354	0.0856826	0.170969	0.999522
Q8IWA0	WDR75	1.9658	1.69472	2.58864	-0.271073	0.805906	0.999513	0.622843	0.597786	0.943955	0.893915	0.171263	0.999522
B7Z4M2;O75554	WBP4	-4.08024	-3.95926	-4.18111	0.12098	0.449829	0.999513	-0.100869	0.402786	0.921879	-0.221848	0.171264	0.999522
Q13263;Q13263-2	TRIM28	4.92856	4.82099	4.9482	-0.107574	0.205801	0.999513	0.0196433	0.790546	0.96923	0.127217	0.171871	0.999522
P41252;F5H1M4	IARS	2.29632	2.28208	2.20682	-0.014237	0.694222	0.999513	-0.0894993	0.121414	0.805141	-0.0752623	0.171911	0.999522
B1ALY6;O95758-1;B1ALY5;O95758-2;O95758;O95758-5;O95758-4	PTBP3	1.48459	1.52899	1.58235	0.0443962	0.202137	0.999513	0.0977608	0.0260811	0.778031	0.0533646	0.172388	0.999522
P49454	CENPF	-2.99668	-3.09215	-3.24427	-0.0954727	0.437011	0.999513	-0.247593	0.121522	0.805141	-0.152121	0.172998	0.999522
P24666-2	ACP1	-2.34824	-2.55326	-2.30847	-0.205023	0.239162	0.999513	0.0397655	0.675559	0.94887	0.244788	0.173445	0.999522
P41208	CETN2	-0.939441	-0.96291	-0.821602	-0.0234693	0.758783	0.999513	0.117839	0.166453	0.842981	0.141308	0.173661	0.999522
Q6PJG6;Q6PJG6-3	BRAT1	0.33767	0.322988	0.223393	-0.0146817	0.83512	0.999513	-0.114277	0.103878	0.797453	-0.0995956	0.173727	0.999522
Q9BTD8-4;Q9BTD8-2;Q9BTD8-3;Q9BTD8	RBM42	-0.271942	-0.33637	-0.143287	-0.0644284	0.619264	0.999513	0.128655	0.274751	0.887555	0.193084	0.174033	0.999522
P09467	FBP1	-2.33597	-2.46052	-2.31934	-0.124554	0.284767	0.999513	0.0166319	0.84319	0.973853	0.141186	0.174114	0.999522
P54886-2;P54886	ALDH18A1	0.164284	0.266904	0.119331	0.10262	0.339375	0.999513	-0.0449526	0.694941	0.949691	-0.147572	0.174487	0.999522
O95218-2;O95218	ZRANB2	0.99875	0.866167	1.03466	-0.132583	0.291737	0.999513	0.0359074	0.730649	0.959096	0.168491	0.175691	0.999522
Q9UJW0;Q9UJW0-3;E5RI97;Q9UJW0-2	DCTN4	-1.29604	-1.18528	-1.28009	0.110762	0.170255	0.999513	0.0159486	0.798385	0.96923	-0.0948131	0.175904	0.999522
Q9UI32	GLS2	-3.39237	-3.52382	-2.89489	-0.131458	0.519593	0.999513	0.497472	0.253982	0.885384	0.62893	0.175995	0.999522
Q8TB72-2;Q8TB72-3;Q8TB72;B4E2B6	PUM2	-0.0401631	-0.0191339	-0.185627	0.0210292	0.859342	0.999513	-0.145464	0.17318	0.842981	-0.166494	0.176821	0.999522
G5E9M5;Q12906-4;Q12906-6;Q12906;C9JFV5;Q12906-5;Q12906-2;Q12906-3;B4DFG4	ILF3	3.19402	3.21093	3.48369	0.0169132	0.867931	0.999513	0.289673	0.157775	0.842981	0.272759	0.176852	0.999522
F8WAE5;B4DQ14;Q9BY44;B4DF96;Q9BY44-2	EIF2A	1.6726	1.65611	1.59289	-0.0164873	0.608755	0.999513	-0.0797089	0.111635	0.805141	-0.0632216	0.177202	0.999522
Q9BVW3;Q16719;B8ZZA3	KYNU	-0.858199	-0.63141	-0.713124	0.22679	0.0177337	0.999513	0.145076	0.00550803	0.761227	-0.0817139	0.177514	0.999522
Q15796-2;Q15796	SMAD2	-0.836016	-0.988369	-0.857632	-0.152353	0.17446	0.999513	-0.0216158	0.775307	0.968676	0.130738	0.177793	0.999522
B4DP20;Q99567	NUP88	-1.20603	-1.06464	-1.19575	0.141393	0.157668	0.999513	0.0102839	0.84061	0.973444	-0.131109	0.17814	0.999522
F8WEQ4;P52735-3;P52735-2;P52735	VAV2	0.168656	0.29662	0.226002	0.127964	0.00926586	0.977731	0.0573464	0.248929	0.885384	-0.0706172	0.178641	0.999522
H0YE28;Q8IZQ5	C11orf31;SELH	-2.46177	-2.39145	-2.19372	0.0703116	0.586077	0.999513	0.268045	0.127805	0.808657	0.197734	0.17884	0.999522
P43487;C9JXG8;C9JJ34;B7Z6U1;C9JGV6	RANBP1	2.8878	2.8701	2.72215	-0.0177017	0.858298	0.999513	-0.165647	0.10708	0.805141	-0.147945	0.179969	0.999522
D6RDI3;Q9BVS4	RIOK2	-3.20052	-3.09518	-3.2557	0.105343	0.302008	0.999513	-0.0551784	0.517674	0.939136	-0.160521	0.180016	0.999522
Q4LE60;O14787-2;O14787;F5H8J7;E7EM99	TNPO2 variant protein;TNPO2	0.143794	0.187592	0.130687	0.0437985	0.293396	0.999513	-0.0131064	0.718705	0.956471	-0.0569048	0.180066	0.999522
Q9ULX3	NOB1	-0.344071	-0.773471	-0.910974	-0.4294	0.182118	0.999513	-0.566903	0.122469	0.805141	-0.137503	0.180118	0.999522
P16333;C9K098;C9JVV5;C9J869;C9JAB9;B7Z751	NCK1	-0.178604	-0.137232	-0.219029	0.0413718	0.508849	0.999513	-0.0404246	0.416597	0.923358	-0.0817964	0.180198	0.999522
Q5SRQ6;P67870;Q5SRQ3	CSNK2B;CSNK2B-LY6G5B-1181	0.513802	0.509245	0.653892	-0.00455712	0.953147	0.999513	0.14009	0.126349	0.808201	0.144647	0.180238	0.999522
Q9Y6Q9-5;Q9Y6Q9;Q9Y6Q9-2;Q9Y6Q9-3;C9JCR8;Q9Y6Q9-4	NCOA3	4.24871	3.86329	3.75992	-0.385421	0.00127525	0.518236	-0.48879	0.00280037	0.761227	-0.103369	0.180485	0.999522
Q6PJE1;B4DZ67;P57740	NUP107	1.50418	1.42631	1.32795	-0.0778645	0.174305	0.999513	-0.176229	0.0519077	0.778031	-0.0983648	0.1805	0.999522
Q53GG5-2;Q53GG5	PDLIM3	-0.149511	-0.369634	-0.478825	-0.220124	0.0105493	0.986575	-0.329314	0.0112479	0.778031	-0.10919	0.18148	0.999522
Q96CS2-2;Q96CS2	HAUS1	-1.92277	-1.96148	-2.19267	-0.0387091	0.803303	0.999513	-0.269901	0.0996123	0.791069	-0.231192	0.181662	0.999522
F8VWT8;F8VS45;F8VQ19;F8WA46;Q92994-3;F5H5Z7;Q92994-5;Q92994;Q3SYD7;A3KN61;H0YIV6	BRF1	-0.244338	-0.227936	-0.0452	0.0164013	0.740988	0.999513	0.199138	0.16575	0.842981	0.182736	0.182132	0.999522
P46100-2;P46100-5;P46100-3;P46100-4;P46100	ATRX	0.0459419	0.0141291	0.0578682	-0.0318128	0.596605	0.999513	0.0119263	0.8446	0.974211	0.0437391	0.182213	0.999522
F5H721;Q9Y2W2	WBP11	1.20769	1.13932	1.28715	-0.0683694	0.50595	0.999513	0.0794641	0.404038	0.921879	0.147833	0.182621	0.999522
Q5SWX3;Q13555-10;Q13555-3;Q13555-5;Q13555-4;Q13555-7;Q13555-9;Q13555-2;Q13555-8;Q13555;Q13555-6;B4DVQ3;H0Y6G2;Q8WU40	CAMK2G	-0.2026	-0.243369	-0.191279	-0.0407692	0.427348	0.999513	0.0113206	0.825558	0.970827	0.0520898	0.182823	0.999522
Q14204	DYNC1H1	2.8814	2.93519	2.83651	0.0537887	0.418268	0.999513	-0.044884	0.419045	0.924049	-0.0986728	0.182961	0.999522
F5GZU5;G3V1P5;Q96RN5-3;Q96RN5-2;Q96RN5;B4DM43;B4DGD6	MED15	-2.86643	-3.05041	-3.20599	-0.183976	0.218782	0.999513	-0.339556	0.0561188	0.778031	-0.15558	0.182981	0.999522
P51570;A6NJD0	GALK1	1.37059	1.38031	1.44097	0.00972217	0.734253	0.999513	0.0703847	0.14196	0.824506	0.0606625	0.183632	0.999522
Q7RTV0	PHF5A	1.04146	0.980374	1.04026	-0.0610829	0.138448	0.999513	-0.00119875	0.975065	0.993171	0.0598842	0.184016	0.999522
F8WBT0;E7EU13;Q96P48-5;B2RTS2;Q96P48-2;Q96P48-4;Q96P48-1;Q96P48-3;Q96P48	ARAP1	-3.4636	-3.60721	-3.84013	-0.143615	0.3866	0.999513	-0.376533	0.0269718	0.778031	-0.232918	0.184981	0.999522
Q6ULP2-3;Q6ULP2-5;Q6ULP2-2;Q6ULP2-4;Q6ULP2	AFTPH	-5.58456	-5.2781	-5.85151	0.306457	0.312513	0.999513	-0.266946	0.499832	0.939136	-0.573403	0.185116	0.999522
E7EUD8;Q96C36	PYCR2	-2.12077	-2.11238	-2.01274	0.00838839	0.91327	0.999513	0.108029	0.276036	0.887555	0.0996403	0.185122	0.999522
Q5VTR2	RNF20	2.53097	2.33919	2.43531	-0.191781	0.294164	0.999513	-0.0956566	0.557892	0.941649	0.096124	0.185668	0.999522
Q00535;Q00535-2	CDK5	-0.836766	-0.866959	-0.720562	-0.0301933	0.738797	0.999513	0.116203	0.286906	0.887744	0.146397	0.187543	0.999522
E7EWM3;Q8NF64-3;Q8NF64-2;Q8NF64;G8JLN3	ZMIZ2	-3.88136	-4.03926	-3.96132	-0.157899	0.387167	0.999513	-0.0799584	0.636394	0.94887	0.0779406	0.187621	0.999522
Q9BQ61	C19orf43	0.509791	0.380277	0.494863	-0.129515	0.000666816	0.402357	-0.0149279	0.822407	0.970452	0.114587	0.187641	0.999522
P49458	SRP9	0.899411	0.954968	1.02643	0.0555567	0.619092	0.999513	0.12702	0.299545	0.887744	0.0714633	0.187707	0.999522
P40937;A8MZ62	RFC5	-1.32473	-1.31552	-1.46717	0.0092161	0.883992	0.999513	-0.142436	0.216478	0.872671	-0.151652	0.188133	0.999522
A8K8J9;F5H223;F5H2S7;Q13561;Q13561-3;Q13561-2;F8W1I6;F8WAG8;H0YI98	DCTN2	-0.636055	-0.567514	-0.677645	0.0685418	0.410953	0.999513	-0.0415899	0.492163	0.939136	-0.110132	0.188421	0.999522
Q9UKL3	CASP8AP2	-3.68764	-3.80943	-4.23926	-0.12179	0.492088	0.999513	-0.551618	0.118345	0.805141	-0.429827	0.189396	0.999522
E7EMP6;Q96FZ2;D6RAZ3;D6R9T3	HMCES	1.00001	0.929184	1.02837	-0.0708247	0.225852	0.999513	0.0283652	0.614566	0.943955	0.0991899	0.189495	0.999522
H0YKX3;H0YMA4;Q15004	KIAA0101	-0.59441	-1.02223	-1.47511	-0.42782	0.0364854	0.999513	-0.880698	0.064067	0.785354	-0.452878	0.189614	0.999522
Q6KC79-2;Q6KC79	NIPBL	1.21277	1.12419	1.17424	-0.0885801	0.098874	0.999513	-0.038529	0.401904	0.921879	0.0500512	0.189828	0.999522
P78371;B7ZAT2;F5GWF6;F8VQ14	CCT2	3.14199	3.08181	2.9548	-0.0601755	0.4951	0.999513	-0.187185	0.0333533	0.778031	-0.127009	0.189988	0.999522
Q14119	VEZF1	0.218436	0.186088	0.26647	-0.0323476	0.550165	0.999513	0.0480339	0.210668	0.870033	0.0803815	0.190401	0.999522
Q59F91;Q96AU5;P17706-2;P17706	PTPN2	-4.13343	-4.06002	-4.2789	0.0734071	0.650266	0.999513	-0.145471	0.378466	0.916297	-0.218878	0.190506	0.999522
F5GX85;B7Z5Y8;E9PKS6;O75382-3;O75382-2;O75382;E9PMK8;E7EUK0;F5H2Q8	TRIM3	0.223416	0.226566	0.300053	0.00314967	0.963439	0.999513	0.0766372	0.335982	0.899952	0.0734876	0.190863	0.999522
E9PDQ9;P32519	ELF1	-2.69936	-2.80194	-2.69023	-0.102581	0.156517	0.999513	0.00913234	0.880739	0.977155	0.111714	0.190937	0.999522
Q8N1G0;Q8N1G0-2;H0Y5I5;F8WCX2	ZNF687	0.872417	0.830558	0.929906	-0.0418588	0.329392	0.999513	0.0574891	0.381384	0.916842	0.0993478	0.191287	0.999522
Q96SI9-2;Q96SI9	STRBP	-0.670326	-0.687978	-0.462222	-0.0176524	0.872891	0.999513	0.208104	0.188026	0.855465	0.225756	0.19252	0.999522
Q16630;Q16630-2;F8WJN3;C9JGC2;Q16630-3	CPSF6	2.28092	2.21375	2.48767	-0.0671755	0.612141	0.999513	0.20675	0.290362	0.887744	0.273926	0.192894	0.999522
A3KN83-3;A3KN83-2;A3KN83;F8W8H8;A3KN83-4	SBNO1	-0.426062	-0.461658	-0.570936	-0.0355964	0.604684	0.999513	-0.144875	0.0064149	0.761227	-0.109278	0.192984	0.999522
E7EV59;A8MQ60;P21283	ATP6V1C1	-1.003	-0.941703	-1.08412	0.0613001	0.547496	0.999513	-0.0811191	0.306959	0.887744	-0.142419	0.19305	0.999522
Q96LA8-2;Q96LA8	PRMT6	0.825214	0.845466	0.919475	0.0202517	0.738433	0.999513	0.094261	0.204059	0.860508	0.0740093	0.193319	0.999522
Q99584	S100A13	0.468326	0.534827	0.817759	0.0665007	0.619596	0.999513	0.349433	0.133188	0.817853	0.282932	0.193365	0.999522
Q9UGK3;Q9UGK3-2	STAP2	-2.53759	-2.46261	-2.35717	0.0749773	0.388641	0.999513	0.18042	0.0576817	0.778031	0.105442	0.193459	0.999522
Q9Y314	NOSIP	0.255893	0.208561	0.309342	-0.0473321	0.536542	0.999513	0.0534488	0.534195	0.940954	0.100781	0.193692	0.999522
Q08211;F5GXA5	DHX9	4.18116	4.17804	4.39342	-0.00311745	0.969349	0.999513	0.212258	0.196422	0.855465	0.215376	0.194199	0.999522
Q6UN15-3;Q6UN15-4;G3XAD6;Q6UN15	FIP1L1	1.21626	1.17651	1.3499	-0.039746	0.618406	0.999513	0.133641	0.286952	0.887744	0.173387	0.195034	0.999522
Q14697-2;E9PKU7	GANAB	1.2356	1.39869	1.65956	0.163093	0.359771	0.999513	0.423967	0.0868587	0.785354	0.260874	0.195101	0.999522
F2Z393;P37837	TALDO1	0.0913844	0.18819	0.292108	0.0968055	0.236869	0.999513	0.200724	0.0207291	0.778031	0.103918	0.195169	0.999522
P26639;B4DEG8;E7ERI3;G3XAN9	TARS	1.23208	1.23868	1.13372	0.00659985	0.948546	0.999513	-0.0983568	0.414832	0.922893	-0.104957	0.195448	0.999522
E7ENP4;P14678-2;P14678;P14678-3;E7ERB2;P63162;B3KVR1	SNRPB;SNRPN	1.12979	1.07925	1.20755	-0.050535	0.186494	0.999513	0.077766	0.374197	0.912785	0.128301	0.195556	0.999522
A6NN14;A6NK21;Q9P255;Q9H8G1;A6NK75;A8MTY0	ZNF729;ZNF492;ZNF430;ZNF98;ZNF724P	-1.66217	-1.80838	-1.97397	-0.146217	0.347285	0.999513	-0.311805	0.0975439	0.791069	-0.165588	0.196184	0.999522
Q8TD16;Q8TD16-2	BICD2	0.0390877	-0.163384	-0.275564	-0.202472	0.0832326	0.999513	-0.314651	0.0218449	0.778031	-0.11218	0.196847	0.999522
Q6VMQ6-2;G3V1U0;Q6VMQ6;F5GX74	ATF7IP	-3.55749	-3.49904	-3.23296	0.0584457	0.789529	0.999513	0.324525	0.230366	0.88393	0.266079	0.197161	0.999522
E9PCL7;B4DUN1;P18615;B4DYX9;A2ABK1;A2ABK4;A2ABK3;E9PD43;A2ABK2	NELFE	0.261869	0.171324	0.215686	-0.090545	0.0694951	0.999513	-0.0461825	0.231008	0.88393	0.0443625	0.197825	0.999522
P0C7T5	ATXN1L	0.252587	0.247023	0.476949	-0.00556403	0.968431	0.999513	0.224362	0.263246	0.885384	0.229926	0.197992	0.999522
E9PKQ5	CCDC90B	0.0513166	-0.0371257	0.103605	-0.0884423	0.426068	0.999513	0.0522887	0.513762	0.939136	0.140731	0.198211	0.999522
G3V375;G5E9D6;H0YJ86;Q9NS73-3;Q9NS73-2;Q9NS73-5;Q9NS73	MBIP	-3.91611	-3.87373	-4.02771	0.0423718	0.791134	0.999513	-0.111608	0.53694	0.940985	-0.15398	0.199271	0.999522
Q9Y6W5-2;Q9Y6W5	WASF2	-2.48596	-2.58873	-2.39451	-0.102764	0.449918	0.999513	0.0914501	0.454231	0.928961	0.194214	0.199275	0.999522
E7ETY4;E9PC69;Q7KZI7-10;Q7KZI7-13;Q7KZI7-7;Q7KZI7-2;Q7KZI7-15;Q7KZI7-5;Q7KZI7-16;Q7KZI7-4;Q7KZI7-9;Q7KZI7-12;Q7KZI7-14;Q7KZI7-3;Q7KZI7-6;Q7KZI7-11;Q7KZI7-8;Q7KZI7	MARK2	-1.75699	-1.64982	-1.94239	0.107167	0.58781	0.999513	-0.185398	0.126708	0.808201	-0.292565	0.199324	0.999522
Q9UKL0	RCOR1	1.45268	1.43741	1.65004	-0.015269	0.817178	0.999513	0.197359	0.228293	0.88393	0.212628	0.199869	0.999522
A8MPX7;Q9H5V9;F5GWL7	CXorf56	0.649458	0.531818	0.681961	-0.11764	0.26562	0.999513	0.032503	0.704664	0.951097	0.150143	0.199971	0.999522
B0QYN7;P63279	UBE2I	-0.0840436	-0.0729487	0.00562354	0.011095	0.827461	0.999513	0.0896672	0.107808	0.805141	0.0785722	0.200716	0.999522
F5H7V8;B4DXI4;C9JPR2;Q7Z2W9	MRPL21	-4.89976	-4.81504	-5.07875	0.0847187	0.659818	0.999513	-0.178992	0.379157	0.916297	-0.263711	0.202343	0.999522
Q96QR8	PURB	1.85647	1.80898	1.94368	-0.0474974	0.61927	0.999513	0.0872113	0.193222	0.855465	0.134709	0.20261	0.999522
P06310		-1.82486	-1.87535	-1.72366	-0.0504953	0.73005	0.999513	0.101194	0.46591	0.935229	0.151689	0.202657	0.999522
P55072	VCP	2.22322	2.2427	2.19239	0.0194774	0.561215	0.999513	-0.0308305	0.077331	0.785354	-0.0503079	0.202864	0.999522
F5H6I0;P61769	B2M	-1.67579	-1.71159	-1.57671	-0.0357978	0.509427	0.999513	0.0990823	0.305459	0.887744	0.13488	0.203298	0.999522
P53999;F5H1H8	SUB1	1.42413	1.40702	1.54455	-0.0171124	0.823475	0.999513	0.120414	0.210337	0.870033	0.137527	0.203852	0.999522
P27797;B4E2Y9	CALR	1.73744	2.01459	2.37083	0.27715	0.0251179	0.999513	0.633393	0.0813128	0.785354	0.356243	0.205451	0.999522
B9EGA3;Q92925-3;Q92925-2;Q92925	SMARCD2	0.956526	0.933773	1.03528	-0.0227535	0.756413	0.999513	0.0787577	0.331684	0.899952	0.101511	0.206576	0.999522
D6RBX4;H0YAH8;B9ZVW9;G8JLA8;Q15582	TGFBI	-3.57697	-3.796	-4.10267	-0.21903	0.351789	0.999513	-0.525693	0.0858927	0.785354	-0.306663	0.206803	0.999522
B7Z5B5;Q8WU79-2;Q8WU79	SMAP2	-2.77379	-2.88133	-2.70366	-0.107546	0.34952	0.999513	0.0701275	0.51539	0.939136	0.177674	0.207383	0.999522
P17980;E9PMD8;E9PKD5;E9PM69;E9PN50;E9PS45;E9PLG2	PSMC3	1.80649	1.7125	1.55641	-0.0939879	0.384748	0.999513	-0.250077	0.00692233	0.761227	-0.156089	0.207523	0.999522
P16144-4;P16144-2;P16144-3;P16144	ITGB4	-0.858454	-0.881196	-0.76419	-0.0227421	0.681627	0.999513	0.0942637	0.265242	0.885384	0.117006	0.207548	0.999522
A6NGS4;F5H5C2;Q8WUM0;Q5T8N1	NUP133	-0.51177	-0.502713	-0.648634	0.00905684	0.87406	0.999513	-0.136865	0.23056	0.88393	-0.145921	0.207903	0.999522
P48552	NRIP1	1.78283	0.86733	0.612271	-0.915502	0.000382072	0.402357	-1.17056	0.00730903	0.761227	-0.255059	0.207976	0.999522
Q9NX08	COMMD8	0.484245	0.63205	0.592718	0.147805	0.200328	0.999513	0.108473	0.307489	0.887744	-0.0393323	0.208626	0.999522
Q5VU10;Q5VU11;C9JJX7;E9PFP4;P78346;E9PB02	RPP30	-3.12321	-3.15042	-3.2049	-0.0272141	0.792772	0.999513	-0.0816883	0.462472	0.931848	-0.0544741	0.209053	0.999522
B4DI70;B4DVE1;Q08380	LGALS3BP	-4.3061	-4.52212	-4.11995	-0.216015	0.425795	0.999513	0.186153	0.355985	0.906335	0.402168	0.210213	0.999522
Q9H7S9;C9J287	ZNF703	-2.17904	-2.18319	-2.29276	-0.00414723	0.962108	0.999513	-0.113722	0.311611	0.889946	-0.109575	0.210524	0.999522
Q8N543;F5GZ85;Q8N543-2	OGFOD1	-1.49732	-1.51647	-1.6885	-0.0191511	0.827193	0.999513	-0.191182	0.180331	0.847731	-0.17203	0.211646	0.999522
O75165	DNAJC13	-2.4904	-2.35839	-2.54057	0.132012	0.444694	0.999513	-0.0501639	0.745293	0.959734	-0.182176	0.212181	0.999522
Q58FF8	HSP90AB2P	-1.28742	-1.24299	-1.396	0.044429	0.491284	0.999513	-0.108573	0.326745	0.899952	-0.153002	0.212428	0.999522
Q9BV86-2;Q9BV86	NTMT1	-2.8993	-2.65994	-2.90315	0.239363	0.138801	0.999513	-0.00384845	0.979736	0.995576	-0.243212	0.212609	0.999522
O75054;O75054-2;A6NJZ6	IGSF3	-1.91376	-1.83619	-1.73842	0.0775608	0.416558	0.999513	0.175334	0.0991368	0.791069	0.0977733	0.212614	0.999522
F5H886;Q9UDY2-3;Q9UDY2;F5H301;Q9UDY2-5;Q9UDY2-4;Q9UDY2-2	TJP2	0.362137	0.349453	0.415069	-0.0126839	0.831893	0.999513	0.0529317	0.333072	0.899952	0.0656156	0.212632	0.999522
H0Y3P2;D3DQV9;P78344-2;P78344;H0YD77;H0YCH5;H0YEC5	EIF4G2	2.86785	2.81914	2.74463	-0.0487143	0.27548	0.999513	-0.123225	0.0750961	0.785354	-0.0745103	0.212652	0.999522
P05198;H0YJS4;G3V4T5	EIF2S1	2.18088	2.08416	1.99352	-0.0967256	0.165081	0.999513	-0.187366	0.0453795	0.778031	-0.0906408	0.213029	0.999522
P49750-4;P49750;H0YIQ2;P49750-3;F8VU51	YLPM1	1.73311	1.64199	1.94414	-0.0911196	0.608621	0.999513	0.211036	0.310696	0.889946	0.302155	0.213302	0.999522
Q5JTD0-2;Q5JTD0;Q5JTD0-4;E2QRK7	TJAP1	4.69299	4.53256	4.6526	-0.160425	0.0982118	0.999513	-0.0403858	0.566414	0.941649	0.120039	0.213335	0.999522
B4E022;P29401;E7EPA7;B3KSI4	TKT	2.57092	2.5552	2.45334	-0.0157182	0.632589	0.999513	-0.117576	0.166237	0.842981	-0.101857	0.214096	0.999522
Q9P2I0;B3KMI0	CPSF2	0.704313	0.625886	0.726688	-0.0784273	0.183433	0.999513	0.0223745	0.767851	0.968629	0.100802	0.214822	0.999522
C9JNC1;G5E933;O95248;O95248-4	SBF1	-5.2226	-5.21952	-6.04206	0.00307642	0.994294	0.999513	-0.819458	0.228571	0.88393	-0.822534	0.21625	0.999522
O95347-2;O95347	SMC2	0.85498	0.739274	0.673837	-0.115706	0.170266	0.999513	-0.181143	0.0664023	0.785354	-0.0654365	0.216255	0.999522
Q13451;B7Z8G2;B7Z7Z8	FKBP5	1.61848	1.57328	1.62126	-0.0452046	0.378139	0.999513	0.00278177	0.952024	0.991152	0.0479864	0.217304	0.999522
Q9UQR1;F5H173	ZNF148	-1.04238	-1.26322	-1.13991	-0.220835	0.067142	0.999513	-0.0975274	0.300244	0.887744	0.123308	0.218094	0.999522
D6RGI3;D6RER5;Q9NVA2;Q9NVA2-2;D6RDU5;H0Y961;B1AMS2;F5H1J5;E7ETH8;Q14141-2;Q14141-4;Q14141	SEPT11;SEPT6	2.72541	2.69115	2.73904	-0.0342587	0.518069	0.999513	0.0136304	0.792637	0.96923	0.0478891	0.218166	0.999522
Q03252	LMNB2	1.95653	2.04278	1.93834	0.0862512	0.314507	0.999513	-0.0181919	0.798978	0.96923	-0.104443	0.21827	0.999522
Q5VT52-2;Q5VT52;B4E2Q6;Q5VT52-3	RPRD2	0.146321	0.122587	0.191721	-0.0237339	0.542718	0.999513	0.0454004	0.422296	0.924049	0.0691343	0.218632	0.999522
P63151;B4E1T7;E5RIY1	PPP2R2A	-1.93874	-1.94532	-2.04263	-0.00657615	0.940265	0.999513	-0.103887	0.339003	0.899952	-0.0973105	0.218795	0.999522
B4DEM7;P50990;G5E9B2;B4DQH4	CCT8	2.15985	2.18626	2.11646	0.0264109	0.695164	0.999513	-0.0433825	0.47677	0.9381	-0.0697934	0.219037	0.999522
Q8TEX9;Q8TEX9-2;H0YN14;H0Y3R2	IPO4	1.14799	1.20206	1.09908	0.0540677	0.471798	0.999513	-0.048909	0.218539	0.873071	-0.102977	0.219295	0.999522
G3V5T9;P24941;E7ESI2;P24941-2;Q00526	CDK2;CDK3	-0.118817	-0.103457	-0.239394	0.0153596	0.881732	0.999513	-0.120578	0.283766	0.887744	-0.135937	0.219535	0.999522
F5H1L1;F5H0H3;Q15424;B7Z959;F5GZU3;B7Z2F6	SAFB	2.25065	2.21321	2.47982	-0.0374379	0.802735	0.999513	0.22917	0.262733	0.885384	0.266608	0.219587	0.999522
Q9BZK7;B7Z475	TBL1XR1	1.96093	1.94679	2.08064	-0.0141328	0.812559	0.999513	0.119714	0.257611	0.885384	0.133846	0.220266	0.999522
Q9BRX5;E9PB21	GINS3	-1.90988	-2.09716	-2.01648	-0.187274	0.0569549	0.999513	-0.106597	0.191037	0.855465	0.0806772	0.220484	0.999522
Q9BRA2	TXNDC17	0.355744	0.370755	0.574167	0.0150107	0.94968	0.999513	0.218422	0.363852	0.910409	0.203412	0.221254	0.999522
Q9BYK8;Q9BYK8-2;Q9BYK8-4	HELZ2	1.17977	1.24261	1.3388	0.0628421	0.382382	0.999513	0.159035	0.00580718	0.761227	0.0961933	0.222009	0.999522
A6NP33;O00762;E1P5N7;G3XAB7	UBE2C	-0.34149	-0.600226	-0.858153	-0.258736	0.0760084	0.999513	-0.516663	0.0559473	0.778031	-0.257927	0.222403	0.999522
P61160;E9PF41;F5H6T1;G3V1L8	ACTR2	0.229115	0.326927	0.27403	0.0978117	0.0702676	0.999513	0.044915	0.199466	0.855465	-0.0528967	0.223202	0.999522
E7EPM0;F5H407;Q13045	FLII	-1.73483	-1.64608	-1.77895	0.0887556	0.502201	0.999513	-0.0441118	0.687502	0.94887	-0.132867	0.226034	0.999522
P19784	CSNK2A2	-2.82488	-2.70021	-2.7821	0.124672	0.106216	0.999513	0.0427858	0.275758	0.887555	-0.0818858	0.226691	0.999522
Q9UHX1-6;Q9UHX1-5	PUF60	-2.30122	-2.39552	-2.56234	-0.0942972	0.221446	0.999513	-0.261123	0.100014	0.791069	-0.166826	0.226857	0.999522
P05387	RPLP2	-0.764552	-0.52144	-0.884708	0.243112	0.374959	0.999513	-0.120156	0.300745	0.887744	-0.363268	0.227412	0.999522
Q09028-3;Q09028;Q09028-2;Q09028-4;H0YF10	RBBP4	0.947542	0.911144	0.937492	-0.0363982	0.243233	0.999513	-0.0100501	0.717859	0.956471	0.026348	0.227793	0.999522
E7EQS8;Q6N021;E7EPB1;Q6N021-2;Q6N021-3	TET2	0.266664	-0.0996112	-0.27992	-0.366276	0.0495026	0.999513	-0.546585	0.00493541	0.761227	-0.180309	0.227999	0.999522
Q13242;H0YIB4	SRSF9	2.17869	2.14597	2.43343	-0.0327186	0.818648	0.999513	0.254739	0.252751	0.885384	0.287458	0.228055	0.999522
Q13418;B7Z1I0;B7Z418	ILK	1.09875	1.13482	1.2139	0.0360762	0.211888	0.999513	0.115148	0.123727	0.805141	0.0790719	0.228702	0.999522
Q9Y230;B3KQ59	RUVBL2	4.1264	4.03514	3.97248	-0.0912555	0.107361	0.999513	-0.153917	0.0209659	0.778031	-0.0626618	0.228734	0.999522
E7ETX7;Q8IX01-4;Q8IX01-3;Q8IX01	SUGP2	-1.0409	-1.09346	-0.797708	-0.052555	0.689741	0.999513	0.243197	0.314196	0.890825	0.295752	0.228809	0.999522
B4DY81;Q9UNS2	COPS3	-0.368065	-0.476374	-0.578923	-0.108309	0.179259	0.999513	-0.210858	0.0281786	0.778031	-0.102549	0.230328	0.999522
Q96I25;Q5W011;Q5W010;E9PDG1	RBM17	1.08489	0.997258	1.11011	-0.0876359	0.199096	0.999513	0.0252177	0.730039	0.959096	0.112854	0.231181	0.999522
F5H656;Q8WXF1-2;Q8WXF1	PSPC1	1.60117	1.58037	1.78132	-0.0208007	0.636372	0.999513	0.180151	0.272032	0.887555	0.200952	0.231344	0.999522
B1AKN7;B1AKN5;B1AKN8;E2QRI7;Q12857-2;F5H0R0;Q12857;F8W8W3;B1AKN6	NFIA	-0.259892	-0.263492	-0.113882	-0.00359999	0.959215	0.999513	0.146009	0.232043	0.88393	0.149609	0.232009	0.999522
Q99832;B8ZZC9;B7Z4T9;F5GZK5;B7Z4Z7;B7Z1C9;A8MWI8	CCT7	2.12187	1.9818	1.87743	-0.140076	0.162737	0.999513	-0.244443	0.0242175	0.778031	-0.104367	0.232304	0.999522
B4DZG7;F8VYN9;B4DWW1;P40616	ARL1	-0.854977	-0.874279	-0.787691	-0.0193017	0.8308	0.999513	0.067286	0.475952	0.9381	0.0865876	0.232769	0.999522
Q4ZG55;Q4ZG55-4	GREB1	1.19496	0.867367	0.700703	-0.327593	0.029058	0.999513	-0.494257	0.0221944	0.778031	-0.166664	0.234274	0.999522
Q9UKD2	MRTO4	-1.17484	-1.16258	-1.03296	0.012256	0.896255	0.999513	0.14188	0.197308	0.855465	0.129624	0.235472	0.999522
Q9BRX2	PELO	0.19186	0.148657	0.0599449	-0.0432034	0.184088	0.999513	-0.131916	0.120204	0.805141	-0.0887122	0.235704	0.999522
P30711;E9PH92	GSTT1	-2.28256	-2.1483	-1.94545	0.134257	0.260227	0.999513	0.337109	0.0879679	0.785354	0.202852	0.235923	0.999522
Q8NBA8;D6REE2;D6RBD8	DTWD2	-1.25563	-1.31529	-1.18744	-0.0596589	0.556331	0.999513	0.0681894	0.308031	0.888459	0.127848	0.236708	0.999522
E7EUL6;H0YA13;D6RFY3;D6RDW0;E7EQ57;D3YTA5;F8WEV3;Q03112-5;Q03112-6;Q03112;Q9HAZ2-4;Q03112-4;Q03112-3;Q9HAZ2-2;Q9HAZ2-3;Q9HAZ2	MECOM;PRDM16	-3.07501	-2.80943	-2.56135	0.265583	0.240947	0.999513	0.513666	0.0456773	0.778031	0.248083	0.236754	0.999522
H0Y9F4;Q08345-2;B7Z2K0;Q08345;Q08345-5;Q6ZNR9;F8VYL2;H0Y4U0;A2ABM8	DDR1	-2.05903	-1.96203	-1.86956	0.0969956	0.15707	0.999513	0.189465	0.0399608	0.778031	0.0924698	0.236916	0.999522
B4DZG6;G3XA81;Q9BTX1-2;Q9BTX1;A6NEN1;Q9BTX1-4;Q9BTX1-3	NDC1	-1.54714	-1.53638	-1.62421	0.0107546	0.728553	0.999513	-0.0770714	0.286728	0.887744	-0.0878261	0.237724	0.999522
Q8WYH2;B4DEE0;E9PFH3;Q9BUP0;C9JTV4;C9JTI6;H0Y4Y4;Q96C19	PP1187;EFHD1;EFHD2	-1.21171	-1.26876	-1.05093	-0.0570466	0.738745	0.999513	0.16078	0.349799	0.900465	0.217827	0.238321	0.999522
P33992;B1AHB1;E7EQY5	MCM5	2.48805	2.41768	2.34509	-0.0703671	0.124776	0.999513	-0.142958	0.0590981	0.778542	-0.0725912	0.238955	0.999522
Q96Q15-3;Q96Q15-2;Q96Q15;Q96Q15-4	SMG1	-0.442646	-0.421263	-0.478484	0.0213832	0.729071	0.999513	-0.0358386	0.52456	0.939136	-0.0572217	0.239233	0.999522
Q5TCQ9-3;Q5TCQ9-2;Q5TCQ9-4;Q5TCQ9	MAGI3	0.203146	0.467243	0.316698	0.264097	0.101072	0.999513	0.113553	0.000854416	0.761227	-0.150544	0.239887	0.999522
E9PHH8;Q9Y6X2	PIAS3	-1.5528	-1.38883	-1.29225	0.163976	0.0887884	0.999513	0.260553	0.00575324	0.761227	0.0965773	0.240136	0.999522
A9UHW6;A9UHW6-2	MIF4GD	-0.556824	-0.47616	-0.375202	0.0806647	0.418651	0.999513	0.181623	0.0975153	0.791069	0.100958	0.241365	0.999522
P21860-4;P21860;B4DGQ7;P21860-5	ERBB3	3.82169	3.9674	4.08509	0.145712	0.169449	0.999513	0.263393	0.00746739	0.761227	0.117682	0.242402	0.999522
F5H3N4;Q16850-2;Q16850	CYP51A1	-1.16724	-1.09579	-1.41576	0.0714534	0.813356	0.999513	-0.248512	0.363942	0.910409	-0.319965	0.242684	0.999522
Q86U44;H0YFV6	METTL3	1.04837	0.96138	1.05696	-0.0869942	0.245414	0.999513	0.00858087	0.913091	0.984968	0.095575	0.242814	0.999522
O43252	PAPSS1	0.519171	0.488912	0.410911	-0.0302584	0.67172	0.999513	-0.10826	0.240587	0.885384	-0.0780014	0.243316	0.999522
H0Y4C3;H0Y2P8;O75044;Q5VZB4	SRGAP2	-0.5236	-0.38408	-0.472307	0.13952	0.0090312	0.977731	0.0512922	0.453784	0.928961	-0.0882278	0.244072	0.999522
B9A041;B4DUN2;P40925;F5H098;C9JRL4;C9JF79	MDH1	0.0781083	0.0709924	0.143774	-0.00711582	0.880029	0.999513	0.0656658	0.29567	0.887744	0.0727816	0.24497	0.999522
B2REB8;A6NGV1;Q5VXV2;Q01105-2;Q01105	SET	2.49662	2.41656	2.48648	-0.0800628	0.100651	0.999513	-0.0101363	0.858731	0.976435	0.0699265	0.245269	0.999522
E9PGD4;F2Z2I2;Q5W015;Q5VX20;Q5VX15;Q16875-2;Q16875;B7Z955;H0Y483;B4DI16;Q4VBA9;B4DY91;B7Z5C3;Q66S35;B0FLL2;B4DUN5;Q5XLC2;Q64EX5;Q16877;P16118;O60825-2;O60825	PFKFB3;PFKFB1;PFKFB4;PFKFB2	-2.46828	-2.72292	-2.61829	-0.254637	0.0454641	0.999513	-0.150011	0.180464	0.847731	0.104626	0.245641	0.999522
P11142;E9PKE3;E9PNE6;E7ET08;P11142-2;A8K7Q2	HSPA8	5.46104	5.35735	5.28511	-0.103686	0.134304	0.999513	-0.175928	0.00707597	0.761227	-0.0722424	0.245689	0.999522
Q92973-2;Q92973;Q92973-3	TNPO1	2.08328	2.11904	2.02647	0.03576	0.63034	0.999513	-0.056816	0.242858	0.885384	-0.092576	0.246541	0.999522
Q96MW5	COG8	-5.14182	-4.98418	-5.29783	0.15764	0.493502	0.999513	-0.156006	0.420136	0.924049	-0.313646	0.246753	0.999522
B8ZZN6;P63165;B8ZZ67;A8MUS8;B8ZZJ0;B9A032	SUMO1	0.819402	1.03358	1.10119	0.214174	0.0154028	0.999513	0.281791	0.00197669	0.761227	0.0676165	0.246757	0.999522
P50548;B7Z4R0	ERF	-0.245672	-0.223739	-0.0594126	0.0219322	0.828223	0.999513	0.186259	0.181269	0.847731	0.164327	0.247116	0.999522
E9PNM1;B3KQ95;B4DT56;B7Z1J3;B4DJE5;P37268	FDFT1	-2.74197	-2.61666	-2.73599	0.125306	0.223554	0.999513	0.00598475	0.915894	0.984968	-0.119322	0.247397	0.999522
F6U784;Q9Y3L5;P61225;P10114	RAP2A;RAP2C;RAP2B	-3.54621	-3.70664	-3.51202	-0.160425	0.328213	0.999513	0.0341948	0.69434	0.949691	0.19462	0.248236	0.999522
A6NF48;Q9Y2X9;F5H1Z5	ZNF281	-1.54708	-1.56866	-1.49212	-0.021574	0.717263	0.999513	0.0549587	0.391185	0.921879	0.0765328	0.248425	0.999522
C9JP00;Q9NR56;E9PBW7;Q86UV8;Q9NR56-2;Q96P92;Q9NR56-3;Q96RE3;O95205;Q86VM6;Q5VZF2-3;Q5VZF2-2;Q5VZF2	MBNL1;MBLL;MBNL2	2.17913	2.09973	2.27938	-0.0794052	0.488437	0.999513	0.100246	0.441828	0.927624	0.179651	0.248738	0.999522
E9PF56;Q8IWZ3;Q8IWZ3-4;Q8IWZ2;Q8TEF1;E9PDP5;E7ET58;E7ETA2;H0YM23;G5E964;E7EUV3;O75179-2;O75179	ANKHD1;FLJ00246;ANKRD17	0.381811	0.304987	0.21417	-0.0768239	0.319792	0.999513	-0.167641	0.0136129	0.778031	-0.0908172	0.249476	0.999522
Q53EP0-2;Q53EP0	FNDC3B	-3.69431	-3.89292	-4.09483	-0.198606	0.318164	0.999513	-0.400516	0.0738035	0.785354	-0.20191	0.249654	0.999522
B7Z7Z9;A0MZ66-4;A0MZ66-5;A0MZ66-6;A0MZ66;A0MZ66-3;A0MZ66-2	KIAA1598	1.76194	1.84434	1.79603	0.0823939	0.236918	0.999513	0.0340912	0.595798	0.943955	-0.0483027	0.250489	0.999522
E9PDL4;Q96HG3;Q05084;B3FTQ2	ICA1	1.71198	1.7002	1.76249	-0.0117725	0.833411	0.999513	0.0505153	0.400875	0.921879	0.0622879	0.250681	0.999522
G3V1R4;B4DQW2;Q08J23	NSUN2	1.12864	1.13413	1.19917	0.00548325	0.932171	0.999513	0.070527	0.251398	0.885384	0.0650438	0.250834	0.999522
P62851	RPS25	1.26227	1.27665	1.137	0.0143808	0.881168	0.999513	-0.125269	0.15523	0.842981	-0.139649	0.251598	0.999522
H0YNW5;H0YKC5;P33316-2;P33316	DUT	-3.49463	-3.61577	-3.82307	-0.121141	0.434676	0.999513	-0.328444	0.0923058	0.791069	-0.207303	0.251678	0.999522
P19388	POLR2E	-2.66975	-2.63494	-2.76325	0.0348097	0.714065	0.999513	-0.093497	0.457915	0.928961	-0.128307	0.252326	0.999522
Q9UHD1;E9PPQ5;Q9UHD1-2	CHORDC1	-0.404259	-0.335518	-0.432268	0.068741	0.411006	0.999513	-0.0280086	0.646791	0.94887	-0.0967496	0.252427	0.999522
O15111	CHUK	0.860512	0.792492	0.73641	-0.0680205	0.189256	0.999513	-0.124102	0.0116085	0.778031	-0.0560819	0.252514	0.999522
P05204	HMGN2	3.16595	3.16053	3.29782	-0.00542058	0.955963	0.999513	0.131868	0.0813661	0.785354	0.137288	0.252661	0.999522
B7Z2A7;Q5T8D3-4;Q5T8D3-2;Q5T8D3-3;Q5T8D3	ACBD5	-1.59045	-1.46278	-1.58291	0.12768	0.0670048	0.999513	0.00754079	0.935155	0.988911	-0.120139	0.252841	0.999522
Q6W2J9-3;Q6W2J9-4;Q6W2J9-2;Q6W2J9	BCOR	-2.46297	-2.44951	-2.24117	0.0134545	0.935986	0.999513	0.221799	0.114104	0.805141	0.208345	0.253118	0.999522
Q09161	NCBP1	1.89123	1.85346	1.96263	-0.0377721	0.59968	0.999513	0.071399	0.344646	0.899952	0.109171	0.253152	0.999522
Q92922	SMARCC1	-2.28405	-2.33832	-2.20206	-0.0542688	0.35378	0.999513	0.0819929	0.460703	0.931119	0.136262	0.253253	0.999522
Q9Y285;B4E363	FARSA	-0.130822	-0.0962137	-0.183289	0.0346085	0.633388	0.999513	-0.0524663	0.404563	0.921879	-0.0870748	0.254036	0.999522
B0S8A9;F8VSI6;B0V109;B4DVY7;O75955;B0S8B0;B0V111;A2AB09	FLOT1	-1.83742	-1.73947	-1.82332	0.0979467	0.170276	0.999513	0.0140998	0.787515	0.96923	-0.0838469	0.25418	0.999522
B4DGD5;F5H1N1;Q9NVH1-3;Q9NVH1;Q9NVH1-2	DNAJC11	-2.31203	-2.21584	-2.28414	0.0961949	0.151906	0.999513	0.0278913	0.352717	0.902232	-0.0683036	0.254202	0.999522
Q8ND25;Q8ND25-2	ZNRF1	-2.34625	-2.28846	-2.54686	0.057795	0.768999	0.999513	-0.200612	0.368544	0.91138	-0.258407	0.254529	0.999522
P14625;E9PEX3	HSP90B1	2.60192	2.79339	3.04376	0.191462	0.101451	0.999513	0.441833	0.1009	0.791069	0.25037	0.254682	0.999522
F5H4Q5;F5H3K0;A5D8V6	VPS37C	-2.14049	-2.27851	-2.1691	-0.138022	0.221202	0.999513	-0.0286124	0.707058	0.951464	0.10941	0.255643	0.999522
F5H4W2;F5H213;O00308;F5H5M4	WWP2	-0.0745507	-0.150767	-0.0921932	-0.0762166	0.12092	0.999513	-0.0176426	0.71077	0.953912	0.058574	0.255787	0.999522
E9PGM4;Q04446;F5H378	GBE1	-1.43163	-1.34613	-1.29271	0.0854971	0.361502	0.999513	0.138918	0.188044	0.855465	0.0534209	0.256152	0.999522
G3V400;F5H5C1;E9PEH8;F8WE01;Q9BS59;Q9Y4J8-7;Q9Y4J8-5;Q9Y4J8-4;Q9Y4J8-3;Q9Y4J8-2;Q9Y4J8	DTNA	-3.55408	-3.39058	-3.56418	0.163501	0.280338	0.999513	-0.010097	0.877718	0.977155	-0.173598	0.256186	0.999522
Q96L73-2;Q96L73-3;Q96L73	NSD1	1.38944	1.36573	1.27838	-0.0237073	0.70779	0.999513	-0.111056	0.116649	0.805141	-0.0873488	0.256548	0.999522
P51397	DAP	-2.96292	-2.8741	-3.00452	0.088819	0.126357	0.999513	-0.0416045	0.67517	0.94887	-0.130424	0.257787	0.999522
P62269	RPS18	1.51246	1.55249	1.36023	0.0400287	0.781982	0.999513	-0.152226	0.0438413	0.778031	-0.192255	0.258464	0.999522
Q5TBP5;O00268	TAF4	-1.27828	-1.34695	-1.26913	-0.0686687	0.423252	0.999513	0.00915297	0.905553	0.984878	0.0778217	0.258824	0.999522
B4DXI8;P51665	PSMD7	-2.02915	-2.05675	-2.12878	-0.0275934	0.815561	0.999513	-0.0996279	0.416942	0.923358	-0.0720345	0.259048	0.999522
E9PI87;Q9BUP3-2;Q9BUP3;Q9BUP3-3	HTATIP2	-0.000212093	-0.0341044	0.100171	-0.0338924	0.73006	0.999513	0.100383	0.225431	0.880085	0.134276	0.259569	0.999522
F5H5D3;Q9BQE3;E9PGK3	TUBA1C	-0.216644	-0.0983417	-0.175602	0.118303	0.245367	0.999513	0.041042	0.617243	0.943955	-0.0772607	0.259627	0.999522
P26641;B4DTG2	EEF1G	3.01454	3.0171	2.90145	0.00255704	0.980191	0.999513	-0.113092	0.194846	0.855465	-0.115649	0.259708	0.999522
P35659;B4DFG0;B4DN37	DEK	2.71758	2.71556	2.76111	-0.00202456	0.954208	0.999513	0.043533	0.189313	0.855465	0.0455575	0.260004	0.999522
P35568	IRS1	-0.62143	-0.79306	-0.911289	-0.171631	0.0309556	0.999513	-0.289859	0.0446819	0.778031	-0.118229	0.260142	0.999522
F5H7H0;P78417;Q5TA01;Q5TA02;D3DRA3	GSTO1	-0.857271	-0.800398	-0.907357	0.0568729	0.525334	0.999513	-0.0500858	0.338916	0.899952	-0.106959	0.260144	0.999522
Q6NXE6-2;Q6NXE6;F5H3X1;F5H052;F5H2X2;F5H2K4;F5GWK8;F5GWV0;F5H4P3	ARMC6	0.238941	0.234929	0.195839	-0.00401224	0.928648	0.999513	-0.0431018	0.400395	0.921879	-0.0390895	0.260925	0.999522
P40222	TXLNA	1.4373	1.29155	1.23554	-0.145753	0.0379793	0.999513	-0.201758	0.00265274	0.761227	-0.0560043	0.261612	0.999522
E9PJZ4;E9PM72;E7ET21;Q9NVC6;E9PKQ4	MED17	-0.549868	-0.702314	-0.793353	-0.152445	0.0490883	0.999513	-0.243484	0.0288968	0.778031	-0.0910392	0.261935	0.999522
H0Y3D1;E7EVW0;P28340	POLD1	1.17243	1.01178	0.930726	-0.160649	0.0156518	0.999513	-0.241702	0.0290447	0.778031	-0.0810526	0.262261	0.999522
P06493;P06493-2	CDK1	1.81403	1.66163	1.5396	-0.152399	0.21761	0.999513	-0.274436	0.0405877	0.778031	-0.122037	0.262384	0.999522
H0Y6I0;Q13439-3;Q13439-4;Q13439;F8W8Q7	GOLGA4	2.44132	2.39449	2.36092	-0.0468348	0.167999	0.999513	-0.0804053	0.0265577	0.778031	-0.0335705	0.262635	0.999522
F5GYR2;F5H0H9;F8W771;F5GXW3;F5H4F8;G3V1Q7;Q8TBY8-3;Q8TBY8-2;Q8TBY8	PMFBP1	1.20281	1.03763	0.904949	-0.165183	0.189024	0.999513	-0.297862	0.0039418	0.761227	-0.132679	0.263293	0.999522
E7EVG2;Q86U86-5;Q86U86-4;Q86U86-7;Q86U86-3;Q86U86-9;Q86U86-2;Q86U86-8;Q86U86	PBRM1	-2.19565	-2.18621	-2.03851	0.00944233	0.83703	0.999513	0.157143	0.242477	0.885384	0.1477	0.263379	0.999522
Q92696;H0YLG7	RABGGTA	-1.3924	-1.36675	-1.25926	0.0256527	0.744886	0.999513	0.133147	0.100225	0.791069	0.107495	0.264571	0.999522
C9JA08;Q96D46;F5GYG3;B4DKU1	NMD3	2.02468	1.80601	1.70424	-0.21867	0.00514139	0.976285	-0.320439	0.028604	0.778031	-0.101769	0.265815	0.999522
Q9UBQ5;B7ZAM9	EIF3K	0.247897	0.256864	0.125515	0.00896693	0.875286	0.999513	-0.122382	0.293847	0.887744	-0.131349	0.266707	0.999522
O15169-2;O15169	AXIN1	-0.314736	-0.508945	-0.389805	-0.194209	0.102368	0.999513	-0.0750683	0.313822	0.890825	0.11914	0.266828	0.999522
Q9UG63;C9JHK9;C9JZV3	ABCF2	1.2229	1.04277	0.960333	-0.180136	0.0491248	0.999513	-0.26257	0.00657025	0.761227	-0.082434	0.26745	0.999522
P62330	ARF6	1.10792	1.20276	1.13734	0.0948327	0.161697	0.999513	0.0294172	0.471344	0.937499	-0.0654155	0.267631	0.999522
P08621-2;P08621;P08621-3	SNRNP70	2.61674	2.54564	2.76602	-0.0710989	0.658333	0.999513	0.149281	0.400692	0.921879	0.22038	0.267753	0.999522
B4DUI3;F5H425;O75822	EIF3J	-2.28313	-2.34084	-2.4113	-0.0577143	0.796032	0.999513	-0.128177	0.583337	0.941649	-0.0704628	0.267797	0.999522
Q8WUA4;Q8WUA4-2	GTF3C2	0.36362	0.345493	0.40043	-0.0181273	0.730476	0.999513	0.0368096	0.381208	0.916842	0.054937	0.267959	0.999522
O75663;O75663-2	TIPRL	-0.0291653	-0.0709437	0.0210937	-0.0417784	0.445773	0.999513	0.050259	0.48531	0.939136	0.0920374	0.268573	0.999522
Q9NV70-2;Q9NV70	EXOC1	-0.215318	-0.195836	-0.15587	0.0194815	0.623861	0.999513	0.0594474	0.160557	0.842981	0.0399659	0.268851	0.999522
Q5TC82-2;Q5TC82;A6NHN2;Q4VXB0;Q9HBD1-2;Q9HBD1-3;Q9HBD1-6;Q9HBD1-4;Q9HBD1	RC3H1;RC3H2	-2.80103	-2.83108	-3.03439	-0.0300491	0.860772	0.999513	-0.233366	0.19404	0.855465	-0.203317	0.270085	0.999522
B4DZC3;Q9H0D6-2;Q9H0D6	XRN2	1.4002	1.39019	1.59478	-0.0100056	0.938815	0.999513	0.194581	0.248247	0.885384	0.204586	0.270263	0.999522
Q96JB2;Q96JB2-2	COG3	-0.319817	-0.298276	-0.406161	0.0215401	0.691182	0.999513	-0.0863443	0.35928	0.910042	-0.107884	0.270487	0.999522
Q9H9E3;Q9H9E3-3;Q9H9E3-2	COG4	0.905868	0.873988	0.829152	-0.0318797	0.401372	0.999513	-0.0767162	0.00930788	0.769971	-0.0448365	0.270518	0.999522
B5MCL5;G5E975;Q12824-2;Q12824;C9JTA6	SMARCB1	-1.89039	-1.97471	-1.89361	-0.0843181	0.066607	0.999513	-0.00321734	0.958619	0.991152	0.0811007	0.270795	0.999522
B4DN88;P29558-2;P29558;E7ETU5	RBMS1	0.855115	0.865976	0.924961	0.0108606	0.892639	0.999513	0.0698459	0.436372	0.926633	0.0589852	0.271936	0.999522
O95433;G3V438;B4DUR9;H0YJU2;H0YJG7	AHSA1	0.82882	0.829433	0.718179	0.000613799	0.994364	0.999513	-0.11064	0.139022	0.824506	-0.111254	0.272991	0.999522
C9J3F6;Q92609;C9JP52	TBC1D5	-0.703539	-0.808351	-0.871952	-0.104812	0.0683772	0.999513	-0.168413	0.0344569	0.778031	-0.0636007	0.273065	0.999522
O00418	EEF2K	-3.79377	-3.91613	-3.82334	-0.12236	0.180443	0.999513	-0.0295646	0.478647	0.938995	0.0927959	0.273418	0.999522
F5H8C7;F8WC00;Q9BTW9;Q9BTW9-4;C9J1U4;Q9BTW9-5	TBCD	-0.296367	-0.185162	-0.373219	0.111205	0.483155	0.999513	-0.0768519	0.515952	0.939136	-0.188057	0.273994	0.999522
E9PKL7;P61019;Q8WUD1;F5H399;B4DMQ5	RAB2A;RAB2B	-0.565727	-0.434774	-0.660406	0.130953	0.492838	0.999513	-0.0946788	0.281401	0.887744	-0.225632	0.27525	0.999522
F5GYQ1;P61421;F8WEN9	ATP6V0D1	-1.34619	-1.37448	-1.43321	-0.0282932	0.576362	0.999513	-0.0870242	0.191066	0.855465	-0.058731	0.2762	0.999522
Q15170-2		-1.94728	-1.93145	-2.0028	0.0158353	0.793192	0.999513	-0.0555163	0.445696	0.928961	-0.0713515	0.276258	0.999522
Q14746;B7Z2Y2;Q86U99;F5H1E5;B7Z7N2	COG2	-0.160747	-0.0446498	-0.188671	0.116097	0.172827	0.999513	-0.0279238	0.806423	0.96923	-0.144021	0.276427	0.999522
O96007;E9PKT9	MOCS2	-1.19963	-1.21668	-1.29423	-0.0170505	0.777166	0.999513	-0.0946013	0.163224	0.842981	-0.0775508	0.276782	0.999522
E7EQZ4;Q16637-4;Q16637-2;Q16637-3;Q16637	SMN1	0.129361	0.151912	0.129547	0.0225511	0.321383	0.999513	0.00018669	0.992558	0.999593	-0.0223644	0.27692	0.999522
Q96RR1-3;Q96RR1-2;Q96RR1	PEO1	-3.12544	-2.9793	-3.12023	0.146134	0.229643	0.999513	0.00520799	0.966258	0.991592	-0.140926	0.277286	0.999522
O00151	PDLIM1	1.90949	1.99645	1.92492	0.0869604	0.0813748	0.999513	0.0154326	0.803256	0.96923	-0.0715278	0.277326	0.999522
Q15046;Q15046-2;E9PDU1	KARS	1.3876	1.44574	1.4002	0.0581349	0.177337	0.999513	0.0125925	0.69468	0.949691	-0.0455424	0.277826	0.999522
F8WC06;Q93084-4;Q93084-2;Q93084-3;Q93084-7;Q93084;Q93084-6;Q93084-5	ATP2A3	-1.08703	-1.11411	-0.987238	-0.0270773	0.72816	0.999513	0.0997916	0.332444	0.899952	0.126869	0.277842	0.999522
P22102-2;P22102;C9JBJ1;C9JTV6;F8WD69	GART	0.637764	0.676207	0.604887	0.0384434	0.532091	0.999513	-0.0328765	0.341205	0.899952	-0.0713199	0.278015	0.999522
F5H0W3;F5H6U8;E9PLK3;P55786;F5GZY4;E5RJ24;E7EWZ2;A6NEC2;B7Z463	NPEPPS;NPEPPSL1	0.272704	0.349397	0.242519	0.0766933	0.469906	0.999513	-0.0301853	0.732593	0.959096	-0.106879	0.278459	0.999522
Q13131;Q13131-2	PRKAA1	-0.291753	-0.244542	-0.308124	0.0472108	0.393105	0.999513	-0.0163718	0.549126	0.941649	-0.0635826	0.278531	0.999522
F8WEF4;F8W955;C9J439;Q5JVF3-3;Q5JVF3-2;Q5JVF3;Q5JVF3-4	PCID2	0.19962	0.261815	0.327682	0.0621952	0.28085	0.999513	0.128062	0.0287611	0.778031	0.0658668	0.278965	0.999522
Q8NHV4;G3V3F1;B4E145	NEDD1	-0.0704172	-0.198077	-0.257561	-0.12766	0.0747391	0.999513	-0.187144	0.031894	0.778031	-0.0594841	0.279077	0.999522
O94973;O94973-2;C9J1S3;O94973-3;E7ESQ4;E7EVC3;E9PR62;E9PJJ7	AP2A2	-2.93275	-2.34202	-2.94191	0.590732	0.285477	0.999513	-0.00915493	0.96157	0.991152	-0.599887	0.279513	0.999522
Q01130;Q8NAK9;H0YG49;F5GYB8	SRSF2	2.21754	2.11062	2.40019	-0.106924	0.60294	0.999513	0.182643	0.435789	0.926633	0.289567	0.280021	0.999522
O43513	MED7	-4.28721	-4.25606	-4.39788	0.0311508	0.851032	0.999513	-0.11067	0.495794	0.939136	-0.141821	0.280698	0.999522
F2Z2E1;F5GZX9;F5GY05;Q96EK7-2;Q96EK7	FAM120B	-3.77862	-3.66658	-3.87638	0.112043	0.499511	0.999513	-0.0977558	0.542529	0.940985	-0.209798	0.281183	0.999522
P17676	CEBPB	0.427349	0.156036	0.127898	-0.271312	0.0883633	0.999513	-0.29945	0.0727679	0.785354	-0.0281381	0.28133	0.999522
C9JLF4;Q9NVH0;G5E947	EXD2	-4.25293	-4.27372	-4.51948	-0.0207957	0.860364	0.999513	-0.266551	0.262346	0.885384	-0.245756	0.281669	0.999522
O95365	ZBTB7A	-2.9474	-2.75172	-2.8762	0.195688	0.226657	0.999513	0.0712025	0.597159	0.943955	-0.124485	0.281769	0.999522
Q9GZP8-2;Q9GZP8	IMUP	-2.16201	-1.9511	-2.3845	0.210907	0.570309	0.999513	-0.222487	0.288292	0.887744	-0.433394	0.281779	0.999522
Q9Y5B9	SUPT16H	3.19435	3.16565	3.23648	-0.0287013	0.552687	0.999513	0.0421283	0.491454	0.939136	0.0708296	0.281825	0.999522
E9PMI6;P54105;E9PJF4	CLNS1A	-0.231971	-0.273054	-0.344022	-0.041083	0.536333	0.999513	-0.112051	0.0937365	0.791069	-0.0709678	0.28216	0.999522
Q86VS8	HOOK3	2.92953	2.84615	2.96893	-0.0833798	0.48319	0.999513	0.0394057	0.631252	0.947978	0.122785	0.282237	0.999522
Q9Y570-2;Q9Y570	PPME1	-2.0109	-2.0871	-1.97846	-0.0761981	0.280406	0.999513	0.0324477	0.687769	0.94887	0.108646	0.282957	0.999522
P23284	PPIB	1.71589	1.86216	2.02665	0.146265	0.0546332	0.999513	0.31076	0.0995918	0.791069	0.164495	0.283538	0.999522
P38432	COIL	-2.56579	-2.55537	-2.62855	0.0104175	0.874353	0.999513	-0.0627613	0.393108	0.921879	-0.0731788	0.283799	0.999522
Q96ST3	SIN3A	1.5457	1.48351	1.54796	-0.0621916	0.2793	0.999513	0.00226377	0.961083	0.991152	0.0644553	0.283997	0.999522
B3KQT9;G5EA52;P30101;F5H119	PDIA3	2.7875	2.95911	3.17172	0.171602	0.105175	0.999513	0.384219	0.107463	0.805141	0.212617	0.284596	0.999522
B7Z3U6;P05023;F5H3A1;P05023-2	ATP1A1	0.371745	0.457199	0.410525	0.0854544	0.128997	0.999513	0.0387802	0.468388	0.937499	-0.0466742	0.28471	0.999522
Q7Z3K3-5;E9PM80;Q7Z3K3-2;Q7Z3K3-3;B7ZBY5;Q7Z3K3;F5H8H4	POGZ	2.14099	2.10381	2.17853	-0.0371755	0.579203	0.999513	0.0375377	0.535817	0.940954	0.0747132	0.284834	0.999522
O43149-3	ZZEF1	-1.41264	-1.46987	-1.41276	-0.0572343	0.234395	0.999513	-0.000125775	0.998175	0.999593	0.0571085	0.285151	0.999522
Q9NYL9;H0YKU1;H0YNJ8	TMOD3	-0.183131	-0.181041	-0.293449	0.00209067	0.984232	0.999513	-0.110317	0.232803	0.885041	-0.112408	0.285751	0.999522
O76071	CIAO1	0.139031	0.0627064	0.130591	-0.0763249	0.300095	0.999513	-0.00844048	0.869823	0.977155	0.0678844	0.285881	0.999522
Q9NYZ3	GTSE1	0.844263	0.677703	0.408289	-0.16656	0.110948	0.999513	-0.435975	0.141153	0.824506	-0.269414	0.285997	0.999522
P05388;F8VU65;F8VWS0;Q3B7A4;Q8NHW5;F8VQY6;F8VPE8;F8VRK7;G3V210;F8VW21;F8VZS0;F8VWV4;F8VS58	RPLP0;RPLP0P6	0.10571	0.158113	-0.0047933	0.0524032	0.678614	0.999513	-0.110503	0.366258	0.91138	-0.162907	0.286003	0.999522
Q9UHD8-7;Q9UHD8-2;Q9UHD8-5;Q9UHD8;Q9UHD8-3	SEPT9	3.17987	3.16217	3.08897	-0.0177025	0.784035	0.999513	-0.0909034	0.264863	0.885384	-0.0732009	0.286405	0.999522
E5RGX2;P53803	POLR2K	-2.73731	-2.79697	-2.95623	-0.0596593	0.681789	0.999513	-0.218925	0.10715	0.805141	-0.159265	0.286496	0.999522
P61221;D6R9I9	ABCE1	1.54831	1.59727	1.45842	0.0489534	0.612935	0.999513	-0.0898893	0.425577	0.924123	-0.138843	0.286595	0.999522
D6RDM7;B4DIZ2;P61086-2;P61086	UBE2K	-2.72177	-2.42305	-2.57658	0.298722	0.108511	0.999513	0.14519	0.407386	0.922249	-0.153532	0.286825	0.999522
Q8N1F7;B3KPQ8	NUP93	3.28983	3.22598	3.15043	-0.0638543	0.348403	0.999513	-0.139406	0.0384285	0.778031	-0.0755514	0.287066	0.999522
Q9HCD5	NCOA5	-0.129866	-0.217596	0.0467202	-0.0877293	0.483078	0.999513	0.176586	0.439349	0.926796	0.264316	0.287199	0.999522
Q86UE8-3;Q86UE8-2;Q86UE8	TLK2	-0.990245	-1.01128	-0.895516	-0.0210306	0.778671	0.999513	0.0947293	0.307468	0.887744	0.11576	0.287594	0.999522
Q9BW27;F5H0B4;B4DMQ3	NUP85	-0.347551	-0.436334	-0.535387	-0.0887837	0.348034	0.999513	-0.187836	0.130177	0.814715	-0.0990525	0.288269	0.999522
P49721	PSMB2	-1.89079	-1.97006	-1.92	-0.0792735	0.137573	0.999513	-0.0292118	0.580063	0.941649	0.0500617	0.288604	0.999522
Q01081;Q701P4;Q71RF1;Q8WU68-3;Q8WU68	U2AF1;U2AF1L4	2.4218	2.39349	2.59838	-0.0283137	0.803393	0.999513	0.176576	0.326808	0.899952	0.204889	0.288727	0.999522
P48553	TRAPPC10	-3.23048	-2.93877	-3.18311	0.291712	0.199344	0.999513	0.0473747	0.771714	0.968629	-0.244337	0.289662	0.999522
Q8TDB6	DTX3L	0.547682	0.595294	0.68036	0.0476118	0.507916	0.999513	0.132678	0.0405612	0.778031	0.0850658	0.289673	0.999522
Q12789;Q12789-3	GTF3C1	0.936783	0.886679	0.935753	-0.0501039	0.283015	0.999513	-0.00103043	0.952019	0.991152	0.0490735	0.289919	0.999522
P61163	ACTR1A	-3.12591	-3.19045	-3.40643	-0.0645354	0.681071	0.999513	-0.280514	0.130257	0.814715	-0.215979	0.290207	0.999522
F5H4X7;Q9Y4L1;E9PL22;F5H4Z5;F5GXI3;E9PJ21;F5GWH9	HYOU1	0.629584	0.699049	0.90176	0.0694647	0.487945	0.999513	0.272176	0.184968	0.855465	0.202712	0.29075	0.999522
E9PBA4;O15160-2;O15160;H0Y9C4;D6RDJ3;E9PDD3;E7EQB9	POLR1C	-1.36143	-1.41099	-1.5269	-0.0495594	0.318699	0.999513	-0.165467	0.170528	0.842981	-0.115908	0.290995	0.999522
Q9BTV4	TMEM43	-1.0789	-1.03393	-0.781115	0.0449612	0.830451	0.999513	0.29778	0.235499	0.885041	0.252819	0.291001	0.999522
B4E2L4;H0YAA3;B4DT55;Q9HAD4	WDR41	-1.4259	-1.50157	-1.73721	-0.0756756	0.704153	0.999513	-0.311316	0.0354351	0.778031	-0.23564	0.292497	0.999522
Q9Y2J4-3;Q9Y2J4;Q9Y2J4-2;E9PHW3	AMOTL2	-1.1449	-1.33829	-1.42354	-0.193392	0.0884398	0.999513	-0.278635	0.0312494	0.778031	-0.0852431	0.292816	0.999522
Q9UPT8	ZC3H4	-1.57484	-1.62799	-1.48182	-0.0531436	0.596078	0.999513	0.0930207	0.403501	0.921879	0.146164	0.292911	0.999522
F5H8H9;Q99549;Q99549-2	MPHOSPH8	-1.27782	-1.23332	-1.33382	0.0445008	0.665743	0.999513	-0.0559964	0.527955	0.939136	-0.100497	0.29352	0.999522
P62873;H0Y418	GNB1	-1.16392	-1.20634	-1.10393	-0.0424124	0.52927	0.999513	0.0599896	0.529954	0.939136	0.102402	0.293573	0.999522
Q9H0A8-2;Q9H0A8	COMMD4	-2.22458	-2.12111	-2.3123	0.103473	0.574412	0.999513	-0.0877252	0.468526	0.937499	-0.191198	0.294754	0.999522
P35998;B7Z5E2	PSMC2	1.70111	1.66184	1.6801	-0.039269	0.0902668	0.999513	-0.0210148	0.211092	0.870033	0.0182542	0.29477	0.999522
Q659A1;H0YNU9;G3V0H6	ICE2	0.453535	0.418274	0.455434	-0.0352614	0.582378	0.999513	0.0018991	0.976232	0.993257	0.0371605	0.294787	0.999522
F5H7R2;E7EUH9;H0Y6U5;Q86XI2;Q86XI2-2;B4DHE5	NCAPG2	-1.62289	-1.73558	-1.98658	-0.112684	0.163182	0.999513	-0.363682	0.171978	0.842981	-0.250998	0.2948	0.999522
A1L0T0	ILVBL	-1.12794	-1.10394	-0.96582	0.0240026	0.862268	0.999513	0.162118	0.332705	0.899952	0.138115	0.294982	0.999522
Q15019;Q15019-2;B5MCX3;C9J2Q4;C9J938;C9JB25;C9IY94	SEPT2	3.307	3.30299	3.34937	-0.00400586	0.930176	0.999513	0.0423701	0.25337	0.885384	0.0463759	0.29611	0.999522
P09874	PARP1	4.14	4.11395	4.16721	-0.0260534	0.545591	0.999513	0.0272101	0.524739	0.939136	0.0532636	0.296588	0.999522
G3V5Q1;G3V3M6;P27695;G3V3C7;G3V5D9;G3V5M0;G3V359	APEX1	2.15791	2.24145	2.31845	0.0835422	0.0786439	0.999513	0.160537	0.0833733	0.785354	0.0769945	0.297791	0.999522
F5GXM7;Q8NCE2-3;Q8NCE2-2;Q8NCE2	MTMR14	-2.53312	-2.40503	-2.48492	0.128086	0.180334	0.999513	0.0481974	0.583779	0.941649	-0.0798889	0.298338	0.999522
Q15233;F5GYZ3	NONO	3.68883	3.70127	3.95544	0.0124451	0.931017	0.999513	0.266612	0.25577	0.885384	0.254167	0.298462	0.999522
F5H168;F5GY32;F8W9U5;F5H1B2;F5GXL3;F5H1S9;G8JLB3;Q9Y606-2;Q9Y606	PUS1	-1.07077	-1.17372	-1.05255	-0.102954	0.277704	0.999513	0.0182206	0.832398	0.971131	0.121174	0.300957	0.999522
Q9Y2X7;Q9Y2X7-3	GIT1	-0.915294	-0.863764	-0.920329	0.0515305	0.423378	0.999513	-0.00503432	0.9426	0.991123	-0.0565648	0.301809	0.999522
P08133;E9PGK1;B7Z582;E7EMC6	ANXA6	-2.14694	-2.29003	-2.17347	-0.143095	0.404349	0.999513	-0.0265362	0.857376	0.976435	0.116559	0.303402	0.999522
Q9NX47	MARCH5	-3.79818	-3.58066	-3.77401	0.217523	0.175119	0.999513	0.0241755	0.895454	0.982257	-0.193348	0.303414	0.999522
Q5SQP8;P56545;P56545-2	CTBP2	2.3019	2.18365	2.28901	-0.118248	0.19769	0.999513	-0.012889	0.871544	0.977155	0.105359	0.303675	0.999522
B4DEH8;G3V4T2;Q92843-2;A6NDY0-2;A6NDY0;A6NDY0-4;Q86U42-2;Q86U42	PABPN1;PABPN1L	-0.551519	-0.632426	-0.465279	-0.0809066	0.541377	0.999513	0.0862401	0.562939	0.941649	0.167147	0.304924	0.999522
B7Z896;F5H3M2;F5H4I9;Q9BVG8-4;A8K6S2;Q9BVG8-2;Q9BVG8;B7Z484	KIFC3	-2.43445	-2.30181	-2.10268	0.132638	0.481459	0.999513	0.33177	0.032906	0.778031	0.199132	0.305209	0.999522
Q04721	NOTCH2	-1.24986	-1.18828	-1.32159	0.0615818	0.565776	0.999513	-0.0717252	0.583939	0.941649	-0.133307	0.30565	0.999522
Q9H5N1;B4DHR0;Q9H5N1-2	RABEP2	2.96131	3.05233	3.18469	0.0910199	0.477104	0.999513	0.223383	0.0461636	0.778031	0.132363	0.305872	0.999522
P49711;B5MC38	CTCF	1.48258	1.46301	1.48777	-0.0195715	0.761884	0.999513	0.00518428	0.93457	0.988639	0.0247557	0.306428	0.999522
E9PEC0;Q16186	ADRM1	-0.856182	-0.941422	-1.03277	-0.0852404	0.501086	0.999513	-0.176591	0.21492	0.872671	-0.0913505	0.306574	0.999522
Q15386;Q15386-3;Q15386-2	UBE3C	-1.15887	-1.11023	-1.05589	0.0486452	0.365176	0.999513	0.102986	0.0787796	0.785354	0.0543405	0.30777	0.999522
E9PHJ7;O75400-2;O75400;F8W9L2;F5H578	PRPF40A	3.07703	3.00516	3.15083	-0.0718669	0.569466	0.999513	0.0738059	0.492576	0.939136	0.145673	0.308015	0.999522
B3KR41;Q9Y6D9;C9JTA2	MAD1L1	-0.212383	-0.347353	-0.259849	-0.13497	0.0340665	0.999513	-0.047466	0.538758	0.940985	0.0875039	0.308662	0.999522
H0YEJ9;H0YE88;A4FUP2;P28347;E9PKB7;H0Y3A6;H0Y308;Q15561;Q99594	TEAD1;TEAD4;TEAD3	0.34284	0.269063	0.42296	-0.0737771	0.346582	0.999513	0.0801199	0.572722	0.941649	0.153897	0.308691	0.999522
Q9BTA9-5;Q9BTA9-2;Q9BTA9;Q9NZE0	WAC	0.0029195	-0.0310715	0.00695259	-0.033991	0.563162	0.999513	0.00403309	0.938959	0.991123	0.0380241	0.309078	0.999522
Q93008-1;Q93008	USP9X	1.93946	1.96983	1.98673	0.0303629	0.33319	0.999513	0.0472605	0.176384	0.847563	0.0168977	0.309587	0.999522
E9PGE6;Q9UI12-2;Q9UI12;E5RK31;E5RJG1;E5RG49;E5RHH0;E5RFZ9;G3V126	ATP6V1H	-2.40556	-2.35991	-2.49102	0.0456452	0.740499	0.999513	-0.085466	0.439094	0.926796	-0.131111	0.309724	0.999522
O75351	VPS4B	-2.35886	-2.25929	-2.16274	0.0995683	0.531077	0.999513	0.196123	0.251946	0.885384	0.0965546	0.310525	0.999522
Q86V81;E9PB61	ALYREF	2.40697	2.30681	2.5327	-0.100164	0.552966	0.999513	0.125727	0.510239	0.939136	0.225891	0.311088	0.999522
Q14683	SMC1A	4.51657	4.43173	4.46009	-0.0848439	0.0883175	0.999513	-0.0564875	0.191692	0.855465	0.0283564	0.312252	0.999522
F5H6K0;O43143	DHX15	3.34197	3.33165	3.44627	-0.0103254	0.906203	0.999513	0.1043	0.324139	0.899952	0.114625	0.312311	0.999522
E7ER68;P0C866;Q658Y4	FAM91A1;LINC00869	-1.56794	-1.42761	-1.61802	0.140334	0.502512	0.999513	-0.0500852	0.756778	0.965412	-0.190419	0.312884	0.999522
Q92888-2;Q92888;Q92888-3;Q6NX52	ARHGEF1	0.587443	0.659039	0.59606	0.0715965	0.0740038	0.999513	0.00861749	0.879506	0.977155	-0.062979	0.312949	0.999522
O95396	MOCS3	1.27579	1.30993	1.35091	0.0341408	0.420069	0.999513	0.0751263	0.174812	0.842981	0.0409856	0.313095	0.999522
P17844;E7ETL9	DDX5	4.77771	4.64387	4.98437	-0.133842	0.460399	0.999513	0.206657	0.506893	0.939136	0.340498	0.314349	0.999522
P32119;A6NIW5	PRDX2	4.32852	4.32728	4.4208	-0.00124872	0.991311	0.999513	0.0922731	0.384845	0.921879	0.0935218	0.314483	0.999522
Q96NC0	ZMAT2	0.411346	0.361709	0.458755	-0.0496361	0.583357	0.999513	0.0474095	0.396978	0.921879	0.0970456	0.314588	0.999522
P22695	UQCRC2	-1.45858	-1.37293	-1.44905	0.085652	0.422217	0.999513	0.00953465	0.920215	0.985712	-0.0761174	0.314759	0.999522
B1AKL5;B1AKL4;Q9NRA8	EIF4ENIF1	-1.51389	-1.36269	-1.40924	0.151206	0.0378371	0.999513	0.104652	0.106095	0.805141	-0.0465542	0.315054	0.999522
Q96IZ0	PAWR	2.60392	2.75796	2.85343	0.154041	0.0532258	0.999513	0.249517	0.0493448	0.778031	0.0954759	0.317321	0.999522
Q7Z739	YTHDF3	0.528065	0.5265	0.581699	-0.00156525	0.975085	0.999513	0.0536341	0.298652	0.887744	0.0551993	0.318242	0.999522
P39019	RPS19	1.03523	1.13001	0.861503	0.0947821	0.691129	0.999513	-0.173723	0.161028	0.842981	-0.268505	0.31834	0.999522
Q8IX15;F8WCA3	HOMEZ	-6.92111	-6.27627	-7.07753	0.644835	0.428324	0.999513	-0.156419	0.728488	0.959096	-0.801254	0.318439	0.999522
Q9H7N4	SCAF1	-1.19023	-1.35089	-1.21617	-0.160658	0.123415	0.999513	-0.0259406	0.82402	0.970741	0.134718	0.318608	0.999522
Q14240;Q14240-2;E7EQG2;Q9NZE6	EIF4A2	-2.28343	-2.06945	-2.40705	0.213972	0.326586	0.999513	-0.123627	0.672412	0.94887	-0.337599	0.318843	0.999522
Q5TB20;Q9BTT0;E9PPH5;E9PEA6	ANP32E	1.08849	1.04746	1.09804	-0.0410307	0.285664	0.999513	0.00954849	0.848811	0.974824	0.0505792	0.319522	0.999522
Q9UNY4	TTF2	-0.218368	-0.393642	-0.52508	-0.175274	0.0140115	0.999513	-0.306711	0.0826044	0.785354	-0.131438	0.32056	0.999522
P52292	KPNA2	1.87713	1.77205	1.64328	-0.105079	0.166343	0.999513	-0.233855	0.123504	0.805141	-0.128776	0.320734	0.999522
O75312	ZPR1	-1.56826	-1.42913	-1.56326	0.13913	0.332927	0.999513	0.0050026	0.972266	0.992007	-0.134127	0.321693	0.999522
P21964-2;P21964;E7EMS6;F8WBW9;E7EUU8	COMT	2.18969	2.32633	2.38122	0.13664	0.0206341	0.999513	0.191531	0.0207317	0.778031	0.0548905	0.322476	0.999522
A5YKK6;A5YKK6-2;F8WA87;A5YKK6-3;B5MDN3;A5YKK6-4	CNOT1	3.44868	3.47065	3.35278	0.0219699	0.844954	0.999513	-0.0959058	0.317414	0.895827	-0.117876	0.322835	0.999522
P62875	POLR2L	-0.418729	-0.455229	-0.494357	-0.0364995	0.536302	0.999513	-0.0756279	0.272577	0.887555	-0.0391284	0.32311	0.999522
B4DML5;G3XAG9;Q9BYM8-4;Q9BYM8-3;Q9BYM8	RBCK1	-4.15885	-4.19412	-4.01172	-0.0352652	0.797006	0.999513	0.147126	0.330286	0.899952	0.182391	0.323177	0.999522
Q86U38;A8MY76	NOP9	-0.883085	-0.796987	-0.859417	0.0860982	0.122626	0.999513	0.0236675	0.639953	0.94887	-0.0624308	0.323448	0.999522
Q8N684-2;Q8N684;Q8N684-3;F5H669;F5H6M0;F5H047	CPSF7	2.21917	2.1281	2.41071	-0.0910739	0.638527	0.999513	0.191534	0.434963	0.926633	0.282608	0.323727	0.999522
Q14241	TCEB3	-0.300357	-0.310862	-0.238079	-0.0105046	0.849862	0.999513	0.0622784	0.357697	0.908136	0.0727829	0.324012	0.999522
E7EVA0;P27816;P27816-6;P27816-2;B9ZVR1;E9PGM5;P27816-5;P27816-4;B5MEG9	MAP4	3.29061	3.27056	3.2385	-0.020044	0.51445	0.999513	-0.0521067	0.0274144	0.778031	-0.0320627	0.325032	0.999522
E7EUR0;E7EX90;A8MWX9;G5E9H4;Q14203-2;E9PFS5;E9PGE1;A8MY36;Q14203	DCTN1	-0.09612	-0.0178488	-0.0737402	0.0782712	0.130834	0.999513	0.0223798	0.694714	0.949691	-0.0558914	0.325181	0.999522
A2RRD8;P0CJ79;Q5VIY5;Q7L2R6;Q6ZN06;Q86XN6-2;P17035;Q86XN6;Q96IR2;Q9NV72;F5GZM6	ZNF320;ZNF888;ZNF468;ZNF765;ZNF813;ZNF761;ZNF28;ZNF845;ZNF701	1.56657	1.42992	1.5407	-0.136652	0.237043	0.999513	-0.0258659	0.801163	0.96923	0.110786	0.325213	0.999522
Q96P70	IPO9	-2.87397	-2.98941	-2.8222	-0.115442	0.206854	0.999513	0.0517752	0.728733	0.959096	0.167217	0.325705	0.999522
Q9Y2R9	MRPS7	-2.21618	-1.96068	-2.21591	0.255504	0.373291	0.999513	0.000272059	0.999037	0.999593	-0.255232	0.326212	0.999522
O95983-2;O95983	MBD3	0.955335	1.01381	1.05622	0.0584739	0.0274661	0.999513	0.100886	0.0865316	0.785354	0.0424124	0.326385	0.999522
P62316	SNRPD2	2.64241	2.5372	2.66781	-0.105213	0.331734	0.999513	0.0254028	0.829199	0.970967	0.130616	0.326488	0.999522
O75534-2;O75534;E9PGZ0;G5E9Q2;E9PLT0	CSDE1	4.39464	4.16956	4.07532	-0.22508	0.000839334	0.422045	-0.319322	0.044114	0.778031	-0.0942415	0.326621	0.999522
Q14444-2;Q14444;G3V153;E9PLA9;E9PEK6;E9PP31	CAPRIN1	1.9134	1.90534	1.82522	-0.00806927	0.914152	0.999513	-0.0881895	0.0696773	0.785354	-0.0801203	0.327025	0.999522
P12004	PCNA	-0.177774	-0.205152	-0.29316	-0.0273782	0.293793	0.999513	-0.115386	0.230803	0.88393	-0.0880083	0.327348	0.999522
E9PCD3;Q96SN8-4;Q96SN8-2;Q96SN8;F8WF55;F8WCI3;Q96SN8-3	CDK5RAP2	-0.00618867	-0.27468	-0.493762	-0.268491	0.0720787	0.999513	-0.487574	0.0834902	0.785354	-0.219083	0.327401	0.999522
O43809;Q5HYH5	NUDT21;DKFZp313O211	0.960413	0.952618	1.19492	-0.00779549	0.963122	0.999513	0.234505	0.283268	0.887744	0.242301	0.32742	0.999522
E9PHI6;Q9Y6G9	DYNC1LI1	-2.09214	-2.02655	-1.92685	0.0655871	0.327852	0.999513	0.16529	0.152734	0.83934	0.0997033	0.327631	0.999522
F5H698;B4DER1;Q9P2J5;B4DJ10;Q2TU79	LARS	2.88601	2.87743	2.75279	-0.00857327	0.940961	0.999513	-0.13322	0.22647	0.881624	-0.124647	0.328035	0.999522
Q9H3U1-2;Q9H3U1	UNC45A	2.74063	2.76972	2.71052	0.0290909	0.142386	0.999513	-0.0301059	0.583631	0.941649	-0.0591968	0.328195	0.999522
P27824;B4E2T8;F5H856	CANX	5.14957	5.23512	5.42117	0.0855536	0.616973	0.999513	0.271595	0.235421	0.885041	0.186041	0.328559	0.999522
F2Z2U8;G8JLL9;Q7Z406;Q7Z406-6;Q7Z406-2;Q7Z406-4;F2Z2U9;Q7Z406-5;F2Z2S7	MYH14	4.49795	4.58064	4.64248	0.0826946	0.137713	0.999513	0.144531	0.0562682	0.778031	0.0618361	0.32857	0.999522
Q9BTE3-2;Q9BTE3;Q9BTE3-3	MCMBP	0.465781	0.390139	0.259162	-0.0756423	0.0273181	0.999513	-0.206619	0.17852	0.847628	-0.130977	0.328933	0.999522
Q9NX84;Q9H329-2;Q9H329	EPB41L4B	-3.61189	-3.68763	-3.81265	-0.0757335	0.566619	0.999513	-0.200756	0.086766	0.785354	-0.125023	0.329061	0.999522
E9PE26;Q9H6S0	YTHDC2	-0.899298	-0.812601	-0.850397	0.0866965	0.0817596	0.999513	0.0489003	0.14	0.824506	-0.0377963	0.329312	0.999522
P07741;G5E9J2	APRT	0.244693	0.332743	0.407183	0.0880505	0.24268	0.999513	0.16249	0.105535	0.805141	0.0744396	0.329809	0.999522
Q5T7U1;Q9Y5Q8-2;Q9Y5Q8;Q9Y5Q8-3;H0Y3Y0;C9J393	GTF3C5	-0.884138	-0.94004	-0.885849	-0.0559015	0.270591	0.999513	-0.00171055	0.974079	0.992501	0.0541909	0.331484	0.999522
B4DZI8;P35606	COPB2	2.45143	2.48077	2.45624	0.029343	0.310652	0.999513	0.00481596	0.836513	0.971955	-0.0245271	0.332351	0.999522
Q93100-3;Q93100	PHKB	-1.79445	-1.63681	-1.80541	0.157636	0.14425	0.999513	-0.0109648	0.94045	0.991123	-0.1686	0.33279	0.999522
Q92541	RTF1	1.78895	1.73459	1.81069	-0.0543572	0.424372	0.999513	0.0217473	0.656757	0.94887	0.0761045	0.333724	0.999522
Q9NXG2	THUMPD1	1.06812	1.12045	1.16348	0.0523345	0.16167	0.999513	0.0953569	0.0743577	0.785354	0.0430224	0.333853	0.999522
Q13098-5;Q13098;Q13098-7;C9JFE4;Q13098-6	GPS1	0.512282	0.511791	0.430876	-0.000490973	0.991417	0.999513	-0.0814053	0.342467	0.899952	-0.0809144	0.334006	0.999522
D3YTI0;F5H0B0;P55327-2;E5RKB4;P55327;D0UFD3;C9J502;D0UFD1;P55327-3	TPD52	-4.81319	-4.80445	-4.67678	0.00873724	0.865488	0.999513	0.136414	0.312971	0.889946	0.127677	0.334717	0.999522
O00519	FAAH	-4.2672	-3.90997	-4.04277	0.357227	0.0842789	0.999513	0.224428	0.218782	0.873071	-0.132798	0.335514	0.999522
E7EMF0;F8W8T2;Q8NI35-5;Q8NI35-4;Q8NI35-3;Q8NI35-2;Q8NI35;B4DE90;F8W8B3	INADL	-0.956214	-0.927625	-1.00444	0.0285893	0.682588	0.999513	-0.0482244	0.534926	0.940954	-0.0768137	0.335989	0.999522
F8WAG2;Q8TDX7-2;Q8TDX7	NEK7	-3.9517	-4.11985	-4.33278	-0.16815	0.373895	0.999513	-0.381076	0.0806831	0.785354	-0.212926	0.336316	0.999522
Q9NY12-2;Q9NY12	GAR1	0.850154	0.986793	1.33261	0.136639	0.502326	0.999513	0.482457	0.20749	0.865642	0.345818	0.336412	0.999522
Q8WY22	BRI3BP	-2.11489	-2.14251	-1.99804	-0.0276132	0.780255	0.999513	0.116849	0.414828	0.922893	0.144462	0.337327	0.999522
F5H8K4;O43242;B4DT72	PSMD3	1.13957	1.1642	1.12545	0.0246247	0.515948	0.999513	-0.0141247	0.530424	0.939136	-0.0387494	0.337332	0.999522
P49792;E9PGT0	RANBP2	2.85258	2.82082	2.78408	-0.0317557	0.439645	0.999513	-0.0685017	0.125868	0.807966	-0.036746	0.337442	0.999522
P13667	PDIA4	2.69572	2.7791	2.93228	0.0833745	0.390562	0.999513	0.236561	0.170218	0.842981	0.153186	0.337456	0.999522
P67809;E7ETA0;H0Y449	YBX1	3.87971	3.67966	3.74774	-0.20005	0.0264688	0.999513	-0.131973	0.0990611	0.791069	0.0680769	0.337655	0.999522
Q9UHI6;B4DWV7	DDX20	0.334475	0.315704	0.228126	-0.0187719	0.732881	0.999513	-0.106349	0.269869	0.885991	-0.0875773	0.338687	0.999522
Q99615;Q7Z784	DNAJC7	2.11087	2.02282	1.98621	-0.088049	0.0802334	0.999513	-0.12466	0.0182049	0.778031	-0.0366107	0.338731	0.999522
Q9NS86	LANCL2	-0.484288	-0.444969	-0.412935	0.0393195	0.457747	0.999513	0.0713529	0.219642	0.873071	0.0320334	0.338901	0.999522
E7EUI3;Q99728	BARD1	-2.39916	-2.29752	-2.49191	0.101647	0.122358	0.999513	-0.0927493	0.617481	0.943955	-0.194396	0.339405	0.999522
H0YMS7;P78411;D6RH28;Q9BZI1	IRX5;IRX2	-0.472232	-0.431431	-0.323532	0.0408006	0.708087	0.999513	0.1487	0.266248	0.885384	0.107899	0.339432	0.999522
Q96CB8;D6R9W3;C9JDP3;C9J0M6;E9PGI3;E7EVC6	INTS12	-0.784059	-0.852781	-0.776326	-0.0687216	0.413226	0.999513	0.0077333	0.874902	0.977155	0.0764549	0.339455	0.999522
B7Z6U8;F5GWR5;Q13642-1;B7Z5T4;B7Z793;Q5JXI8;B7Z5V0;Q13642;Q5JXH8;Q5JXH7;Q5JXI3;Q5JXI2;Q13642-3;Q5JXI0;Q5JXH9	FHL1	2.39901	2.50361	2.36415	0.104599	0.413288	0.999513	-0.0348626	0.809905	0.96923	-0.139462	0.339772	0.999522
H0Y6K5;H0Y7L6;Q02447-4;Q02447-3;Q02447-5;Q02447-6;Q02447-2;Q02447	SP3	-3.02046	-3.08679	-2.95073	-0.0663301	0.125529	0.999513	0.069729	0.594129	0.943955	0.136059	0.340411	0.999522
B7Z5N6;Q5T1V6-2;Q5T1V6;Q5T1V5;H0Y6Y1;E9PDG6;Q5T1W1;E9PDG7;E7EQG4;B7ZBU3	DDX59	-2.36886	-2.13784	-2.44676	0.231013	0.45342	0.999513	-0.0779029	0.404084	0.921879	-0.308916	0.341187	0.999522
P29728-2;P29728	OAS2	-0.649148	-0.53625	-0.609757	0.112898	0.257197	0.999513	0.0393904	0.657789	0.94887	-0.0735072	0.341391	0.999522
Q8IV04	TBC1D10C	0.0859453	0.0370787	0.137859	-0.0488666	0.67352	0.999513	0.0519133	0.539147	0.940985	0.10078	0.342083	0.999522
H0Y4T6;H0Y8P6;H0Y610;Q9Y237;F5H1P5;Q9Y237-2	PIN4	0.989403	1.02538	1.09229	0.0359766	0.622086	0.999513	0.102883	0.14683	0.828439	0.0669063	0.34238	0.999522
O14776-2;O14776;G3V220	TCERG1	2.3624	2.24791	2.32879	-0.11449	0.11917	0.999513	-0.0336052	0.699025	0.9503	0.0808849	0.342978	0.999522
Q9H7Z6;Q9H7Z6-2	KAT8	-2.64116	-2.7037	-2.55703	-0.0625388	0.731435	0.999513	0.0841357	0.675715	0.94887	0.146675	0.34303	0.999522
B4DUU9;Q9BUZ4	TRAF4	0.299471	0.249047	0.172857	-0.0504242	0.594074	0.999513	-0.126614	0.168504	0.842981	-0.0761894	0.343449	0.999522
Q9NVI1;F8W7R3;Q9NVI1-2;Q9NVI1-1	FANCI	0.963261	0.78097	0.643816	-0.182291	0.0128776	0.999513	-0.319445	0.101289	0.791069	-0.137154	0.343462	0.999522
Q5T6V5;Q5T6V7	C9orf64	-2.63165	-2.52033	-2.68763	0.111311	0.587819	0.999513	-0.0559884	0.812057	0.96923	-0.1673	0.343905	0.999522
Q14573	ITPR3	-1.13155	-0.918125	-0.972682	0.213426	0.00435312	0.938098	0.158869	0.043328	0.778031	-0.054557	0.343971	0.999522
Q08945	SSRP1	1.93691	1.93821	1.99072	0.00129956	0.979292	0.999513	0.0538042	0.364122	0.910409	0.0525046	0.344031	0.999522
E9PDX3;E7ER65;Q9H1H9-3;Q9H1H9-4;Q9H1H9-2;Q9H1H9;H0Y307;H0Y9Z7	KIF13A	0.710623	0.679213	0.610524	-0.03141	0.608168	0.999513	-0.100099	0.16116	0.842981	-0.0686888	0.344654	0.999522
O14737;B4DE64;Q3HM38	PDCD5	-1.18329	-1.13572	-1.19525	0.0475707	0.420267	0.999513	-0.0119663	0.864454	0.976435	-0.059537	0.344758	0.999522
O00161	SNAP23	-0.451587	-0.414654	-0.330017	0.0369332	0.606544	0.999513	0.12157	0.169827	0.842981	0.0846367	0.344795	0.999522
Q9H2D6-5;F8W6V6;Q9H2D6-3;Q9H2D6-2;Q9H2D6	TRIOBP	-4.66371	-4.56187	-4.40968	0.101848	0.483923	0.999513	0.254032	0.165441	0.842981	0.152184	0.345059	0.999522
Q5T0B9;F5H055	ZNF362	-3.16969	-3.10482	-3.23227	0.0648776	0.713587	0.999513	-0.0625761	0.695148	0.949691	-0.127454	0.345406	0.999522
C9J494;B4DPR4;Q9H000	MKRN2	-1.71391	-1.61425	-1.73956	0.0996607	0.341785	0.999513	-0.0256516	0.810379	0.96923	-0.125312	0.345608	0.999522
O95817	BAG3	2.2666	2.40084	2.33182	0.134245	0.085129	0.999513	0.0652173	0.302907	0.887744	-0.0690274	0.345695	0.999522
Q9BQ67	GRWD1	-0.461339	-0.41455	-0.48364	0.0467886	0.406653	0.999513	-0.0223008	0.690974	0.948871	-0.0690894	0.345796	0.999522
P26583	HMGB2	2.6897	2.69274	2.80144	0.0030465	0.979463	0.999513	0.111747	0.35557	0.906043	0.108701	0.346243	0.999522
P50454;B4DN87;E9PR70;E9PPV6;E9PQ34;E9PIG2;E9PRS3;E9PKH2;E9PNX1;E9PK86;E9PMI5	SERPINH1	1.94332	2.10986	2.24781	0.16654	0.0720752	0.999513	0.304496	0.109226	0.805141	0.137957	0.346556	0.999522
F8W651;F8VVA7;P61923;F8VYK5;F8VXB1;F8VUC5;F8W156;F8VYZ4;B4DHZ0;B4DDX8;F8VS17;F8VWL5	COPZ1	-1.64222	-1.64578	-1.60539	-0.00355877	0.954227	0.999513	0.0368312	0.519907	0.939136	0.04039	0.34667	0.999522
D6REB0;D6RF02;E7ENK0;Q13137;E9PBE5;B4DP36;D6RJE7;D6RF70;E7ETP5	CALCOCO2	-2.1564	-2.27314	-2.39592	-0.116738	0.335161	0.999513	-0.239519	0.0583561	0.778542	-0.122781	0.347172	0.999522
Q9H814;B4DPU2	PHAX	-1.66148	-1.67665	-1.80204	-0.0151726	0.906814	0.999513	-0.14056	0.197819	0.855465	-0.125387	0.347173	0.999522
E9PBS1;P22234;P22234-2;D6RF62	PAICS	2.80857	2.89969	2.73229	0.0911156	0.623552	0.999513	-0.0762856	0.580386	0.941649	-0.167401	0.347449	0.999522
P50991;F5H5W3;B7Z9L0;B7Z2F4	CCT4	2.87908	2.91954	2.83843	0.0404583	0.658619	0.999513	-0.0406528	0.527299	0.939136	-0.0811111	0.348138	0.999522
P62277;E9PS50	RPS13	1.73222	1.77598	1.64516	0.0437625	0.682278	0.999513	-0.0870541	0.396316	0.921879	-0.130817	0.348352	0.999522
F8VUX1;F8VY35;F8W0J6;F5H4R6;H0YIV4;B3KNT8;P55209;F8W020;F8VXI6;F8VV59;B7Z9C2;B3KV44;H0YHC3;F8W118;F8W543;F5H1X5;H0YH88;F8VRJ2;F8VVB5	NAP1L1	1.82474	1.7652	1.61213	-0.0595376	0.718541	0.999513	-0.21261	0.136657	0.824506	-0.153073	0.348409	0.999522
O14965	AURKA	-1.05738	-1.40068	-1.5811	-0.3433	0.0094008	0.977731	-0.523721	0.059636	0.778542	-0.180422	0.348634	0.999522
Q12899;A2AE48	TRIM26	-0.547875	-0.568138	-0.501718	-0.0202631	0.573556	0.999513	0.0461566	0.495554	0.939136	0.0664197	0.348994	0.999522
Q9Y2L9-2;Q9Y2L9;F8W6F0	LRCH1	-1.71445	-1.89286	-1.81542	-0.178412	0.000528725	0.402357	-0.100978	0.254819	0.885384	0.0774344	0.349606	0.999522
Q92878-3;Q92878;Q92878-2;E7EN38	RAD50	2.42297	2.34947	2.40741	-0.073499	0.31726	0.999513	-0.0155559	0.801879	0.96923	0.0579431	0.350273	0.999522
P35251-2;P35251;E0CX09;H0Y8U4	RFC1	-0.596349	-0.661942	-0.728913	-0.0655934	0.314518	0.999513	-0.132564	0.142179	0.824506	-0.0669703	0.351114	0.999522
Q7Z4W1	DCXR	2.48309	2.55473	2.64691	0.0716343	0.451087	0.999513	0.16382	0.164626	0.842981	0.0921856	0.351125	0.999522
O75808	CAPN15	-4.12303	-4.08226	-3.94645	0.0407706	0.728274	0.999513	0.176582	0.146859	0.828439	0.135812	0.351535	0.999522
Q969U7	PSMG2	-2.5458	-2.42086	-2.52869	0.124935	0.462919	0.999513	0.0171101	0.903795	0.984785	-0.107825	0.352013	0.999522
E7EPW2;B4DQG6;B4DFJ5;P82663	MRPS25	-2.42789	-2.41067	-2.35739	0.0172234	0.894502	0.999513	0.0705	0.60696	0.943955	0.0532766	0.352563	0.999522
B4DG60;Q9P1Z2-2;Q9P1Z2-3;Q9P1Z2;E7EWT6;E7EPK7;Q9P1Z2-4	CALCOCO1	1.46755	1.43603	1.59416	-0.0315221	0.842174	0.999513	0.126605	0.37886	0.916297	0.158127	0.354471	0.999522
O00194	RAB27B	-0.628816	-0.507282	-0.422345	0.121534	0.0452602	0.999513	0.206471	0.0851635	0.785354	0.0849377	0.354617	0.999522
Q6P1Q9-2;Q6P1Q9;F8W920;Q96IZ6	METTL2B;METTL2A	-0.738875	-0.824274	-0.948942	-0.0853994	0.457294	0.999513	-0.210067	0.0972796	0.791069	-0.124667	0.35506	0.999522
P12532;P12532-2;C9JSQ1;B4DFE8;E9PCP8;F8WCN3;E7EVM3	CKMT1A;CKMT1B	-0.673606	-0.581822	-0.450706	0.091784	0.444975	0.999513	0.2229	0.171434	0.842981	0.131116	0.355273	0.999522
P05976-2;P05976;P08590	MYL1;MYL3	-0.487319	-0.564669	-0.531788	-0.0773494	0.205086	0.999513	-0.0444686	0.402341	0.921879	0.0328809	0.355315	0.999522
Q9BWD1;B7Z233	ACAT2	-0.891886	-0.841927	-1.00453	0.0499591	0.611749	0.999513	-0.112641	0.501099	0.939136	-0.162601	0.355764	0.999522
F5GX11;P25786;P25786-2	PSMA1	0.183523	0.202587	0.140676	0.0190646	0.783314	0.999513	-0.0428471	0.396384	0.921879	-0.0619116	0.356343	0.999522
Q5JUV4;B7Z382;P49902;Q5JUV3;E9PHF2	NT5C2	-0.254511	-0.352025	-0.406408	-0.0975148	0.167155	0.999513	-0.151898	0.0391365	0.778031	-0.0543831	0.356426	0.999522
Q14527;Q14527-2;F5H3D6	HLTF	0.89927	0.883005	0.956104	-0.0162648	0.359024	0.999513	0.0568345	0.454832	0.928961	0.0730993	0.35658	0.999522
O43310;O43310-2;O43310-3	CTIF	0.974927	1.01329	1.08376	0.0383664	0.603963	0.999513	0.108837	0.191185	0.855465	0.0704708	0.357563	0.999522
P17987;E7ERF2;E7EQR6	TCP1	2.23606	2.24727	2.18019	0.011209	0.884995	0.999513	-0.0558632	0.347555	0.899952	-0.0670722	0.358327	0.999522
P63173	RPL38	-0.189955	-0.180365	-0.237456	0.0095903	0.896144	0.999513	-0.0475009	0.558365	0.941649	-0.0570912	0.358364	0.999522
B4DMT5;B3KSH1;O00303;H0YDT6	EIF3F	-0.537957	-0.582196	-0.667834	-0.044239	0.651139	0.999513	-0.129877	0.293506	0.887744	-0.0856382	0.358584	0.999522
B4DPZ9;F8VUJ9;B4DDQ3;F8VZ52;G8JL97;G8JLD5;F8W8D1;O00429-4;O00429-5;O00429-3;O00429-2;O00429;O00429-6;H0YHY4;F8VR28;F8VYL3;F8W1W3	DNM1L	-1.73841	-1.718	-1.84078	0.0204056	0.86639	0.999513	-0.102375	0.0724904	0.785354	-0.122781	0.35883	0.999522
C9J5P2;C9J4C3;P11388;P11388-2;P11388-3;P11388-4	TOP2A	1.53003	1.24746	0.988428	-0.28257	0.0850896	0.999513	-0.541599	0.121345	0.805141	-0.259029	0.360351	0.999522
Q13057;Q13057-2	COASY	-1.45473	-1.44512	-1.53961	0.00961131	0.864966	0.999513	-0.0848752	0.391222	0.921879	-0.0944865	0.360809	0.999522
Q8N1G4	LRRC47	-0.496586	-0.380948	-0.466484	0.115638	0.313769	0.999513	0.0301023	0.797218	0.96923	-0.0855357	0.361214	0.999522
Q969F9-2;Q969F9	HPS3	-3.68996	-3.59474	-3.46901	0.0952135	0.460945	0.999513	0.220951	0.0331428	0.778031	0.125738	0.361659	0.999522
C9JBB9;B4DIW9;O15084-2;O15084;O15084-4;O15084-1	ANKRD28	0.00461948	0.0557885	0.00976359	0.051169	0.326874	0.999513	0.00514411	0.931133	0.988639	-0.0460249	0.362687	0.999522
Q92785;B4DT58	DPF2	0.188213	0.134046	0.207023	-0.0541669	0.443701	0.999513	0.0188098	0.77566	0.968676	0.0729767	0.364258	0.999522
E7EUM9;Q9NYV4-3;Q9NYV4-2;Q9NYV4	CDK12	-1.87628	-1.91337	-1.74644	-0.0370893	0.817061	0.999513	0.129839	0.328297	0.899952	0.166929	0.364332	0.999522
B4DR31;Q16555	DPYSL2	-0.762297	-0.646374	-0.715152	0.115922	0.354125	0.999513	0.047145	0.69289	0.949691	-0.0687773	0.364473	0.999522
H0YLN8;Q96QT4	TRPM7	-0.225783	-0.235011	-0.284766	-0.00922806	0.835551	0.999513	-0.0589826	0.290768	0.887744	-0.0497546	0.365507	0.999522
Q9NZB2;Q9NZB2-6;Q9NZB2-4;Q9NZB2-2;Q9NZB2-5	FAM120A	3.50061	3.55357	3.62193	0.0529572	0.129645	0.999513	0.121316	0.1657	0.842981	0.0683588	0.365666	0.999522
F8WF48;F8WCJ7;Q99442;F5H501	SEC62	-2.24622	-2.33389	-2.07835	-0.0876721	0.690245	0.999513	0.167866	0.542459	0.940985	0.255538	0.365779	0.999522
E9PEQ6;Q9UNP9;E9PK21;E9PEQ1;Q9UNP9-2;Q5TGA3	PPIE	-2.40234	-2.42076	-2.65808	-0.0184185	0.963211	0.999513	-0.255732	0.496683	0.939136	-0.237313	0.365825	0.999522
A9R9N8;F8VU18;O19617;A2ABE5;A9R9N7;A2AEA2;A2ABE6;A2AEA4;A2ABE7;F8VZB9;F5GXA6;Q31612;P10316;P01892;P10321;Q95604	HLA-C;HLA-B;HLA-A	-3.55863	-3.35835	-3.26582	0.200275	0.147262	0.999513	0.292805	0.0531258	0.778031	0.0925307	0.366498	0.999522
Q9NX07-2;Q9NX07	TRNAU1AP	-3.98767	-3.99643	-3.89816	-0.00876092	0.943575	0.999513	0.0895103	0.539838	0.940985	0.0982712	0.366542	0.999522
P63092-3;P63092-2;P63092;A6NI00;Q5JWF2-2;Q5JWF2;H0Y7F4	GNAS	0.106523	0.145818	0.0850395	0.0392945	0.682648	0.999513	-0.0214837	0.807297	0.96923	-0.0607781	0.366632	0.999522
P58107	EPPK1	5.81875	5.89794	5.96301	0.0791916	0.00613968	0.977731	0.14426	0.119196	0.805141	0.065068	0.36678	0.999522
P53618;E9PP73	COPB1	1.39898	1.4697	1.38708	0.07072	0.467887	0.999513	-0.0119076	0.839706	0.972886	-0.0826276	0.367657	0.999522
B4E241;P84103	SRSF3	2.67235	2.59934	2.82277	-0.073011	0.732476	0.999513	0.150417	0.422975	0.924049	0.223428	0.367748	0.999522
Q92754;B4DWK3	TFAP2C	0.913253	0.807833	0.688584	-0.105421	0.520551	0.999513	-0.224669	0.168048	0.842981	-0.119248	0.368011	0.999522
Q9NZL4-2;Q9NZL4	HSPBP1	-1.8256	-1.91269	-1.85241	-0.0870949	0.6696	0.999513	-0.0268149	0.893984	0.981805	0.0602801	0.368014	0.999522
E7EMW7;O95071	UBR5	-2.31461	-2.27227	-2.42784	0.0423348	0.709554	0.999513	-0.113238	0.517241	0.939136	-0.155573	0.368185	0.999522
O60869-2;O60869	EDF1	0.444797	0.470507	0.53346	0.0257095	0.73725	0.999513	0.0886628	0.348881	0.899952	0.0629534	0.368503	0.999522
E9PFK9;E7ERJ8;Q9UJ41-2;B4DZM7;Q9UJ41-3;Q9UJ41;Q3HKR1	RABGEF1	0.153106	0.262768	0.197612	0.109662	0.181066	0.999513	0.0445058	0.212558	0.872441	-0.0651561	0.368531	0.999522
O75116;F8W847;E9PF63	ROCK2	0.801396	0.859484	0.828742	0.0580874	0.295721	0.999513	0.0273458	0.612587	0.943955	-0.0307416	0.368932	0.999522
Q92598-2;Q92598-3;Q92598;B4DYH1;B4DY72;E7EUG1	HSPH1	2.21425	2.19766	2.10944	-0.016592	0.84342	0.999513	-0.104816	0.204947	0.860508	-0.0882236	0.369061	0.999522
Q8N3C0	ASCC3	0.833149	0.835612	0.794398	0.00246277	0.954009	0.999513	-0.0387506	0.163212	0.842981	-0.0412134	0.369347	0.999522
P61020;F8VUA5;B4DKD7;F8VWU4;F8VVZ0	RAB5B;RAB5C	-2.10372	-1.95848	-1.86141	0.14524	0.111726	0.999513	0.242305	0.0849618	0.785354	0.0970658	0.369652	0.999522
Q9HCK8-2;Q9HCK8;H0YJG4	CHD8	-0.540472	-0.475065	-0.598547	0.0654063	0.621544	0.999513	-0.0580748	0.651839	0.94887	-0.123481	0.369669	0.999522
E5RFJ1;Q96MF7	NSMCE2	-0.881821	-1.02566	-0.966246	-0.143835	0.134646	0.999513	-0.0844248	0.352878	0.902232	0.0594103	0.371093	0.999522
Q6FI81-3;Q6FI81;Q6FI81-2	CIAPIN1	1.47604	1.54251	1.42856	0.0664707	0.607559	0.999513	-0.0474797	0.67553	0.94887	-0.11395	0.371283	0.999522
F8WAB2;P10636-3;P10636-2;P10636-4;P10636-5;F8VWE3;H0Y435;C9JSN6;C9JDD6;P10636-6;P10636-7;P10636-8;P10636;P10636-9	MAPT	0.865424	0.805716	0.890851	-0.059708	0.48606	0.999513	0.0254268	0.689951	0.94887	0.0851348	0.371671	0.999522
Q05048	CSTF1	0.406271	0.310663	0.393095	-0.0956088	0.333502	0.999513	-0.0131768	0.866073	0.976801	0.082432	0.371885	0.999522
C9JXI1;C9JVP0;Q9UPW0-2;Q9UPW0	FOXJ3	-3.63745	-3.62559	-3.73707	0.0118593	0.934809	0.999513	-0.0996178	0.406375	0.922249	-0.111477	0.372629	0.999522
P39687;H0YN26;F2Z3H3	ANP32A	-0.598118	-0.591495	-0.459424	0.00662229	0.947302	0.999513	0.138693	0.2904	0.887744	0.132071	0.372838	0.999522
Q9HCH5-15;Q9HCH5-14;Q9HCH5-6;Q9HCH5;Q9HCH5-13;H0YE56;Q9HCH5-4;Q9HCH5-9;Q9HCH5-2;Q9HCH5-12;Q9HCH5-11;Q9HCH5-7;Q9HCH5-8	SYTL2	-1.17316	-1.09817	-0.933257	0.0749927	0.281642	0.999513	0.239902	0.235929	0.885319	0.164909	0.373003	0.999522
Q8NFH4	NUP37	-1.96843	-1.96488	-2.05618	0.00355473	0.964898	0.999513	-0.0877427	0.329787	0.899952	-0.0912974	0.374955	0.999522
Q9NWH9;A8K5V8	SLTM	0.94461	0.926946	1.12902	-0.0176648	0.922828	0.999513	0.184411	0.384115	0.921879	0.202076	0.375049	0.999522
F8VNX8;O14545;F8VVF3;B4DI89	TRAFD1	-1.14629	-1.36943	-1.54503	-0.223143	0.546684	0.999513	-0.39874	0.304294	0.887744	-0.175597	0.37509	0.999522
Q02880-2;Q02880;E9PCY5	TOP2B	3.08405	3.04336	3.11076	-0.0406919	0.549508	0.999513	0.0267089	0.666624	0.94887	0.0674008	0.376131	0.999522
Q15942;H0Y2Y8;B4DQX7;B4DQR8	ZYX	2.32968	2.47995	2.58118	0.15027	0.188001	0.999513	0.251498	0.0756732	0.785354	0.101228	0.376143	0.999522
H0Y6C1;Q5QPD0;Q5TFE4	NT5DC1	-2.79112	-2.74538	-2.8635	0.0457358	0.632094	0.999513	-0.072378	0.50351	0.939136	-0.118114	0.376383	0.999522
P62312	LSM6	-0.0711183	-0.214012	-0.258364	-0.142893	0.51995	0.999513	-0.187246	0.416992	0.923358	-0.0443523	0.376516	0.999522
P43686-2;P43686	PSMC4	0.609996	0.641103	0.551557	0.031107	0.455151	0.999513	-0.0584393	0.542545	0.940985	-0.0895464	0.376784	0.999522
P51148;F8W1H5;F8VVK3	RAB5C	1.33987	1.35379	1.31536	0.0139217	0.79555	0.999513	-0.0245105	0.588235	0.94349	-0.0384323	0.377097	0.999522
Q8WWM7;Q8WWM7-6;Q8WWM7-5;Q8WWM7-4;A8K1R6;Q8WWM7-2;Q8WWM7-3;C9JXV8;Q8WWM7-7	ATXN2L	3.20978	3.14268	3.10192	-0.0670982	0.108601	0.999513	-0.107853	0.0555598	0.778031	-0.040755	0.377661	0.999522
Q13618-3;Q13618-2;Q13618	CUL3	0.740081	0.610494	0.634077	-0.129587	0.0248419	0.999513	-0.106004	0.030774	0.778031	0.0235827	0.377929	0.999522
Q9NUQ6-2;Q9NUQ6;B4DT67;B8ZZZ7;F2Z2S1;C9JKE4;F8VZ02;F8VT91;C9JGM8;C9JW67;F8W6C2	SPATS2L	-1.44309	-1.62893	-1.81248	-0.185845	0.107734	0.999513	-0.369394	0.139011	0.824506	-0.183549	0.378686	0.999522
B7Z3F4;F5H5Q4;B7Z1V5;P61764;P61764-2	STXBP1	-3.90151	-3.61753	-3.70725	0.283981	0.0625892	0.999513	0.194265	0.124934	0.805141	-0.0897161	0.378907	0.999522
P17066;B4DHP5;P48741	HSPA6;HSPA7	-0.0931637	-0.188246	-0.228949	-0.0950822	0.0614543	0.999513	-0.135785	0.0367385	0.778031	-0.0407032	0.379379	0.999522
B4DR67;Q9Y673-2;Q9Y673	ALG5	-3.82086	-3.46739	-3.66746	0.353478	0.0772723	0.999513	0.153407	0.517631	0.939136	-0.200071	0.380256	0.999522
Q9UKX7-2;Q9UKX7	NUP50	-0.574741	-0.560291	-0.605145	0.0144502	0.824612	0.999513	-0.0304042	0.577211	0.941649	-0.0448544	0.380419	0.999522
E9PC71;P37235	HPCAL1	-1.84068	-1.67166	-1.73629	0.169016	0.27509	0.999513	0.104382	0.473628	0.937566	-0.0646338	0.38106	0.999522
P10644	PRKAR1A	4.70044	4.77214	4.87164	0.0716971	0.581581	0.999513	0.171201	0.188853	0.855465	0.0995038	0.382338	0.999522
Q9Y2W1	THRAP3	3.40087	3.28318	3.46607	-0.117697	0.524446	0.999513	0.065194	0.720901	0.956477	0.182891	0.382462	0.999522
O00204-2;O00204	SULT2B1	1.13109	1.29055	1.18494	0.159464	0.123577	0.999513	0.053849	0.595342	0.943955	-0.105615	0.38264	0.999522
Q96Q89-4;A6NM61;C9J6W2;Q96Q89-3;Q96Q89;Q96Q89-2	KIF20B	0.0517459	-0.173903	-0.293637	-0.225649	0.0259648	0.999513	-0.345383	0.0652922	0.785354	-0.119734	0.3829	0.999522
E7ENV6;Q9UBD5;Q9UBD5-2;B4DZ51;B4E025	ORC3	-1.10948	-1.11318	-1.01025	-0.00370273	0.918295	0.999513	0.0992267	0.398135	0.921879	0.102929	0.3829	0.999522
Q9P273	TENM3	-3.07626	-3.13313	-3.00339	-0.056868	0.672396	0.999513	0.0728725	0.610466	0.943955	0.129741	0.383111	0.999522
B4DRM1;Q7Z569	BRAP	-4.31935	-3.91415	-4.44686	0.405202	0.483292	0.999513	-0.127513	0.688029	0.94887	-0.532714	0.383649	0.999522
Q8IY18	SMC5	-2.76802	-2.81195	-2.64136	-0.0439228	0.795777	0.999513	0.126669	0.262037	0.885384	0.170592	0.383832	0.999522
B5MDF5;P62826;F5H018;H0YFC6	RAN	3.92056	3.91726	3.89331	-0.00329613	0.935098	0.999513	-0.0272497	0.471244	0.937499	-0.0239536	0.384002	0.999522
Q53EZ4-2;Q53EZ4	CEP55	1.0603	0.810868	0.652395	-0.249432	0.0871736	0.999513	-0.407905	0.0816862	0.785354	-0.158473	0.385514	0.999522
O95405;O95405-2;O95405-3	ZFYVE9	3.79379	3.69309	3.81693	-0.100699	0.386108	0.999513	0.0231441	0.84154	0.973444	0.123843	0.386254	0.999522
Q6ZW49-4;Q6ZW49;H0Y2Z7;Q6ZW49-3;Q6ZW49-1;Q6ZW49-2	PAXIP1	1.96547	1.79785	1.76743	-0.167619	0.0125406	0.999513	-0.198045	0.00514394	0.761227	-0.0304264	0.386403	0.999522
Q6IA86-4;Q6IA86-2;Q6IA86-3;B4DTG0;Q6IA86;E7EP23;F5GWY6;F5GX79;F5GYE9;E9PCX0	ELP2	-1.67992	-1.75138	-1.87674	-0.0714558	0.304396	0.999513	-0.19682	0.216276	0.872671	-0.125365	0.38677	0.999522
E7ERS3;Q86VM9;Q86VM9-2	ZC3H18	1.95121	1.80031	1.96298	-0.150896	0.389351	0.999513	0.0117766	0.941306	0.991123	0.162673	0.387194	0.999522
E7EQD1;P62995-3;P62995	TRA2B	2.20015	2.15524	2.36393	-0.0449108	0.801629	0.999513	0.163787	0.431403	0.925286	0.208698	0.387262	0.999522
F5H6E2;F5H3W9;O00159-2;O00159-3;O00159;F5H730	MYO1C	2.19351	2.31266	2.22425	0.119153	0.290045	0.999513	0.0307413	0.75535	0.965136	-0.088412	0.387465	0.999522
Q9BTL3	FAM103A1	-0.147188	-0.255708	-0.0751375	-0.108519	0.545664	0.999513	0.0720509	0.575898	0.941649	0.18057	0.388061	0.999522
Q9UJJ2;Q8ND82	ZNF280C	-1.04866	-1.05232	-1.11885	-0.0036636	0.956457	0.999513	-0.0701886	0.268774	0.885384	-0.066525	0.388163	0.999522
Q9NQW6-2;Q9NQW6	ANLN	2.93969	2.60702	2.4132	-0.332669	0.0131841	0.999513	-0.526485	0.0864342	0.785354	-0.193816	0.388786	0.999522
P25054-2;P25054	APC	4.41837	4.24937	4.43263	-0.168995	0.359385	0.999513	0.0142652	0.927726	0.988238	0.18326	0.389066	0.999522
B7Z1U0;Q6P4Q7	CNNM4	-5.05108	-4.75891	-5.08304	0.292164	0.495423	0.999513	-0.0319588	0.947426	0.991152	-0.324123	0.38944	0.999522
A2RRF3;Q9UBC2;Q9UBC2-2	EPS15L1	1.70224	1.71922	1.5778	0.0169762	0.896275	0.999513	-0.124444	0.324616	0.899952	-0.14142	0.389625	0.999522
Q96T37-2;Q96T37-3;Q96T37	RBM15	0.0791019	0.0236627	0.20071	-0.0554393	0.723461	0.999513	0.121608	0.496746	0.939136	0.177047	0.389995	0.999522
Q6PJG2;F6RU81	ELMSAN1	0.427189	0.436058	0.543841	0.00886917	0.937314	0.999513	0.116653	0.357284	0.908111	0.107784	0.390006	0.999522
B4DZM8;Q16401	PSMD5	0.271076	0.458152	0.601531	0.187076	0.229143	0.999513	0.330455	0.124885	0.805141	0.143378	0.39039	0.999522
Q5T4Q0;F5GYC3;Q9NRW7;F5H8K1	VPS45	-1.615	-1.74116	-1.82264	-0.12616	0.209072	0.999513	-0.20764	0.0464883	0.778031	-0.0814799	0.391663	0.999522
Q9UHV7	MED13	-1.47425	-1.27425	-1.4854	0.199998	0.384684	0.999513	-0.011149	0.933366	0.988639	-0.211147	0.391686	0.999522
Q9P2N5	RBM27	0.025618	-0.0471194	0.0837507	-0.0727374	0.562221	0.999513	0.0581328	0.707369	0.951464	0.13087	0.391714	0.999522
E7EVU7;B7Z3X4;P46926;D6R917;D6RB13;D6RAY7;D6R9P4;D6RFF8	GNPDA1	-3.23193	-3.19994	-3.33647	0.0319856	0.901818	0.999513	-0.10454	0.687258	0.94887	-0.136525	0.391953	0.999522
F5H2A5;A2A274;Q99798;B4DW08;B4DEC3	ACO2	0.731914	0.75962	0.996884	0.0277059	0.785018	0.999513	0.26497	0.343715	0.899952	0.237264	0.392034	0.999522
P52701;B4DF41;F5H2F9;F5H769;P52701-2	MSH6	2.79195	2.79491	2.74453	0.0029634	0.927474	0.999513	-0.0474212	0.426616	0.92418	-0.0503846	0.392356	0.999522
Q9Y5X3;E9PBC7	SNX5	0.679913	0.736607	0.624122	0.0566935	0.619262	0.999513	-0.0557913	0.523946	0.939136	-0.112485	0.39242	0.999522
P29322;F8W9W0;F8VP57;P29322-2;P54756-3;P54756-2;P54756	EPHA8;EPHA5	0.773233	0.902156	0.639796	0.128923	0.605986	0.999513	-0.133437	0.6053	0.943955	-0.26236	0.392558	0.999522
F8W9H9;P08651-4;P08651-5;P08651-3;P08651-2;P08651	NFIC	1.01901	1.05452	1.1312	0.035513	0.746145	0.999513	0.11219	0.274968	0.887555	0.0766771	0.392952	0.999522
Q6ZU65;Q6ZU65-2	UBN2	-3.25142	-3.20292	-3.10645	0.0484957	0.648234	0.999513	0.144965	0.0367323	0.778031	0.0964697	0.393905	0.999522
B4E1K7;Q9UJZ1	STOML2	0.280154	0.518731	0.407278	0.238576	0.0639192	0.999513	0.127124	0.320736	0.899952	-0.111453	0.394985	0.999522
C9JHZ3;Q14684-2;Q14684	RRP1B	-1.25041	-1.25516	-1.10044	-0.00474512	0.975649	0.999513	0.149975	0.348126	0.899952	0.15472	0.395052	0.999522
Q9UPR3;H0Y5T3;Q5SZX1	SMG5	-3.3247	-3.38977	-3.47849	-0.0650624	0.779861	0.999513	-0.153787	0.516295	0.939136	-0.0887247	0.39582	0.999522
Q96CT7	CCDC124	0.445775	0.347468	0.302637	-0.0983073	0.0449921	0.999513	-0.143138	0.0448386	0.778031	-0.0448305	0.395882	0.999522
O95831-3;O95831;Q1L6K4;Q1L6K6;O95831-2	AIFM1	-2.52181	-2.52347	-2.61139	-0.00166198	0.984139	0.999513	-0.089582	0.396252	0.921879	-0.0879201	0.396406	0.999522
Q5VYS8-6;Q5VYS8;Q5VYS8-4	ZCCHC6	-1.97019	-2.01572	-1.89444	-0.0455312	0.702716	0.999513	0.0757461	0.476845	0.9381	0.121277	0.396443	0.999522
F5H1X8;P50851-2;P50851;H0YAC6;E9PEM5	LRBA	-1.27618	-1.15356	-1.25821	0.122626	0.267283	0.999513	0.0179743	0.8606	0.976435	-0.104652	0.396596	0.999522
O95400	CD2BP2	-0.176965	-0.228543	-0.170459	-0.0515775	0.44912	0.999513	0.00650619	0.834501	0.971436	0.0580837	0.397376	0.999522
B7Z7P8;Q96CG1;P62495	ETF1	1.8597	1.88203	1.80417	0.0223293	0.811964	0.999513	-0.0555347	0.502009	0.939136	-0.0778641	0.397507	0.999522
B4DKL4;A6NDW3;Q86X29-3;E9PHD4;Q86X29	LSR;FAM131B	-2.91092	-2.90891	-3.05666	0.00201563	0.991393	0.999513	-0.145741	0.456657	0.928961	-0.147757	0.397534	0.999522
O15226;G3V1N1	NKRF	1.00963	1.08935	1.31438	0.0797209	0.643601	0.999513	0.304758	0.249288	0.885384	0.225037	0.398134	0.999522
B4DDW1;F8VQX6;H0YI09;Q9H8H3	METTL7A	-2.12506	-1.97115	-2.07964	0.15391	0.253299	0.999513	0.0454175	0.636432	0.94887	-0.108492	0.398196	0.999522
P62841	RPS15	0.518093	0.588886	0.451304	0.0707932	0.612909	0.999513	-0.0667892	0.525453	0.939136	-0.137582	0.398385	0.999522
P31947-2;P31947	SFN	1.0021	1.08623	0.955398	0.0841245	0.476208	0.999513	-0.046705	0.697945	0.9503	-0.13083	0.398658	0.999522
O94913;E9PKN0;E9PQ01	PCF11	0.0390788	-0.0366859	0.108598	-0.0757647	0.58432	0.999513	0.0695189	0.675871	0.94887	0.145284	0.399102	0.999522
Q9UJY1;H0YG30	HSPB8	2.21327	2.03295	1.91672	-0.180317	0.228918	0.999513	-0.29655	0.01459	0.778031	-0.116233	0.399107	0.999522
Q7Z2Q5;Q13363;D6RAX2;E7ESU7;E7EPF8	CTBP1	0.598681	0.620874	0.722921	0.0221932	0.783375	0.999513	0.12424	0.267494	0.885384	0.102046	0.399259	0.999522
Q96JM3	CHAMP1	-1.7828	-1.81195	-1.69855	-0.0291527	0.719251	0.999513	0.0842514	0.480808	0.938995	0.113404	0.399339	0.999522
F8VNX1;F8VVK7;F8VU14;H0YHD1;Q96DN6	MBD6	-3.40593	-3.46662	-3.29379	-0.0606883	0.700087	0.999513	0.112143	0.457376	0.928961	0.172831	0.399709	0.999522
H0Y7P6;Q5SRN1;O60508	CDC40	-2.71511	-2.48718	-2.65842	0.227933	0.31407	0.999513	0.0566969	0.737312	0.959734	-0.171236	0.400082	0.999522
Q9BZI7-2;Q9BZI7;Q0VAK7	UPF3B	2.07489	1.91626	2.01313	-0.158633	0.168904	0.999513	-0.0617546	0.476726	0.9381	0.0968779	0.400201	0.999522
Q92769;B3KRS5;E5RFP9	HDAC2	1.95864	1.93465	2.04291	-0.0239892	0.822417	0.999513	0.0842723	0.398169	0.921879	0.108262	0.401005	0.999522
Q14697;F5H6X6	GANAB	-3.78516	-3.36878	-3.16126	0.416375	0.120278	0.999513	0.623894	0.0708916	0.785354	0.207519	0.401067	0.999522
Q93077	HIST1H2AC	-0.789863	-0.670099	-0.800099	0.119764	0.475289	0.999513	-0.0102357	0.944349	0.991123	-0.13	0.401718	0.999522
H0Y6K2;H0Y5T9;B0S7P1;P25440;P25440-2;H0YAU3;H0Y665;F8VXF8;Q658Y7;B0V072;H0Y602;B0V073	BRD2	0.050132	-0.135022	-0.091058	-0.185154	0.023494	0.999513	-0.14119	0.0314576	0.778031	0.0439637	0.40172	0.999522
P24928	POLR2A	-0.0531574	-0.0866071	-0.128324	-0.0334497	0.25638	0.999513	-0.0751671	0.181033	0.847731	-0.0417174	0.402011	0.999522
P09132	SRP19	-4.01505	-3.96941	-4.11327	0.0456454	0.73959	0.999513	-0.0982226	0.60855	0.943955	-0.143868	0.402055	0.999522
Q9P2M7;Q9P2M7-2	CGN	2.94853	3.08761	3.17298	0.139085	0.224228	0.999513	0.224448	0.0560047	0.778031	0.0853627	0.402417	0.999522
Q15652-2;A0T124;Q15652	JMJD1C	-2.36896	-2.41486	-2.3759	-0.0459039	0.516548	0.999513	-0.00694499	0.921688	0.985712	0.0389589	0.40244	0.999522
B7ZLH2;F8VYP0;O60663-2;O60663;F8W7W6	LMX1B	1.01879	0.766827	0.552111	-0.251961	0.348424	0.999513	-0.466677	0.0835197	0.785354	-0.214717	0.402974	0.999522
Q9BY42;A8MSH5;A2A2L5;A2A2L6	RTFDC1	2.28168	2.11933	2.21394	-0.162351	0.142332	0.999513	-0.0677382	0.556767	0.941649	0.0946129	0.40302	0.999522
P07237;B4DUA5;F5H8J2;E7EPA8	P4HB	3.57388	3.7413	3.95631	0.167417	0.294919	0.999513	0.382433	0.178476	0.847628	0.215016	0.403677	0.999522
F8WA26;Q8WX93-4;B3KTG2;Q8WX93-3;Q8WX93-2;B7ZMM5;Q8WX93-5;Q8WX93;D6R9F5;Q8WX93-7	PALLD	-0.538921	-0.59845	-0.504124	-0.0595288	0.609337	0.999513	0.0347972	0.76982	0.968629	0.0943259	0.403851	0.999522
E9PCX6;E9PCI3;P08243	ASNS	0.344281	0.279186	0.187437	-0.0650943	0.521837	0.999513	-0.156843	0.197355	0.855465	-0.0917489	0.40389	0.999522
B3KYB7;C9JW90;P48739;P48739-2;B7Z7Q0;B3KYB6;F5GWC2;F5GWE5;Q00169	PITPNB;PITPNA	-1.42151	-1.30818	-1.41522	0.113325	0.266695	0.999513	0.0062869	0.958649	0.991152	-0.107038	0.404065	0.999522
E7ENL7;Q8WVT3	TRAPPC12	-3.47249	-3.86116	-3.69607	-0.388665	0.119795	0.999513	-0.223574	0.0547793	0.778031	0.165091	0.40467	0.999522
Q9BYG5	PARD6B	0.113924	0.0726444	0.0295976	-0.0412792	0.42036	0.999513	-0.084326	0.0965526	0.791069	-0.0430468	0.404817	0.999522
O60502-2;E9PGF9;O60502	MGEA5	-3.4025	-3.42444	-3.53889	-0.0219436	0.913934	0.999513	-0.136394	0.497512	0.939136	-0.11445	0.405015	0.999522
E9PEH7;Q12972-2;Q12972	PPP1R8	-0.874178	-0.894799	-1.01673	-0.0206205	0.878086	0.999513	-0.142554	0.158351	0.842981	-0.121933	0.405465	0.999522
B3KRF7;E9PC66;P17029	ZKSCAN1	-4.24927	-4.26189	-4.10925	-0.0126168	0.937441	0.999513	0.140025	0.41261	0.922249	0.152641	0.405957	0.999522
F2Z2A7;H0Y6H0;Q8NB78-4;Q8NB78-2;Q8NB78	KDM1B	-3.13381	-3.39149	-3.29154	-0.257684	0.135164	0.999513	-0.157733	0.340809	0.899952	0.0999506	0.40616	0.999522
O43865;O43865-2;D7UEQ7;H0Y8B3;F8W7N8;D9N155;B4DIZ5;Q96HN2-2;Q96HN2	AHCYL1;AHCYL2	1.2152	1.2376	1.19173	0.0224011	0.67043	0.999513	-0.0234611	0.576804	0.941649	-0.0458622	0.407079	0.999522
P49841;P49841-2	GSK3B	0.423002	0.471009	0.437512	0.0480071	0.36603	0.999513	0.0145095	0.773885	0.968676	-0.0334976	0.407291	0.999522
Q9UBU9;E9PIN3;Q9UBU9-2	NXF1	2.20853	2.09848	2.22614	-0.110041	0.506195	0.999513	0.017611	0.903835	0.984785	0.127652	0.407312	0.999522
F5H012;P19474;P19474-2	TRIM21	-1.79656	-1.58232	-1.68504	0.214244	0.176055	0.999513	0.111526	0.333872	0.899952	-0.102718	0.408028	0.999522
P29992;O95837;P50148	GNA11;GNA14;GNAQ	-2.76088	-2.78344	-2.8357	-0.022564	0.844206	0.999513	-0.0748226	0.537578	0.940985	-0.0522586	0.408285	0.999522
P61927	RPL37	2.04664	1.77322	1.98531	-0.273418	0.122573	0.999513	-0.0613313	0.809199	0.96923	0.212087	0.409838	0.999522
O95833;Q5SQ17	CLIC3	0.315997	0.504558	0.638573	0.188561	0.184952	0.999513	0.322576	0.0812397	0.785354	0.134015	0.411228	0.999522
O00767	SCD	0.490984	0.582821	0.454248	0.0918367	0.29041	0.999513	-0.036736	0.793721	0.96923	-0.128573	0.411345	0.999522
F8VV64;Q63HR2-5;Q63HR2-2;Q63HR2-6;Q63HR2;Q63HR2-4	TNS2	-2.28569	-2.00771	-2.18589	0.277981	0.1393	0.999513	0.0998055	0.582594	0.941649	-0.178176	0.411663	0.999522
Q2TAY7;B4E3L0	SMU1	1.78788	1.71674	1.84413	-0.0711378	0.623978	0.999513	0.0562486	0.637893	0.94887	0.127386	0.411666	0.999522
Q8WXA9-2;B3KRJ9;Q8WXA9	SREK1	0.837951	0.738821	0.925762	-0.0991299	0.594657	0.999513	0.0878112	0.674233	0.94887	0.186941	0.411944	0.999522
O95747	OXSR1	-1.15305	-0.953614	-1.01822	0.199439	0.0645209	0.999513	0.134835	0.0594306	0.778542	-0.0646037	0.412128	0.999522
Q9H7L9	SUDS3	-3.4698	-3.66424	-3.56119	-0.194432	0.495867	0.999513	-0.0913904	0.731144	0.959096	0.103042	0.412522	0.999522
Q8N5P1	ZC3H8	-0.401063	-0.512942	-0.418188	-0.111879	0.487217	0.999513	-0.0171253	0.905308	0.984878	0.094754	0.412968	0.999522
B4DUX5;P50579;F8VSC4;G3V1U3;F8VRR3;F8VQZ7;G3XA91	METAP2	-1.68377	-1.87529	-1.99938	-0.191518	0.0409269	0.999513	-0.315608	0.108314	0.805141	-0.12409	0.413365	0.999522
C9JQD4;O43447;A6NNE7;H0YEL5	PPIH	1.10673	1.07146	1.03319	-0.0352719	0.328846	0.999513	-0.0735402	0.165395	0.842981	-0.0382684	0.41338	0.999522
E9PK91;Q9NYF8-3;E9PK09;E9PQN2;E9PKI6	BCLAF1	2.96316	2.85464	3.02064	-0.10852	0.543635	0.999513	0.0574889	0.729846	0.959096	0.166009	0.413642	0.999522
Q14966;Q14966-3;Q14966-4;Q14966-5	ZNF638	1.83257	1.84281	2.03415	0.0102451	0.958597	0.999513	0.201578	0.342962	0.899952	0.191332	0.413997	0.999522
C9JLW8	FAM195B	-1.34296	-1.34464	-1.23804	-0.00167843	0.990627	0.999513	0.104922	0.381344	0.916842	0.106601	0.414934	0.999522
P27986;P27986-4;H0YB27;E7EX19;P27986-3;P27986-2	PIK3R1	-2.1542	-2.03936	-2.13722	0.114841	0.326422	0.999513	0.0169839	0.793469	0.96923	-0.0978575	0.414985	0.999522
Q5JZB7;Q9BPZ2;Q99865;Q5JUX0;Q9Y657	SPIN2B;SPIN2A;SPIN3;SPIN1	-3.76981	-3.6104	-3.74647	0.159413	0.337254	0.999513	0.0233443	0.842514	0.973853	-0.136069	0.415404	0.999522
Q9Y5Q9	GTF3C3	-0.212058	-0.252605	-0.189556	-0.0405474	0.553939	0.999513	0.022502	0.603631	0.943955	0.0630494	0.415727	0.999522
P63244;H0Y8W2;H0YAF8;D6R9Z1;H0YAM7;D6RAC2;D6R9L0;D6RFX4;D6REE5;D6RDF4;D6RHH4	GNB2L1	3.27342	3.16861	3.09731	-0.104805	0.0650628	0.999513	-0.176108	0.121331	0.805141	-0.0713025	0.415842	0.999522
P61081	UBE2M	1.79628	1.69886	1.73788	-0.0974199	0.282757	0.999513	-0.0583923	0.482717	0.938995	0.0390276	0.416199	0.999522
E9PDE8;E7ES43;O95757;D6RJ96	HSPA4L	-0.74581	-0.755619	-0.821805	-0.00980877	0.961828	0.999513	-0.0759945	0.718964	0.956471	-0.0661858	0.416214	0.999522
F5H8D7;P18887;B4DEB2	XRCC1	-0.0769322	-0.28097	-0.183262	-0.204038	0.150186	0.999513	-0.10633	0.136743	0.824506	0.097708	0.416782	0.999522
P35240-4;P35240-6;P35240-5;P35240-8;P35240-3;P35240;P35240-2	NF2	-1.78621	-1.74033	-1.70501	0.0458821	0.499929	0.999513	0.0811974	0.251028	0.885384	0.0353153	0.417024	0.999522
Q9Y394-2;Q9Y394	DHRS7	-1.54115	-1.41068	-1.21074	0.130473	0.495895	0.999513	0.330407	0.238322	0.885384	0.199934	0.417065	0.999522
E7ET15;O15042-2;O15042;O15042-3;C9JB80	U2SURP	2.69275	2.61115	2.71574	-0.0815958	0.421004	0.999513	0.022998	0.829913	0.970967	0.104594	0.417409	0.999522
E9PKP7;P17480-2;P17480	UBTF	3.09684	3.10542	3.20931	0.00857397	0.938247	0.999513	0.112471	0.281865	0.887744	0.103897	0.417559	0.999522
Q9UMS4	PRPF19	3.12481	3.12491	3.19098	9.73593e-05	0.998703	0.999513	0.0661614	0.38842	0.921879	0.066064	0.418597	0.999522
B9ZVX0;E9PHQ0;E7ET75;E9PEZ3;O60610-2;E9PEZ2;O60610;E7ERW8;E7EMV0	DIAPH1	1.95309	1.95137	1.80166	-0.00172281	0.992416	0.999513	-0.151426	0.295083	0.887744	-0.149703	0.419465	0.999522
P09012;B4DDC7	SNRPA	0.677193	0.627059	0.756361	-0.0501342	0.696699	0.999513	0.0791673	0.631567	0.947978	0.129301	0.419892	0.999522
P62244	RPS15A	2.20761	2.15345	2.05109	-0.0541658	0.518416	0.999513	-0.156519	0.224231	0.879647	-0.102354	0.420589	0.999522
O43684-2;O43684;B4DDM6	BUB3	2.46395	2.40794	2.45742	-0.0560136	0.401096	0.999513	-0.00652875	0.915449	0.984968	0.0494848	0.420998	0.999522
E9PBY7;E9PQ61;B4DLG2;O75152	ZC3H11A	-3.26824	-3.52901	-3.33151	-0.260769	0.146441	0.999513	-0.063263	0.790004	0.96923	0.197506	0.421404	0.999522
P33993;F5H776;F5H4S2;P33993-2;A4D2A2	MCM7	3.27433	3.11748	3.02781	-0.15685	0.00317961	0.737915	-0.24652	0.106008	0.805141	-0.0896699	0.422578	0.999522
Q12904;Q12904-2;B4DNK3	AIMP1	2.06228	2.12437	2.0742	0.0620906	0.414208	0.999513	0.0119248	0.830453	0.970967	-0.0501658	0.422598	0.999522
Q9UFC0	LRWD1	-3.20318	-3.20037	-3.03344	0.00280592	0.989074	0.999513	0.169737	0.218348	0.873071	0.166931	0.422607	0.999522
Q16531;E7EPB0;F5GY55;B4DZP5;B4DG00	DDB1	1.76214	1.72028	1.68354	-0.041868	0.390288	0.999513	-0.0786038	0.0599224	0.778542	-0.0367358	0.422752	0.999522
O00148;Q8N5M0;B1Q2N1	DDX39A	0.395597	0.367271	0.477175	-0.0283258	0.850211	0.999513	0.0815775	0.565068	0.941649	0.109903	0.422832	0.999522
Q13526;E7EQR5	PIN1	-1.58795	-1.68006	-1.60006	-0.092118	0.453286	0.999513	-0.0121116	0.917915	0.984968	0.0800063	0.423186	0.999522
O15417-2;O15417	TNRC18	-3.01491	-3.0153	-2.92368	-0.000392285	0.997274	0.999513	0.0912226	0.292083	0.887744	0.0916149	0.423544	0.999522
C9J3D2;B3KPJ4;Q8IXK0-3;Q8IXK0-2;Q8IXK0-4;Q8IXK0;Q8IXK0-5	PHC2	-1.10492	-1.015	-1.13018	0.0899127	0.294784	0.999513	-0.0252684	0.855127	0.976435	-0.115181	0.423737	0.999522
Q6ZMI0	PPP1R21	-4.88163	-4.87919	-4.97002	0.00244622	0.971962	0.999513	-0.0883853	0.394467	0.921879	-0.0908315	0.42398	0.999522
B3KQX0;E2QRH5;Q9NPA5-2;Q5JWM1;Q9NPA5	ZFP64	-3.29978	-3.05163	-3.17387	0.248149	0.199933	0.999513	0.125905	0.523244	0.939136	-0.122244	0.424101	0.999522
O95081;O95081-2	AGFG2	-2.10365	-2.2036	-2.32326	-0.0999526	0.21406	0.999513	-0.219618	0.193598	0.855465	-0.119665	0.424489	0.999522
G3V241;G3V3Y8;G3V4T0;G3V4X0;G3V2W0;G3V2E4;G3V540;G3V5L0;G3V4W5;B7Z9F1;Q8N1A5;P34897	SHMT2	0.100164	0.326857	0.178856	0.226694	0.247074	0.999513	0.0786926	0.559756	0.941649	-0.148001	0.424742	0.999522
Q9BTT9;P13807;F5H1N8;B7Z806	GYS1	0.490249	0.564958	0.7801	0.074709	0.264606	0.999513	0.289851	0.312427	0.889946	0.215142	0.426848	0.999522
F5H1N7;Q6ZU35	KIAA1211	-2.48146	-2.49596	-2.39456	-0.014498	0.907177	0.999513	0.0868984	0.512127	0.939136	0.101396	0.426924	0.999522
H0Y720;A8MYY3;C9J5L7;Q9UPQ9-1;Q9UPQ9	TNRC6B	-4.96128	-4.97038	-4.75572	-0.00910284	0.970801	0.999513	0.205558	0.0567665	0.778031	0.214661	0.42734	0.999522
F8W1N5;F8VZJ2;F8VNW4;F8W0W4;H0YHX9;Q13765;F8VU71;E9PAV3	NACA	0.0743562	-0.0372162	-0.11489	-0.111572	0.265606	0.999513	-0.189246	0.0439888	0.778031	-0.0776736	0.427479	0.999522
D6RAN4;P32969;H0Y9V9;B4E1M5;E7ESE0;H0Y9R4	RPL9	1.38453	1.40008	1.32507	0.0155486	0.855892	0.999513	-0.0594537	0.445958	0.928961	-0.0750023	0.427537	0.999522
A8MZK4;G3V5E1;C9JI13;O75909-1;O75909;O75909-4	CCNK	-4.55874	-4.5593	-4.3549	-0.000563094	0.995379	0.999513	0.203844	0.437755	0.926796	0.204407	0.427652	0.999522
G3V5N8;Q9HBF4	ZFYVE1	-3.07747	-2.99832	-3.12194	0.0791485	0.590761	0.999513	-0.044473	0.263439	0.885384	-0.123621	0.427719	0.999522
Q9UBW7;C9JYC9;Q5W0Q3	ZMYM2	0.621909	0.554759	0.641022	-0.0671506	0.481404	0.999513	0.0191131	0.818898	0.970452	0.0862637	0.427843	0.999522
B4DDF7;P30153;F5H3X9;E9PH38	PPP2R1A	0.635543	0.706887	0.607666	0.0713442	0.518811	0.999513	-0.0278764	0.797284	0.96923	-0.0992206	0.427889	0.999522
E9PH06;P52306-2;Q499L7;P52306;G5E9P9;D6RBC6;D6RE95;D6RF90;D6REZ0;D6RB97	RAP1GDS1	-2.9556	-2.70184	-2.90203	0.253761	0.32304	0.999513	0.0535666	0.685725	0.94887	-0.200195	0.427924	0.999522
Q9H8G2	CAAP1	-3.52267	-3.50166	-3.67013	0.0210016	0.91455	0.999513	-0.147466	0.049891	0.778031	-0.168468	0.427949	0.999522
H0YDQ5;E9PPW0;Q9UN79	SOX13	-1.63881	-1.73235	-1.60831	-0.0935424	0.513871	0.999513	0.0305054	0.709921	0.9536	0.124048	0.428037	0.999522
Q96L35;P54760	EPHB4	-0.181042	-0.0828206	-0.0322874	0.0982215	0.101413	0.999513	0.148755	0.0749461	0.785354	0.0505332	0.428996	0.999522
Q9P2E3	ZNFX1	-2.31269	-2.2904	-2.16376	0.0222889	0.890539	0.999513	0.148925	0.192483	0.855465	0.126636	0.429186	0.999522
Q01469	FABP5	1.02647	0.901491	0.782347	-0.124974	0.45232	0.999513	-0.244118	0.0925933	0.791069	-0.119144	0.429751	0.999522
E9PAT9;P18754;P18754-2;C9JW69;C9JRH2;C9JMJ4;C9J3R0;C9JQZ4	RCC1	1.65854	1.66708	1.76411	0.00853279	0.943878	0.999513	0.10557	0.172581	0.842981	0.0970376	0.430123	0.999522
G3V1X9;P45973	CBX5	2.10134	2.05677	2.14074	-0.044578	0.528697	0.999513	0.0393941	0.665013	0.94887	0.0839721	0.430243	0.999522
A8MTG3;H0Y3M2;O43670-2;O43670;E1P660;O43670-3	ZNF207	0.811559	0.752942	0.814713	-0.0586167	0.443565	0.999513	0.00315482	0.970893	0.992007	0.0617715	0.430426	0.999522
O14818-2;O14818;H0Y586;E9PBC8;F5GY34;F5H3G5;Q8TAA3-2;Q8TAA3-5;Q8TAA3	PSMA7;PSMA8	0.815017	0.743751	0.775395	-0.0712665	0.161663	0.999513	-0.0396222	0.401642	0.921879	0.0316443	0.430805	0.999522
P62314	SNRPD1	-0.367313	-0.364092	-0.219309	0.00322043	0.984016	0.999513	0.148004	0.359224	0.910042	0.144783	0.431792	0.999522
Q8TD57;Q8TD57-3	DNAH3	-0.243064	-0.260181	-0.380354	-0.0171168	0.911787	0.999513	-0.137289	0.395142	0.921879	-0.120173	0.431863	0.999522
A8MUA9;A8MU27;P55854;B4DUW4	SUMO3	-0.420646	-0.329405	-0.281986	0.0912403	0.229012	0.999513	0.138659	0.115366	0.805141	0.0474189	0.432118	0.999522
Q9BX63;C9JGZ0;Q9BX63-2	BRIP1	3.13337	2.94109	2.76522	-0.192282	0.014765	0.999513	-0.368152	0.174476	0.842981	-0.17587	0.432709	0.999522
Q13501-2;Q13501;C9JRJ8;E9PFW8;E3W990;E7ERP8;E7EMC7	SQSTM1	-0.329975	-0.363515	-0.408138	-0.0335397	0.330562	0.999513	-0.0781624	0.203708	0.860508	-0.0446228	0.432759	0.999522
G3XAC6;Q14498-2;Q14498;A2RRD3;E1P5S2;E9PCZ6;H0Y4X3	RBM39;RNPC2	2.29747	2.20267	2.34614	-0.094797	0.531495	0.999513	0.0486762	0.749486	0.964264	0.143473	0.433285	0.999522
Q9BS40	LXN	-3.65308	-3.7561	-3.65196	-0.103018	0.51665	0.999513	0.00111648	0.99268	0.999593	0.104134	0.433722	0.999522
Q15911;Q15911-2	ZFHX3	1.90593	1.87881	2.01396	-0.0271234	0.86236	0.999513	0.108035	0.403732	0.921879	0.135158	0.434358	0.999522
E7EPJ7;O75962-2;O75962-4;O75962;F5H228;E7EWP2;O75962-3;O75962-5	TRIO	-4.1989	-4.11705	-4.30824	0.0818503	0.58256	0.999513	-0.109341	0.668544	0.94887	-0.191191	0.434472	0.999522
B4DKR6;O15234	CASC3	3.19744	3.00964	3.05957	-0.187797	0.073805	0.999513	-0.137868	0.133643	0.817853	0.0499286	0.434595	0.999522
Q13620-1;Q13620;Q13620-3	CUL4B	0.578023	0.553337	0.589619	-0.0246866	0.50672	0.999513	0.0115954	0.76633	0.968629	0.0362819	0.434886	0.999522
Q9NWB6-2;Q9NWB6;E7EUG0	ARGLU1	1.1961	1.09374	1.30539	-0.10236	0.634773	0.999513	0.10929	0.592106	0.943955	0.21165	0.434956	0.999522
D2DU64;Q5U1V4;Q16625;D2DU65	OCLN	0.350169	0.336463	0.406773	-0.0137066	0.654233	0.999513	0.0566038	0.522334	0.939136	0.0703104	0.43533	0.999522
P24534	EEF1B2	1.41411	1.44704	1.32772	0.0329277	0.841394	0.999513	-0.0863832	0.497296	0.939136	-0.119311	0.435388	0.999522
E7ERW2;P00505	GOT2	-4.66136	-4.39872	-4.97087	0.262638	0.709187	0.999513	-0.309507	0.291392	0.887744	-0.572145	0.435886	0.999522
B4DGM3;Q969G3-2;Q969G3;C0IMW5;B4DFR4	SMARCE1	-1.07108	-1.20425	-1.07671	-0.133173	0.37116	0.999513	-0.0056305	0.956627	0.991152	0.127543	0.436083	0.999522
C9J2Z4;F5H5B6;Q9H4M9;B4DZH9	EHD1	-0.155086	-0.0173661	-0.0643419	0.13772	0.118457	0.999513	0.0907446	0.205667	0.86146	-0.0469758	0.436094	0.999522
F5H357;B4E3T4;Q93062-4;Q93062-5;Q93062;Q93062-2;Q93062-3	RBPMS	-0.582659	-0.659723	-0.767029	-0.0770637	0.419083	0.999513	-0.18437	0.247053	0.885384	-0.107306	0.436779	0.999522
Q9ULJ6;Q9ULJ6-2	ZMIZ1	0.774147	0.619671	0.703366	-0.154476	0.212423	0.999513	-0.0707804	0.0566509	0.778031	0.0836956	0.437073	0.999522
G3V2R1;Q9UPU9-2;Q9UPU9-3;Q9UPU9	SAMD4A	-4.17181	-3.97269	-4.1019	0.199122	0.155178	0.999513	0.0699168	0.686921	0.94887	-0.129205	0.437117	0.999522
F5H6Z3;Q01518-2;Q01518;E7ENY9	CAP1	2.06854	2.17807	2.11358	0.109526	0.355433	0.999513	0.0450341	0.674061	0.94887	-0.0644918	0.437162	0.999522
B5MDT7;E7EU24;O75081-2;O75081-4;O75081	CBFA2T3	-1.66607	-1.96265	-1.84	-0.296578	0.109101	0.999513	-0.173929	0.151189	0.83695	0.122649	0.437222	0.999522
H0YN88;H0YK46;P0CW22;P08708	RPS17;RPS17L	1.76537	1.74883	1.6668	-0.0165446	0.863724	0.999513	-0.0985734	0.112199	0.805141	-0.0820287	0.437356	0.999522
C9JQV0;Q9BRJ6	C7orf50	-0.759221	-0.942757	-0.854841	-0.183536	0.245473	0.999513	-0.0956207	0.460962	0.931119	0.0879153	0.437475	0.999522
Q9H201;D6RBR6;D6RFG3;D6REL6;E7EQK8;F6QWW5;Q9H201-2	EPN3	-1.0714	-1.01457	-0.910179	0.05683	0.661402	0.999513	0.161222	0.035889	0.778031	0.104392	0.437511	0.999522
Q99459;E7EUB4	CDC5L	2.62638	2.5197	2.59465	-0.106685	0.256473	0.999513	-0.0317304	0.753227	0.964853	0.0749541	0.437637	0.999522
Q9UDV7;E9PED1;B4DRI5	ZNF282	-0.0874228	-0.144977	-0.0745631	-0.0575541	0.520679	0.999513	0.0128598	0.871709	0.977155	0.0704139	0.438315	0.999522
P55199	ELL	2.00157	1.88929	1.9616	-0.112281	0.364561	0.999513	-0.0399732	0.674716	0.94887	0.0723078	0.438348	0.999522
Q9NRZ9-6;Q9NRZ9-5;Q9NRZ9-3;Q9NRZ9-2;Q9NRZ9;Q9NRZ9-4	HELLS	0.947368	0.683308	0.485427	-0.264059	0.0656443	0.999513	-0.46194	0.142962	0.824506	-0.197881	0.438626	0.999522
Q9NZ63;E7EVT7	C9orf78	-1.62294	-1.74937	-1.61102	-0.126424	0.468452	0.999513	0.0119178	0.91834	0.984968	0.138342	0.43869	0.999522
Q5W0V3;A6NNC3;C9JEP3;Q5W0V3-2;Q86V87	FAM160B1;FAM160B2	-1.62281	-1.46188	-1.60399	0.160923	0.283983	0.999513	0.018814	0.89233	0.981465	-0.142109	0.438943	0.999522
Q07955;Q07955-3;Q07955-2	SRSF1	3.66785	3.61222	3.81556	-0.0556348	0.803119	0.999513	0.147713	0.527635	0.939136	0.203347	0.439743	0.999522
H0Y6I6;F5H4Z4;Q96ME1-3;Q96ME1-2;Q96ME1-4;Q96ME1	FBXL18	-3.77901	-3.85134	-3.70916	-0.0723288	0.675843	0.999513	0.0698584	0.405939	0.922249	0.142187	0.440009	0.999522
H0Y2M4;Q9UGI8;Q9UGI8-2	TES	1.97965	1.98194	2.01414	0.00229429	0.96136	0.999513	0.0344927	0.412363	0.922249	0.0321984	0.440502	0.999522
Q9NXE4-2;Q9NXE4;Q9NXE4-4;C9J647;B4DM23;Q9NXE4-3;E7ESA2	SMPD4	0.259408	0.28422	0.235822	0.0248112	0.706298	0.999513	-0.0235867	0.688721	0.94887	-0.0483978	0.440598	0.999522
G5E9M8;P08047	SP1	-1.70968	-1.45194	-1.71273	0.257733	0.445631	0.999513	-0.00305617	0.962875	0.99132	-0.26079	0.441113	0.999522
Q8IUE6	HIST2H2AB	-4.92779	-4.61882	-4.86447	0.308964	0.227458	0.999513	0.0633185	0.824958	0.970827	-0.245645	0.441184	0.999522
C9JAT7;F5GYB1;O94888	UBXN7	-4.01499	-4.25725	-4.00295	-0.242257	0.387633	0.999513	0.0120412	0.963529	0.99132	0.254298	0.441932	0.999522
Q8TB45	DEPTOR	-0.913135	-1.08099	-1.23011	-0.167855	0.45702	0.999513	-0.316974	0.189369	0.855465	-0.149119	0.441984	0.999522
E7ETB3;Q9ULA0;E7EWP4;F8WAN0;H0YGP0;E7EMB6;B9ZVU2;C9JBE1	DNPEP	0.980521	1.05407	1.12231	0.0735437	0.264743	0.999513	0.141792	0.151972	0.838208	0.0682484	0.442144	0.999522
P57678	GEMIN4	-2.95477	-2.98938	-3.10663	-0.0346143	0.811513	0.999513	-0.151865	0.290413	0.887744	-0.117251	0.442926	0.999522
F8W7V0;Q14161-7;Q14161-9;Q14161-5;Q14161;F5H882;Q14161-2;Q14161-11;Q14161-6;Q14161-8;Q14161-3;F8WAK2;F8VXI9;Q14161-10;Q14161-4	GIT2	0.241992	0.246001	0.227034	0.00400918	0.886746	0.999513	-0.0149572	0.496312	0.939136	-0.0189664	0.443802	0.999522
P43304-2;P43304;F8W6E4	GPD2	-0.761049	-0.779737	-0.812966	-0.0186876	0.747897	0.999513	-0.0519173	0.356725	0.907453	-0.0332297	0.444441	0.999522
O43896	KIF1C	4.49236	4.32612	4.49264	-0.166237	0.477343	0.999513	0.000283365	0.998869	0.999593	0.16652	0.444705	0.999522
Q8NFU3-3;Q8NFU3;Q8NFU3-2;Q8NFU3-4	TSTD1	-1.24534	-1.16712	-1.02166	0.0782202	0.454288	0.999513	0.223683	0.267957	0.885384	0.145463	0.444874	0.999522
C9J713;Q96IZ7-2;Q96IZ7	RSRC1	-1.4335	-1.53715	-1.39056	-0.10365	0.532471	0.999513	0.0429355	0.830807	0.970967	0.146585	0.445335	0.999522
P60059	SEC61G	-1.2823	-1.15868	-0.932377	0.123616	0.611158	0.999513	0.349924	0.23098	0.88393	0.226308	0.445425	0.999522
F5GX62;E7ESV4;F5H7Y6;B4DW94;B4DQI8;P62834;P61224;F5H4H0;F5GYH7;F5H077;F5GWU8;F5H491;F5H0B7;F5H500;F5H6R7;F5H004;F5GYB5;F5H147;A6NIZ1	RAP1B;RAP1A	-0.465995	-0.361598	-0.405128	0.104397	0.140177	0.999513	0.0608669	0.156398	0.842981	-0.0435301	0.445451	0.999522
Q6PKG0;Q6PKG0-3	LARP1	2.42714	2.41546	2.36213	-0.011676	0.788831	0.999513	-0.0650063	0.324385	0.899952	-0.0533302	0.445629	0.999522
H0Y818;P40692;F5H745;E9PEB4;E9PCU2	MLH1	-0.124168	-0.260813	-0.327326	-0.136646	0.000343678	0.402357	-0.203158	0.101067	0.791069	-0.0665124	0.446588	0.999522
Q9HCD6;Q9HCD6-2;Q9HCD6-3;Q9HCD6-4	TANC2	1.1501	1.31454	1.24804	0.164441	0.171594	0.999513	0.0979398	0.330256	0.899952	-0.0665014	0.4466	0.999522
D6RJA0;Q8WTS6	SETD7	-5.93788	-5.52311	-6.03139	0.414765	0.545425	0.999513	-0.0935089	0.901308	0.983452	-0.508274	0.44693	0.999522
Q96EX3	WDR34	-2.56612	-2.54373	-2.61401	0.0223872	0.775005	0.999513	-0.0478973	0.424661	0.924123	-0.0702845	0.447931	0.999522
Q9UJX2-3;Q9UJX2	CDC23	-1.06098	-1.0541	-1.13795	0.00687564	0.930775	0.999513	-0.0769739	0.395316	0.921879	-0.0838496	0.449016	0.999522
Q969R5-2;Q969R5-3;Q969R5;H0Y5M2	L3MBTL2	-2.70782	-2.98239	-3.09365	-0.274567	0.0824471	0.999513	-0.385828	0.0331562	0.778031	-0.111261	0.44964	0.999522
Q8N9R8;Q8N9R8-2	SCAI	-1.27985	-1.08114	-0.972967	0.198707	0.257587	0.999513	0.30688	0.0734537	0.785354	0.108173	0.450778	0.999522
E9PD53;Q9NTJ3;F5H0U7;Q9NTJ3-2	SMC4	0.888333	0.736348	0.644995	-0.151985	0.0467857	0.999513	-0.243338	0.11416	0.805141	-0.0913529	0.45079	0.999522
P78527;E7EUY0;P78527-2	PRKDC	4.91322	4.91101	4.92938	-0.00221669	0.920412	0.999513	0.0161606	0.295386	0.887744	0.0183773	0.451003	0.999522
Q96MU7-2;Q96MU7	YTHDC1	-2.18365	-2.18281	-1.98715	0.000842841	0.996643	0.999513	0.196509	0.437435	0.926784	0.195666	0.452022	0.999522
H0Y820;Q9HBS5;O96017-4;O96017-12;O96017;O96017-9;B7ZBF2;H0Y4V6;B7ZBF6;O96017-8;O96017-7	CHEK2	-3.28436	-3.2332	-3.32849	0.0511563	0.785028	0.999513	-0.0441281	0.817229	0.970452	-0.0952844	0.452575	0.999522
E9PCW3;Q9Y3I0	RTCB	2.30529	2.31918	2.39131	0.0138865	0.851563	0.999513	0.0860159	0.314461	0.890825	0.0721295	0.452678	0.999522
O76074;G5E9C5;O76074-2	PDE5A	0.256723	0.411639	0.53276	0.154916	0.350253	0.999513	0.276037	0.107213	0.805141	0.121121	0.452815	0.999522
Q9C0J8	WDR33	0.186896	0.198853	0.325764	0.0119569	0.935327	0.999513	0.138868	0.43073	0.925286	0.126912	0.45307	0.999522
F8WB07;Q9H0V9;Q9H0V9-2	LMAN2L	-3.03401	-3.00107	-2.89102	0.0329404	0.839053	0.999513	0.142988	0.271096	0.887555	0.110047	0.453483	0.999522
Q9UQE7	SMC3	4.77389	4.66344	4.70645	-0.110453	0.0606066	0.999513	-0.0674399	0.260792	0.885384	0.0430131	0.45436	0.999522
O00566;C9JX83	MPHOSPH10	-0.628641	-0.56358	-0.366783	0.0650614	0.777349	0.999513	0.261858	0.290312	0.887744	0.196797	0.454802	0.999522
P52294;C9JYI4	KPNA1	0.56515	0.64926	0.581181	0.0841102	0.387198	0.999513	0.0160311	0.833589	0.971436	-0.0680791	0.454905	0.999522
P18583-2;P18583-7;P18583;P18583-5;P18583-9;P18583-10;P18583-3;P18583-4	SON	2.44306	2.32734	2.48625	-0.115719	0.545891	0.999513	0.0431942	0.825822	0.970827	0.158913	0.455239	0.999522
Q9Y5Y2;B7Z6P0	NUBP2	-1.68322	-1.56976	-1.6719	0.113459	0.398941	0.999513	0.0113184	0.880409	0.977155	-0.102141	0.455376	0.999522
Q8WVC2;Q9BYK1;P63220;Q9BYK2;Q13666	RPS21	0.0409984	-0.0378359	-0.124211	-0.0788343	0.18328	0.999513	-0.165209	0.208842	0.869069	-0.0863747	0.455489	0.999522
Q8IXQ4-4;Q8IXQ4	GPALPP1	-3.41693	-3.45014	-3.50813	-0.0332086	0.831489	0.999513	-0.0911991	0.566649	0.941649	-0.0579905	0.456104	0.999522
A6NMQ1;P09884	POLA1	-0.289722	-0.277617	-0.348028	0.0121054	0.884674	0.999513	-0.0583056	0.58085	0.941649	-0.070411	0.456386	0.999522
G3XAH6;F5H5I8;Q9NRJ5;P51003;H0YJ00;G3V2A0;P51003-2	PAPOLA;PAPOLB	-1.54472	-1.53499	-1.48719	0.00972332	0.94683	0.999513	0.0575276	0.70361	0.950645	0.0478043	0.456776	0.999522
Q8IX04;Q8IX04-2;Q8IX04-3;F5H6L6;Q8IX04-5;Q8IX04-4	UEVLD	4.19792	4.10185	4.20334	-0.0960662	0.423155	0.999513	0.00542471	0.960894	0.991152	0.101491	0.457055	0.999522
B7Z1N6;P09972	ALDOC	0.609159	0.720165	0.667849	0.111005	0.175939	0.999513	0.0586894	0.371105	0.91138	-0.0523159	0.457087	0.999522
E9PKC0;Q6IQ23	PLEKHA7	-3.552	-3.62507	-3.7725	-0.0730603	0.659249	0.999513	-0.220499	0.256931	0.885384	-0.147439	0.457719	0.999522
B4DTG6;Q8ND56-2;Q8ND56	LSM14A	1.34949	1.40409	1.46361	0.0546009	0.49165	0.999513	0.114127	0.094535	0.791069	0.0595257	0.458473	0.999522
Q8WUF5	PPP1R13L	1.44851	1.49268	1.43289	0.0441732	0.523893	0.999513	-0.0156188	0.848092	0.974824	-0.059792	0.45863	0.999522
Q13425;E9PP46	SNTB2	-0.97953	-0.865617	-0.794275	0.113913	0.254284	0.999513	0.185255	0.0385081	0.778031	0.0713425	0.458991	0.999522
O75940	SMNDC1	0.757131	0.718567	0.742284	-0.0385638	0.47901	0.999513	-0.0148462	0.757812	0.965915	0.0237176	0.459257	0.999522
F5GWP8	KRT17	2.3058	2.40008	2.46695	0.0942838	0.205274	0.999513	0.161148	0.108997	0.805141	0.0668639	0.459681	0.999522
Q9Y5S2	CDC42BPB	1.24864	1.31547	1.35054	0.0668337	0.0959234	0.999513	0.101898	0.100929	0.791069	0.0350642	0.459838	0.999522
P35579;P35579-2	MYH9	7.74469	7.83241	7.92444	0.0877243	0.460595	0.999513	0.179749	0.0877802	0.785354	0.0920245	0.459957	0.999522
Q9BVK6;F8W7F7;C9JUN6;Q7Z7H5-3;Q7Z7H5-2;Q7Z7H5	TMED9;TMED4	-0.255498	-0.142297	-0.0347975	0.113201	0.437755	0.999513	0.2207	0.0383153	0.778031	0.107499	0.459989	0.999522
E9PS97;B7Z952;F5H1R9;Q9NVD7;Q9NVD7-2	PARVA	-0.985554	-0.799852	-0.849645	0.185702	0.0174287	0.999513	0.13591	0.0994301	0.791069	-0.0497928	0.460251	0.999522
P55081	MFAP1	1.44234	1.4178	1.49648	-0.0245391	0.796116	0.999513	0.0541435	0.622233	0.945893	0.0786825	0.460805	0.999522
P14923	JUP	2.21578	2.30856	2.38621	0.09278	0.39861	0.999513	0.170435	0.0263053	0.778031	0.0776551	0.460853	0.999522
F5H6W1;E7ERK9;Q9UI10-3;Q9UI10;Q9UI10-2	EIF2B4	-2.31388	-2.29689	-2.23548	0.0169965	0.866818	0.999513	0.0784001	0.480921	0.938995	0.0614036	0.461296	0.999522
O15156	ZBTB7B	-2.16429	-2.22766	-2.15854	-0.0633712	0.326153	0.999513	0.0057506	0.944835	0.991152	0.0691218	0.461984	0.999522
F5GWE4;F5H4M2;P54198-2;P54198	C22orf39;HIRA	-2.3252	-2.41689	-2.49796	-0.0916946	0.274507	0.999513	-0.172761	0.146044	0.828439	-0.0810667	0.46234	0.999522
B4DP54;Q9BUF5	TUBB6	-2.40095	-2.33771	-2.43583	0.0632397	0.673088	0.999513	-0.0348891	0.732297	0.959096	-0.0981288	0.462623	0.999522
F8W8H9;C9JWJ8;C9JSM5;Q14938-5;Q14938-3;Q14938-2;Q14938-4;Q14938	NFIX	-3.87174	-3.84583	-3.58278	0.0259145	0.927464	0.999513	0.288961	0.333249	0.899952	0.263047	0.463434	0.999522
P51692;Q59GY7;Q1KLZ6;P42229	STAT5B;STAT5A	-1.86279	-1.90617	-1.82965	-0.0433736	0.740649	0.999513	0.0331416	0.74491	0.959734	0.0765151	0.463818	0.999522
F8W0P2		-1.90731	-1.92111	-2.07859	-0.0137953	0.943646	0.999513	-0.171281	0.476662	0.9381	-0.157486	0.464379	0.999522
D6RIF7;D6RIB8;D6RGF5;D6RC83;H0YBG5;Q96EA4-2;Q96EA4	SPDL1	-1.01515	-1.40509	-1.54466	-0.389939	0.0407155	0.999513	-0.529512	0.0681031	0.785354	-0.139573	0.465155	0.999522
E9PEF8;D6RFM5;E9PBJ5;P31040	SDHA	-0.325599	-0.197385	-0.364893	0.128214	0.565786	0.999513	-0.0392938	0.798566	0.96923	-0.167508	0.465206	0.999522
P35250	RFC2	-4.57948	-4.48526	-4.62604	0.0942205	0.68361	0.999513	-0.0465521	0.83142	0.970967	-0.140773	0.46564	0.999522
O75420;A2VDH9	GIGYF1	-2.13559	-2.22883	-2.19169	-0.0932306	0.124775	0.999513	-0.0560934	0.127655	0.808657	0.0371372	0.466498	0.999522
E7ETK0;P62847-2;P62847-3;P62847;E7EPK6	RPS24	1.59007	1.55396	1.45849	-0.0361135	0.666379	0.999513	-0.131577	0.297214	0.887744	-0.0954633	0.466804	0.999522
Q13247-3;Q13247	SRSF6	3.11324	2.99467	3.20842	-0.118566	0.629874	0.999513	0.0951873	0.721102	0.956477	0.213753	0.467694	0.999522
Q86Y37-2;Q86Y37	CACUL1	-4.2026	-4.14662	-4.27141	0.0559763	0.786095	0.999513	-0.0688147	0.693832	0.949691	-0.124791	0.46799	0.999522
A8MUB1;P68366	TUBA4A	-3.83986	-3.92727	-4.0749	-0.0874093	0.677239	0.999513	-0.235035	0.361595	0.910409	-0.147626	0.46832	0.999522
Q9UEU0-2;Q9UEU0;H0YJL5;H0YJJ5	VTI1B	-1.06637	-1.01287	-1.07651	0.0534981	0.558406	0.999513	-0.0101413	0.860189	0.976435	-0.0636394	0.468373	0.999522
F5GXG0;Q96T88	UHRF1	1.42864	1.32176	1.164	-0.106875	0.207846	0.999513	-0.264632	0.269108	0.885384	-0.157757	0.468568	0.999522
Q05639	EEF1A2	1.39519	1.47114	1.39051	0.0759564	0.542	0.999513	-0.00467799	0.955071	0.991152	-0.0806344	0.468846	0.999522
Q96RT1-7;Q96RT1-5;Q96RT1-3;E7EQW9;Q96RT1-2;Q96RT1;E9PCR8;Q96RT1-6;Q96RT1-4	ERBB2IP	0.867997	0.832211	0.876794	-0.0357855	0.397696	0.999513	0.00879762	0.863726	0.976435	0.0445831	0.469039	0.999522
G3V582;F8W7D6;F5H039;Q9NQX3;Q9NQX3-2;G3V4R0;G3V355;H0YJ30	GPHN	-1.77951	-1.72929	-1.81756	0.0502264	0.688542	0.999513	-0.0380405	0.593648	0.943955	-0.0882669	0.470241	0.999522
O60884	DNAJA2	1.78339	1.71428	1.73862	-0.0691056	0.12268	0.999513	-0.0447701	0.312796	0.889946	0.0243355	0.470316	0.999522
C9JEW8;Q8IX18-3;C9JR60;Q8IX18-2;Q8IX18	DHX40	-3.64214	-3.68476	-3.56262	-0.0426234	0.759802	0.999513	0.0795217	0.558706	0.941649	0.122145	0.471131	0.999522
O43175;Q5SZU1;F5H634	PHGDH	2.71781	2.74516	2.68474	0.0273488	0.748139	0.999513	-0.033068	0.576244	0.941649	-0.0604168	0.471752	0.999522
Q7Z460;E7EUA5;F8WA11;Q7Z460-2;B7ZLX3;F5GWS0;Q7Z460-3;C9JW97;F5GWM7;F5H2E2	CLASP1	1.65402	1.50427	1.42855	-0.149754	0.00970402	0.977731	-0.225471	0.114991	0.805141	-0.0757172	0.471873	0.999522
Q92817	EVPL	0.95538	0.938072	0.888476	-0.017308	0.71023	0.999513	-0.0669039	0.350986	0.901278	-0.0495959	0.47194	0.999522
Q9C005;B4DIS3	DPY30;LOC84661	0.147845	-0.00739335	-0.0521351	-0.155239	0.0639855	0.999513	-0.19998	0.00547263	0.761227	-0.0447417	0.472421	0.999522
E9PRZ1;Q96ER3	SAAL1	-2.28659	-2.32573	-2.20743	-0.039139	0.792147	0.999513	0.0791564	0.421191	0.924049	0.118295	0.472513	0.999522
Q96H79-2;Q96H79	ZC3HAV1L	-3.29633	-3.42879	-3.51065	-0.132455	0.208663	0.999513	-0.214319	0.119939	0.805141	-0.0818631	0.4726	0.999522
Q8NE71-2;Q8NE71;H0YGW7	ABCF1	-0.270302	-0.312982	-0.260324	-0.0426798	0.247907	0.999513	0.00997866	0.884835	0.977155	0.0526585	0.47298	0.999522
P19174;P19174-2	PLCG1	0.983135	1.03339	0.992719	0.0502504	0.366664	0.999513	0.00958418	0.823198	0.970452	-0.0406662	0.473211	0.999522
Q3MHD2;Q3MHD2-2	LSM12	1.51169	1.48896	1.43494	-0.0227276	0.757164	0.999513	-0.0767536	0.161337	0.842981	-0.054026	0.473344	0.999522
Q16204	CCDC6	3.84061	3.69214	3.77039	-0.14847	0.264895	0.999513	-0.0702176	0.457042	0.928961	0.0782522	0.473513	0.999522
D6RA93;Q9BPX3	NCAPG	-1.7049	-1.79771	-1.88104	-0.0928129	0.507095	0.999513	-0.176139	0.300409	0.887744	-0.0833259	0.4737	0.999522
P20340-2;P20340;F5GZB1;H0YGL6;F5H668;F5GXN4;Q1W5D8;Q9NRW1	RAB6A;RAB6B	1.19778	1.19932	1.17051	0.00153992	0.971268	0.999513	-0.0272757	0.528343	0.939136	-0.0288156	0.474777	0.999522
B9ZVN9;O95602	POLR1A	-1.65689	-1.67387	-1.80171	-0.0169859	0.89132	0.999513	-0.144824	0.404148	0.921879	-0.127838	0.476025	0.999522
F8VUA2;F8VVT7;Q9HD42;F5H875	CHMP1A	-0.354568	-0.396562	-0.457846	-0.0419939	0.681599	0.999513	-0.103278	0.251039	0.885384	-0.0612838	0.476539	0.999522
E9PH70;Q9ULH0-2;Q9ULH0-4;Q9ULH0;H0Y8E4;Q9ULH0-3;B4DGY1	KIDINS220	0.422061	0.456931	0.398751	0.0348693	0.502096	0.999513	-0.0233106	0.786395	0.96923	-0.05818	0.47676	0.999522
B4DE40;P52788-2;P52788	SMS	0.764338	0.867981	0.805914	0.103644	0.191513	0.999513	0.0415767	0.621398	0.945415	-0.0620672	0.476862	0.999522
Q14318;Q14318-2	FKBP8	-1.41899	-1.27022	-1.36248	0.148778	0.183304	0.999513	0.0565168	0.684953	0.94887	-0.0922612	0.477335	0.999522
O14908	GIPC1	-0.661559	-0.467744	-0.55361	0.193816	0.186782	0.999513	0.107949	0.453694	0.928961	-0.0858665	0.477628	0.999522
P55010;H0YLZ1;H0YN40	EIF5	1.39154	1.27267	1.23025	-0.118878	0.0600623	0.999513	-0.16129	0.0649156	0.785354	-0.0424122	0.479108	0.999522
B4DHX4;P31150	GDI1	-1.10345	-1.07996	-1.03438	0.0234915	0.79346	0.999513	0.0690743	0.481215	0.938995	0.0455829	0.47927	0.999522
Q9BQ24;Q9BQ24-2	ZFYVE21	-1.89162	-2.06295	-1.9975	-0.171333	0.0540823	0.999513	-0.105876	0.250735	0.885384	0.0654571	0.479618	0.999522
F5H819;Q12929;F5H0R8;B4DX66	EPS8	-1.08486	-1.1087	-1.14014	-0.0238412	0.551311	0.999513	-0.0552784	0.299053	0.887744	-0.0314372	0.479973	0.999522
P46783;F6U211	RPS10	1.89843	1.82796	1.73112	-0.0704779	0.53285	0.999513	-0.167314	0.193812	0.855465	-0.0968363	0.480074	0.999522
Q9UL54-2;E7EV72;B7ZM88;Q9UL54	TAOK2	-2.61607	-3.50261	-3.11907	-0.886537	0.169139	0.999513	-0.503001	0.0974789	0.791069	0.383536	0.480944	0.999522
G3XAI9;Q5BKY9-2;Q5BKY9	FAM133B	-2.95752	-3.02327	-2.86197	-0.0657581	0.77564	0.999513	0.0955466	0.647372	0.94887	0.161305	0.481194	0.999522
A8MW68;P47755;C9JUG7;F8W9N7;B4DE01;B4DG50	CAPZA2	-0.412868	-0.372253	-0.335163	0.0406147	0.611516	0.999513	0.0777045	0.323675	0.899952	0.0370898	0.4815	0.999522
Q13049;Q5JVY0	TRIM32	-1.94354	-1.93681	-2.0436	0.00672735	0.944241	0.999513	-0.100064	0.465027	0.934702	-0.106792	0.481523	0.999522
Q92616	GCN1L1	3.72437	3.7317	3.65788	0.00733473	0.939863	0.999513	-0.066489	0.451396	0.928961	-0.0738238	0.481834	0.999522
B4DL02;P29353-2;P29353-7;P29353;P29353-6;Q5T181;Q5T182;Q5T188;H0Y539;E9PFM5;P29353-5;P29353-3	SHC1	-1.35516	-1.41042	-1.34144	-0.0552625	0.565026	0.999513	0.0137202	0.829779	0.970967	0.0689827	0.482349	0.999522
Q96DI7;B4DQJ1;Q9NSS8	SNRNP40;DKFZp434D199	-1.11188	-1.07866	-1.02239	0.0332182	0.630468	0.999513	0.0894898	0.365626	0.91138	0.0562716	0.482848	0.999522
A8MT37;F5H7D7;P49840	GSK3A	-1.00571	-1.08676	-1.03717	-0.0810411	0.0919298	0.999513	-0.031454	0.631552	0.947978	0.049587	0.483195	0.999522
E7ER14;C9JI87;P21796	VDAC1	-1.32842	-1.27629	-1.18498	0.0521284	0.681373	0.999513	0.143442	0.0958724	0.791069	0.0913136	0.483262	0.999522
A2IDA3;G5E9E2;Q5J9I4;P29372-2;P29372	MPG	-2.01582	-2.00718	-1.93933	0.00863782	0.93474	0.999513	0.0764889	0.347916	0.899952	0.0678511	0.483779	0.999522
F5GZS0;Q9H2U1-3;Q9H2U1-2;Q9H2U1;E7EWK3	DHX36	1.23286	1.15366	1.20905	-0.0791972	0.323243	0.999513	-0.0238054	0.633228	0.94887	0.0553918	0.483865	0.999522
Q5T280;E7ESY7	C9orf114	-2.00373	-2.12664	-2.00589	-0.122914	0.173245	0.999513	-0.00216231	0.989395	0.999332	0.120751	0.483879	0.999522
P07947;P12931;P12931-2	YES1;SRC	-0.0936608	-0.106398	-0.166896	-0.0127376	0.839173	0.999513	-0.073235	0.327761	0.899952	-0.0604973	0.483984	0.999522
B1ALB4;E9PCE5;E9PD50;Q92540-2;Q92540;E9PCI0;Q92540-4;E9PEH2;E9PEK3	SMG7	-0.426437	-0.423167	-0.497119	0.00327013	0.9697	0.999513	-0.0706814	0.344798	0.899952	-0.0739516	0.484481	0.999522
Q96HC4;Q96HC4-4;E9PBF5;D6RB78;D3YTJ1;Q96HC4-2;H0YBI4;F5H0X8;F5H7Y0;Q96HC4-3	PDLIM5	1.70864	1.70003	1.65473	-0.00861737	0.877266	0.999513	-0.0539097	0.430825	0.925286	-0.0452923	0.484522	0.999522
Q9NQP4;E9PQY2	PFDN4	-0.324977	-0.409096	-0.379103	-0.0841191	0.0659464	0.999513	-0.0541259	0.192553	0.855465	0.0299932	0.484995	0.999522
B4DK30;Q15029	EFTUD2	3.11629	3.0843	3.12627	-0.0319859	0.636087	0.999513	0.00998613	0.86573	0.976779	0.041972	0.485242	0.999522
B4DDS3;F5H8J3;O96005;O96005-2	CLPTM1	-2.60816	-2.62958	-2.43958	-0.0214146	0.912935	0.999513	0.168586	0.50367	0.939136	0.19	0.485297	0.999522
Q15813;B7Z3P1	TBCE	-0.853016	-0.911938	-0.995414	-0.0589215	0.554528	0.999513	-0.142398	0.197184	0.855465	-0.0834766	0.485488	0.999522
P05455;E9PFH8	SSB	2.35707	2.29617	2.36309	-0.0608947	0.512223	0.999513	0.00601731	0.943519	0.991123	0.066912	0.486161	0.999522
G3V4A5;O75586;B4DU17	MED6	-2.02403	-2.07658	-1.99295	-0.0525475	0.72805	0.999513	0.031085	0.852712	0.976435	0.0836325	0.486412	0.999522
P62899;C9JU56;B7Z4E3;B7Z4C8;Q6IRZ0;P62899-2;B8ZZK4	RPL31	0.569968	0.563191	0.450511	-0.00677629	0.961128	0.999513	-0.119456	0.316278	0.894292	-0.11268	0.486652	0.999522
E5RJ10;E5RHB8;E5RJX6;E5RG91;Q8NEZ2-3;Q8NEZ2-2;Q8NEZ2	VPS37A	-2.68192	-2.70279	-2.61332	-0.0208727	0.859892	0.999513	0.0685949	0.322553	0.899952	0.0894677	0.486735	0.999522
E9PDF6;O43795-2;O43795	MYO1B	3.21241	3.40568	3.50643	0.193265	0.00934333	0.977731	0.294018	0.124727	0.805141	0.100753	0.487075	0.999522
Q15393;Q15393-3	SF3B3	3.85319	3.78593	3.74143	-0.0672653	0.127335	0.999513	-0.111762	0.15496	0.842981	-0.0444967	0.489077	0.999522
P61966	AP1S1	0.75504	0.822348	0.74381	0.0673084	0.553185	0.999513	-0.0112301	0.911622	0.984968	-0.0785385	0.489358	0.999522
Q6ZSR9		-4.71969	-4.72733	-4.92179	-0.00763434	0.898993	0.999513	-0.202101	0.476979	0.9381	-0.194466	0.489673	0.999522
Q9UBV2	SEL1L	-2.06133	-2.09774	-1.90412	-0.0364062	0.88124	0.999513	0.157207	0.37378	0.912785	0.193613	0.490656	0.999522
F5H315;Q9HCS7	XAB2	1.01681	0.934097	0.978966	-0.0827107	0.258087	0.999513	-0.0378418	0.398137	0.921879	0.0448689	0.490825	0.999522
P21291;E9PS42;E9PND2;E9PP21;B3KVC9	CSRP1	4.01772	4.11672	4.18874	0.098995	0.341187	0.999513	0.171018	0.139188	0.824506	0.072023	0.491163	0.999522
P62701;Q8TD47	RPS4X;RPS4Y2	2.97351	2.96101	2.86768	-0.0125002	0.913528	0.999513	-0.105835	0.258291	0.885384	-0.093335	0.49149	0.999522
Q9UPN7	PPP6R1	-2.85252	-2.80295	-2.67911	0.0495658	0.748437	0.999513	0.17341	0.19155	0.855465	0.123844	0.491531	0.999522
O96019-2;O96019	ACTL6A	0.5852	0.488941	0.592188	-0.0962587	0.462397	0.999513	0.00698789	0.955291	0.991152	0.103247	0.491592	0.999522
O60826;F5GXW9	CCDC22	0.864542	0.912948	0.847487	0.0484058	0.550841	0.999513	-0.0170551	0.794768	0.96923	-0.0654609	0.491755	0.999522
Q9UHR5-2;Q9UHR5;F5H478	SAP30BP	-1.36729	-1.5108	-1.47375	-0.143504	0.246485	0.999513	-0.106461	0.364292	0.910409	0.0370429	0.491771	0.999522
O00757	FBP2	-2.01007	-1.91488	-1.86051	0.0951915	0.115428	0.999513	0.149554	0.117654	0.805141	0.0543622	0.492861	0.999522
B7ZKM0;Q15020;F8VV04;F5H0B8;E7EMI4	SART3	0.610621	0.543191	0.591617	-0.0674301	0.375035	0.999513	-0.0190045	0.590664	0.943955	0.0484256	0.492914	0.999522
A8W6Z8;A8W6Z7;Q08209-2;Q08209	PPP3CA	-1.7481	-1.6326	-1.59003	0.115503	0.26166	0.999513	0.158066	0.148155	0.828933	0.0425626	0.49463	0.999522
P35268	RPL22	1.58413	1.59967	1.51071	0.0155421	0.863317	0.999513	-0.073417	0.521913	0.939136	-0.0889591	0.494863	0.999522
G5E9L8;Q9H8V3;Q9H8V3-3;C9J0L6;C9JDV9;C9JTI2;C9J1C4;Q9H8V3-2	ECT2	-3.17384	-3.449	-3.27405	-0.275164	0.19342	0.999513	-0.10021	0.698034	0.9503	0.174954	0.494902	0.999522
P52943;H0YFA4;B7Z6C0;H0YHD8	CRIP2	2.26968	2.37791	2.45431	0.108222	0.229291	0.999513	0.18462	0.137802	0.824506	0.0763984	0.495218	0.999522
P45877	PPIC	-3.36022	-2.80717	-3.02494	0.553052	0.167109	0.999513	0.335281	0.0170456	0.778031	-0.217771	0.495297	0.999522
P22059;B7WNL4	OSBP	-0.156358	-0.115923	-0.163649	0.0404355	0.557958	0.999513	-0.00729066	0.692458	0.949611	-0.0477262	0.495301	0.999522
Q15628	TRADD	-2.07724	-1.9772	-2.08671	0.100033	0.449867	0.999513	-0.00947682	0.940989	0.991123	-0.10951	0.495832	0.999522
F5GXQ6;Q6NZY4-2;Q6NZY4	ZCCHC8	-3.08856	-3.08188	-3.20741	0.00667936	0.968021	0.999513	-0.118849	0.387176	0.921879	-0.125528	0.496011	0.999522
E7EM64;Q7L5N1	COPS6	-1.11535	-1.07763	-1.17127	0.0377203	0.761079	0.999513	-0.0559207	0.519002	0.939136	-0.093641	0.49639	0.999522
E7ENH9;P53396;P53396-2;B4E3P0	ACLY	4.25468	4.24753	4.16766	-0.00714958	0.952695	0.999513	-0.0870197	0.417233	0.923358	-0.0798701	0.496666	0.999522
E9PCE1;B4DDV3;Q8N6T7	SIRT6	-3.52155	-3.44324	-3.33086	0.0783048	0.669983	0.999513	0.19069	0.253687	0.885384	0.112385	0.496711	0.999522
Q4VC03;Q13310-2;H0Y5F5;B1ANR0;Q13310	PABPC4	3.22307	3.13116	3.11352	-0.0919133	0.00674824	0.977731	-0.109556	0.0153644	0.778031	-0.0176423	0.496915	0.999522
C9JQW3;P12757-3;P12757-5;P12757	SKIL	-3.85614	-3.83469	-3.68896	0.0214494	0.836719	0.999513	0.167178	0.446077	0.928961	0.145729	0.497087	0.999522
P61313;E7EQV9;E7ENU7;E7EX53	RPL15	3.39671	3.2924	3.36763	-0.104305	0.0718513	0.999513	-0.029081	0.784161	0.96923	0.0752242	0.4976	0.999522
H0YNU2;H0YNW9;H0YMH7;Q05D32-2;Q05D32	CTDSPL2	-4.20103	-4.3579	-4.49393	-0.156873	0.309854	0.999513	-0.292901	0.180937	0.847731	-0.136028	0.498081	0.999522
Q71TU5;D6REM4;E7ETM0;P48729;P48729-2;H0Y9X2	CSNK1A1	1.13262	1.16005	1.09747	0.0274308	0.783648	0.999513	-0.0351496	0.698983	0.9503	-0.0625804	0.498132	0.999522
Q9BQ70;Q9H7D3;Q9H384	TCF25	-1.01474	-1.02606	-1.00555	-0.0113201	0.862675	0.999513	0.00919511	0.889878	0.97984	0.0205152	0.498303	0.999522
Q13123;E7EQZ7	IK	2.0218	1.94981	2.05148	-0.0719852	0.646596	0.999513	0.0296862	0.834047	0.971436	0.101671	0.499401	0.999522
P35858;E9PGU3	IGFALS	-3.12524	-3.04131	-3.16448	0.0839358	0.625844	0.999513	-0.0392394	0.809579	0.96923	-0.123175	0.49962	0.999522
B8QGS9;Q99959-2;Q99959	PKP2	0.0260388	0.114099	0.212957	0.0880601	0.411564	0.999513	0.186918	0.205073	0.860508	0.098858	0.499805	0.999522
F5H897;Q12931	TRAP1	0.533674	0.624494	0.51303	0.09082	0.412854	0.999513	-0.0206446	0.880253	0.977155	-0.111465	0.499844	0.999522
Q13011	ECH1	-2.1428	-1.93424	-1.7975	0.208562	0.241	0.999513	0.345298	0.113634	0.805141	0.136736	0.500287	0.999522
F5GX68;P26358;P26358-2;H0YFC7;P26358-3	DNMT1	1.67107	1.50423	1.38859	-0.166847	0.0710652	0.999513	-0.282485	0.174033	0.842981	-0.115638	0.501251	0.999522
O94992	HEXIM1	-4.29237	-4.28864	-4.21569	0.00372948	0.979909	0.999513	0.0766784	0.580183	0.941649	0.0729489	0.501372	0.999522
Q86UY0;B2RDM2;Q8NBS9	TXNDC5	-3.75708	-3.80724	-3.6042	-0.0501653	0.0983071	0.999513	0.152878	0.602514	0.943955	0.203043	0.501384	0.999522
P63267;P68133;P68032;P62736;Q5T8M8;A6NL76;E7EQV5;B4DUI8;F8WB63;B8ZZJ2;C9JFL5;F6UVQ4;F6QUT6;C9JUM1	ACTG2;ACTA1;ACTC1;ACTA2;ACTB	1.48072	1.58229	1.62257	0.10157	0.0677523	0.999513	0.141852	0.0835007	0.785354	0.0402821	0.50151	0.999522
O00178	GTPBP1	-5.16454	-5.06793	-5.21939	0.0966058	0.613876	0.999513	-0.0548507	0.808624	0.96923	-0.151456	0.501908	0.999522
Q13595-2;B4DQI6;B4DUA9;Q13595	TRA2A	0.794731	0.789871	0.958671	-0.00486004	0.979634	0.999513	0.163939	0.413181	0.922249	0.168799	0.502522	0.999522
B4DJP7;P62318	SNRPD3	0.549502	0.471484	0.569056	-0.0780188	0.588717	0.999513	0.0195534	0.905059	0.984878	0.0975722	0.503313	0.999522
Q09472	EP300	2.44512	2.16396	2.09576	-0.281158	0.0487572	0.999513	-0.349361	0.00757111	0.761227	-0.068203	0.503358	0.999522
B7Z254;Q15084;F8WA83;B5MCQ5;Q15084-2	PDIA6	0.993387	1.08728	1.20789	0.0938885	0.357933	0.999513	0.214508	0.261211	0.885384	0.120619	0.503362	0.999522
F5H607;Q9NNX1-3;Q9NNX1-2;Q9NNX1;A6PVU8;Q6UWW7	TUFT1	-0.292947	-0.220264	-0.161142	0.0726834	0.378312	0.999513	0.131805	0.146587	0.828439	0.0591216	0.503393	0.999522
Q9C0C2-2;Q9C0C2	TNKS1BP1	-0.196677	-0.105222	-0.166508	0.0914556	0.172732	0.999513	0.0301692	0.705521	0.951097	-0.0612864	0.50354	0.999522
O95340;O95340-2;H0Y373;E7ER89	PAPSS2	0.349756	0.394787	0.45697	0.0450308	0.640429	0.999513	0.107214	0.262651	0.885384	0.0621828	0.503708	0.999522
C9K0J5;Q70E73;C9J164;Q70E73-5;Q70E73-2;Q70E73-8;Q70E73-7;Q70E73-4;Q70E73-3;Q70E73-9;Q70E73-6	RAPH1	0.468424	0.538522	0.489427	0.0700974	0.369372	0.999513	0.0210031	0.716249	0.956471	-0.0490944	0.504063	0.999522
Q9P258	RCC2	2.11184	2.10923	2.15856	-0.00260924	0.955117	0.999513	0.0467159	0.51798	0.939136	0.0493252	0.504303	0.999522
P08237;P08237-2	PFKM	-0.206075	-0.162651	-0.205289	0.0434243	0.501001	0.999513	0.00078628	0.963308	0.99132	-0.042638	0.504683	0.999522
P38919	EIF4A3	5.0936	5.01846	5.07054	-0.0751471	0.184488	0.999513	-0.0230684	0.772585	0.968629	0.0520787	0.505636	0.999522
P07108;P07108-3;P07108-2;B8ZWD7;B8ZWD6	DBI	-2.09191	-2.20409	-2.11255	-0.112183	0.363168	0.999513	-0.0206367	0.861963	0.976435	0.0915462	0.505741	0.999522
Q68Y55;A8K7X6;F8VZX2;G3V0E8;Q32Q82;F8VYL7;Q6IPF4;B4DXP5;Q15366;B4DRD7;B4DLC0;F8VRG9;F8VRH0;F8VWQ4;E9PFP8;P57721-5;P57721-4;P57721	PCBP2;PCBP3	0.910956	0.943157	0.984574	0.0322011	0.662523	0.999513	0.0736174	0.370358	0.91138	0.0414163	0.506285	0.999522
P27348;E9PG15;B4DMT8	YWHAQ	1.84064	1.86269	1.90615	0.0220549	0.736897	0.999513	0.0655115	0.282749	0.887744	0.0434567	0.506331	0.999522
P63241;P63241-2;Q6IS14	EIF5A;EIF5AL1	3.15109	3.07049	3.00475	-0.080607	0.423451	0.999513	-0.146342	0.0876885	0.785354	-0.0657354	0.506643	0.999522
F5GZ25;P15923-2;P15923;Q2TB39	TCF3	-2.83907	-3.30836	-3.16672	-0.469296	0.0986501	0.999513	-0.327656	0.0545127	0.778031	0.14164	0.50673	0.999522
H0Y7H8;G3XAA0;Q8NFD5-4;Q8NFD5;Q8NFD5-2;Q8NFD5-3;H0Y3S9;C9JZD6;H0Y2R3	ARID1B	-0.025766	-0.0776782	0.05865	-0.0519122	0.769165	0.999513	0.084416	0.659653	0.94887	0.136328	0.506917	0.999522
Q9ULR3	PPM1H	-3.90692	-4.05027	-3.91425	-0.143351	0.557848	0.999513	-0.00733755	0.97059	0.992007	0.136013	0.507183	0.999522
F8W9H6;H0Y7L2;Q96N67-4;Q96N67-3;Q96N67-5;Q96N67-2;Q96N67-6;Q96N67	DOCK7	-0.777835	-0.720266	-0.742052	0.057569	0.124093	0.999513	0.0357832	0.188064	0.855465	-0.0217859	0.507382	0.999522
O95391	SLU7	-1.53845	-1.59388	-1.46238	-0.0554316	0.781561	0.999513	0.0760733	0.577166	0.941649	0.131505	0.507658	0.999522
B3KSP0;H0Y3X6;Q9H3P2;C9JEM7;C9JHL4	WHSC2;NELFA	-0.0840614	-0.151776	-0.101692	-0.0677145	0.532193	0.999513	-0.0176303	0.848348	0.974824	0.0500842	0.507919	0.999522
F5H1H6;Q69YQ0;C9J8U1;F8WAN1;H0Y3Q3	SPECC1L;SPECC1L-ADORA2A	0.220069	0.305063	0.420272	0.0849933	0.295369	0.999513	0.200202	0.286127	0.887744	0.115209	0.508592	0.999522
Q68EM7-2;Q68EM7;C9IZD3;Q68EM7-6;Q68EM7-5;C9JE65;Q68EM7-4	ARHGAP17	0.860095	0.882225	0.938516	0.0221302	0.563634	0.999513	0.0784214	0.367818	0.91138	0.0562913	0.508601	0.999522
O95425-2;O95425	SVIL	-2.2776	-2.33619	-2.43493	-0.0585933	0.527682	0.999513	-0.157335	0.300398	0.887744	-0.0987415	0.508738	0.999522
A6NNE8;C9JAB2;Q16629-3;Q16629-2;G5E9M3;Q16629;F8WEA1	SRSF7	2.10944	2.02536	2.22034	-0.0840783	0.709885	0.999513	0.110897	0.6822	0.94887	0.194976	0.509577	0.999522
Q9BYG6;Q13485;E7EUB6	SMAD4	0.72344	0.738467	0.793708	0.0150272	0.845996	0.999513	0.0702678	0.47158	0.937499	0.0552407	0.509761	0.999522
Q6PL18	ATAD2	2.26608	2.04487	1.87239	-0.221209	0.0656447	0.999513	-0.39369	0.2012	0.855465	-0.172481	0.509968	0.999522
H2N333;P29590-5;P29590;P29590-4;P29590-12;P29590-2;P29590-9;P29590-3;P29590-8;P29590-11;P29590-14;P29590-10;E9PBR7;P29590-13	PML	0.32427	0.336563	0.391552	0.012293	0.896414	0.999513	0.0672812	0.370461	0.91138	0.0549882	0.510418	0.999522
Q9Y6A4	CFAP20	-0.092137	-0.175004	-0.111423	-0.0828672	0.339551	0.999513	-0.0192857	0.82081	0.970452	0.0635815	0.510821	0.999522
F5H604;E3W994;E7ERI8;E7EW49;O75122;F5H3X0;E9PBA6;B3KR06;E7ENG2;O75122-2	CLASP2	3.43826	3.38827	3.33038	-0.0499898	0.514633	0.999513	-0.107882	0.176423	0.847563	-0.0578922	0.511309	0.999522
P41214;P41214-2	EIF2D	2.64765	2.54865	2.59987	-0.0989949	0.140355	0.999513	-0.0477809	0.523705	0.939136	0.051214	0.511578	0.999522
O15031;E2PU09;E7EQZ5	PLXNB2	-2.41136	-2.3683	-2.25648	0.043062	0.705786	0.999513	0.154885	0.335031	0.899952	0.111823	0.511855	0.999522
O95619;F8VTR4;F8W0J4;F8W1B9	YEATS4	-1.12574	-1.20783	-1.26691	-0.0820874	0.406106	0.999513	-0.141169	0.0829015	0.785354	-0.0590811	0.512019	0.999522
Q13243;Q13243-3;B4DJK0;B4DUA4	SRSF5	0.794648	0.321226	0.516526	-0.473422	0.404618	0.999513	-0.278122	0.602467	0.943955	0.1953	0.512095	0.999522
F8W9S2;Q32MM7;O43850;H0YFL2;H0YGL1;B7Z2S3;Q08493-2;Q08493-3;Q08493	PDE4C	0.317806	0.145565	0.279089	-0.172242	0.492709	0.999513	-0.0387178	0.85964	0.976435	0.133524	0.512418	0.999522
E7EUI7;E7EMN6;Q6NXS1;P41236	PPP1R2;PPP1R2P3	-2.75562	-2.69741	-2.61748	0.0582028	0.41499	0.999513	0.138136	0.276044	0.887555	0.0799328	0.513251	0.999522
B7Z500;Q9Y383-2;Q9Y383;B7Z4Q3;C9JWT3	LUC7L2;C7orf55	2.6667	2.62243	2.77111	-0.0442645	0.828109	0.999513	0.104407	0.583573	0.941649	0.148672	0.513976	0.999522
E5RGS4;O60925;D6RGG5	PFDN1	-0.751205	-0.777727	-0.684977	-0.0265221	0.734127	0.999513	0.0662277	0.615792	0.943955	0.0927499	0.514131	0.999522
Q8WUU5	GATAD1	-1.9102	-1.78448	-1.8357	0.125725	0.389451	0.999513	0.0745062	0.608433	0.943955	-0.0512184	0.51467	0.999522
Q9BRU9	UTP23	-2.05786	-1.91719	-1.71685	0.140669	0.575648	0.999513	0.341011	0.237047	0.885384	0.200342	0.515106	0.999522
Q5W0J0;F5H4U3;Q9NP72;H0Y6T8;B7Z333	RAB18	-0.220937	-0.112071	-0.0293831	0.108866	0.358335	0.999513	0.191554	0.119083	0.805141	0.0826878	0.515357	0.999522
Q7L1Q6-2;Q7L1Q6;C9IZ80	BZW1	2.29929	2.28448	2.1866	-0.0148163	0.922992	0.999513	-0.112695	0.363936	0.910409	-0.0978783	0.515999	0.999522
P61981;B4DHC4;B4DE78	YWHAG	2.07062	2.02276	2.06013	-0.0478572	0.532909	0.999513	-0.0104927	0.900632	0.983452	0.0373645	0.516158	0.999522
G5E9G5;Q9BV36-3;Q9BV36-2;Q9BV36	MLPH	-2.53144	-2.85125	-2.9649	-0.319813	0.040376	0.999513	-0.433458	0.0756003	0.785354	-0.113645	0.516408	0.999522
Q15427;Q5SZ64	SF3B4	1.99361	1.89342	1.93659	-0.100189	0.0949643	0.999513	-0.0570232	0.440701	0.926796	0.0431655	0.516432	0.999522
P63104;E7EX29;E7ESK7;E9PD24;E7EVZ2;B0AZS6	YWHAZ	3.29106	3.35676	3.4274	0.0656984	0.438986	0.999513	0.136341	0.247569	0.885384	0.0706428	0.517395	0.999522
P11586;G3V2B8;F5H2F4;G3V3L6	MTHFD1	4.54075	4.52196	4.42953	-0.018783	0.890964	0.999513	-0.111219	0.332669	0.899952	-0.0924364	0.518754	0.999522
P50416-2;P50416	CPT1A	0.477982	0.432434	0.561071	-0.0455487	0.792709	0.999513	0.0830889	0.679052	0.94887	0.128638	0.518862	0.999522
F8W726;Q14157-4;Q14157-1;Q14157-3;Q14157;Q14157-5;Q5VU77	UBAP2L	1.85954	1.8993	1.79607	0.0397674	0.760496	0.999513	-0.0634672	0.644273	0.94887	-0.103235	0.519802	0.999522
P53621;P53621-2	COPA	3.05377	3.15149	3.09825	0.0977129	0.244609	0.999513	0.0444734	0.577188	0.941649	-0.0532394	0.519818	0.999522
B5MCG1;P84101	SERF2	-1.14575	-1.17996	-1.24249	-0.0342186	0.663865	0.999513	-0.0967474	0.41266	0.922249	-0.0625288	0.520562	0.999522
Q5SNT6;F5H046	FAM21B	-1.2895	-1.23002	-1.34592	0.059481	0.749845	0.999513	-0.0564233	0.765516	0.968629	-0.115904	0.520763	0.999522
P61077;P61077-2;P61077-3;D6R9F6;D6R933;D6RGD0;D6R980;D6RAW0;D6RIZ3;D6RA11;D6RFM0;D6RAH7;Q96RP6;P62837	UBE2D3;UBE2D2	-1.00246	-1.0403	-1.13161	-0.0378357	0.713932	0.999513	-0.129154	0.363815	0.910409	-0.0913186	0.520848	0.999522
P62249	RPS16	2.38283	2.38646	2.29073	0.00362786	0.976958	0.999513	-0.0921	0.372264	0.912365	-0.0957279	0.521422	0.999522
Q9NYF8-2;Q9NYF8;Q9NYF8-4	BCLAF1	-1.44425	-1.49768	-1.34271	-0.053434	0.828853	0.999513	0.101537	0.672851	0.94887	0.154971	0.521463	0.999522
O95232;F5H1W9;B4DJ96	LUC7L3	2.05442	1.98172	2.1298	-0.0726978	0.706846	0.999513	0.0753853	0.720217	0.956477	0.148083	0.521808	0.999522
Q14790-3;Q14790-2;Q14790;Q14790-4;Q14790-9;E7EQ01;E7EVN1;E7ETB7;E7EQ06;A8MU92;Q14790-6;Q14790-5;Q14790-8;Q14790-7	CASP8	-2.16596	-2.19442	-2.27655	-0.0284563	0.870321	0.999513	-0.110585	0.472945	0.937499	-0.0821285	0.521964	0.999522
Q9BX40;Q5TBP9;Q5TBQ0;E9PG81;Q9BX40-2	LSM14B	1.35646	1.31222	1.28441	-0.0442423	0.258579	0.999513	-0.0720497	0.139458	0.824506	-0.0278075	0.522065	0.999522
B4DWN1;D6RBV2;Q12907;D6RIU4;D6RDX1	LMAN2	1.15847	1.26962	1.4026	0.111149	0.463117	0.999513	0.244127	0.265995	0.885384	0.132978	0.522114	0.999522
Q15057	ACAP2	-0.535549	-0.515745	-0.458346	0.0198033	0.851488	0.999513	0.0772028	0.488832	0.939136	0.0573996	0.522315	0.999522
Q96F86	EDC3	3.12123	3.16063	3.22985	0.0394008	0.672741	0.999513	0.108626	0.247029	0.885384	0.0692254	0.52277	0.999522
Q08379;Q08379-2;B7ZC06	GOLGA2	3.01436	2.93093	2.82409	-0.0834306	0.607754	0.999513	-0.190269	0.158543	0.842981	-0.106839	0.522889	0.999522
F8W681;F8WE55;Q9H3H5-2;Q9H3H5	DPAGT1	-0.674811	-0.667835	-0.53766	0.00697519	0.963287	0.999513	0.13715	0.508162	0.939136	0.130175	0.52295	0.999522
E9PDI4;O00515	LAD1	-0.0623606	-0.00678917	-0.0959103	0.0555715	0.477452	0.999513	-0.0335497	0.811249	0.96923	-0.0891211	0.523355	0.999522
B4DR61;P61619;P61619-3	SEC61A1	-0.207208	-0.191625	-0.0681207	0.0155831	0.872733	0.999513	0.139087	0.472066	0.937499	0.123504	0.523519	0.999522
Q4VXW4;E7ESW4;Q9NZT2-2;Q9NZT2	OGFR	-3.09768	-3.36096	-3.27125	-0.263277	0.122579	0.999513	-0.17357	0.295679	0.887744	0.0897065	0.523634	0.999522
O00264;B7Z1L3	PGRMC1	-0.00904474	-0.0414633	0.171122	-0.0324185	0.912947	0.999513	0.180167	0.616914	0.943955	0.212586	0.523701	0.999522
P49790;F6QR24;Q4LE47	NUP153	2.54951	2.51185	2.46485	-0.0376572	0.588731	0.999513	-0.0846519	0.265318	0.885384	-0.0469947	0.52439	0.999522
Q8TBA6-2;Q8TBA6;E7EQP0	GOLGA5	2.35959	2.40247	2.32085	0.0428794	0.672732	0.999513	-0.0387365	0.682224	0.94887	-0.0816158	0.524724	0.999522
A8MWB4;B7Z1T4;Q15438-2;Q15438;Q99418-2;O43739-2;Q99418;O43739	CYTH1;CYTH2;CYTH3	-2.32797	-2.23205	-2.27009	0.0959197	0.331247	0.999513	0.0578738	0.552598	0.941649	-0.038046	0.524853	0.999522
O15155	BET1	-2.84502	-2.63817	-2.70208	0.206852	0.0754708	0.999513	0.142948	0.134408	0.820869	-0.0639035	0.525822	0.999522
O15067;F5GWT9;H0YGH1	PFAS	1.70856	1.71645	1.68919	0.00788777	0.845983	0.999513	-0.0193729	0.367721	0.91138	-0.0272607	0.525929	0.999522
Q99543	DNAJC2	0.421635	0.395561	0.351734	-0.0260736	0.503269	0.999513	-0.069901	0.330754	0.899952	-0.0438273	0.526253	0.999522
Q92620;B4DN69;B4DVG8	DHX38	-0.933697	-1.02675	-0.970249	-0.0930502	0.144999	0.999513	-0.0365521	0.650385	0.94887	0.0564981	0.526409	0.999522
Q96L92-3;Q96L92;Q96L92-2	SNX27	0.63336	0.594923	0.535654	-0.0384374	0.57679	0.999513	-0.0977061	0.264469	0.885384	-0.0592687	0.526873	0.999522
P51452;Q8IYJ9	DUSP3	-0.00893144	0.0483811	0.018476	0.0573125	0.33593	0.999513	0.0274074	0.653483	0.94887	-0.0299051	0.527097	0.999522
E5RFX3;F1LLU9;F8WE36;Q9NW86;C9K020;E9PBK6;Q9NNW5	WDR6	-4.39571	-4.64769	-4.47976	-0.251983	0.371722	0.999513	-0.084044	0.459281	0.929966	0.167939	0.527109	0.999522
Q9UNK0	STX8	-3.63305	-3.69104	-3.82204	-0.0579879	0.769747	0.999513	-0.188987	0.0636609	0.785354	-0.130999	0.527394	0.999522
P07814;F5H7I7;E7EMN0	EPRS	2.16672	2.16642	2.11814	-0.000302388	0.996557	0.999513	-0.0485819	0.415409	0.922893	-0.0482795	0.528025	0.999522
F8VWH9;B7Z8H8;E7EV62;Q8N6T3;Q8N6T3-2;E5RHT6;F8W1U7;Q8N6T3-3;E5RHH7;E5RHC5	ARFGAP1	-0.280879	-0.280907	-0.421406	-2.78793e-05	0.999865	0.999865	-0.140527	0.444968	0.928961	-0.1405	0.528895	0.999522
Q7Z5L9	IRF2BP2	3.08833	2.96136	3.01699	-0.126966	0.175531	0.999513	-0.0713338	0.346115	0.899952	0.055632	0.529291	0.999522
Q93052;C9JUT4	LPP	2.26691	2.35509	2.39428	0.0881793	0.0478514	0.999513	0.127367	0.114005	0.805141	0.039188	0.529432	0.999522
Q9NRX4-2;Q9NRX4	PHPT1	2.61649	2.64321	2.75708	0.0267205	0.864563	0.999513	0.140583	0.390555	0.921879	0.113863	0.529489	0.999522
P07900;P07900-2;Q86U12	HSP90AA1	5.66364	5.60138	5.56027	-0.0622618	0.375625	0.999513	-0.103372	0.0330369	0.778031	-0.04111	0.52982	0.999522
Q9HD20-2;Q9HD20	ATP13A1	0.649456	0.770343	0.721154	0.120887	0.10507	0.999513	0.071698	0.418699	0.924049	-0.0491886	0.530505	0.999522
Q9Y4F3-3;Q9Y4F3-4;F8VV09;Q9Y4F3-5;Q9Y4F3;F8VVB8;G8JLP4;F8VTR3;C9JKX0	KIAA0430	2.26173	2.41716	2.5906	0.155429	0.553975	0.999513	0.328875	0.112583	0.805141	0.173446	0.530606	0.999522
P15104	GLUL	0.345319	0.392639	0.461152	0.04732	0.639908	0.999513	0.115833	0.222562	0.87774	0.0685127	0.530876	0.999522
Q9ULW0;Q96RR5	TPX2	0.891022	0.739269	0.646006	-0.151753	0.223325	0.999513	-0.245017	0.163262	0.842981	-0.0932636	0.53089	0.999522
Q8NC74	RBBP8NL	-0.833548	-0.894463	-0.823926	-0.0609154	0.592319	0.999513	0.00962194	0.908671	0.984968	0.0705374	0.530926	0.999522
C9JIP0;Q12769;G3V198;E9PR16	NUP160	1.20896	1.21882	1.1738	0.00985589	0.87472	0.999513	-0.0351644	0.624347	0.946173	-0.0450203	0.531019	0.999522
P09661;H0YLR3;H0YMA0	SNRPA1	1.9224	1.89878	1.93291	-0.0236237	0.709409	0.999513	0.010515	0.828142	0.970967	0.0341387	0.531749	0.999522
P50502;F6VDH7;Q3KNR6;Q8IZP2;Q8NFI4	ST13;ST13P4;ST13P5	0.447202	0.479368	0.339292	0.0321661	0.852693	0.999513	-0.10791	0.546806	0.941649	-0.140076	0.532386	0.999522
B7Z8Y7;O94762;O94762-2;O94762-3	RECQL5	0.154057	-0.0347805	0.098849	-0.188838	0.125709	0.999513	-0.0552082	0.795996	0.96923	0.133629	0.532781	0.999522
Q13085-3;Q13085-2;Q13085;Q13085-4;F8W6G0	ACACA	2.64888	2.63234	2.59675	-0.0165463	0.781602	0.999513	-0.0521299	0.271843	0.887555	-0.0355836	0.532951	0.999522
P28074;H0YJM8;E9PAV2;P28074-2	PSMB5	1.34928	1.34311	1.30035	-0.00617253	0.922088	0.999513	-0.0489305	0.220977	0.876067	-0.042758	0.533123	0.999522
P49327	FASN	6.18952	6.24029	6.14566	0.0507671	0.713641	0.999513	-0.0438644	0.736295	0.959734	-0.0946314	0.53345	0.999522
O95470;H0Y3V8	SGPL1	1.68357	1.75928	1.85248	0.0757108	0.267136	0.999513	0.16891	0.297086	0.887744	0.0931996	0.534362	0.999522
Q5JW85;Q16772	GSTA3	-0.261422	-0.170606	-0.20523	0.0908161	0.281641	0.999513	0.0561916	0.510498	0.939136	-0.0346245	0.534691	0.999522
Q13435;E9PPJ0;E9PJ04;H0YCG1	SF3B2	3.8531	3.7493	3.8147	-0.1038	0.289268	0.999513	-0.0383975	0.68601	0.94887	0.0654025	0.535092	0.999522
P00492	HPRT1	-3.31251	-3.31966	-3.41366	-0.00714748	0.931973	0.999513	-0.101155	0.509124	0.939136	-0.0940079	0.53521	0.999522
Q9UMR2-2;Q9UMR2;E7EMK4;Q9UMR2-3	DDX19B	-0.431083	-0.479056	-0.352953	-0.0479735	0.839805	0.999513	0.0781299	0.734175	0.959711	0.126103	0.535458	0.999522
Q7KZF4;E7ESM6	SND1	4.49043	4.43614	4.37571	-0.0542953	0.574738	0.999513	-0.114723	0.123913	0.805141	-0.0604282	0.5356	0.999522
E7EQZ9;A8K318;P14314	PRKCSH	-1.72793	-1.60213	-1.48441	0.125802	0.274677	0.999513	0.243517	0.238765	0.885384	0.117715	0.535633	0.999522
Q70I54;B4DH47;E7EMK2;O76041	NEBL	1.38149	1.43735	1.47556	0.0558636	0.444978	0.999513	0.0940711	0.210996	0.870033	0.0382074	0.53594	0.999522
B7ZC39;B7ZC38;F6RPD3;Q9NR46;Q9NR46-2;F8WFB9	SH3GLB2	-0.164128	-0.147249	-0.227108	0.0168794	0.868477	0.999513	-0.0629798	0.583172	0.941649	-0.0798592	0.536104	0.999522
P33176	KIF5B	5.09765	5.09113	5.12832	-0.00651816	0.891802	0.999513	0.0306757	0.572359	0.941649	0.0371939	0.536119	0.999522
P18669;E7EMA8;F2Z2J9;Q8N0Y7	PGAM1;PGAM4	-0.30336	-0.282429	-0.234315	0.0209307	0.747073	0.999513	0.0690453	0.401032	0.921879	0.0481146	0.536193	0.999522
F5H3Y1;H0Y7P1;Q93074-3;Q93074;Q93074-2	MED12	-1.05104	-1.04866	-1.1251	0.00238046	0.980108	0.999513	-0.0740569	0.559065	0.941649	-0.0764374	0.536248	0.999522
Q8NEZ4;Q8NEZ4-3;Q8NEZ4-2	KMT2C	2.04113	1.94566	1.99555	-0.0954759	0.256988	0.999513	-0.0455819	0.470174	0.937499	0.0498939	0.536329	0.999522
B7Z265;Q14807	KIF22	-1.41422	-1.78027	-1.95654	-0.366054	0.136416	0.999513	-0.542322	0.121405	0.805141	-0.176268	0.537032	0.999522
Q8IWV7;F5GYN5;Q8IWV7-2	UBR1	-2.40413	-2.30124	-2.3291	0.102892	0.0968133	0.999513	0.0750305	0.170594	0.842981	-0.0278613	0.537329	0.999522
B7Z9S8;A6NGH2;P05026-2;P05026	ATP1B1	-2.82235	-2.85347	-2.75383	-0.0311238	0.842187	0.999513	0.0685128	0.536721	0.940985	0.0996367	0.537921	0.999522
B5MBX0;Q96FF9	CDCA5	-3.49986	-3.58093	-3.70802	-0.0810712	0.520049	0.999513	-0.208162	0.343043	0.899952	-0.127091	0.537999	0.999522
O60934;F5H3R2	NBN	-1.9453	-1.89673	-1.84704	0.0485636	0.472683	0.999513	0.0982559	0.178641	0.847628	0.0496922	0.538074	0.999522
F8W9T2;Q6PJT7-5;G3V5R4;Q6PJT7-2;Q6PJT7;F8W848;G3V256;H0YJA2;Q6PJT7-4;Q6PJT7-3;G3V5I6	ZC3H14	1.65127	1.59834	1.70683	-0.0529282	0.705027	0.999513	0.055553	0.735681	0.959734	0.108481	0.538728	0.999522
F8W9T0;O94763-2;O94763-3;O94763	URI1	-1.76205	-1.82416	-1.89066	-0.0621137	0.585426	0.999513	-0.128609	0.288404	0.887744	-0.0664952	0.539423	0.999522
Q9BTC0;Q9BTC0-1	DIDO1	2.28335	2.22464	2.27947	-0.0587122	0.643784	0.999513	-0.00387674	0.970996	0.992007	0.0548354	0.539705	0.999522
F8VZ44;Q9NRG9;F8VUB6;Q5JB47	AAAS	-0.671467	-0.625898	-0.68302	0.0455691	0.553141	0.999513	-0.0115521	0.885129	0.977155	-0.0571211	0.539913	0.999522
O95985;O95985-3;O95985-2;H0Y6W0	TOP3B	1.64932	1.56554	1.63535	-0.0837831	0.486906	0.999513	-0.0139695	0.829585	0.970967	0.0698137	0.540374	0.999522
P68363	TUBA1B	5.26127	5.36111	5.23081	0.0998482	0.655922	0.999513	-0.0304522	0.871014	0.977155	-0.1303	0.540948	0.999522
Q6IN85-2;Q6IN85;G3V5Z3;Q6IN85-4;H0YIY8;Q6IN85-5	SMEK1	2.49897	2.45658	2.52649	-0.042383	0.546762	0.999513	0.0275176	0.792554	0.96923	0.0699006	0.541158	0.999522
P15924;P15924-2	DSP	5.62168	5.56699	5.5553	-0.0546866	0.0652831	0.999513	-0.066377	0.0351767	0.778031	-0.0116904	0.541209	0.999522
B4DUE3;Q15746-7;Q15746-4;Q15746-5;Q15746-2;Q15746-3;Q15746-6;Q15746	MYLK	-2.48322	-2.36748	-2.45494	0.115749	0.698627	0.999513	0.028288	0.922598	0.98575	-0.0874607	0.541407	0.999522
O15270;H0YJV2	SPTLC2	-0.537456	-0.591961	-0.519287	-0.0545047	0.704088	0.999513	0.0181696	0.898898	0.983452	0.0726743	0.541675	0.999522
F5H6D0;Q13724;C9J8D4	MOGS	0.641448	0.778542	0.881255	0.137094	0.320728	0.999513	0.239806	0.169456	0.842981	0.102713	0.541745	0.999522
Q5T9B7;P00568;H0YID2;H0Y4J6	AK1	-0.261126	-0.186643	-0.235822	0.074483	0.26622	0.999513	0.0253043	0.692263	0.949611	-0.0491787	0.541768	0.999522
C9J9K3;A6NE09;P08865;C9JQR9	RPSA;RPSAP58	1.36742	1.37417	1.30618	0.00674561	0.915336	0.999513	-0.0612443	0.566407	0.941649	-0.0679899	0.543039	0.999522
F5H0N5;Q8ND04;Q8ND04-2	SMG8	-0.22904	-0.268762	-0.309813	-0.0397217	0.672068	0.999513	-0.0807734	0.349075	0.899952	-0.0410516	0.543213	0.999522
E7EPL4;Q6P996;E7EMH5;Q86XE2	PDXDC1	1.58549	1.59313	1.47569	0.00763339	0.964953	0.999513	-0.109805	0.472844	0.937499	-0.117439	0.544789	0.999522
P11908;P11908-2	PRPS2	0.258001	0.355544	0.249616	0.0975432	0.53234	0.999513	-0.00838534	0.947331	0.991152	-0.105929	0.544849	0.999522
P40818;B4DKA8	USP8	2.66818	2.65907	2.64782	-0.00910568	0.6998	0.999513	-0.0203564	0.343926	0.899952	-0.0112507	0.54524	0.999522
C9JMV9;C9J9D8;C9JWD4;C9J6I6;Q03154	ABHD14A-ACY1;ACY1	-4.35109	-4.37505	-4.50409	-0.0239611	0.923967	0.999513	-0.153001	0.534853	0.940954	-0.12904	0.545635	0.999522
Q71DI3;Q16695;P68431	HIST2H3A;HIST3H3;HIST1H3A	2.95945	2.88688	2.7873	-0.0725687	0.604662	0.999513	-0.172149	0.199141	0.855465	-0.0995799	0.545914	0.999522
Q8N201	INTS1	-3.48465	-3.32869	-3.43346	0.155959	0.41741	0.999513	0.051191	0.658593	0.94887	-0.104768	0.546147	0.999522
Q92624	APPBP2	-3.33284	-3.54461	-3.46737	-0.211773	0.232004	0.999513	-0.134528	0.340142	0.899952	0.0772445	0.546849	0.999522
P48147	PREP	-0.775092	-0.778118	-0.731666	-0.00302603	0.975292	0.999513	0.043426	0.589573	0.943955	0.046452	0.547378	0.999522
E9PFN5;Q9Y2Q3;C9JNT3;Q9Y2Q3-3;Q9Y2Q3-2	GSTK1	-0.878115	-0.634879	-0.765457	0.243236	0.262484	0.999513	0.112659	0.442332	0.928036	-0.130577	0.54744	0.999522
P53675-2;P53675	CLTCL1	-1.49154	-1.16907	-1.38678	0.322471	0.435766	0.999513	0.104767	0.685771	0.94887	-0.217704	0.54778	0.999522
Q13573;G3V4X8;G3V3A4	SNW1	2.82329	2.72567	2.83552	-0.0976149	0.523644	0.999513	0.0122287	0.940965	0.991123	0.109844	0.547972	0.999522
Q13617;G3V1S2;Q5T2B5;Q5T2B7;Q5T2B4	CUL2	0.717743	0.626101	0.677771	-0.0916417	0.380461	0.999513	-0.0399718	0.563983	0.941649	0.0516698	0.547986	0.999522
O15357;O15357-2	INPPL1	-0.309595	-0.306902	-0.379242	0.00269267	0.961709	0.999513	-0.0696473	0.543943	0.940985	-0.07234	0.548005	0.999522
P42704;F5H4J6	LRPPRC	2.97081	3.10822	2.97855	0.13741	0.543466	0.999513	0.007739	0.962235	0.991152	-0.129671	0.54835	0.999522
A8MYA6;P34896-3;P34896-2;P34896	SHMT1	-0.82033	-0.756672	-0.802404	0.0636581	0.268902	0.999513	0.0179257	0.80184	0.96923	-0.0457323	0.548845	0.999522
A8MU44;Q9UJC3	HOOK1	2.45984	2.44071	2.48961	-0.0191276	0.786226	0.999513	0.0297722	0.682665	0.94887	0.0488998	0.548869	0.999522
E9PK01;P29692;E9PRY8;Q4VBZ6;P29692-2;E9PQ49;E9PI39;F8W934;E9PBQ9;E9PPR1;E9PL12;E9PL71;E9PQZ1;E9PMW7	EEF1D	2.28223	2.31133	2.2243	0.0291003	0.853029	0.999513	-0.0579321	0.569962	0.941649	-0.0870325	0.549334	0.999522
H0YH87;Q99700-2;Q99700-4;Q99700;F8WB06;F8VQP2;Q24JQ7;F8VQS0	ATXN2	0.41064	0.394259	0.374772	-0.0163811	0.754754	0.999513	-0.0358686	0.529185	0.939136	-0.0194874	0.549716	0.999522
Q8NHU6;Q8NHU6-2	TDRD7	1.01124	0.970958	1.12982	-0.0402821	0.869085	0.999513	0.118584	0.635146	0.94887	0.158866	0.549826	0.999522
E5RJR5;P63208;E7ERH2;F8W8N3;P63208-2;E5RGM3	SKP1	1.57078	1.62974	1.55916	0.0589594	0.679646	0.999513	-0.0116179	0.919966	0.985712	-0.0705773	0.550598	0.999522
B4DL79;O95235	KIF20A	-3.24629	-3.70179	-3.94603	-0.455505	0.006206	0.977731	-0.699743	0.173857	0.842981	-0.244238	0.551084	0.999522
P62308;A8MWD9;F5H5R7;C9JVQ0;Q49AN9;F5H013	SNRPG;SNRPGP15	0.249921	0.288396	0.377096	0.0384748	0.74073	0.999513	0.127175	0.363842	0.910409	0.0887003	0.551518	0.999522
Q9H8M2;Q9H8M2-2;Q9H8M2-3;Q9H8M2-1;B4DMQ2	BRD9	-2.51015	-2.61195	-2.54756	-0.101803	0.369041	0.999513	-0.0374089	0.379251	0.916297	0.0643939	0.55229	0.999522
Q9HAU5	UPF2	2.9753	2.85534	2.88428	-0.119957	0.0274234	0.999513	-0.0910228	0.13858	0.824506	0.028934	0.552438	0.999522
H0YMR5;H0YLR2;H0YME2;H0YK21;H0YK54;Q6FIF0-2;Q6FIF0	ZFAND6	-3.22265	-3.34261	-3.24586	-0.119959	0.35843	0.999513	-0.023207	0.881749	0.977155	0.0967524	0.552807	0.999522
P35269;F5H761;E7EUG6	GTF2F1	-0.760779	-0.699907	-0.767713	0.0608723	0.596917	0.999513	-0.00693429	0.954661	0.991152	-0.0678065	0.553172	0.999522
Q5JR08;E9PN11;P08134;E9PQH6	RHOC	-0.686239	-0.586241	-0.694776	0.0999975	0.565776	0.999513	-0.0085376	0.960431	0.991152	-0.108535	0.55324	0.999522
O60518	RANBP6	-1.93549	-1.86022	-1.92028	0.0752719	0.402663	0.999513	0.0152037	0.865356	0.976779	-0.0600683	0.553352	0.999522
Q9H6T0-2;Q9H6T0	ESRP2	1.54814	1.42995	1.5066	-0.118192	0.339565	0.999513	-0.041539	0.707348	0.951464	0.0766527	0.55343	0.999522
Q96II6;O96000	NDUFB10	-3.57692	-3.32107	-3.22776	0.255852	0.196632	0.999513	0.349165	0.125161	0.805141	0.0933131	0.553484	0.999522
Q9NY27;Q9NY27-2;Q9NY27-3;C9IZ04	PPP4R2	5.21533	5.19026	5.25752	-0.025069	0.77563	0.999513	0.0421941	0.661324	0.94887	0.0672631	0.553583	0.999522
P36954	POLR2I	-0.944216	-1.03819	-0.997206	-0.0939775	0.259909	0.999513	-0.0529906	0.310065	0.889946	0.0409869	0.553911	0.999522
C9JPX4;Q5SWX8-3;E9PFR7;Q5SWX8-2;Q5SWX8	ODR4	-1.09311	-1.05405	-1.11053	0.0390643	0.646342	0.999513	-0.0174207	0.878783	0.977155	-0.056485	0.554057	0.999522
H0YFS2;B4E2Z3;F5GZS6;F5H4J7;P08195-2;P08195-3;P08195;P08195-4	SLC3A2	-2.54913	-2.55845	-2.62498	-0.00931957	0.892218	0.999513	-0.0758524	0.459994	0.930787	-0.0665328	0.554544	0.999522
Q5T0W9	FAM83B	1.11578	1.15776	1.13666	0.0419757	0.303189	0.999513	0.0208751	0.389077	0.921879	-0.0211006	0.554955	0.999522
Q5JPI3-2;Q5JPI3;E9PFZ1	C3orf38	-0.774786	-0.759087	-0.669752	0.015699	0.917748	0.999513	0.105034	0.232992	0.885041	0.0893351	0.555252	0.999522
A6NJ11;C9JS35;Q92890;Q92890-1;C9JNP9;A8MW31	UFD1L	0.558381	0.504191	0.469545	-0.0541899	0.375815	0.999513	-0.0888359	0.0621719	0.785354	-0.034646	0.555361	0.999522
P39880-3;P39880-6;P39880-4;P39880-5;P39880-2;P39880;G3V1Z6;Q13948-2;Q13948;H0YL76;H0YMA9	CUX1	0.862368	0.739436	0.790152	-0.122931	0.166591	0.999513	-0.0722159	0.303169	0.887744	0.0507155	0.555442	0.999522
Q9Y696;F5H1F8	CLIC4	0.0153516	0.081186	0.0357308	0.0658344	0.323674	0.999513	0.0203792	0.729466	0.959096	-0.0454553	0.555494	0.999522
E7EUM5;B4DT35;Q7Z3B4;Q7Z3B4-2	NUP54	0.104308	0.107141	0.0639581	0.00283252	0.958308	0.999513	-0.0403502	0.490662	0.939136	-0.0431828	0.555906	0.999522
Q06587;E7ENS6;Q06587-2	RING1	0.814223	0.90925	1.07277	0.0950274	0.57871	0.999513	0.25855	0.350482	0.901278	0.163522	0.556407	0.999522
Q13325	IFIT5	-2.47433	-2.44689	-2.40648	0.0274412	0.866063	0.999513	0.0678485	0.673156	0.94887	0.0404073	0.557126	0.999522
H0Y4R2;P16435;F5H468;E7EVY7;E7EMD0;E7EPN3	POR	1.79765	1.87059	1.95984	0.07294	0.574212	0.999513	0.162189	0.357897	0.908136	0.0892489	0.55733	0.999522
Q9NZI7-4;Q9NZI7	UBP1	-3.06059	-2.76889	-2.80941	0.291705	0.0552261	0.999513	0.251187	0.068904	0.785354	-0.0405184	0.557387	0.999522
P62195;A8K3Z3	PSMC5	1.63655	1.58358	1.48944	-0.0529709	0.550414	0.999513	-0.147106	0.373097	0.912785	-0.0941348	0.557798	0.999522
P14868;Q68CR9	DARS	0.493878	0.501877	0.459748	0.0079982	0.930086	0.999513	-0.0341302	0.645852	0.94887	-0.0421284	0.557814	0.999522
Q13177;C9J2R9;O75914-2;O75914;O75914-4;O75914-3	PAK2;PAK3	-0.284532	-0.185176	-0.166875	0.0993557	0.143173	0.999513	0.117657	0.102515	0.791069	0.0183015	0.557906	0.999522
Q14686	NCOA6	1.91359	1.69039	1.71037	-0.223194	0.038915	0.999513	-0.203215	0.0353431	0.778031	0.0199785	0.558464	0.999522
B3KQ85;O75439;F8WAZ6;E7ERZ4;G3V0E4	PMPCB	-2.204	-2.03995	-2.19433	0.164049	0.376614	0.999513	0.00966324	0.966942	0.991592	-0.154385	0.558844	0.999522
P18206-2;P18206;F5H7T3;G8JLL3;Q5JQ13	VCL	3.21162	3.32416	3.34772	0.112536	0.0569212	0.999513	0.136097	0.0186563	0.778031	0.0235611	0.558871	0.999522
B5MD66;Q9Y320-2;Q9Y320	TMX2	-1.48229	-1.47963	-1.3447	0.00266362	0.990061	0.999513	0.137594	0.622684	0.945893	0.13493	0.55979	0.999522
Q9Y6X9-2;Q9Y6X9	MORC2	0.824817	0.77394	0.851117	-0.0508777	0.670348	0.999513	0.0262996	0.739521	0.959734	0.0771773	0.559835	0.999522
Q9UNA4	POLI	-5.60299	-5.42754	-5.60903	0.175452	0.584729	0.999513	-0.00603655	0.962149	0.991152	-0.181488	0.559892	0.999522
B4DY73;D6REN6;P12081;B4E1C5;B4DDD8;B3KWE1;E7ETE2;F5GZR5	HARS	0.175714	0.0933966	0.00729252	-0.0823177	0.604625	0.999513	-0.168422	0.194231	0.855465	-0.0861041	0.561327	0.999522
P06703	S100A6	1.76057	1.85467	1.9742	0.0940997	0.547872	0.999513	0.213623	0.261183	0.885384	0.119524	0.561459	0.999522
P00338;P00338-3;E9PH51;B4DKQ2;P00338-2;F5H308;A8MXQ4;F8W819;F5GXH2;F5GYU2;F5GXY2	LDHA	2.66247	2.69172	2.61366	0.0292528	0.837258	0.999513	-0.0488092	0.68055	0.94887	-0.0780621	0.561785	0.999522
D6R9Q1;F5H7P7;Q96BP3;B4DWR9;H0Y8N5	PPWD1	0.433214	0.424069	0.453516	-0.00914467	0.874974	0.999513	0.0203021	0.634812	0.94887	0.0294468	0.56185	0.999522
Q71UI9;P0C0S5;C9J0D1;A6NKY0;A6NN01;A6NFA8	H2AFV;H2AFZ	0.304315	0.227881	0.10821	-0.0764337	0.674365	0.999513	-0.196105	0.192294	0.855465	-0.119671	0.561891	0.999522
P98175-4;P98175-3;P98175-2;P98175	RBM10	1.28193	1.25517	1.29609	-0.0267579	0.696301	0.999513	0.0141546	0.80841	0.96923	0.0409126	0.56224	0.999522
P46019	PHKA2	3.36902	3.3354	3.37431	-0.0336239	0.478501	0.999513	0.00528927	0.93241	0.988639	0.0389132	0.562516	0.999522
Q86XP3-2;Q86XP3	DDX42	2.29134	2.27032	2.30457	-0.0210197	0.606521	0.999513	0.0132323	0.820197	0.970452	0.034252	0.562517	0.999522
O00743-2;O00743;O00743-3;B7Z3E2	PPP6C	-0.580491	-0.585461	-0.651651	-0.00497008	0.958064	0.999513	-0.0711605	0.553686	0.941649	-0.0661904	0.562819	0.999522
Q9UIG0-2;Q9UIG0	BAZ1B	1.65016	1.59951	1.55821	-0.0506504	0.239276	0.999513	-0.0919503	0.238554	0.885384	-0.0412999	0.562897	0.999522
P11387	TOP1	5.1234	5.06354	5.19583	-0.0598594	0.781203	0.999513	0.0724319	0.702889	0.950537	0.132291	0.563145	0.999522
F5H3B9;Q9P275;Q9P275-2	USP36	-5.25558	-5.39212	-5.59364	-0.136544	0.575967	0.999513	-0.338067	0.341634	0.899952	-0.201522	0.564623	0.999522
H0YK33;Q6UUV7-3;Q6UUV7	CRTC3	-2.13993	-2.22924	-2.29551	-0.0893151	0.359765	0.999513	-0.15558	0.1618	0.842981	-0.066265	0.565539	0.999522
Q9H2M9	RAB3GAP2	-0.764969	-0.661959	-0.757818	0.10301	0.547958	0.999513	0.00715046	0.915253	0.984968	-0.0958595	0.565854	0.999522
Q9BS19;P02790	HPX	-5.32577	-5.22672	-5.57048	0.0990449	0.6998	0.999513	-0.244712	0.681609	0.94887	-0.343757	0.5659	0.999522
D6RH30;P19838;P19838-2;D6RC45	NFKB1	-0.303915	-0.154053	-0.194635	0.149862	0.0832877	0.999513	0.10928	0.138454	0.824506	-0.0405812	0.565925	0.999522
Q9BW19	KIFC1	-0.466574	-0.611365	-0.685672	-0.144792	0.141578	0.999513	-0.219098	0.144431	0.826845	-0.0743067	0.566111	0.999522
P62750;A8MXA8;A8MUS3	RPL23A	2.36591	2.36849	2.29776	0.00258041	0.97175	0.999513	-0.0681454	0.538238	0.940985	-0.0707259	0.566422	0.999522
C9J1D9;Q9NPH3-3;Q9NPH3-2;Q9NPH3;Q9NPH3-5	IL1RAP	-4.44566	-4.4008	-4.47422	0.0448599	0.74908	0.999513	-0.0285622	0.798499	0.96923	-0.0734221	0.56667	0.999522
Q969X5-2;Q969X5	ERGIC1	0.809185	0.969789	1.04798	0.160604	0.184888	0.999513	0.238794	0.12068	0.805141	0.0781901	0.567195	0.999522
A4QN19	SEC16A	-1.26607	-1.36157	-1.24331	-0.0954941	0.633831	0.999513	0.0227642	0.902482	0.984057	0.118258	0.568006	0.999522
E9PKZ6;E9PR96;O94967-2;O94967;O94967-3;A8MX09	WDR47	-1.73714	-1.67248	-1.59904	0.064651	0.656502	0.999513	0.138092	0.219586	0.873071	0.0734414	0.568031	0.999522
Q9NQZ2	UTP3	-2.60099	-2.42566	-2.54449	0.175333	0.441141	0.999513	0.0565039	0.722358	0.956553	-0.118829	0.569779	0.999522
O75607	NPM3	-3.3359	-3.29984	-3.245	0.0360635	0.756997	0.999513	0.0909089	0.351012	0.901278	0.0548454	0.569972	0.999522
C9J7X7;C9JRT6;F8WDB6;Q9Y5A7-2;Q9Y5A7	NUB1	-1.56282	-1.7291	-1.97665	-0.166284	0.787748	0.999513	-0.413832	0.454718	0.928961	-0.247548	0.570096	0.999522
F8WCK7;B8ZZW5;Q8NBF6-2;Q8NBF6	AVL9	-1.51715	-1.36986	-1.4512	0.147295	0.219683	0.999513	0.0659479	0.679697	0.94887	-0.0813469	0.57046	0.999522
Q9H1Y0-2;Q9H1Y0	ATG5	-2.09729	-1.97171	-2.06547	0.125574	0.455952	0.999513	0.0318176	0.624349	0.946173	-0.0937562	0.57072	0.999522
P41743	PRKCI	-0.924649	-0.77887	-0.727575	0.145779	0.207232	0.999513	0.197074	0.0730597	0.785354	0.051295	0.570805	0.999522
O15143;F8WCG3;C9J4Z7;C9JEY1;C9JQM8;C9JFG9;C9J6C8	ARPC1B	2.16739	2.18029	2.21402	0.0128991	0.816362	0.999513	0.0466253	0.338329	0.899952	0.0337262	0.570807	0.999522
Q6P1N7;C9JA35;G3V0I4;G5E9H8;D3YTI9;A8MUD0;A2ABB9;A2AB90;O15533-2;O15533;O15533-3	TAPBP	-3.46743	-3.42103	-3.54505	0.0463993	0.809849	0.999513	-0.0776276	0.529831	0.939136	-0.124027	0.570871	0.999522
P46782	RPS5	2.51302	2.57785	2.50029	0.0648297	0.608153	0.999513	-0.012724	0.861847	0.976435	-0.0775537	0.570941	0.999522
Q8IX07	ZFPM1	-5.90274	-5.30577	-5.14655	0.596977	0.120899	0.999513	0.756197	0.0868391	0.785354	0.15922	0.57114	0.999522
E7EMN4;Q9Y5P3	RAI2	-4.00505	-3.88947	-4.05218	0.115584	0.606007	0.999513	-0.0471246	0.834211	0.971436	-0.162709	0.571294	0.999522
E9PKZ3;Q708E3;E9PQQ2;E9PJF1;E9PLN0;Q708E1;F8W8G5;P10242-5;E9PLZ5;E9PI07;P10242-2;P10242;P10242-6;E9PNL6;P10242-4;H0YCN6;E9PMQ0;E9PJT2;Q708E6;E9PJ96;E9PMZ0;E9PIW4;E9PN92;E7EWZ1;E9PNH6;E9PN43;E9PPL8;P10242-3;E9PRS2;Q495F9;E9PNA4;P10243	MYB;c-myb;MYBL1	-0.334564	-0.841672	-0.934727	-0.507108	0.0301737	0.999513	-0.600163	0.0121354	0.778031	-0.0930556	0.571585	0.999522
Q8NF37	LPCAT1	-0.471187	-0.335005	-0.262321	0.136182	0.0877869	0.999513	0.208867	0.172573	0.842981	0.0726846	0.572029	0.999522
C9JA28;Q9UNL2;B4E2P2	SSR3	-1.83993	-1.79124	-1.93103	0.0486949	0.546485	0.999513	-0.0910949	0.70536	0.951097	-0.13979	0.57279	0.999522
B4DPS5;B4DUS9;O95861;C9JI50;O95861-2;A6NF51	BPNT1	0.116106	0.300794	0.200089	0.184688	0.282478	0.999513	0.0839824	0.650883	0.94887	-0.100705	0.572879	0.999522
P62879;E7EP32;C9JIS1;C9JXA5;C9JZN1;B3KPU1;Q9HAV0	GNB2;GNB4	2.24385	2.31482	2.26976	0.0709689	0.373587	0.999513	0.0259076	0.743485	0.959734	-0.0450614	0.573086	0.999522
Q14151	SAFB2	-1.52611	-1.58486	-1.48911	-0.0587454	0.504245	0.999513	0.0370073	0.811002	0.96923	0.0957527	0.573601	0.999522
C9JE98;C9J239;C9J0Q5;C9JJF6;C9JFD3;Q9Y618-5;Q9Y618-4;Q9Y618-3;Q9Y618;C9J7T7;C9JQE8	NCOR2	3.09473	3.12554	3.22725	0.0308112	0.839439	0.999513	0.132523	0.449343	0.928961	0.101712	0.573907	0.999522
Q5JRC6;Q8IWS0-2;B4E0G4;Q8IWS0;E9PC97	PHF6	-0.165461	-0.112667	-0.0391992	0.0527932	0.649193	0.999513	0.126261	0.200354	0.855465	0.0734683	0.575106	0.999522
F8VS81;Q12792-4;Q12792;Q12792-3	TWF1	-0.744909	-0.802831	-0.733101	-0.0579218	0.546853	0.999513	0.0118078	0.916015	0.984968	0.0697296	0.575179	0.999522
P46781;B5MCT8;C9JM19	RPS9	3.47463	3.41979	3.35382	-0.0548397	0.551767	0.999513	-0.120816	0.254814	0.885384	-0.0659765	0.575274	0.999522
E7EPF0;Q9NP64-2;B4DY38;Q9NP64	ZCCHC17	-0.773806	-0.865532	-0.743483	-0.0917262	0.641654	0.999513	0.0303236	0.81307	0.96923	0.12205	0.575455	0.999522
P51858;A8K8G0;Q5SZ08;Q5SZ07;B7Z525	HDGF	2.32398	2.36932	2.4337	0.0453348	0.668901	0.999513	0.109717	0.166733	0.842981	0.0643826	0.575785	0.999522
Q9NSK0;Q9NSK0-3;C9JZE5;C9J8T5;Q96EG6	KLC4	0.0267334	0.115607	0.181795	0.0888732	0.293534	0.999513	0.155061	0.214509	0.872671	0.0661882	0.575792	0.999522
Q9NR09	BIRC6	4.91548	4.86884	4.82429	-0.0466328	0.393175	0.999513	-0.0911828	0.262718	0.885384	-0.04455	0.575894	0.999522
Q8IWX8	CHERP	1.17811	1.10182	1.13327	-0.0762941	0.445227	0.999513	-0.0448471	0.661865	0.94887	0.031447	0.576048	0.999522
F8W9D6;P30520	ADSS	0.245451	0.287444	0.267377	0.0419928	0.492663	0.999513	0.0219265	0.685176	0.94887	-0.0200663	0.576137	0.999522
Q9P0L0;Q9P0L0-2	VAPA	1.35321	1.39809	1.46274	0.0448794	0.647266	0.999513	0.109521	0.363706	0.910409	0.0646416	0.576412	0.999522
Q5SQL3;Q86Z02;Q86Z02-4;Q86Z02-3;Q86Z02-2	HIPK1	0.639403	0.796125	0.750418	0.156722	0.128501	0.999513	0.111015	0.0510427	0.778031	-0.0457064	0.577706	0.999522
Q13442	PDAP1	1.73487	1.68118	1.64157	-0.0536919	0.538304	0.999513	-0.0932983	0.239381	0.885384	-0.0396064	0.578019	0.999522
D6RBJ7;D6RF35;P02774-2;P02774;D6RAK8	GC	-2.14151	-2.0783	-2.16655	0.0632183	0.670638	0.999513	-0.025034	0.878061	0.977155	-0.0882524	0.578285	0.999522
Q9H1B7	IRF2BPL	4.34486	4.42292	4.52018	0.07806	0.397146	0.999513	0.175312	0.345306	0.899952	0.0972517	0.578743	0.999522
E9PD78;P23921;E9PL69;H0YFI0	RRM1	1.6271	1.65738	1.58011	0.0302841	0.829469	0.999513	-0.0469895	0.622548	0.945893	-0.0772736	0.578755	0.999522
B3KXW5;O43747;O43747-2;E7EUH1	AP1G1	2.67971	2.74908	2.67709	0.0693695	0.58346	0.999513	-0.00262502	0.981301	0.996724	-0.0719945	0.57906	0.999522
Q8TCT9-5;Q8TCT9;Q8TCT9-2;Q8TCT9-4	HM13	-0.881015	-0.887775	-0.664261	-0.00675961	0.985913	0.999513	0.216754	0.578101	0.941649	0.223514	0.580802	0.999522
Q5LJB0;E9PGR0;E7EQ55;Q9Y5K5-2;Q9Y5K5-4;Q9Y5K5-3;Q9Y5K5;B4DW59;B7Z9U9;H0Y6Y4;Q5LJA5;Q5LJA9	UCHL5	-0.197564	-0.248845	-0.292215	-0.0512817	0.545678	0.999513	-0.0946515	0.116028	0.805141	-0.0433698	0.58122	0.999522
F8W840;Q9BYJ9	YTHDF1	0.631082	0.719123	0.763769	0.0880406	0.447463	0.999513	0.132687	0.269014	0.885384	0.0446461	0.581251	0.999522
F5GXM2;Q7L4I2-2;Q7L4I2	RSRC2	-3.12607	-3.39305	-3.27879	-0.266985	0.201817	0.999513	-0.15272	0.4695	0.937499	0.114265	0.581425	0.999522
Q9UL25	RAB21	0.516805	0.627685	0.587283	0.110879	0.160062	0.999513	0.0704773	0.260054	0.885384	-0.0404021	0.581468	0.999522
Q7Z3T8	ZFYVE16	-4.32814	-4.5066	-4.60374	-0.178461	0.562985	0.999513	-0.275602	0.398633	0.921879	-0.0971411	0.581561	0.999522
A6NP15;O00232	PSMD12	1.38648	1.34527	1.30983	-0.0412127	0.510806	0.999513	-0.0766586	0.0741686	0.785354	-0.035446	0.581787	0.999522
B4DSZ6;B4DFL2;P48735;H0YL11	IDH2	0.827775	1.2148	1.3681	0.387022	0.118738	0.999513	0.54032	0.0977642	0.791069	0.153298	0.58194	0.999522
P49005;F8W8R3;C9IZD2;C9J8Z7;C9JLE1	POLD2	-0.517853	-0.546574	-0.636715	-0.0287216	0.774334	0.999513	-0.118862	0.472424	0.937499	-0.0901408	0.58224	0.999522
Q96L91-3;Q96L91-5;Q96L91-2;Q96L91;Q96L91-4;A7E2D7	EP400	2.10194	1.97177	2.02196	-0.130179	0.279662	0.999513	-0.0799837	0.457152	0.928961	0.0501948	0.582442	0.999522
P30040;F8VY02	ERP29	0.493282	0.571933	0.629478	0.0786512	0.428189	0.999513	0.136197	0.16973	0.842981	0.0575454	0.582966	0.999522
Q9Y5K6	CD2AP	-1.02733	-1.01091	-0.96919	0.0164254	0.813333	0.999513	0.0581434	0.195125	0.855465	0.041718	0.584313	0.999522
H0Y512;Q9HDC9-2;Q9HDC9	APMAP	0.11841	0.118073	0.291078	-0.000336886	0.999078	0.999513	0.172668	0.569882	0.941649	0.173005	0.584353	0.999522
G3XAP3;A5D8W3;Q9NUT2-2;Q9NUT2	ABCB8	-4.54684	-5.02309	-4.72252	-0.476249	0.419697	0.999513	-0.175683	0.497267	0.939136	0.300566	0.584543	0.999522
Q8IVM0;Q8IVM0-2	CCDC50	-1.09699	-1.00348	-0.943337	0.0935043	0.134605	0.999513	0.153649	0.231245	0.88393	0.0601447	0.584556	0.999522
Q92830	KAT2A	-3.12803	-3.07213	-2.98443	0.055902	0.719898	0.999513	0.143605	0.0170176	0.778031	0.0877028	0.585065	0.999522
Q5T196;Q8NFF5-3;Q8NFF5-2;Q8NFF5;Q5T191;Q8NFF5-4;Q8NFF5-5	FLAD1	-2.33099	-2.32856	-2.34452	0.00243167	0.963648	0.999513	-0.0135253	0.799168	0.96923	-0.015957	0.585162	0.999522
Q96SB3	PPP1R9B	-1.64484	-1.53608	-1.46605	0.108756	0.232941	0.999513	0.17879	0.242328	0.885384	0.0700331	0.585753	0.999522
C9JAL9;Q9BZE9-4;Q9BZE9-3;Q9BZE9;Q9BZE9-2	ASPSCR1	-4.75115	-4.98502	-4.86667	-0.233872	0.298693	0.999513	-0.115528	0.486304	0.939136	0.118344	0.586129	0.999522
O94874;O94874-3;O94874-2	UFL1	0.268056	0.286484	0.319903	0.0184282	0.185227	0.999513	0.0518475	0.422748	0.924049	0.0334192	0.586162	0.999522
P51572;C9JSP1;C9JQ75;C9J0M4;C9JMD7	BCAP31	2.51478	2.47346	2.6416	-0.0413184	0.871576	0.999513	0.126823	0.688183	0.94887	0.168141	0.586163	0.999522
Q6P1M3-2;Q6P1M3;G3V1I9	LLGL2	1.01567	0.995482	1.01573	-0.0201923	0.742986	0.999513	5.7458e-05	0.999311	0.999593	0.0202498	0.586308	0.999522
P15927;P15927-2;P15927-3;Q5TEJ7	RPA2	0.520424	0.486746	0.51147	-0.0336777	0.684894	0.999513	-0.00895345	0.91805	0.984968	0.0247242	0.586339	0.999522
Q9Y6U3;Q9Y6U3-3;Q9Y6U3-2	SCIN	0.642828	0.639294	0.612553	-0.00353394	0.972522	0.999513	-0.0302755	0.759059	0.966686	-0.0267415	0.587034	0.999522
P17612;P17612-2;F8W831	PRKACA	2.42203	2.56801	2.67524	0.145981	0.283291	0.999513	0.25321	0.227853	0.88393	0.107229	0.588073	0.999522
P49756	RBM25	3.27971	3.15981	3.27334	-0.119898	0.447011	0.999513	-0.00637039	0.972479	0.992007	0.113528	0.588117	0.999522
P62877	RBX1	-0.196601	-0.226285	-0.200622	-0.0296842	0.36334	0.999513	-0.00402066	0.928124	0.988238	0.0256636	0.588567	0.999522
H0Y4G9;Q99836	MYD88	-3.1906	-3.05057	-3.18928	0.140022	0.45242	0.999513	0.0013157	0.994863	0.999593	-0.138707	0.588798	0.999522
Q10570	CPSF1	1.76636	1.71618	1.75806	-0.0501782	0.294149	0.999513	-0.00830544	0.905971	0.984968	0.0418728	0.58925	0.999522
F5H569;Q93050-1;Q93050;B7Z3B7;B7Z641	ATP6V0A1	-3.63961	-3.55363	-3.61771	0.085976	0.492764	0.999513	0.0218974	0.790111	0.96923	-0.0640787	0.589798	0.999522
E7ES17;O00291	HIP1	-2.9377	-2.931	-2.82941	0.00670747	0.968342	0.999513	0.108298	0.344934	0.899952	0.101591	0.591093	0.999522
Q6UWE0-3;Q6UWE0-2;Q6UWE0	LRSAM1	-5.16505	-5.26562	-5.37113	-0.100568	0.732372	0.999513	-0.206077	0.466677	0.936147	-0.105509	0.591676	0.999522
Q96PZ0;E7EUH7	PUS7	0.22499	0.234931	0.26147	0.00994182	0.865	0.999513	0.0364807	0.592337	0.943955	0.0265389	0.591854	0.999522
Q9BW85	CCDC94	0.527043	0.430357	0.513202	-0.0966865	0.462292	0.999513	-0.0138409	0.926933	0.988238	0.0828456	0.592456	0.999522
Q9H9A5-4;Q9H9A5-3;Q9H9A5-2;Q9H9A5;F8WAF2;E9PCN5;Q9H9A5-5	CNOT10	-1.4062	-1.46793	-1.5724	-0.0617335	0.619728	0.999513	-0.166203	0.413591	0.922249	-0.104469	0.592531	0.999522
F5GWB8;Q9Y6K5	OAS3	2.73443	2.77194	2.73368	0.037512	0.602174	0.999513	-0.000746266	0.987669	0.998926	-0.0382583	0.593096	0.999522
O60244	MED14	-2.35252	-2.60023	-2.67316	-0.247709	0.126501	0.999513	-0.320634	0.04067	0.778031	-0.0729248	0.593432	0.999522
P84090;G3V279	ERH	2.98549	2.93735	3.01818	-0.0481436	0.682338	0.999513	0.0326868	0.810762	0.96923	0.0808304	0.593515	0.999522
Q14974;B7ZAV6;F5H4R7	KPNB1	2.73881	2.76235	2.67568	0.0235458	0.856153	0.999513	-0.0631255	0.639017	0.94887	-0.0866713	0.593581	0.999522
P60002	ELOF1	-1.98031	-1.88123	-1.79851	0.0990783	0.403508	0.999513	0.181801	0.234439	0.885041	0.0827229	0.594176	0.999522
A6NEM2;P51610-2;P51610	HCFC1	2.41547	2.37275	2.40821	-0.0427192	0.390348	0.999513	-0.00725876	0.902514	0.984057	0.0354604	0.59423	0.999522
A6NKT1;Q5JYR6;P04844	RPN2	1.25237	1.28218	1.39402	0.0298162	0.841127	0.999513	0.141652	0.498313	0.939136	0.111836	0.594369	0.999522
A5YM69;Q12774	ARHGEF35;ARHGEF5	-3.964	-3.96893	-3.81269	-0.00492972	0.985574	0.999513	0.151314	0.521734	0.939136	0.156243	0.594406	0.999522
F5H616;Q6AI39	GLTSCR1L	-4.53203	-4.5028	-4.33532	0.0292261	0.575938	0.999513	0.196713	0.538412	0.940985	0.167487	0.594545	0.999522
Q5T0N5-3;Q5T0N5-4;Q5T0N5-2;Q5T0N5-5;Q5T0N5	FNBP1L	-2.10554	-1.94145	-2.04338	0.164091	0.091284	0.999513	0.0621573	0.733071	0.959096	-0.101934	0.594746	0.999522
C9JEL3;B9A044;B8ZZ50;B8ZZJ9;O60573;B4E1E4;B9A023;B8ZZL3	EIF4E2	-0.52333	-0.53301	-0.570047	-0.00967989	0.873572	0.999513	-0.0467171	0.419993	0.924049	-0.0370372	0.595003	0.999522
Q7Z721;B4DLT4;P23443-2;P23443;F6UYM1	RPS6KB1	1.73897	1.72457	1.77726	-0.0143931	0.860377	0.999513	0.0382992	0.674407	0.94887	0.0526923	0.595083	0.999522
A6NFM2;P32322;B4DMU0;E2QRB3;E7EUS9	PYCR1	-3.35135	-3.14133	-3.10711	0.210021	0.0247823	0.999513	0.244242	0.0123446	0.778031	0.0342209	0.595095	0.999522
E9PG73;Q13427;Q32LZ0;Q13427-2	PPIG	0.823789	0.805678	0.939815	-0.018111	0.933399	0.999513	0.116026	0.584058	0.941649	0.134138	0.595282	0.999522
Q96E14	RMI2	-1.582	-1.72879	-1.78614	-0.146791	0.238277	0.999513	-0.204135	0.0108961	0.778031	-0.0573437	0.595632	0.999522
P60228;E5RGA2;H0YBR5	EIF3E	1.81361	1.68775	1.61018	-0.125864	0.184936	0.999513	-0.203437	0.230869	0.88393	-0.0775734	0.595808	0.999522
O60885;E7ESP5;O60885-2;Q4G0X8	BRD4	0.569925	0.440535	0.497245	-0.12939	0.260667	0.999513	-0.0726808	0.302619	0.887744	0.0567094	0.596919	0.999522
Q13464	ROCK1	-1.71796	-1.63785	-1.59464	0.0801069	0.447326	0.999513	0.123319	0.198395	0.855465	0.0432122	0.597031	0.999522
Q15750-2;Q15750	TAB1	-0.707364	-0.628967	-0.705392	0.078397	0.41559	0.999513	0.00197198	0.98899	0.999332	-0.076425	0.597257	0.999522
F8VXC8;Q8TAQ2-2;F8VTJ5;Q8TAQ2	SMARCC2	2.67806	2.57093	2.68703	-0.107128	0.557817	0.999513	0.00896793	0.961332	0.991152	0.116096	0.59743	0.999522
H0YCY6;Q3LXA3	TKFC;DAK	-1.71653	-2.03819	-1.94304	-0.321667	0.478805	0.999513	-0.226514	0.607816	0.943955	0.0951532	0.59748	0.999522
C9JRJ5;Q9UGP4	LIMD1	0.253731	0.302193	0.336554	0.0484623	0.411163	0.999513	0.0828234	0.294211	0.887744	0.0343612	0.597543	0.999522
Q9ULM3	YEATS2	-4.27752	-4.17663	-4.25979	0.100886	0.468773	0.999513	0.0177328	0.919324	0.985643	-0.0831534	0.597704	0.999522
P56192;A6NC17;B3KVK7	MARS	1.42389	1.3613	1.40287	-0.0625826	0.151227	0.999513	-0.0210219	0.776259	0.968959	0.0415607	0.597843	0.999522
P30519	HMOX2	-0.0814601	0.0450504	0.174245	0.12651	0.411713	0.999513	0.255705	0.34033	0.899952	0.129194	0.597891	0.999522
P12270	TPR	3.4794	3.40812	3.38801	-0.0712778	0.0848773	0.999513	-0.0913888	0.0697285	0.785354	-0.020111	0.598099	0.999522
Q99569-2;Q99569;F8W7E2	PKP4	2.54557	2.47862	2.5268	-0.0669482	0.573799	0.999513	-0.0187731	0.831614	0.970967	0.0481751	0.59859	0.999522
E7EQV3;P11940-2;P11940;E7ERJ7;H0YAR2;H0YBQ4;Q9H361	PABPC1;PABPC3	4.53096	4.39616	4.36111	-0.134801	0.0740823	0.999513	-0.16985	0.0374214	0.778031	-0.0350493	0.598911	0.999522
Q5SZE2;Q5SZE3;H0YKH6;Q5SZE4;Q5SZE1;Q96G23;H0YNU7	CERS2	-0.440428	-0.415538	-0.247245	0.0248896	0.919189	0.999513	0.193183	0.542758	0.940985	0.168293	0.598927	0.999522
A0FGR8-6;A0FGR8-2;A0FGR8;F2Z3K9;A0FGR8-5	ESYT2	0.500748	0.523649	0.583516	0.0229006	0.80729	0.999513	0.0827678	0.403569	0.921879	0.0598672	0.599015	0.999522
F5H7A6;C6G496;P56270;G5E927	MAZ	-1.79425	-1.6936	-1.62628	0.10065	0.290281	0.999513	0.167967	0.273494	0.887555	0.0673162	0.599269	0.999522
Q8IZD4;B4DRD1;F5GZK9	DCP1B	2.72882	2.68795	2.81541	-0.0408685	0.845726	0.999513	0.0865881	0.630133	0.947978	0.127457	0.599777	0.999522
Q9Y2A7;Q9Y2A7-2	NCKAP1	0.566809	0.645403	0.61212	0.0785939	0.242477	0.999513	0.0453111	0.476701	0.9381	-0.0332828	0.599842	0.999522
A6NMH6;C9J9B6;A6NFQ9;F8W8I8;Q92599-3;Q92599-2;F6W7K9;Q92599	SEPT8	0.722087	0.671913	0.71827	-0.0501739	0.456835	0.999513	-0.00381668	0.962242	0.991152	0.0463572	0.600363	0.999522
H0Y4V5;Q12802-4;Q12802;Q12802-2;A8MYJ1;H0YMW2	AKAP13	-1.79625	-1.78288	-1.82513	0.0133789	0.860055	0.999513	-0.0288779	0.555485	0.941649	-0.0422568	0.600589	0.999522
P49588;E7ETK8	AARS	4.49736	4.53196	4.45862	0.034594	0.794316	0.999513	-0.0387472	0.716536	0.956471	-0.0733411	0.600633	0.999522
Q12873-2;Q12873;E9PG89	CHD3	-0.845101	-0.797781	-0.831537	0.0473201	0.473337	0.999513	0.0135648	0.543768	0.940985	-0.0337553	0.600944	0.999522
Q17RU2;Q04864	REL	-0.949122	-0.829807	-0.894778	0.119314	0.358649	0.999513	0.0543434	0.675347	0.94887	-0.0649709	0.60112	0.999522
Q8IXH7-4;Q8IXH7	NELFCD	0.686166	0.656656	0.697379	-0.0295095	0.63712	0.999513	0.0112135	0.844725	0.974211	0.040723	0.601145	0.999522
Q9HC52;C9JM54	CBX8	0.766083	0.773192	0.868988	0.00710953	0.961736	0.999513	0.102906	0.541182	0.940985	0.0957961	0.601473	0.999522
Q96PU4;Q96PU4-2	UHRF2	-1.37706	-1.48938	-1.40729	-0.112327	0.330101	0.999513	-0.0302358	0.854533	0.976435	0.082091	0.601573	0.999522
A8MW61;O43660-2;O43660;H0YAA2;H0YA24;D6RA26	PLRG1	-0.741793	-0.726644	-0.667907	0.0151491	0.85612	0.999513	0.0738853	0.469784	0.937499	0.0587362	0.602266	0.999522
A8MYV2;Q9NQ29-2;Q9NQ29-3;Q9NQ29;B8ZZ10;B8ZZ09	LUC7L	-0.0186226	-0.123651	-0.0333887	-0.105029	0.518023	0.999513	-0.0147661	0.928826	0.988238	0.0902626	0.60309	0.999522
Q9BRP8;Q9BRP8-2	WIBG	-0.485669	-0.476201	-0.507817	0.00946813	0.862522	0.999513	-0.0221476	0.529371	0.939136	-0.0316158	0.60325	0.999522
C9J4Z3;P61513;G5E9R3;E9PEL3;A6NKH3	RPL37A;RPL37AP8	0.892437	0.834046	0.778384	-0.0583905	0.609485	0.999513	-0.114052	0.215635	0.872671	-0.055662	0.603906	0.999522
Q14155-1;B1ALK7;B7Z6G2;Q14155-5	ARHGEF7	-2.17035	-2.05787	-2.11919	0.112482	0.341104	0.999513	0.0511645	0.5689	0.941649	-0.0613179	0.604093	0.999522
F8VTY8;Q9UQ80;H0Y3X3;F8VR77;F8VRZ3	PA2G4	2.73986	2.73173	2.68434	-0.00812557	0.934662	0.999513	-0.0555143	0.50975	0.939136	-0.0473888	0.604711	0.999522
P16152;E9PQ63;A8MTM1;B4DFK7	CBR1	0.341616	0.447789	0.349468	0.106173	0.601561	0.999513	0.00785287	0.958624	0.991152	-0.0983201	0.604823	0.999522
F5GZ78;P49023-2;P49023;P49023-3;F5H854;P49023-4;E7EMK8	PXN	2.18094	2.29689	2.34647	0.115949	0.0493986	0.999513	0.165528	0.162444	0.842981	0.0495784	0.605725	0.999522
E9PMH9;G3V158;E9PML7;Q9Y315	DERA	-3.80785	-3.78676	-3.83972	0.0210896	0.812276	0.999513	-0.0318666	0.689564	0.94887	-0.0529563	0.606207	0.999522
F8WEE4;B8ZZ56;E7EV05;E9PFU9;B4DEN4;Q8WV99-2;Q8WV99	ZFAND2B	-4.55133	-4.50009	-4.39056	0.0512392	0.85576	0.999513	0.160776	0.515849	0.939136	0.109537	0.60663	0.999522
E9PPU6;H0YC94;H0YEB7;C9JB48;C9JEV6;Q9UJ70	NAGK	-2.25467	-2.25087	-2.13163	0.00379613	0.985931	0.999513	0.123037	0.427513	0.92418	0.119241	0.607294	0.999522
O14929;O14929-2	HAT1	1.52211	1.45861	1.4265	-0.0634991	0.364069	0.999513	-0.0956126	0.157799	0.842981	-0.0321135	0.607411	0.999522
D3DQ30;E7EQY9;G3XAF8;Q5SRH9-4;Q5SRH9-2;Q5SRH9	TTC39A	-2.37901	-2.68304	-2.75978	-0.304031	0.111914	0.999513	-0.38077	0.00899592	0.769971	-0.0767392	0.607998	0.999522
E7EMJ8;Q08170;F6T1J1	SRSF4	-0.160392	-0.237431	-0.0846037	-0.0770392	0.745011	0.999513	0.075788	0.793901	0.96923	0.152827	0.608113	0.999522
Q13185	CBX3	3.73347	3.69266	3.72218	-0.0408113	0.407248	0.999513	-0.0112887	0.829336	0.970967	0.0295225	0.608284	0.999522
Q13356;E7EW80;Q13356-2	PPIL2	1.78678	1.68107	1.75532	-0.105713	0.526906	0.999513	-0.0314567	0.826901	0.970967	0.0742565	0.608314	0.999522
Q8N5K1;D6RCF4	CISD2	-1.06376	-1.04584	-0.948009	0.0179146	0.912079	0.999513	0.115747	0.546346	0.941649	0.0978328	0.608353	0.999522
Q96P47;Q96P47-2;Q96P47-4;H0Y873;E7ETI2;B3KNZ8	AGAP3	-0.976587	-0.996009	-0.913187	-0.0194213	0.896363	0.999513	0.0634007	0.535774	0.940954	0.0828221	0.608394	0.999522
Q6ZXV5-2;Q6ZXV5	TMTC3	-2.80049	-2.80397	-2.74793	-0.00348024	0.982298	0.999513	0.0525638	0.71827	0.956471	0.0560441	0.608468	0.999522
F8W9Z6;B7ZBM7;C9K0W8;G8JLE0;E1P5M0;O14662-2;O14662-4;Q6GMS8;O14662;B4DJX9	STX16	-3.07208	-3.07002	-3.11256	0.00205215	0.986644	0.999513	-0.0404811	0.768671	0.968629	-0.0425333	0.608967	0.999522
Q15645	TRIP13	-2.76763	-2.7788	-2.72151	-0.0111709	0.906352	0.999513	0.0461207	0.575524	0.941649	0.0572916	0.60897	0.999522
Q9Y2Z0-2;Q9Y2Z0;F5H5A9	SUGT1	-2.074	-2.15717	-2.24405	-0.0831678	0.595552	0.999513	-0.170052	0.156983	0.842981	-0.0868843	0.608981	0.999522
F8WEF8;Q96DF8	DGCR14	-2.34263	-2.30429	-2.4024	0.0383409	0.721864	0.999513	-0.0597642	0.764348	0.968629	-0.0981051	0.609118	0.999522
E9PIW9;Q6SPF0	SAMD1	-0.989716	-1.18401	-1.25088	-0.194296	0.112508	0.999513	-0.261159	0.0894121	0.785354	-0.0668631	0.609381	0.999522
O75475;O75475-2	PSIP1	0.951832	0.92628	0.971777	-0.025552	0.774719	0.999513	0.0199443	0.500039	0.939136	0.0454963	0.610637	0.999522
E9PIM3;F8WAA7;Q96HW7-2;Q96HW7	INTS4	-1.23365	-1.20113	-1.25868	0.0325229	0.681103	0.999513	-0.0250312	0.801963	0.96923	-0.0575541	0.610704	0.999522
Q9UHB6;Q9UHB6-4;F8VRN8;F8VQE1;B4DN52;Q9UHB6-2	LIMA1	-0.277002	-0.128959	-0.103143	0.148043	0.0857858	0.999513	0.173859	0.0571495	0.778031	0.0258163	0.610904	0.999522
B5TY33;Q16539-3;Q16539-4;Q16539-2;Q16539;E7EX54;B4E0K5	MAPK14	-1.78014	-1.75191	-1.79944	0.0282293	0.604932	0.999513	-0.0193024	0.841802	0.973444	-0.0475317	0.611057	0.999522
H0Y6C3;Q53H96	PYCRL	-0.950917	-0.973096	-1.00166	-0.022179	0.704276	0.999513	-0.050738	0.225491	0.880085	-0.028559	0.611709	0.999522
Q9Y224;G3V4C6	C14orf166	0.506235	0.40947	0.464863	-0.096765	0.355883	0.999513	-0.0413719	0.587458	0.94349	0.0553931	0.611844	0.999522
Q96S66;Q96S66-2;Q96S66-3;Q96S66-4	CLCC1	4.32245	4.18998	4.21057	-0.13247	0.0352544	0.999513	-0.111879	0.0401331	0.778031	0.0205913	0.612308	0.999522
Q13895	BYSL	-0.322038	-0.221804	-0.27906	0.100233	0.258049	0.999513	0.0429774	0.689094	0.94887	-0.0572559	0.612309	0.999522
O94972-2;F8WEE6;O94972	TRIM37	-3.71753	-3.70432	-3.78749	0.0132092	0.881362	0.999513	-0.0699528	0.680997	0.94887	-0.083162	0.612363	0.999522
B0V0F8;O60231;A2AB15	DHX16	-2.59948	-2.79496	-2.67776	-0.195479	0.390719	0.999513	-0.0782761	0.569436	0.941649	0.117203	0.613393	0.999522
O15446;O15446-2	CD3EAP	-0.279745	-0.249413	-0.34431	0.0303313	0.837752	0.999513	-0.064565	0.696365	0.950219	-0.0948963	0.613412	0.999522
B3KVH1;B7ZM82;O95785;O95785-2	WIZ	-0.387101	-0.522072	-0.554323	-0.134971	0.121993	0.999513	-0.167222	0.0864538	0.785354	-0.0322505	0.614087	0.999522
F8VQ10;Q13838;Q13838-2;Q5STU3;F6WLT2;F8VZL8;H0Y7G4;H0Y7X6;B4DP52;H0Y557;F6S4E6;F6UN21;F6TRA5;H0Y800;F6UJC5;E9PP12;B4DIJ6	DDX39B;hCG_2005638	2.34208	2.31417	2.39122	-0.0279045	0.824171	0.999513	0.0491486	0.684169	0.94887	0.077053	0.61435	0.999522
F5H3H3;Q9Y6D5	ARFGEF2	-0.46234	-0.320711	-0.363943	0.14163	0.220313	0.999513	0.0983969	0.265987	0.885384	-0.0432327	0.614844	0.999522
P05161	ISG15	0.429511	0.570522	0.653725	0.141011	0.415024	0.999513	0.224214	0.200768	0.855465	0.0832028	0.615201	0.999522
B4DWS4;E9PC01;Q15758	SLC1A5	-2.67331	-2.63459	-2.73935	0.038719	0.635787	0.999513	-0.066039	0.737524	0.959734	-0.104758	0.615576	0.999522
A8MSQ1;O94880;O94880-2	PHF14	0.464444	0.569921	0.456948	0.105478	0.628258	0.999513	-0.00749562	0.964486	0.991592	-0.112973	0.615646	0.999522
Q5VYK3;B3KXF2	ECM29	0.814556	0.856871	0.835601	0.0423151	0.339482	0.999513	0.0210452	0.491965	0.939136	-0.0212699	0.61714	0.999522
F8WDD7;F8WCF6;P59998;E7ETI0;C9JWM7;F8WDW3;F8WE39	ARPC4;ARPC4-TTLL3	-0.152401	-0.0399842	-0.0808009	0.112417	0.289062	0.999513	0.0716	0.532173	0.940735	-0.0408167	0.6177	0.999522
O15294;O15294-3;O15294-2;O15294-4	OGT	2.46503	2.33779	2.26553	-0.127248	0.468717	0.999513	-0.199508	0.197908	0.855465	-0.0722598	0.618021	0.999522
Q14019	COTL1	0.911706	0.978134	0.939087	0.0664272	0.427559	0.999513	0.0273803	0.732831	0.959096	-0.0390469	0.618926	0.999522
Q15654	TRIP6	3.593	3.59031	3.56042	-0.0026967	0.978285	0.999513	-0.0325882	0.716833	0.956471	-0.0298915	0.618933	0.999522
Q9NSD9;F5H6Y1	FARSB	0.0292672	0.114532	0.0734014	0.085265	0.433717	0.999513	0.0441342	0.625998	0.946685	-0.0411308	0.6199	0.999522
O75533	SF3B1	3.59048	3.55473	3.59544	-0.0357564	0.50511	0.999513	0.00495751	0.951688	0.991152	0.0407139	0.620161	0.999522
Q9BUQ8	DDX23	2.43947	2.39331	2.4363	-0.0461695	0.562934	0.999513	-0.00317453	0.972936	0.992007	0.042995	0.620358	0.999522
O75886;O75886-2	STAM2	1.23388	1.28104	1.21831	0.0471578	0.553202	0.999513	-0.0155716	0.887278	0.978048	-0.0627294	0.620501	0.999522
O14686;O14686-3	KMT2D	3.91138	3.78094	3.81996	-0.130439	0.16309	0.999513	-0.0914148	0.218781	0.873071	0.0390238	0.620596	0.999522
F5GXH1;Q9Y678	COPG1	-0.079562	-0.0668845	-0.144596	0.0126775	0.927905	0.999513	-0.0650343	0.627273	0.947188	-0.0777119	0.620848	0.999522
E9PLG8;E9PLV6;E9PPZ9;O43292;E9PM11;O43292-2	GPAA1	-0.602409	-0.705367	-0.650483	-0.102958	0.435521	0.999513	-0.0480739	0.678746	0.94887	0.0548838	0.620875	0.999522
H0Y2V6;E9PEY0;Q5SW79-2;Q5SW79-3;Q5SW79;E7ES90	CEP170	-2.22494	-2.24829	-2.20428	-0.0233496	0.859624	0.999513	0.0206636	0.85468	0.976435	0.0440132	0.621337	0.999522
Q96GQ7;Q3MI07	DDX27	0.684929	0.767193	0.938259	0.0822635	0.758477	0.999513	0.253329	0.425227	0.924123	0.171066	0.621605	0.999522
O75717;F6W0U7;F8W7P7	WDHD1	2.96562	2.75867	2.67153	-0.206958	0.0841281	0.999513	-0.294093	0.166831	0.842981	-0.0871351	0.621968	0.999522
D6RE77;B7Z7Y1;E7EWD4;E9PCH4;Q8TEU7-2;Q9Y4G8;A3KN82;Q8TEU7-3;Q8TEU7	RAPGEF6;RAPGEF2	-3.6531	-3.47065	-3.58474	0.182452	0.333828	0.999513	0.0683671	0.794031	0.96923	-0.114085	0.622129	0.999522
O60763;O60763-2;F5H4X1;F5GYR8;F5GZ76;H0Y7C0	USO1	3.05364	2.92884	2.80032	-0.124796	0.536983	0.999513	-0.25332	0.288853	0.887744	-0.128525	0.622393	0.999522
C9J406;B8ZZQ7;B9A067;F8W9I1;F5GZ32;Q16891-3;Q16891-2;Q16891	IMMT	0.616509	0.674345	0.61114	0.0578362	0.624534	0.999513	-0.00536869	0.963719	0.99132	-0.0632049	0.622457	0.999522
Q9NW64;F5GWK3;Q9NW64-2;E5RJW4	RBM22	1.73227	1.6701	1.73053	-0.0621683	0.591987	0.999513	-0.00173748	0.986021	0.998599	0.0604308	0.622753	0.999522
H0YG33;P08107;F8VZJ4;F5H1D3;F5GZ62;E7EQL7;E7EP94;Q5SP16	HSPA1A	5.15002	5.10844	5.0784	-0.0415786	0.357579	0.999513	-0.0716163	0.291946	0.887744	-0.0300377	0.624398	0.999522
Q15738;C9JDR0	NSDHL	0.40109	0.317875	0.440444	-0.0832147	0.659092	0.999513	0.0393542	0.870275	0.977155	0.122569	0.624613	0.999522
Q5T4S7-3;Q5T4S7-4;Q5T4S7;Q5T4S7-2	UBR4	1.17561	1.22886	1.20828	0.0532539	0.236777	0.999513	0.0326712	0.281058	0.887744	-0.0205826	0.625148	0.999522
H0Y9N5;Q5LJ98;Q5LJA0;Q5LJ99;P10155	TROVE2	0.0703949	0.197277	0.223752	0.126882	0.107872	0.999513	0.153357	0.0535789	0.778031	0.0264744	0.625296	0.999522
P04843;F5H6I5;B7Z4L4;B4DNJ5	RPN1	3.69679	3.7229	3.82966	0.0261068	0.878765	0.999513	0.132866	0.543486	0.940985	0.106759	0.625459	0.999522
Q96HS1-2;Q96HS1	PGAM5	-0.485683	-0.647181	-0.597451	-0.161498	0.30542	0.999513	-0.111768	0.427935	0.92418	0.04973	0.625477	0.999522
Q9NX05;F8W881	FAM120C	-0.0458077	0.0654431	0.0405492	0.111251	0.033911	0.999513	0.086357	0.137987	0.824506	-0.0248939	0.625612	0.999522
P42765	ACAA2	0.0717777	0.249974	0.358622	0.178196	0.36651	0.999513	0.286844	0.185262	0.855465	0.108648	0.625827	0.999522
P28066;B4E2V4	PSMA5	-0.107402	-0.0728501	-0.112338	0.0345523	0.588331	0.999513	-0.00493593	0.934132	0.988639	-0.0394882	0.625886	0.999522
Q9P035;B4DRF4	HACD3	1.53722	1.52836	1.61983	-0.00886043	0.948429	0.999513	0.0826049	0.643655	0.94887	0.0914654	0.626133	0.999522
Q9BYG3;C9J808;C9J6C5	NIFK	-0.812246	-0.812933	-0.689209	-0.000687068	0.998088	0.999513	0.123038	0.646121	0.94887	0.123725	0.626644	0.999522
Q9Y5A9;F5H8I7;Q9Y5A9-2	YTHDF2	2.91923	2.87575	2.8567	-0.0434869	0.306037	0.999513	-0.0625366	0.0430262	0.778031	-0.0190498	0.626766	0.999522
P62913;Q5VVC8;Q5VVC9	RPL11	2.74438	2.71065	2.65661	-0.0337315	0.682509	0.999513	-0.0877721	0.425169	0.924123	-0.0540406	0.626948	0.999522
E5RJA0;E5RGR0;O75608-2;O75608	LYPLA1	-3.53312	-3.66862	-3.46794	-0.135498	0.69475	0.999513	0.0651798	0.812882	0.96923	0.200677	0.627475	0.999522
P67936-2	TPM4	-0.138682	0.0664166	0.000760141	0.205099	0.0408728	0.999513	0.139442	0.329515	0.899952	-0.0656565	0.627721	0.999522
O60701-2;O60701;B4DN25	UGDH	0.51119	0.532312	0.487367	0.0211222	0.842091	0.999513	-0.0238229	0.809858	0.96923	-0.0449451	0.628094	0.999522
E7EWG7;Q5T447	HECTD3	-0.255629	-0.221148	-0.334849	0.0344811	0.820921	0.999513	-0.07922	0.741059	0.959734	-0.113701	0.628178	0.999522
P61964	WDR5	2.48368	2.44712	2.50778	-0.0365537	0.748584	0.999513	0.0241022	0.772013	0.968629	0.0606559	0.628312	0.999522
P56282-2;A4FU92;P56282	POLE2	-4.50016	-4.36276	-4.45647	0.1374	0.473567	0.999513	0.0436894	0.843771	0.973855	-0.0937102	0.628409	0.999522
Q659C9;Q9BZH6	DKFZp434L1715;WDR11	1.26408	1.22255	1.31799	-0.0415285	0.813777	0.999513	0.0539058	0.763772	0.968629	0.0954343	0.62841	0.999522
Q8TEA8	DTD1	-0.474812	-0.489504	-0.462326	-0.014692	0.812821	0.999513	0.0124857	0.819599	0.970452	0.0271777	0.628603	0.999522
P62081;B5MCP9	RPS7	2.3098	1.94163	1.88658	-0.368174	0.352729	0.999513	-0.423227	0.300008	0.887744	-0.0550526	0.628657	0.999522
F8VZQ9;H0YHG0;P82979	SARNP	0.627218	0.616846	0.664572	-0.0103721	0.912522	0.999513	0.0373545	0.701712	0.9503	0.0477266	0.629161	0.999522
P39023;G5E9G0;F2Z3A5;B5MCW2	RPL3	3.31566	3.29929	3.22407	-0.0163712	0.873481	0.999513	-0.0915919	0.504219	0.939136	-0.0752207	0.630095	0.999522
Q06124-3;Q06124-2;Q06124	PTPN11	0.770011	0.757845	0.776908	-0.0121662	0.763383	0.999513	0.00689693	0.787195	0.96923	0.0190631	0.630448	0.999522
F5H5I6;B3KP14;H0Y8R1;H0YAK1;B3KPW0;Q12849	GRSF1	-1.81112	-1.68551	-1.75058	0.125613	0.174642	0.999513	0.0605487	0.626786	0.946926	-0.0650644	0.630473	0.999522
P27635;F8W7C6	RPL10	2.16064	2.12655	2.05853	-0.0340935	0.746528	0.999513	-0.102111	0.396239	0.921879	-0.0680174	0.631203	0.999522
Q00765;B7Z332;B7Z510;H0Y8J8;E2QRG8;B7Z681	REEP5	-0.26821	-0.216095	-0.129215	0.0521146	0.71654	0.999513	0.138995	0.435234	0.926633	0.0868802	0.631429	0.999522
P54577	YARS	0.399755	0.440296	0.393057	0.0405404	0.593784	0.999513	-0.00669825	0.944474	0.991123	-0.0472386	0.632781	0.999522
P57735	RAB25	-1.05818	-1.05872	-1.00715	-0.000546769	0.9966	0.999513	0.0510267	0.6748	0.94887	0.0515735	0.632809	0.999522
Q15075	EEA1	2.59753	2.59454	2.54049	-0.00298335	0.974716	0.999513	-0.0570415	0.599614	0.943955	-0.0540582	0.633901	0.999522
O43264;A1A528	ZW10	-1.52435	-1.40559	-1.43168	0.118763	0.319587	0.999513	0.092672	0.417455	0.923358	-0.0260908	0.633939	0.999522
Q9GZN8;Q9GZN8-2	C20orf27	-4.87451	-4.60725	-4.73477	0.267267	0.204064	0.999513	0.139746	0.556428	0.941649	-0.127521	0.63443	0.999522
F5H0Z5;Q9BUT9	FAM195A	-2.17625	-2.25246	-2.19127	-0.0762077	0.576028	0.999513	-0.0150184	0.84782	0.974824	0.0611893	0.634452	0.999522
P12429;D6RA82;D6RCA8;D6RFG5	ANXA3	0.951856	1.08022	1.12519	0.128361	0.0653628	0.999513	0.173334	0.147421	0.828933	0.0449729	0.63503	0.999522
Q9NPQ8-4;Q9NPQ8;Q9NPQ8-3;E9PLE5;E9PRC0;H0YE35;E9PI04;E9PSI0;B7WPL0;Q9NVN3-4;Q9NVN3-3;Q9NVN3;Q9NPQ8-2;Q9NVN3-1	RIC8A;RIC8B	-1.7006	-1.60322	-1.55138	0.0973762	0.356585	0.999513	0.149216	0.185806	0.855465	0.0518398	0.635104	0.999522
Q68E01-2;Q68E01;Q68E01-4;Q68E01-3	INTS3	0.101015	0.0238686	0.0649596	-0.0771467	0.418096	0.999513	-0.0360556	0.399168	0.921879	0.041091	0.635327	0.999522
Q8WUI4-3;Q8WUI4-4;Q8WUI4;Q8WUI4-7;Q8WUI4-6;Q8WUI4-5;Q8WUI4-10;Q8WUI4-8	HDAC7	-1.1039	-1.03468	-1.07978	0.0692188	0.551198	0.999513	0.0241236	0.770472	0.968629	-0.0450952	0.635634	0.999522
P41091;Q2VIR3;F8W810;Q2VIR3-2	EIF2S3;EIF2S3L	1.9103	1.8377	1.81535	-0.0725987	0.0609793	0.999513	-0.0949485	0.111448	0.805141	-0.0223499	0.635746	0.999522
O75175;H0Y5X7;O75175-2	CNOT3	-0.0577502	-0.00218957	-0.0531815	0.0555607	0.585801	0.999513	0.00456873	0.949351	0.991152	-0.0509919	0.635802	0.999522
Q86VX2-2;Q86VX2	COMMD7	-2.96972	-2.91461	-2.97586	0.0551019	0.474054	0.999513	-0.00614781	0.957083	0.991152	-0.0612497	0.635925	0.999522
P61254;A6NE05;E5RIT6;Q9UNX3	RPL26;RPL26L1	1.39839	1.39801	1.3302	-0.000380283	0.997753	0.999513	-0.0681921	0.393957	0.921879	-0.0678118	0.637499	0.999522
Q6IQ32;H0YM09	ADNP2	-2.57109	-2.74537	-2.59989	-0.174284	0.43315	0.999513	-0.0288043	0.920609	0.985712	0.14548	0.637761	0.999522
O60264;F5GZI1	SMARCA5	5.68591	5.68561	5.74353	-0.000303068	0.998463	0.999513	0.0576244	0.671681	0.94887	0.0579275	0.639523	0.999522
Q06787-8;Q06787-5;G8JL90;Q06787-3;Q06787;A8MQB8;G3V0J0;Q06787-6;Q06787-2;Q06787-4;Q06787-7;G8JLE9	FMR1	0.6149	0.627787	0.675699	0.0128873	0.893148	0.999513	0.0607991	0.380061	0.916454	0.0479117	0.639779	0.999522
F5H462;E9PPE7;E9PK67;E9PNI7;Q53GL7	PARP10	-2.1957	-2.12152	-2.01357	0.0741832	0.445075	0.999513	0.182139	0.46147	0.931274	0.107956	0.639982	0.999522
H0Y6K7;Q5GLZ8-3;Q5GLZ8-2;Q5GLZ8;Q5GLZ8-6	HERC4	-0.801219	-0.680282	-0.713915	0.120936	0.208879	0.999513	0.0873033	0.390402	0.921879	-0.0336331	0.640724	0.999522
P84098	RPL19	1.01968	1.02116	0.959576	0.00148465	0.988747	0.999513	-0.0601041	0.561015	0.941649	-0.0615887	0.640863	0.999522
Q9Y4X5	ARIH1	-2.49242	-2.48436	-2.56563	0.00805651	0.855883	0.999513	-0.0732138	0.669722	0.94887	-0.0812703	0.641847	0.999522
E9PFI8;Q9NQ86;E9PBG3	TRIM36	-1.47698	-1.55054	-1.43176	-0.0735597	0.745662	0.999513	0.0452161	0.841123	0.973444	0.118776	0.64194	0.999522
P56159-2;P56159;B7Z856	GFRA1	-0.48404	-0.799816	-0.870515	-0.315776	0.156264	0.999513	-0.386475	0.0841497	0.785354	-0.0706996	0.64194	0.999522
Q8N8U2	CDYL2	-7.01325	-7.02844	-7.42289	-0.015183	0.986272	0.999513	-0.409633	0.443303	0.928943	-0.39445	0.641961	0.999522
B7Z385;E9PDI0;E9PDI2;B7Z1C4;P40123	CAP2	-3.00783	-2.96119	-2.91602	0.0466443	0.477301	0.999513	0.0918065	0.41098	0.922249	0.0451622	0.642024	0.999522
Q8N0U8;E7ETM5	VKORC1L1	-1.73527	-1.83024	-1.65965	-0.0949771	0.791225	0.999513	0.0756134	0.81714	0.970452	0.17059	0.642447	0.999522
P60866;B4DW28;G3XAN0	RPS20	2.55493	2.48679	2.42349	-0.0681358	0.463897	0.999513	-0.131438	0.330069	0.899952	-0.0633021	0.643089	0.999522
H0YH81;P06576;F8W0P7;F8W079;F8VPV9	ATP5B	-2.11289	-1.81672	-1.92755	0.296173	0.208382	0.999513	0.185338	0.349302	0.899952	-0.110835	0.643422	0.999522
B1AMB1;B1AMB2;Q9BPZ7-5;Q9BPZ7-6;Q9BPZ7-3;Q9BPZ7-2;Q9BPZ7	MAPKAP1	-4.88415	-4.96902	-4.83085	-0.0848657	0.546913	0.999513	0.0533004	0.854962	0.976435	0.138166	0.643949	0.999522
Q9H3P7	ACBD3	-1.88393	-2.0532	-1.97999	-0.169277	0.248231	0.999513	-0.0960661	0.488652	0.939136	0.0732111	0.644076	0.999522
P80217;P80217-2	IFI35	-1.78334	-1.84348	-1.8935	-0.0601361	0.787598	0.999513	-0.110159	0.607851	0.943955	-0.0500226	0.644239	0.999522
Q15785	TOMM34	0.449623	0.475771	0.438875	0.0261484	0.776122	0.999513	-0.0107479	0.882849	0.977155	-0.0368963	0.644348	0.999522
Q6GMV2	SMYD5	-1.60288	-1.52472	-1.50061	0.0781601	0.168697	0.999513	0.102269	0.0521704	0.778031	0.0241091	0.644497	0.999522
P02545;P02545-3;Q6UYC3;P02545-2;Q3BDU5;Q5TCJ4;D6RAQ3;E7EUI9;Q5TCI8	LMNA	5.0898	5.04713	5.09737	-0.042673	0.656231	0.999513	0.0075685	0.927092	0.988238	0.0502416	0.644574	0.999522
P16989;P16989-3	YBX3	0.582314	0.49055	0.520011	-0.0917635	0.0222218	0.999513	-0.0623031	0.362467	0.910409	0.0294604	0.644771	0.999522
E7EQT4;Q9UKV3;Q9UKV3-5;Q9UKV3-3;Q9UKV3-2;G3V3B0	ACIN1	2.79763	2.72532	2.81187	-0.0723124	0.653196	0.999513	0.0142319	0.934098	0.988639	0.0865443	0.64511	0.999522
Q8N5F7;Q5M9Q1	NKAP;NKAPL	-1.23236	-1.31963	-1.19182	-0.0872703	0.694536	0.999513	0.0405373	0.864266	0.976435	0.127808	0.645414	0.999522
Q6FI13;Q99878;Q96KK5;Q16777;P0C0S8;C9JE22;Q9BTM1;Q9BTM1-2;Q96QV6	HIST2H2AA3;HIST1H2AJ;HIST1H2AH;HIST2H2AC;HIST1H2AG;H2AFJ;HIST1H2AA	3.36215	3.41483	3.32462	0.0526891	0.782889	0.999513	-0.0375301	0.61794	0.943955	-0.0902193	0.645758	0.999522
P20671	HIST1H2AD	-0.606459	-0.548957	-0.663032	0.0575014	0.810137	0.999513	-0.056573	0.679601	0.94887	-0.114074	0.646179	0.999522
H0Y485;H0Y5K2;B3KTS0;B3KWK7;F5H4S6;B3KRZ1;P17936;C9JMX4	IGFBP3	0.688879	0.671261	0.715788	-0.0176184	0.879486	0.999513	0.0269082	0.791808	0.96923	0.0445266	0.64668	0.999522
Q15149-7;Q15149-8;Q15149-9;Q15149-5;Q15149-4;Q15149-6;Q15149-2;Q15149;Q15149-3	PLEC	6.38508	6.47934	6.432	0.0942545	0.272232	0.999513	0.0469187	0.622966	0.945893	-0.0473359	0.646694	0.999522
E7ETZ4;Q9Y6E2;Q75MG1;E7EMS9;E9PFD4;C9JF98;F8WDX8;B5MCH7	BZW2	1.48013	1.44614	1.39953	-0.0339946	0.730489	0.999513	-0.0805956	0.37557	0.913529	-0.046601	0.647036	0.999522
Q96EK6;G3V5E4;G3V4W4	GNPNAT1	-0.872441	-0.735942	-0.783501	0.136499	0.204616	0.999513	0.0889403	0.366543	0.91138	-0.0475585	0.647756	0.999522
Q9Y5V3;Q9Y5V3-2	MAGED1	0.14802	0.0419835	-0.0740475	-0.106036	0.617759	0.999513	-0.222067	0.305739	0.887744	-0.116031	0.647845	0.999522
B4DIR9;Q9NYJ8-2;Q9NYJ8	TAB2	-1.10744	-1.04416	-0.960336	0.063278	0.694847	0.999513	0.147101	0.272939	0.887555	0.0838226	0.647901	0.999522
Q9UBB4-2;Q9UBB4;E7ESH8	ATXN10	-0.63768	-0.749987	-0.770375	-0.112308	0.162367	0.999513	-0.132695	0.119753	0.805141	-0.0203875	0.647992	0.999522
Q9UBF2	COPG2	-0.171026	-0.0833391	-0.161562	0.087687	0.488555	0.999513	0.00946429	0.945494	0.991152	-0.0782227	0.648098	0.999522
B4DP57;B4DYB4;Q8NFH5	NUP35	-2.21186	-2.3693	-2.29843	-0.157438	0.356447	0.999513	-0.086568	0.156233	0.842981	0.0708697	0.648935	0.999522
Q96CP2	FLYWCH2	-1.30986	-1.2719	-1.2384	0.0379629	0.440685	0.999513	0.0714678	0.323033	0.899952	0.033505	0.64898	0.999522
Q8TCJ2	STT3B	0.208363	0.20443	0.316219	-0.00393285	0.985492	0.999513	0.107856	0.656801	0.94887	0.111789	0.649215	0.999522
Q9P2D3-3;Q9P2D3	HEATR5B	-2.67798	-2.52809	-2.49113	0.149894	0.34302	0.999513	0.186849	0.247905	0.885384	0.0369549	0.649532	0.999522
P09493-3;Q6ZN40;D9YZV3;P09493-4;D9YZV2;H0YL52;P09493;D9YZV8;H0YKX5;P09493-2;Q9Y427;F5H7S3;B7Z596;P09493-6;H0YNC7;H0YK48;P09493-5;C9IZA2;H0YKP3	TPM1	1.47654	1.55521	1.58526	0.0786668	0.2842	0.999513	0.108714	0.171478	0.842981	0.0300475	0.649598	0.999522
P62829	RPL23	2.2733	2.27967	2.24274	0.00637892	0.937559	0.999513	-0.0305525	0.612926	0.943955	-0.0369314	0.650447	0.999522
E7EVG1;Q8TAD8	SNIP1	-1.68146	-1.60096	-1.49767	0.0804979	0.714543	0.999513	0.183786	0.392801	0.921879	0.103288	0.650607	0.999522
P42224	STAT1	3.64125	3.6506	3.67261	0.00934872	0.831553	0.999513	0.0313558	0.340185	0.899952	0.0220071	0.651013	0.999522
H0YJ34;Q96AC1-2;Q96AC1;B5TJY2;H0YJB6;G3V5R2;Q5JWV4;G3V281;G3V3J0;F8W9F0;Q9BQL6-4;Q9BQL6-2;Q9BQL6	FERMT2;FERMT1	-0.617881	-0.565632	-0.606865	0.0522485	0.480038	0.999513	0.0110153	0.914031	0.984968	-0.0412332	0.651382	0.999522
F5H5T8;C9JZT5;Q4VAN1;D0FY33;E9PGB4;Q96F44-3;Q96F44;Q6AZZ1;O00481;Q13410;E9PCP5;O00478	BTN3A3;BTN1A1;BTN3A1;TRIM11;TRIM68	-3.48487	-3.43738	-3.48719	0.0474976	0.786963	0.999513	-0.00231147	0.990053	0.999593	-0.0498091	0.651384	0.999522
E7EVN0;O43681	ASNA1	-0.466636	-0.379233	-0.392982	0.087403	0.00700628	0.977731	0.0736545	0.0888184	0.785354	-0.0137484	0.651659	0.999522
C9JX01;Q9UM00-2;Q9UM00	TMCO1	-0.691018	-0.773662	-0.69048	-0.0826437	0.556578	0.999513	0.000537941	0.997234	0.999593	0.0831816	0.651895	0.999522
Q15291-2;Q15291	RBBP5	1.09274	1.00547	0.989175	-0.0872693	0.103489	0.999513	-0.103563	0.0559359	0.778031	-0.016294	0.652487	0.999522
P25398	RPS12	1.79142	1.74939	1.69836	-0.0420292	0.533554	0.999513	-0.0930631	0.39954	0.921879	-0.0510339	0.652652	0.999522
Q69YN2;Q69YN2-3	CWF19L1	-0.136915	-0.153739	-0.122858	-0.0168247	0.692299	0.999513	0.0140563	0.83218	0.971131	0.030881	0.652806	0.999522
Q5JX58;Q5JX59;Q5JX61;Q5JX60;Q5JX44;Q5JX52;Q5JX45;E7ENH5;A6PVH9;F2Z2V0;Q99829;Q5JX53;Q5JX54;Q5JX57;E7EV27;Q5JX55;Q5JX56	CPNE1	-1.10807	-1.0111	-0.963623	0.0969778	0.409923	0.999513	0.14445	0.224591	0.879647	0.0474722	0.653522	0.999522
P23528;G3V1A4;E9PP50;E9PK25;E9PQB7;E9PLJ3;E9PS23	CFL1	4.35116	4.34669	4.43201	-0.00447577	0.978433	0.999513	0.0808418	0.635947	0.94887	0.0853176	0.653938	0.999522
Q8TCG1;Q8TCG1-2	KIAA1524	-1.54167	-1.56195	-1.50009	-0.0202833	0.860044	0.999513	0.0415767	0.659944	0.94887	0.06186	0.653963	0.999522
Q92585;H0Y3D2	MAML1	2.13071	2.00423	2.09653	-0.126485	0.473558	0.999513	-0.0341797	0.850336	0.975494	0.0923052	0.654121	0.999522
B4DIH5;P61201;P61201-2	COPS2	-2.75546	-2.80957	-2.72377	-0.0541085	0.850288	0.999513	0.0316888	0.900349	0.983452	0.0857973	0.654365	0.999522
Q5JP53;F8VYX6;F8VW92;P07437;F8VUJ7;Q5ST81;E7EWR1;Q9BVA1;Q13885;E9PBJ4;E7ENH1	TUBB;TUBB2B;TUBB2A	3.28357	3.24316	3.15725	-0.0404113	0.810794	0.999513	-0.126321	0.436317	0.926633	-0.0859093	0.654605	0.999522
O14497;O14497-3;O14497-2	ARID1A	0.484533	0.460957	0.541579	-0.0235757	0.871749	0.999513	0.0570457	0.756242	0.965136	0.0806214	0.654663	0.999522
P19338;Q9BQ02;E7EX81	NCL	5.11683	5.21689	5.35336	0.100059	0.670356	0.999513	0.236528	0.408137	0.922249	0.136469	0.655199	0.999522
Q92793;Q4LE28	CREBBP	3.58508	3.41363	3.38718	-0.171454	0.0267836	0.999513	-0.197896	0.0187268	0.778031	-0.0264424	0.656629	0.999522
Q5VZL5-4;Q5VZL5;Q5VZL5-3;Q5VZL5-2	ZMYM4	2.84067	2.7805	2.89417	-0.0601718	0.775958	0.999513	0.0535022	0.807053	0.96923	0.113674	0.656654	0.999522
F5H4V4;P46013;P46013-2	MKI67	1.14113	0.924657	0.795193	-0.216472	0.226317	0.999513	-0.345936	0.278561	0.887744	-0.129464	0.65729	0.999522
Q9H3N1	TMX1	1.20905	1.24456	1.39344	0.0355087	0.888451	0.999513	0.184387	0.562506	0.941649	0.148878	0.657306	0.999522
Q8WVJ2;E5RFP0	NUDCD2	0.815064	0.780684	0.85181	-0.0343799	0.780565	0.999513	0.0367468	0.77831	0.968975	0.0711267	0.657438	0.999522
E5RH41;P29084;E5RIW4	GTF2E2	-0.422525	-0.412416	-0.367602	0.0101082	0.912881	0.999513	0.0549232	0.486125	0.939136	0.044815	0.657602	0.999522
P61011;G3V4F7;B4DUW6	SRP54	-0.134855	-0.000806961	-0.0192179	0.134048	0.0174306	0.999513	0.115637	0.0463841	0.778031	-0.0184109	0.657988	0.999522
Q86X55-1;Q86X55;Q86X55-2	CARM1	1.06917	1.04548	0.991562	-0.0236874	0.847212	0.999513	-0.0776086	0.413245	0.922249	-0.0539212	0.658045	0.999522
Q7Z478	DHX29	5.29727	5.2358	5.34847	-0.0614692	0.78603	0.999513	0.051202	0.799749	0.96923	0.112671	0.658121	0.999522
Q01813;H0Y3P8;Q5VSR7	PFKP	2.54351	2.60505	2.54655	0.0615484	0.633901	0.999513	0.00304335	0.97605	0.993257	-0.058505	0.658454	0.999522
Q7L014	DDX46	3.72168	3.64764	3.70396	-0.0740447	0.475663	0.999513	-0.0177272	0.87651	0.977155	0.0563175	0.658987	0.999522
O00422	SAP18	2.03553	1.92799	2.04391	-0.107541	0.644292	0.999513	0.00838274	0.967921	0.992007	0.115924	0.659137	0.999522
O00341	SLC1A7	-0.754684	-0.836533	-0.758432	-0.0818489	0.566743	0.999513	-0.00374746	0.982318	0.996883	0.0781015	0.659208	0.999522
B7Z8J4;P30419-2;P30419	NMT1	-1.91173	-1.92555	-1.9581	-0.0138197	0.856183	0.999513	-0.0463703	0.451477	0.928961	-0.0325506	0.659237	0.999522
Q5T160	RARS2	-6.24154	-5.53548	-6.05321	0.706061	0.598225	0.999513	0.188328	0.813099	0.96923	-0.517732	0.659593	0.999522
B4DT96;C9JYA1;O15504-2;O15504	NUPL2	-2.79935	-2.94613	-2.98108	-0.146782	0.333815	0.999513	-0.181726	0.242502	0.885384	-0.0349442	0.659761	0.999522
B4DV47;Q6P1J9	CDC73	-2.32224	-2.44687	-2.37084	-0.124632	0.453797	0.999513	-0.0486033	0.722567	0.956553	0.0760284	0.660234	0.999522
E7EPB3;B7Z6S8;P50914	RPL14	0.527413	0.446117	0.381307	-0.0812956	0.522988	0.999513	-0.146105	0.299319	0.887744	-0.0648097	0.660304	0.999522
Q14789;E7EP74	GOLGB1	2.85815	2.91013	2.95213	0.0519829	0.27166	0.999513	0.0939797	0.353381	0.902256	0.0419967	0.660694	0.999522
Q92783-2;Q92783;B4DZT2;A6NMU3	STAM	1.29258	1.36764	1.26091	0.0750596	0.706404	0.999513	-0.031675	0.874172	0.977155	-0.106735	0.661178	0.999522
D7R525;A6NF29;Q499Y8;A8MWW6;H0Y9H3;E9PBU5;P45984-5;P53779-4;Q308M2;P45984-3;P45984-2;P45983-3;P45983-2;P53779-2;P45984-4;P45984;P53779-3;P45983-4;P45983;P53779	MAPK9;MAPK8;MAPK10	-2.01751	-1.9832	-2.06176	0.0343131	0.833433	0.999513	-0.0442554	0.65917	0.94887	-0.0785686	0.661469	0.999522
E7ERH3;Q68CZ2-2;Q68CZ2;F5GXX8	TNS3	0.969934	1.18913	1.25316	0.219201	0.0025919	0.651648	0.283229	0.147577	0.828933	0.0640282	0.661552	0.999522
Q14847;C9JVR8;B4DGQ0;Q14847-2;C9J9W2	LASP1	3.07684	3.10939	3.08212	0.0325549	0.555076	0.999513	0.0052808	0.905188	0.984878	-0.0272741	0.661749	0.999522
C9JPL0;Q9UK58-4;Q9UK58	CCNL1	-2.7014	-2.72707	-2.63619	-0.025675	0.870784	0.999513	0.0652051	0.68946	0.94887	0.09088	0.661899	0.999522
P46977;E9PNQ1	STT3A	2.17841	2.22173	2.31668	0.0433186	0.794012	0.999513	0.138269	0.543902	0.940985	0.0949504	0.661993	0.999522
E7EMK1;E7EMK3;Q14254	FLOT2	0.910583	0.966746	0.991899	0.0561627	0.458965	0.999513	0.0813157	0.339289	0.899952	0.0251531	0.662101	0.999522
A8MUN4;A8MUE4;P36543	ATP6V1E1	-1.97998	-2.0736	-2.11348	-0.0936237	0.354622	0.999513	-0.133509	0.252686	0.885384	-0.0398852	0.662119	0.999522
P35270	SPR	-4.73477	-4.90925	-4.80982	-0.174477	0.430924	0.999513	-0.075051	0.67705	0.94887	0.0994265	0.662163	0.999522
B5ME91;Q53EL6;Q5VZS7	PDCD4	-0.63299	-0.600479	-0.668128	0.0325115	0.830458	0.999513	-0.035138	0.50398	0.939136	-0.0676496	0.662859	0.999522
H0Y3R8;G5E9E7;Q07157-2	TJP1	3.05359	3.07901	3.12708	0.0254252	0.824057	0.999513	0.0734879	0.373311	0.912785	0.0480626	0.663228	0.999522
Q7Z6Q1;O43734-2;O43734;O43734-4;O43734-3	TRAF3IP2	-3.38655	-3.32517	-3.36882	0.0613846	0.794662	0.999513	0.0177328	0.936628	0.989775	-0.0436518	0.663475	0.999522
P17028;P17028-2	ZNF24	-2.59496	-2.6206	-2.65758	-0.025639	0.789406	0.999513	-0.0626241	0.519459	0.939136	-0.0369851	0.66372	0.999522
B8ZZD1;B9A018;B4DHT4;Q53GS9;G5E9H0	USP39	1.30583	1.3153	1.3366	0.00946957	0.820815	0.999513	0.030769	0.583818	0.941649	0.0212994	0.663773	0.999522
B1AKD8;Q5TZA2-2;Q5TZA2	CROCC	0.290676	0.284104	0.234497	-0.00657151	0.928465	0.999513	-0.0561786	0.57575	0.941649	-0.0496071	0.663982	0.999522
C9JYJ4;Q8IUH4;Q8IUH4-2;Q8IUH4-3	ZDHHC13	-2.19017	-2.15906	-2.18569	0.0311094	0.620823	0.999513	0.00447962	0.9511	0.991152	-0.0266298	0.664111	0.999522
F8WD09;Q9HCN4	GPN1	-3.26616	-3.19092	-3.27576	0.0752385	0.681861	0.999513	-0.00960343	0.954165	0.991152	-0.0848419	0.664148	0.999522
P55060-3;P55060;F8W904;E7ENK9;B4DUC5;F5GX54;B4DM67	CSE1L	3.44302	3.4366	3.36527	-0.00641983	0.969278	0.999513	-0.0777519	0.595714	0.943955	-0.0713321	0.664326	0.999522
Q504Q3-2;Q504Q3-3;Q504Q3	PAN2	-1.95797	-2.02898	-2.06516	-0.0710047	0.604359	0.999513	-0.10719	0.406017	0.922249	-0.0361855	0.664745	0.999522
C9J5D1;E7EQ69;Q9GZZ1;C9JZU6;F8WB80;B0AZT5;Q9GZZ1-2	NAA50	-2.20999	-2.34714	-2.37188	-0.137156	0.0678066	0.999513	-0.161895	0.0150549	0.778031	-0.0247391	0.665219	0.999522
Q58A45-2;Q58A45-4;Q58A45-3;Q58A45	PAN3	-1.55742	-1.43916	-1.52295	0.118267	0.483783	0.999513	0.0344725	0.819398	0.970452	-0.0837941	0.665245	0.999522
D6RIY6;Q06265;Q06265-2;D6RAP4;D6R905;D6RA17;Q06265-3;Q06265-4	EXOSC9	-2.27207	-2.27494	-2.33019	-0.00286229	0.98022	0.999513	-0.0581179	0.701763	0.9503	-0.0552556	0.665376	0.999522
O14578;Q2M5E1;O14578-3	CIT	-0.434487	-0.66629	-0.80808	-0.231803	0.392327	0.999513	-0.373594	0.237989	0.885384	-0.14179	0.66538	0.999522
O95456-2;O95456	PSMG1	-2.49693	-2.57999	-2.62477	-0.0830514	0.460031	0.999513	-0.12784	0.0684782	0.785354	-0.0447882	0.665611	0.999522
E7EX82;Q8NDX5-2;Q8NDX5;Q8NDX5-7;C9J6H0;Q8NDX5-3	PHC3	0.495393	0.513941	0.578523	0.0185482	0.87558	0.999513	0.0831299	0.514016	0.939136	0.0645817	0.666444	0.999522
Q5T4L4;P42677;C9JLI6;H0YMV8;Q71UM5	RPS27;RPS27L	1.52368	1.53311	1.46612	0.00942919	0.92209	0.999513	-0.0575586	0.679593	0.94887	-0.0669878	0.666889	0.999522
Q86WQ0;B4DW92	NR2C2AP	-1.80751	-1.67652	-1.72072	0.130995	0.267986	0.999513	0.0867878	0.109806	0.805141	-0.044207	0.667058	0.999522
E9PKG1;Q99873-3;Q99873-2;G5E9B6;Q99873;E9PIX6;B4DJ87;E9PNR9;E9PQ98;H0YDE4	PRMT1	3.01428	2.94885	2.97338	-0.0654312	0.0445521	0.999513	-0.0409024	0.494152	0.939136	0.0245288	0.667331	0.999522
Q96RK0	CIC	-0.0323709	0.0704665	0.157956	0.102837	0.443579	0.999513	0.190327	0.371586	0.911444	0.0874892	0.667534	0.999522
B1AKC7;Q9UJF2;F8W755	RASAL2	-4.34786	-4.12552	-4.21095	0.222348	0.252817	0.999513	0.136917	0.568723	0.941649	-0.0854307	0.66791	0.999522
F5GXD0;Q12986-3;Q12986-2;Q12986	NFX1	-2.4925	-2.57431	-2.53568	-0.0818099	0.0406901	0.999513	-0.0431782	0.630124	0.947978	0.0386316	0.667984	0.999522
E9PHY8;Q8NDA8;Q8NDA8-2	MROH1	0.853278	0.909394	0.857876	0.0561162	0.62574	0.999513	0.00459841	0.971536	0.992007	-0.0515177	0.668163	0.999522
C9K025;P18077;F8WBS5;F8WB72	RPL35A	2.42101	2.32061	2.26113	-0.1004	0.173269	0.999513	-0.159884	0.294386	0.887744	-0.0594839	0.668235	0.999522
Q13547;Q5TEE2	HDAC1	1.12185	1.06481	1.15473	-0.0570366	0.762814	0.999513	0.0328771	0.863063	0.976435	0.0899138	0.668382	0.999522
Q99961;E7EVZ4	SH3GL1	-2.08937	-2.01764	-2.09145	0.071733	0.678511	0.999513	-0.00208266	0.958713	0.991152	-0.0738156	0.669264	0.999522
P15880;H0YEN5;E9PQD7;E9PMM9	RPS2	3.06737	2.99779	2.93896	-0.0695781	0.498843	0.999513	-0.128413	0.312886	0.889946	-0.0588349	0.670183	0.999522
Q16543	CDC37	3.14227	3.16495	3.12177	0.0226795	0.764971	0.999513	-0.0205015	0.800351	0.96923	-0.043181	0.670238	0.999522
Q9H9P8;C9JVN9;Q9H9P8-2	L2HGDH	-2.48667	-2.46326	-2.39385	0.023411	0.899932	0.999513	0.0928248	0.501311	0.939136	0.0694138	0.67043	0.999522
P62263;H0YB22;E5RH77	RPS14	1.37212	1.28767	1.23003	-0.0844465	0.394737	0.999513	-0.14209	0.282141	0.887744	-0.0576431	0.67063	0.999522
O75844	ZMPSTE24	0.794949	0.838853	0.991515	0.043904	0.880703	0.999513	0.196566	0.558244	0.941649	0.152662	0.670639	0.999522
Q96FJ2	DYNLL2	-1.5668	-1.52735	-1.48389	0.0394543	0.694981	0.999513	0.0829119	0.119206	0.805141	0.0434577	0.670822	0.999522
P31689;B7Z5C0;F5GZ88	DNAJA1	3.00952	2.82311	2.76508	-0.186408	0.0901795	0.999513	-0.244435	0.133577	0.817853	-0.058027	0.67088	0.999522
C9JJU7;Q9NSI2-2;Q9NSI2	FAM207A	-3.07318	-3.33307	-3.21313	-0.259888	0.071354	0.999513	-0.13995	0.616353	0.943955	0.119939	0.671244	0.999522
Q8N1C6;Q5TAV5;P05549;Q92481;Q92481-2;Q6VUC0	TFAP2A;TFAP2B;TFAP2E	-0.877598	-0.892204	-0.848451	-0.0146064	0.878993	0.999513	0.0291464	0.80813	0.96923	0.0437528	0.67166	0.999522
P16403	HIST1H1C	1.57637	1.53282	1.47722	-0.0435442	0.714569	0.999513	-0.0991501	0.335744	0.899952	-0.0556059	0.671896	0.999522
Q5T760;Q8IWE6;Q05519	SRSF11	-1.90809	-1.85094	-1.79538	0.0571444	0.680523	0.999513	0.112707	0.486923	0.939136	0.0555629	0.672181	0.999522
Q9Y6X8	ZHX2	-3.08197	-2.88127	-2.93543	0.200702	0.151286	0.999513	0.146541	0.352035	0.902232	-0.0541604	0.67233	0.999522
B1AHD1;P55769	NHP2L1	0.216431	0.492378	0.574057	0.275948	0.121704	0.999513	0.357626	0.129303	0.812722	0.0816788	0.672435	0.999522
P61247;D6RAT0;F5H4F9;H0Y8L7;D6RB09;E9PFI5;D6RG13;D6RAS7;H0Y9Y4	RPS3A	3.19609	3.09894	3.03786	-0.0971523	0.378975	0.999513	-0.158228	0.260448	0.885384	-0.0610755	0.672644	0.999522
Q8TBF4;G3V1V1	ZCRB1	-1.4763	-1.4956	-1.42309	-0.0192979	0.909881	0.999513	0.0532072	0.707172	0.951464	0.0725051	0.672935	0.999522
C9J7S2;Q9H147;F2Z2A4;C9J4E2;C9J7R7	DNTTIP1	-0.124585	-0.103036	0.00756911	0.0215494	0.929648	0.999513	0.132154	0.518861	0.939136	0.110605	0.673012	0.999522
E9PGW4;C9JEE1;Q7Z4V5-2;Q7Z4V5	HDGFRP2	-2.05074	-1.99356	-1.92817	0.0571862	0.716582	0.999513	0.12257	0.0855585	0.785354	0.0653842	0.673945	0.999522
Q8WZ42-5;A6NKB1;Q8WZ42-4;Q8WZ42-7;Q8WZ42-2;Q8WZ42;Q8WZ42-8;E7ENC6;E9PPD3;Q8WZ42-3;E7EQE6;E7ET18	TTN	-3.95366	-3.92912	-4.02296	0.0245339	0.908308	0.999513	-0.0692973	0.630766	0.947978	-0.0938312	0.674073	0.999522
Q63HN8;Q63HN8-4	RNF213	2.04684	2.14146	2.12036	0.0946224	0.0235298	0.999513	0.0735254	0.205871	0.86146	-0.021097	0.674135	0.999522
Q9P219	CCDC88C	3.39974	3.22093	3.16196	-0.178808	0.130099	0.999513	-0.237779	0.140671	0.824506	-0.0589707	0.674618	0.999522
B7Z7M6;B7Z6Q6;Q99661-2;Q99661;H0Y5Z9;Q5JR89;Q5JR91	KIF2C	-2.9109	-2.92935	-2.95698	-0.0184472	0.796918	0.999513	-0.04608	0.597055	0.943955	-0.0276328	0.674814	0.999522
Q9H9B1;C9JD67;Q9H9B1-4;Q9H9B1-2;Q9H9B1-3	EHMT1	-2.77143	-2.61456	-2.64273	0.156865	0.346413	0.999513	0.128701	0.42052	0.924049	-0.0281641	0.674993	0.999522
G3V4F2;Q86TX2;P49753	ACOT1;ACOT2	-3.32512	-3.26323	-3.31941	0.0618817	0.661588	0.999513	0.00570256	0.970998	0.992007	-0.0561791	0.675479	0.999522
G3V213;F8VZG5;E7EWH4;F8W1A4;P54819-4;P54819-6;P54819-3;P54819-5;P54819-2;P54819	AK2	-4.78064	-4.7835	-4.9208	-0.00285965	0.991642	0.999513	-0.14016	0.528794	0.939136	-0.1373	0.675484	0.999522
F5H0F5;Q8WU90;F8WF67;F8WB26	ZC3H15	-0.702732	-0.690595	-0.709204	0.0121374	0.715153	0.999513	-0.00647128	0.89881	0.983452	-0.0186087	0.675558	0.999522
Q9HBD4;F5H0X5;B1A8Z4;B1A8Z7;B1A8Z6;B1A8Z5;P51532	SMARCA4	2.12209	2.03851	2.07876	-0.0835773	0.294792	0.999513	-0.0433314	0.607526	0.943955	0.0402459	0.675667	0.999522
C9JJV0;C9JDH9;C9J6L2;C9JCC0;C9J232;F5H0B2;F5H2G3;H0Y630;C9JGW8;Q8NBY1;B4DR80;E7ERH7;B4E0Y9;E9PCB9;B7Z9K1;Q9P289-2;A8K6Z3;Q9P289-3;Q9P289;O00506;Q9Y6E0-2;Q9Y6E0	STK25;STK24;STK26	-1.55773	-1.61465	-1.6564	-0.0569166	0.449083	0.999513	-0.0986749	0.29723	0.887744	-0.0417583	0.675887	0.999522
P84243;B4DEB1;Q6NXT2	H3F3A;H3F3C	0.143673	0.0724951	0.110768	-0.0711781	0.41944	0.999513	-0.0329051	0.571723	0.941649	0.0382731	0.676112	0.999522
Q8N6H7;G5E9L0;B4DX29;E9PIY6;E9PQP3	ARFGAP2	2.61931	2.72207	2.74597	0.102756	0.168197	0.999513	0.126664	0.0578333	0.778031	0.0239075	0.676667	0.999522
P52298;F8WE41;C9JQX9;B3KSB0;E9PAR5;P52298-2;A6PVI3	NCBP2;NCBP2L	-0.576559	-0.570784	-0.561245	0.00577451	0.832994	0.999513	0.0153136	0.636972	0.94887	0.00953913	0.676757	0.999522
H0YCN2;Q96T23-3;Q96T23-2;Q96T23;H0YDG9;H0YER1	RSF1	-2.42436	-2.47962	-2.52467	-0.0552594	0.575416	0.999513	-0.100307	0.247121	0.885384	-0.0450476	0.677014	0.999522
O00186	STXBP3	0.485327	0.58028	0.599014	0.0949529	0.19341	0.999513	0.113687	0.150201	0.836388	0.0187344	0.677616	0.999522
F8VYY9;B4DDT7;P54619;F8W9D1;H0YIC9;H0YHF8;F8VZX1	PRKAG1	0.425946	0.408612	0.355849	-0.0173339	0.934148	0.999513	-0.0700971	0.745329	0.959734	-0.0527632	0.677871	0.999522
E7EQH7;Q9UGP8;H0Y611	SEC63	0.171951	0.206937	0.298578	0.0349857	0.848982	0.999513	0.126626	0.562647	0.941649	0.0916407	0.677946	0.999522
E9PC67;Q5STZ8;F8VQZ0	ABCF1	-4.74759	-5.00069	-4.9299	-0.2531	0.687208	0.999513	-0.182317	0.769856	0.968629	0.0707827	0.677959	0.999522
Q9HAF1-2;Q9HAF1;B1AK64;Q9HAF1-3;B1AK63	MEAF6	-1.2206	-1.17648	-1.16061	0.0441198	0.55478	0.999513	0.0599909	0.440403	0.926796	0.0158711	0.678108	0.999522
E5RI99;P62888;E5RJH3	RPL30	1.5594	1.58341	1.52867	0.0240082	0.814376	0.999513	-0.0307248	0.777378	0.968975	-0.054733	0.678355	0.999522
Q8IV36-2;Q8IV36;Q8IV36-3	HID1	0.724547	0.726792	0.68938	0.00224481	0.96037	0.999513	-0.0351674	0.678861	0.94887	-0.0374122	0.678438	0.999522
P62979;F5H4D8;F5H6Q2;F5GYU3;F5H2Z3;F5H265;F5H7Y5;B4DV12;F5H388;F5H747;F5GXK7;Q96C32;F5H7K6;F5H041;P0CG47;P0CG48	RPS27A;UBC;UBB	2.77831	2.74201	2.66193	-0.0363091	0.853376	0.999513	-0.116382	0.201844	0.855465	-0.0800731	0.678461	0.999522
Q8IYI6	EXOC8	-1.01275	-0.954558	-0.986493	0.0581928	0.473654	0.999513	0.0262576	0.0114479	0.778031	-0.0319353	0.678566	0.999522
Q9NTJ5;C9JV50;E9PGZ4;B4DK71	SACM1L	-0.372824	-0.309979	-0.247761	0.0628454	0.418941	0.999513	0.125063	0.432127	0.925286	0.0622176	0.678833	0.999522
F8W9B5;O43663;O43663-3;H0YL53	PRC1	2.85115	2.64566	2.51065	-0.205486	0.358072	0.999513	-0.340503	0.30742	0.887744	-0.135018	0.679009	0.999522
Q96CW1-2;Q96CW1;B4DJB1;F5H0H0;E9PFW3;C9JJ47	AP2M1	2.24628	2.28589	2.26233	0.0396088	0.231182	0.999513	0.0160467	0.763644	0.968629	-0.023562	0.680095	0.999522
Q6P2Q9	PRPF8	4.78573	4.72501	4.77257	-0.0607202	0.569851	0.999513	-0.0131545	0.899856	0.983452	0.0475657	0.680142	0.999522
Q9NP79;Q5TGM0;E7ETQ7	VTA1	0.425533	0.517884	0.455091	0.0923516	0.487899	0.999513	0.0295585	0.811215	0.96923	-0.0627932	0.680526	0.999522
Q9H0U3	MAGT1	-0.64877	-0.641239	-0.586613	0.00753116	0.94349	0.999513	0.0621573	0.569562	0.941649	0.0546262	0.680694	0.999522
Q5VTE0;P68104;F8W6I0;Q6IQ15	EEF1A1P5;EEF1A1	4.33885	4.28313	4.24918	-0.0557181	0.52702	0.999513	-0.0896674	0.193078	0.855465	-0.0339494	0.680783	0.999522
O75874	IDH1	-0.885268	-0.867187	-0.8271	0.0180814	0.870346	0.999513	0.0581678	0.519835	0.939136	0.0400865	0.680885	0.999522
Q07020;G3V203;H0YHA7;F8VWC5;F8VYV2;F8VUA6;E7EW92	RPL18	2.50591	2.40827	2.45396	-0.0976438	0.262247	0.999513	-0.0519487	0.595113	0.943955	0.0456952	0.680887	0.999522
Q99496;B3KRH1	RNF2	-1.41871	-1.30586	-1.27062	0.112851	0.389359	0.999513	0.148092	0.253019	0.885384	0.0352409	0.6814	0.999522
E9PNW0;E9PJJ2;E9PS34;E9PNJ7;E9PKT8;C9J6D1;C9JZI7;A8MZ22;Q99733;F5HFY4;A8MXH2	NAP1L4	-0.851709	-0.815682	-0.921842	0.0360273	0.794761	0.999513	-0.0701325	0.770254	0.968629	-0.10616	0.681499	0.999522
E9PBB0;Q6Y7W6;A6H8W4;Q6Y7W6-3	GIGYF2	0.201756	0.161605	0.172669	-0.0401513	0.200958	0.999513	-0.0290864	0.39216	0.921879	0.0110649	0.682143	0.999522
C9JQV2;C9JWH0;H0Y4X7;Q9UIL8-2;Q9UIL8	PHF11	0.30743	0.313321	0.435553	0.00589099	0.983462	0.999513	0.128123	0.557337	0.941649	0.122232	0.682213	0.999522
E9PL01;E9PI68;Q15005;H0YE04	SPCS2	0.609207	0.659974	0.766416	0.0507668	0.822471	0.999513	0.157209	0.534455	0.940954	0.106443	0.682535	0.999522
F5GXH5;F5H3S6;B7Z2U2;Q6ZVM7-4;Q6ZVM7-2;Q6ZVM7-3;B7Z2L7;Q6ZVM7	TOM1L2	-1.48306	-1.46165	-1.51452	0.0214142	0.868493	0.999513	-0.0314557	0.562409	0.941649	-0.0528699	0.682579	0.999522
Q96C00	ZBTB9	-0.893507	-1.08231	-1.17307	-0.188807	0.329962	0.999513	-0.279558	0.198119	0.855465	-0.0907514	0.682666	0.999522
C9JEE7;Q15061	WDR43	-1.41704	-1.39005	-1.27153	0.0269893	0.885179	0.999513	0.145508	0.617516	0.943955	0.118518	0.68307	0.999522
B1AKC8;Q9NUA8;F8WAI8	ZBTB40	-1.85161	-1.9317	-1.97169	-0.0800899	0.234781	0.999513	-0.120078	0.287341	0.887744	-0.0399877	0.683523	0.999522
P62258;P62258-2	YWHAE	3.40274	3.41185	3.46086	0.0091043	0.927668	0.999513	0.0581208	0.599677	0.943955	0.0490165	0.683858	0.999522
Q86TB9-4;Q86TB9;Q86TB9-2	PATL1	-0.657303	-0.544282	-0.57516	0.113021	0.250834	0.999513	0.0821431	0.319238	0.898453	-0.0308782	0.683982	0.999522
D6R9D6;A0AV96-2;A0AV96;B7Z8Z7;D6RBS9;D6REZ6;D6R9M7	RBM47	2.3685	2.4059	2.37759	0.0374061	0.498202	0.999513	0.00909781	0.874446	0.977155	-0.0283083	0.684357	0.999522
Q9GZS3;H0YN81;H0YMF9;H0YL19	WDR61	0.690836	0.58608	0.540445	-0.104756	0.468813	0.999513	-0.150391	0.246835	0.885384	-0.0456351	0.684481	0.999522
E9PHT9;E7ENQ5;P08758;D6RBL5	ANXA5	0.0640246	0.197934	0.168274	0.133909	0.0790439	0.999513	0.10425	0.248355	0.885384	-0.0296594	0.68517	0.999522
Q8IZH2-2;Q8IZH2	XRN1	0.278776	0.342381	0.382966	0.0636051	0.309059	0.999513	0.10419	0.333042	0.899952	0.0405848	0.685899	0.999522
Q9Y6Q5;Q9Y6Q5-2	AP1M2	1.68798	1.67032	1.63247	-0.017668	0.846054	0.999513	-0.0555157	0.436749	0.926633	-0.0378477	0.686102	0.999522
B4DT77;B4DHY4;P20073-2;P20073	ANXA7	1.05172	1.08993	1.17818	0.0382091	0.858769	0.999513	0.126459	0.489161	0.939136	0.0882504	0.686173	0.999522
P98170;B1AKU2	XIAP	-0.0181608	-0.0110293	0.0021972	0.00713154	0.847681	0.999513	0.020358	0.503256	0.939136	0.0132265	0.686454	0.999522
Q8N1G2;H0YCQ1;Q5T7F8;H0Y4T0;F6UIZ4	CMTR1	-2.27675	-2.45148	-2.41265	-0.174728	0.493262	0.999513	-0.135907	0.580883	0.941649	0.0388208	0.686591	0.999522
O94855;O94855-2;E9PDM8	SEC24D	1.17297	1.11502	1.01449	-0.0579507	0.789072	0.999513	-0.158483	0.454908	0.928961	-0.100532	0.686606	0.999522
Q00610-2;Q00610	CLTC	6.34042	6.3661	6.22104	0.0256815	0.933025	0.999513	-0.119386	0.686105	0.94887	-0.145068	0.686949	0.999522
O60437	PPL	1.61164	1.7125	1.75724	0.100863	0.138286	0.999513	0.145599	0.250609	0.885384	0.0447351	0.687392	0.999522
Q14677-2;Q14677;B7Z6F8	CLINT1	0.474828	0.53854	0.452506	0.0637127	0.717505	0.999513	-0.0223212	0.899985	0.983452	-0.0860339	0.687565	0.999522
A6NFX8;Q9UKK9;A6NCQ0;A6NJU6;A6NHE8	NUDT5	4.0255	3.91051	3.9608	-0.114989	0.307947	0.999513	-0.0646967	0.58587	0.942704	0.050292	0.687741	0.999522
F5H6I7;Q6DD88;C9JUU1	ATL3	0.139992	0.164031	0.218981	0.0240393	0.763739	0.999513	0.078989	0.568204	0.941649	0.0549497	0.688242	0.999522
Q14258	TRIM25	3.34867	3.36375	3.33285	0.0150808	0.784777	0.999513	-0.0158248	0.808202	0.96923	-0.0309057	0.688585	0.999522
E9PEI9;P48449;G5E9Q9	LSS	-2.72001	-1.92529	-1.68196	0.794713	0.255812	0.999513	1.03804	0.012975	0.778031	0.24333	0.688684	0.999522
F5GX39;B4DP27;Q15363;F6QWA0;E7EQ72	TMED2	-1.29337	-1.33537	-1.23771	-0.0420051	0.849712	0.999513	0.0556557	0.827453	0.970967	0.0976608	0.688687	0.999522
O95613-2;O95613	PCNT	0.361068	0.344489	0.252446	-0.0165784	0.921611	0.999513	-0.108622	0.603024	0.943955	-0.0920434	0.689085	0.999522
Q04637-3;Q04637;E9PFM1;E7EUU4;Q04637-5;Q04637-4;E7EX73;E9PGM1;Q04637-6;G5E9S1	EIF4G1	4.67986	4.54548	4.47294	-0.134381	0.373063	0.999513	-0.206918	0.303747	0.887744	-0.0725366	0.68915	0.999522
Q9NWT1	PAK1IP1	-2.54788	-2.50321	-2.42366	0.0446711	0.809136	0.999513	0.124215	0.274336	0.887555	0.0795442	0.689466	0.999522
P41250	GARS	0.339956	0.44007	0.403425	0.100114	0.346026	0.999513	0.0634689	0.27995	0.887744	-0.0366452	0.690099	0.999522
Q9ULR0;Q9ULR0-2;Q9ULR0-1;H0YA89;A8MVI5	ISY1	-1.385	-1.41393	-1.4359	-0.0289333	0.739665	0.999513	-0.0509076	0.552894	0.941649	-0.0219743	0.690714	0.999522
Q86VP6;Q86VP6-2	CAND1	3.22958	3.23764	3.18319	0.00806235	0.950322	0.999513	-0.0463865	0.700477	0.9503	-0.0544488	0.690783	0.999522
Q5JRI1;B4DJP9;O75494-4;Q5JRI3;O75494-3;O75494-2;O75494	SRSF10	1.08852	1.09123	1.21245	0.00271159	0.990227	0.999513	0.123934	0.656488	0.94887	0.121222	0.690803	0.999522
Q8WXE0-2;Q8WXE0	CASKIN2	-3.80973	-3.65925	-3.69262	0.150479	0.432119	0.999513	0.117106	0.537764	0.940985	-0.0333728	0.690948	0.999522
B4E2W0;P55084;B5MD38;F5GZQ3	HADHB	-0.740857	-0.550855	-0.463374	0.190003	0.460428	0.999513	0.277483	0.199948	0.855465	0.0874801	0.690957	0.999522
F5GXU2;O60678-2;O60678	PRMT3	-2.63895	-2.61625	-2.65666	0.0227012	0.870812	0.999513	-0.0177062	0.910645	0.984968	-0.0404074	0.691134	0.999522
P17096-2;P17096	HMGA1	0.658253	0.660955	0.719903	0.0027024	0.97991	0.999513	0.0616506	0.618845	0.943955	0.0589482	0.691393	0.999522
F5H7F6;F5H6X2;G5EA53;P10620	MGST1	0.753174	0.817958	0.892623	0.0647838	0.588998	0.999513	0.139449	0.492449	0.939136	0.074665	0.691512	0.999522
Q9Y3D6	FIS1	-2.79463	-2.63476	-2.75327	0.159876	0.584829	0.999513	0.0413597	0.850656	0.975494	-0.118516	0.691605	0.999522
B4E2V5;P27105;E7EQ93;B1AM77	STOM	-0.179853	-0.0947387	-0.0606091	0.0851142	0.323695	0.999513	0.119244	0.152729	0.83934	0.0341295	0.691792	0.999522
O00257;O00257-3	CBX4	0.00565977	-0.00650334	0.0279601	-0.0121631	0.901357	0.999513	0.0223003	0.817953	0.970452	0.0344634	0.692023	0.999522
P01621		-1.40217	-1.22374	-1.14484	0.178439	0.426604	0.999513	0.257338	0.0987377	0.791069	0.0788992	0.693083	0.999522
Q04837;E7EUY5;C9K0U8	SSBP1	1.58006	1.74676	1.83334	0.1667	0.274027	0.999513	0.253273	0.276533	0.887555	0.0865731	0.693544	0.999522
O15511;O15511-2;B1ALC0	ARPC5	-0.967284	-0.962857	-1.02916	0.00442682	0.977217	0.999513	-0.0618755	0.687817	0.94887	-0.0663023	0.693703	0.999522
P62491;Q15907	RAB11A;RAB11B	0.799096	0.891634	0.86277	0.0925384	0.133499	0.999513	0.0636739	0.446313	0.928961	-0.0288645	0.693908	0.999522
Q9BSV6;B0V3J0;A9C4B9;E7EQB3	TSEN34	-0.33582	-0.503137	-0.476824	-0.167318	0.0345764	0.999513	-0.141004	0.0977635	0.791069	0.0263136	0.693908	0.999522
H0YJ50;Q99986;H0YJJ9	VRK1	-0.650934	-0.658131	-0.70503	-0.0071964	0.958442	0.999513	-0.0540957	0.690167	0.94887	-0.0468993	0.693978	0.999522
E5RHW4;O94905	ERLIN2	0.994031	1.00922	1.08567	0.0151901	0.926027	0.999513	0.0916407	0.6447	0.94887	0.0764506	0.694034	0.999522
F5GWD7;Q8WVC0-2;Q8WVC0	LEO1	-1.81456	-1.8658	-1.87345	-0.0512399	0.511601	0.999513	-0.0588839	0.458655	0.929324	-0.00764409	0.694228	0.999522
C9JSU1;E7EVD7;Q9Y608-2;Q9Y608-4;A8MXR0;E9PGZ2;Q9Y608;Q32MZ4-3;Q32MZ4-2;Q32MZ4	LRRFIP2;LRRFIP1	-1.3423	-1.2751	-1.3024	0.0672062	0.376275	0.999513	0.0398976	0.492994	0.939136	-0.0273086	0.694896	0.999522
B7Z783;B7Z800;P55263-2;P55263	ADK	-2.65984	-2.38363	-2.49847	0.276207	0.359464	0.999513	0.161376	0.550251	0.941649	-0.114831	0.695099	0.999522
E9PFH4;Q9Y5L0;C9J7E5;B5MD86;C9IZM0;Q9Y5L0-3;Q9Y5L0-1	TNPO3	1.45297	1.4653	1.43751	0.0123248	0.822351	0.999513	-0.0154625	0.775712	0.968676	-0.0277873	0.695625	0.999522
O14744;G3V5W5;A8MZ91;G3V580;B4DX49;G3V5L5;G3V2L6;B4DV00;A8MTP3	PRMT5	1.8377	1.83617	1.82305	-0.00153489	0.972151	0.999513	-0.0146505	0.755406	0.965136	-0.0131157	0.696051	0.999522
B0YIW6;P48444;E9PEU4	ARCN1	2.40142	2.42675	2.4024	0.02533	0.71198	0.999513	0.000984799	0.984659	0.997889	-0.0243452	0.696377	0.999522
Q9NZ01;B3KSQ1;Q9NZ01-2	TECR	-0.137033	-0.230796	-0.135668	-0.0937629	0.696318	0.999513	0.00136463	0.996113	0.999593	0.0951275	0.696979	0.999522
Q7Z417	NUFIP2	-2.98406	-3.18014	-3.11835	-0.196074	0.122558	0.999513	-0.134285	0.450526	0.928961	0.0617894	0.697287	0.999522
G5E955;Q9H0S4	DDX47	-1.05591	-1.01963	-0.957516	0.0362801	0.768684	0.999513	0.0983961	0.524368	0.939136	0.062116	0.697362	0.999522
C9J0J7;G5E9Q6;P35080-2;C9J712;C9JQ45;P35080	PFN2	-0.197484	-0.120869	-0.0734663	0.0766157	0.515847	0.999513	0.124018	0.302396	0.887744	0.0474024	0.698089	0.999522
P42285;F5H7E2	SKIV2L2	0.921247	0.835493	0.882432	-0.0857546	0.462967	0.999513	-0.0388154	0.680895	0.94887	0.0469392	0.69865	0.999522
B4E0R6;H0Y8C6;O00410-2;O00410;O00410-3	IPO5	0.0266482	0.0431287	-0.0159121	0.0164805	0.88141	0.999513	-0.0425603	0.758694	0.96663	-0.0590409	0.698911	0.999522
F8W783;B7Z9U7;Q14244-3;F5H1E2;Q14244;E9PCP3;Q14244-2;B7Z290	MAP7	-1.48398	-1.3733	-1.43345	0.110686	0.440175	0.999513	0.0505283	0.673083	0.94887	-0.0601576	0.699039	0.999522
P09382	LGALS1	-2.70519	-2.73173	-2.65124	-0.0265349	0.853618	0.999513	0.0539539	0.781764	0.96923	0.0804888	0.699314	0.999522
A6PVX3;Q5VWC4;P55036-2;P55036	PSMD4	-1.32096	-1.29954	-1.26433	0.0214171	0.765245	0.999513	0.0566294	0.561769	0.941649	0.0352122	0.699754	0.999522
F8VXY3;E7EMI9;E7ET41;P00973-2;P00973-4;P00973;P00973-3;F8VPW7;H0YIB8;F8VUC8;B4DWE7;H0YI20	OAS1	-1.96975	-1.88761	-1.91436	0.0821348	0.266296	0.999513	0.0553809	0.454209	0.928961	-0.0267539	0.699849	0.999522
D6RA57;H0Y9X1;Q96EY4;D6RE67;D6RC31	TMA16	-0.577916	-0.604291	-0.613107	-0.026375	0.262156	0.999513	-0.0351917	0.134699	0.820981	-0.00881671	0.699881	0.999522
Q59HE6;H0YGC0;P52756	RBM5	-4.48342	-4.64112	-4.77549	-0.157701	0.537923	0.999513	-0.292068	0.386199	0.921879	-0.134367	0.69992	0.999522
F5H8B3;Q12979-2;Q12979;E9PFN9;B7Z683;F5H3S2	ABR	-0.265628	-0.257732	-0.239269	0.00789568	0.817536	0.999513	0.026359	0.634228	0.94887	0.0184633	0.701325	0.999522
Q05655;C9K0E3	PRKCD	0.322654	0.410433	0.471292	0.0877794	0.502515	0.999513	0.148638	0.306928	0.887744	0.060859	0.701604	0.999522
A2A312;B7ZBM3;Q8IW55;Q7Z7F8;Q8IVH2	FOXP4	-2.57574	-2.47846	-2.5178	0.0972723	0.337098	0.999513	0.0579325	0.647679	0.94887	-0.0393398	0.702101	0.999522
B4DEK4;O60749	SNX2	0.600824	0.667881	0.622045	0.0670567	0.560825	0.999513	0.0212208	0.76096	0.967474	-0.0458359	0.702225	0.999522
Q9H501	ESF1	-1.8465	-1.85255	-1.78924	-0.00605232	0.958031	0.999513	0.057259	0.721241	0.956477	0.0633113	0.703309	0.999522
Q9UN37	VPS4A	0.050212	0.097057	0.0526024	0.046845	0.629116	0.999513	0.00239041	0.979405	0.995574	-0.0444546	0.703534	0.999522
H0YGS7;Q6PJ69	TRIM65	-1.89045	-1.85409	-1.81903	0.0363618	0.570341	0.999513	0.07142	0.492163	0.939136	0.0350582	0.703762	0.999522
F8VXG7;Q99590;Q99590-2;F8W028	SCAF11	0.417886	0.331146	0.379442	-0.0867398	0.271383	0.999513	-0.0384443	0.771149	0.968629	0.0482955	0.704187	0.999522
P49761-1;P49761	CLK3	-2.38453	-2.59828	-2.53703	-0.213754	0.394091	0.999513	-0.1525	0.537721	0.940985	0.0612538	0.704478	0.999522
Q5H928;Q99714-2;Q99714	HSD17B10	-2.56497	-2.13808	-2.18277	0.426885	0.0247296	0.999513	0.382195	0.0322838	0.778031	-0.0446896	0.705123	0.999522
Q14192	FHL2	-0.527667	-0.596532	-0.539	-0.0688651	0.677138	0.999513	-0.0113327	0.941762	0.991123	0.0575325	0.705824	0.999522
Q96EE3;Q96EE3-1	SEH1L	-2.66295	-2.68174	-2.6375	-0.0187852	0.887874	0.999513	0.0254529	0.871482	0.977155	0.0442381	0.706003	0.999522
A8MTZ9;A6NKN2;Q99708;E7ETY1	RBBP8	0.494004	-0.0280429	-0.140913	-0.522047	0.0187171	0.999513	-0.634918	0.118733	0.805141	-0.11287	0.70606	0.999522
E9PRF4;Q15047-3;Q15047;E9PQM8	SETDB1	0.0702789	0.0822727	0.048052	0.0119938	0.886234	0.999513	-0.0222269	0.81009	0.96923	-0.0342207	0.706206	0.999522
F8W7K3;A6NG51;Q13813-3;Q13813;Q13813-2	SPTAN1	0.269865	0.347483	0.322792	0.0776179	0.29737	0.999513	0.0529274	0.113301	0.805141	-0.0246906	0.706378	0.999522
O00139-2;O00139-1;E9PB70;O00139;O00139-4	KIF2A	0.696578	0.615338	0.564383	-0.08124	0.316802	0.999513	-0.132196	0.343176	0.899952	-0.0509558	0.706766	0.999522
Q6NTF9	RHBDD2	-1.58455	-1.45801	-1.49806	0.126542	0.0632902	0.999513	0.0864865	0.451465	0.928961	-0.0400554	0.707406	0.999522
G5EA36;P30260;G3V1C4;B4DL80;F6QPS0	CDC27	0.566388	0.482931	0.441535	-0.0834573	0.371814	0.999513	-0.124853	0.221541	0.876163	-0.041396	0.707638	0.999522
P62136;Q07161;A6NNR3;E9PDP1;E9PMD7	PPP1CA	0.305064	0.233536	0.257979	-0.0715281	0.293145	0.999513	-0.0470845	0.482626	0.938995	0.0244436	0.707839	0.999522
F5H5Y5;O14964;E7EU53;O14964-2	HGS	3.00376	2.97861	2.91833	-0.0251548	0.847902	0.999513	-0.0854345	0.551079	0.941649	-0.0602796	0.708257	0.999522
Q08AD1-2;Q08AD1-3;Q08AD1	CAMSAP2	2.61302	2.50571	2.57047	-0.107307	0.512052	0.999513	-0.0425453	0.754867	0.965136	0.0647619	0.709224	0.999522
E5RGX5;B7Z4N6;Q93045;G3V110	STMN2	-2.25198	-2.38298	-2.32942	-0.130999	0.448927	0.999513	-0.0774409	0.648913	0.94887	0.053558	0.710301	0.999522
P20929;F8WCP0;F8WCL6;H0Y786;F8WCL5	NEB	-2.25949	-2.15783	-2.12462	0.101661	0.340051	0.999513	0.134872	0.277848	0.887744	0.0332114	0.710403	0.999522
O95486;O95486-2	SEC24A	2.53705	2.58413	2.52106	0.0470805	0.773561	0.999513	-0.0159946	0.915918	0.984968	-0.0630751	0.710419	0.999522
Q7L2J0	MEPCE	0.473365	0.412017	0.454057	-0.0613483	0.547987	0.999513	-0.0193082	0.85404	0.976435	0.0420402	0.711002	0.999522
Q9HCE7-2;Q9HCE7	SMURF1	-0.732767	-0.796818	-0.875975	-0.0640505	0.646471	0.999513	-0.143207	0.509141	0.939136	-0.0791568	0.71116	0.999522
O15049	N4BP3	-1.64157	-1.56107	-1.58993	0.0805017	0.452474	0.999513	0.0516464	0.60598	0.943955	-0.0288553	0.711329	0.999522
C9J3F7;Q9NYL2-3;Q9NYL2-2;Q9NYL2	ZAK	-3.31906	-3.51555	-3.55851	-0.19649	0.027977	0.999513	-0.239449	0.114817	0.805141	-0.0429593	0.711493	0.999522
Q92882	OSTF1	-4.17191	-4.03556	-4.07505	0.136352	0.204426	0.999513	0.0968611	0.34464	0.899952	-0.0394911	0.712035	0.999522
F5H608;O75947-2;O75947	ATP5H	-2.21987	-2.07329	-2.0147	0.146581	0.0541673	0.999513	0.205167	0.26607	0.885384	0.0585863	0.71268	0.999522
B2WTI4;Q6NYC1-2;Q6NYC1;Q6NYC1-3	JMJD6	-4.32813	-4.52885	-4.3647	-0.200716	0.677482	0.999513	-0.0365608	0.920735	0.985712	0.164156	0.713008	0.999522
P54920	NAPA	2.07491	2.07517	2.10596	0.00025834	0.996936	0.999513	0.031051	0.67929	0.94887	0.0307927	0.713379	0.999522
P51571;A6NLM8	SSR4	-0.68396	-0.690081	-0.624127	-0.00612072	0.960802	0.999513	0.0598327	0.737832	0.959734	0.0659534	0.7137	0.999522
A6NDU8	C5orf51	-3.63722	-3.57617	-3.55041	0.0610446	0.537558	0.999513	0.0868042	0.369972	0.91138	0.0257596	0.714041	0.999522
Q9H910;B4DLH4;A6NGP5;B4DL85	HN1L	3.3144	3.2904	3.33289	-0.0240036	0.830998	0.999513	0.0184851	0.848565	0.974824	0.0424887	0.714059	0.999522
Q9H2G2-2;Q9H2G2	SLK	-0.608831	-0.564352	-0.542561	0.0444793	0.560528	0.999513	0.06627	0.299216	0.887744	0.0217907	0.714155	0.999522
G3V5X4;F8WAA3;Q8WXH0;Q8WXH0-2;Q8WXH0-7	SYNE2	-0.0477446	-0.0490125	-0.0710595	-0.00126792	0.988143	0.999513	-0.0233149	0.80566	0.96923	-0.022047	0.714253	0.999522
E7ESU0;E7EST9;B5MEG5;O94966-4;O94966-3;O94966;E7EN22;E7ETS0;E9PEG8	USP19	-3.13609	-3.02973	-3.0607	0.106364	0.326935	0.999513	0.0753933	0.380312	0.916454	-0.0309705	0.714389	0.999522
Q15181;Q5SQT6	PPA1	2.29681	2.32563	2.31668	0.0288221	0.492559	0.999513	0.0198635	0.646983	0.94887	-0.00895859	0.715233	0.999522
G8JLM8;E7EU18;Q9Y679-3;Q9Y679-2;Q9Y679	AUP1	0.564629	0.684034	0.615766	0.119405	0.457349	0.999513	0.0511368	0.781763	0.96923	-0.0682682	0.715386	0.999522
Q8N257	HIST3H2BB	2.03902	2.10069	2.03885	0.0616759	0.707853	0.999513	-0.000165903	0.997764	0.999593	-0.0618418	0.715618	0.999522
E9PS17;E9PK59;Q96KG9-3;Q96KG9-4;Q96KG9-2;Q96KG9;E9PPN3;Q96KG9-5;Q96KG9-6	SCYL1	2.08954	2.11537	2.02898	0.0258249	0.894586	0.999513	-0.0605628	0.769337	0.968629	-0.0863877	0.717034	0.999522
E7EPC8;Q9UQB3-2;Q9UQB3;F5GZB7;D6R9A8;B4DG58;B4DRK2	CTNND2	-1.06565	-0.953082	-0.986453	0.112564	0.107557	0.999513	0.0791932	0.411338	0.922249	-0.0333706	0.717234	0.999522
P30566;B4DUM2;E7ERF4;P30566-2	ADSL	-0.655759	-0.663489	-0.71009	-0.0077305	0.943973	0.999513	-0.0543311	0.625099	0.946173	-0.0466006	0.717285	0.999522
Q9BVC6;E7ETZ3	TMEM109	0.131257	0.22503	0.320486	0.0937732	0.702486	0.999513	0.189229	0.471134	0.937499	0.0954557	0.717328	0.999522
Q5VTL8-2;Q5VTL8	PRPF38B	0.273016	0.256683	0.316938	-0.0163324	0.910998	0.999513	0.0439223	0.768157	0.968629	0.0602547	0.71772	0.999522
Q96DT7-2;Q96DT7;H0YBE6;Q96DT7-4;Q96DT7-3	ZBTB10	-2.16182	-2.10141	-2.14707	0.0604026	0.650536	0.999513	0.0147424	0.873652	0.977155	-0.0456602	0.718482	0.999522
O00512	BCL9	-2.37741	-2.3772	-2.31152	0.000205051	0.999181	0.999513	0.0658868	0.725345	0.95771	0.0656817	0.718577	0.999522
P42167;G5E972;P42167-2;H0YJH7	TMPO	1.95886	1.90932	1.96577	-0.0495421	0.705983	0.999513	0.00691036	0.961438	0.991152	0.0564525	0.719476	0.999522
P51659;E7EWE5;E9PB82;F5HE57;E7ER27	HSD17B4	2.74936	2.90288	2.79614	0.153519	0.571863	0.999513	0.04678	0.830828	0.970967	-0.106739	0.719606	0.999522
Q96K37-2;Q96K37;C9JK45	SLC35E1	0.353132	0.343559	0.389971	-0.00957281	0.915681	0.999513	0.0368392	0.757547	0.965915	0.046412	0.719667	0.999522
E9PLD3;E9PRG8	C11orf98	-1.86912	-1.82293	-1.74622	0.0461859	0.798866	0.999513	0.122896	0.56246	0.941649	0.0767106	0.72024	0.999522
Q5MIZ7-3;Q5MIZ7-2;Q5MIZ7	SMEK2	-0.540924	-0.550666	-0.565851	-0.00974218	0.869327	0.999513	-0.024927	0.686978	0.94887	-0.0151848	0.720378	0.999522
O43396;G3V1K0	TXNL1	1.0758	1.09956	1.15119	0.0237581	0.854446	0.999513	0.0753882	0.593516	0.943955	0.0516302	0.720531	0.999522
Q15599-2;D3DU85;Q15599	SLC9A3R2	-0.157585	-0.0183128	-0.036949	0.139272	0.0187141	0.999513	0.120636	0.0720309	0.785354	-0.0186361	0.72071	0.999522
F2Z3F8;F2Z2Y4;O00764-2;O00764	PDXK	-1.72132	-1.52428	-1.62054	0.197033	0.483871	0.999513	0.100778	0.379813	0.916454	-0.0962549	0.721044	0.999522
H0YFK8;F5H4N6;Q9Y3R0-3;Q9Y3R0-2;Q9Y3R0	GRIP1	-1.62958	-1.49533	-1.52648	0.134251	0.0455229	0.999513	0.103102	0.302195	0.887744	-0.0311484	0.722209	0.999522
H0YD97;E9PB14;O00330	PDHX	-0.453081	-0.348299	-0.400577	0.104782	0.56071	0.999513	0.0525037	0.712457	0.954097	-0.052278	0.722282	0.999522
Q15397	KIAA0020	0.69272	0.876754	1.02287	0.184034	0.604788	0.999513	0.330147	0.35998	0.91036	0.146113	0.722752	0.999522
O75146	HIP1R	-1.22722	-1.27037	-1.30441	-0.0431475	0.667042	0.999513	-0.0771902	0.41308	0.922249	-0.0340427	0.72292	0.999522
E7EQW6;P41240	CSK	1.32084	1.31651	1.27904	-0.00432523	0.964388	0.999513	-0.0417956	0.563111	0.941649	-0.0374703	0.723089	0.999522
H0YLN9;H0YH15;O60306	AQR	-1.63946	-1.65721	-1.70466	-0.0177514	0.894796	0.999513	-0.0652022	0.526055	0.939136	-0.0474508	0.72333	0.999522
Q9BRJ7	NUDT16L1	-1.57358	-1.46648	-1.50684	0.107096	0.414703	0.999513	0.0667352	0.521235	0.939136	-0.0403607	0.723538	0.999522
Q96JB5-2;Q96JB5;F5H3I5	CDK5RAP3	0.579462	0.548808	0.486445	-0.0306538	0.859235	0.999513	-0.093017	0.440888	0.926796	-0.0623632	0.723765	0.999522
P25685;B4DX52	DNAJB1	2.7441	2.65436	2.67869	-0.0897413	0.17933	0.999513	-0.065405	0.284048	0.887744	0.0243363	0.72401	0.999522
P06744;B4DG39	GPI	1.48191	1.51237	1.46747	0.0304585	0.808808	0.999513	-0.0144465	0.907313	0.984968	-0.044905	0.724391	0.999522
C9IZ08;F8W9S7;Q14C86-3;Q14C86-4;Q14C86-5;Q14C86-2;Q14C86;Q14C86-6;B4DGD8;H0Y4E7;H0Y7I9	GAPVD1	-1.94891	-1.98502	-1.95936	-0.0361131	0.715757	0.999513	-0.010458	0.896972	0.982987	0.0256551	0.724441	0.999522
O00487	PSMD14	2.64647	2.58482	2.61823	-0.0616515	0.406048	0.999513	-0.0282419	0.723287	0.956667	0.0334096	0.724588	0.999522
P31949	S100A11	2.01261	2.15359	2.26121	0.140983	0.588662	0.999513	0.248599	0.361217	0.910409	0.107616	0.724808	0.999522
A2A2N2;Q9BY32-2;Q9BY32	ITPA	-3.58016	-3.61266	-3.65618	-0.0324949	0.795602	0.999513	-0.0760192	0.266738	0.885384	-0.0435243	0.724909	0.999522
F6WCX7;O14733;O14733-4;O14733-3;O14733-2	MAP2K7	-2.19798	-2.29538	-2.36153	-0.0973953	0.609998	0.999513	-0.163546	0.281129	0.887744	-0.0661502	0.72525	0.999522
F2Z2T2;P23025	XPA	-2.17248	-2.11732	-2.07679	0.0551599	0.641007	0.999513	0.0956944	0.482481	0.938995	0.0405345	0.72552	0.999522
P22087	FBL	2.66431	2.76924	2.87598	0.104939	0.663853	0.999513	0.211675	0.43198	0.925286	0.106735	0.725885	0.999522
F5GYV5;F8WCT1;B3V0L1;Q66PJ3-4;Q66PJ3-3;Q66PJ3-2;Q66PJ3;F8WEP2;F5H7X4;Q66PJ3-5	ARL6IP4	-0.647995	-0.761409	-0.829565	-0.113414	0.640206	0.999513	-0.18157	0.47391	0.937566	-0.0681557	0.725962	0.999522
Q9BTY7;P0CB43	HGH1	-3.82905	-3.71092	-3.68256	0.118133	0.280041	0.999513	0.146489	0.205066	0.860508	0.028356	0.726794	0.999522
Q9UHD2	TBK1	0.85885	0.80278	0.82826	-0.0560696	0.193697	0.999513	-0.0305896	0.663128	0.94887	0.02548	0.726907	0.999522
P53990-2;P53990;P53990-4;A8KAH5;F5H6Z7;P53990-3	IST1	3.21568	3.20627	3.2365	-0.00941137	0.883241	0.999513	0.0208139	0.779427	0.968975	0.0302253	0.727226	0.999522
Q9Y4G6;H0YMT1	TLN2	-0.0981036	-0.259637	-0.183952	-0.161534	0.419298	0.999513	-0.0858483	0.571037	0.941649	0.0756852	0.72733	0.999522
Q9H6R4-2;Q9H6R4-4;Q9H6R4;G8JLK7;Q9H6R4-3	NOL6	-1.83864	-1.75965	-1.67358	0.0789808	0.595691	0.999513	0.16506	0.481521	0.938995	0.0860791	0.72893	0.999522
F8VRS2;H0YH84;F8VRS8;F8W145;F8VV52;Q9NZN8-2;Q9NZN8-4;Q9NZN8-5;Q9NZN8;F8VP97	CNOT2	0.951552	0.993964	0.954502	0.0424122	0.560203	0.999513	0.00294991	0.976467	0.993257	-0.0394622	0.729054	0.999522
Q9UNF1;Q5H909;Q9UNF1-2;Q5H907	MAGED2	1.82306	1.8374	1.80973	0.0143455	0.8797	0.999513	-0.0133288	0.863928	0.976435	-0.0276743	0.729195	0.999522
Q9NR12;Q9NR12-2	PDLIM7	1.55982	1.66851	1.62714	0.108696	0.320555	0.999513	0.0673274	0.563436	0.941649	-0.0413684	0.729223	0.999522
Q6AI08;E7ESB9	HEATR6	1.44509	1.45513	1.43778	0.0100318	0.834197	0.999513	-0.00730926	0.880345	0.977155	-0.017341	0.729312	0.999522
B5MCF9;O00541-2;O00541;B3KXD6	PES1	0.995755	1.10565	1.17039	0.109894	0.471688	0.999513	0.174636	0.325411	0.899952	0.0647427	0.729442	0.999522
Q13217	DNAJC3	-4.4109	-4.17486	-4.09179	0.236037	0.432998	0.999513	0.319103	0.209163	0.869208	0.0830661	0.72951	0.999522
C9JFR7;P99999	CYCS	-3.13655	-3.23557	-3.3018	-0.0990217	0.649387	0.999513	-0.165246	0.286053	0.887744	-0.0662241	0.729525	0.999522
P16949;P16949-2;A2A2D0	STMN1	2.57765	2.51504	2.43758	-0.0626087	0.766508	0.999513	-0.140066	0.495773	0.939136	-0.0774571	0.729598	0.999522
Q8N5A5-3;Q8N5A5-2;Q8N5A5	ZGPAT	-3.88556	-3.77049	-3.83438	0.115075	0.537556	0.999513	0.0511883	0.751406	0.964853	-0.0638868	0.729782	0.999522
Q969S3	ZNF622	-0.67227	-0.693754	-0.735332	-0.0214849	0.790954	0.999513	-0.0630629	0.633007	0.94887	-0.041578	0.73007	0.999522
B9A064;P0CG04	IGLL5;IGLC1	2.4889	2.52769	2.59448	0.0387935	0.844757	0.999513	0.105576	0.510816	0.939136	0.0667826	0.730278	0.999522
Q9UQ35;F5GWZ7;Q9UQ35-2	SRRM2	3.54178	3.46646	3.56181	-0.0753203	0.753536	0.999513	0.0200292	0.9325	0.988639	0.0953495	0.730857	0.999522
G3V1J9;F5H4M7;B4DN05;Q9Y3Q3	TMED3	-2.47879	-2.31189	-2.28258	0.166902	0.301121	0.999513	0.196214	0.244179	0.885384	0.0293121	0.73096	0.999522
O14974-2;O14974;O14974-4;O14974-3;F8W9E8;F5H1B6;F8VWB4;F8W8Q6;F8W7P1	PPP1R12A	3.5351	3.56716	3.62466	0.0320679	0.851203	0.999513	0.089566	0.495576	0.939136	0.0574981	0.731406	0.999522
Q6UW68	TMEM205	-1.33829	-1.33868	-1.29686	-0.000384169	0.99683	0.999513	0.0414324	0.744713	0.959734	0.0418166	0.731416	0.999522
P30043	BLVRB	-0.178843	-0.00138926	-0.0780222	0.177454	0.380959	0.999513	0.100821	0.563631	0.941649	-0.0766329	0.731513	0.999522
E9PRZ9;E9PM92;O00193;E3W975	C11orf58;SMAP	1.55497	1.42247	1.46517	-0.132499	0.350874	0.999513	-0.0898015	0.44338	0.928943	0.0426974	0.731612	0.999522
P68371;P04350;B4DJ43	TUBB4B;TUBB4A	4.43971	4.46133	4.40041	0.0216184	0.900536	0.999513	-0.039297	0.784409	0.96923	-0.0609154	0.73163	0.999522
F8W9X7;Q567U6	CCDC93	1.00877	0.792616	0.745428	-0.216151	0.282119	0.999513	-0.263338	0.217228	0.872671	-0.0471875	0.731794	0.999522
P40429;B4DNC8	RPL13A	2.64393	2.53801	2.48301	-0.105921	0.339698	0.999513	-0.160921	0.31627	0.894292	-0.0549999	0.731827	0.999522
H0Y8P4;B4DU75;B4DXK8;Q8TED0	UTP15	-1.11635	-1.12586	-1.20151	-0.00951067	0.968206	0.999513	-0.0851688	0.629552	0.947978	-0.0756581	0.731905	0.999522
P10599;B1ALW1	TXN	2.4005	2.38466	2.41134	-0.0158339	0.812749	0.999513	0.0108385	0.846464	0.974824	0.0266723	0.732376	0.999522
Q9Y490;Q5TCU6	TLN1	4.13568	4.17964	4.14875	0.0439646	0.555166	0.999513	0.0130764	0.876187	0.977155	-0.0308882	0.732479	0.999522
O76003	GLRX3	0.756197	0.762873	0.700799	0.00667509	0.967815	0.999513	-0.0553981	0.739536	0.959734	-0.0620732	0.732665	0.999522
P21127-8;P21127-3;P21127-2;P21127;Q5QPR3;P21127-6;P21127-9;Q9UQ88-4;Q9UQ88-3;Q9UQ88-2;Q9UQ88;Q5QPR4;P21127-10;P21127-12;P21127-4;P21127-5	CDK11B;CDK11A	2.98559	2.88754	2.96295	-0.09805	0.649215	0.999513	-0.0226412	0.913266	0.984968	0.0754088	0.734017	0.999522
Q96QK1;F5GYF5	VPS35	1.68781	1.77709	1.70357	0.0892798	0.650377	0.999513	0.0157534	0.923489	0.986254	-0.0735264	0.734142	0.999522
B4DDW0;Q8TC12;Q8TC12-2	RDH11	1.3056	1.33015	1.30266	0.0245455	0.526054	0.999513	-0.00294126	0.970467	0.992007	-0.0274868	0.734182	0.999522
Q8IXQ6-2;E9PFM7;Q8IXQ6	PARP9	1.58726	1.64937	1.6611	0.0621157	0.16911	0.999513	0.073849	0.0577573	0.778031	0.0117333	0.73451	0.999522
A8MW06;P62328;Q5T4B6	TMSB4X	1.53799	1.51607	1.5923	-0.0219159	0.906334	0.999513	0.0543124	0.769133	0.968629	0.0762283	0.735402	0.999522
A2A2V2;E9PHU9;P42696-2;P42696	RBM34	-3.12786	-3.22722	-3.14627	-0.0993537	0.670574	0.999513	-0.0184098	0.837895	0.972654	0.0809439	0.735444	0.999522
F8WBX0;C9JNS3;F8W0M9;C9JID8;C9JPC1;B4DI11;Q0VDG4	SCRN3	-3.35916	-3.17687	-3.26481	0.182291	0.404039	0.999513	0.0943547	0.667225	0.94887	-0.0879362	0.735975	0.999522
H0YA61;F6VZ39;A6NG75;H0Y8S7;Q9H0Z9-2;E9PAY4;Q9BX46-2;Q9BX46;Q9H0Z9	RBM24;RBM38	-1.15644	-1.26838	-1.24997	-0.111937	0.229742	0.999513	-0.0935264	0.279933	0.887744	0.0184103	0.735998	0.999522
P62805	HIST1H4A	4.00638	4.02025	3.96034	0.0138768	0.930564	0.999513	-0.0460343	0.644932	0.94887	-0.0599112	0.736237	0.999522
Q9Y3E5	PTRH2	-1.04353	-0.974765	-0.913995	0.0687641	0.664201	0.999513	0.129534	0.446423	0.928961	0.0607697	0.736268	0.999522
P54136;P54136-2;F5H3T8	RARS	2.3727	2.41224	2.38655	0.0395359	0.663462	0.999513	0.0138492	0.81717	0.970452	-0.0256866	0.736682	0.999522
Q9NRD5	PICK1	-2.25611	-2.18343	-2.14626	0.072686	0.422598	0.999513	0.109847	0.310577	0.889946	0.0371612	0.737045	0.999522
E1B6W5;P22307-2;B4DHP6;A6NM69;C9JC79;P22307;H0YF61	SCP2	0.137917	0.455246	0.336628	0.31733	0.337397	0.999513	0.198711	0.497947	0.939136	-0.118618	0.737155	0.999522
Q9BYX2-6;Q9BYX2-5;Q9BYX2-4;Q9BYX2-3;Q9BYX2-2;Q9BYX2	TBC1D2	-2.42827	-2.26872	-2.22523	0.159551	0.343166	0.999513	0.203047	0.256899	0.885384	0.0434959	0.73771	0.999522
H0Y4R4;E9PD36;Q5JTV8;C9J3B0;E9PKD1;Q5JTV8-2;Q8NFQ8	TOR1AIP1;TOR1AIP2	-1.7363	-1.65998	-1.59008	0.0763208	0.684045	0.999513	0.146215	0.400783	0.921879	0.0698944	0.737825	0.999522
P53004	BLVRA	1.75578	1.89397	1.8294	0.138192	0.462651	0.999513	0.073624	0.655724	0.94887	-0.0645676	0.737849	0.999522
[truncated: 1,019 more rows]

## Sheet: MCF7-LTED ESR1wt
Protein ID	Gene symbol	E2	E2+ICI	E2+EL	E2+ICI vs E2			E2+EL vs E2			E2+EL vs E2+ICI
					difference (log2)	p-value	q-value	difference (log2)	p-value	q-value	difference (log2)	p-value	q-value
F8W9Q2;Q8N7H5-2;Q8N7H5;B4DGJ5	PAF1	0.440896	0.36164	0.523105	-0.0792558	0.0614665	0.99389	0.0822096	0.0532828	0.879943	0.161465	0.0016816	0.931334
P13010	XRCC5	4.41168	4.3716	4.439	-0.0400795	0.336356	0.99389	0.0273222	0.484045	0.999342	0.0674017	0.00278749	0.931334
F8W130;Q12815;F8W052;F8VXF3;B7Z5Q9;F8W1E3;F8W1U0;F8VSF9;Q6PJU7	TROAP	-0.297441	-0.31046	-0.49486	-0.0130183	0.872205	0.99389	-0.197419	0.107848	0.902592	-0.184401	0.00339994	0.931334
O14744;G3V5W5;A8MZ91;B4DX49;G3V580;A8MTP3;G3V2L6	PRMT5	1.10872	1.18527	1.08723	0.0765584	0.0196403	0.99389	-0.0214906	0.334542	0.999342	-0.0980491	0.00367633	0.931334
Q8IXI1;Q8IXI1-2	RHOT2	-1.38785	-1.34218	-1.52907	0.0456615	0.447842	0.99389	-0.141227	0.079468	0.879943	-0.186888	0.00484996	0.931334
O43719;E9PFP2;Q5H919;Q5H918	HTATSF1	1.62652	1.52743	1.64786	-0.0990925	0.0131651	0.99389	0.0213354	0.30921	0.999342	0.120428	0.00490522	0.931334
P78337;D6RFI4;Q99697-3;Q99697;Q99697-2	PITX1;PITX2	-0.0603836	-0.142666	0.160416	-0.082282	0.167539	0.99389	0.2208	0.002835	0.676542	0.303082	0.00567932	0.931334
P46019	PHKA2	3.48035	3.50354	3.43007	0.0231891	0.627372	0.99389	-0.0502758	0.337339	0.999342	-0.073465	0.00660002	0.931334
A4QPA5;Q8N1N0	CLEC4F	-0.756285	-0.732934	-0.636275	0.0233515	0.743407	0.99389	0.120011	0.185293	0.953821	0.0966593	0.00749256	0.931334
O14965	AURKA	0.557767	0.469985	0.354724	-0.0877818	0.320529	0.99389	-0.203043	0.0864765	0.88502	-0.115261	0.00870697	0.931334
P35858;E9PGU3	IGFALS	-4.06958	-3.75075	-4.04089	0.318833	0.168198	0.99389	0.0286893	0.872701	0.999342	-0.290144	0.00890452	0.931334
Q04724;B4E345	TLE1	0.928615	0.832884	1.27066	-0.0957307	0.3023	0.99389	0.34204	0.003095	0.676542	0.437771	0.00978238	0.931334
C9JCN8;P15408-3;P15408-2;P15408	FOSL2	-1.76531	-1.85385	-1.54773	-0.0885345	0.229051	0.99389	0.217587	0.0162448	0.75114	0.306122	0.0100615	0.931334
O15014	ZNF609	2.17066	2.06026	2.41329	-0.110397	0.198224	0.99389	0.242633	0.0238672	0.815861	0.353031	0.0109221	0.931334
Q96EB6;B0QZ35;E9PC49	SIRT1	1.30567	0.953641	1.49131	-0.352027	0.0503156	0.99389	0.185644	0.219388	0.971777	0.537671	0.011134	0.931334
Q06210-2;Q06210	GFPT1	1.7479	1.82417	1.72869	0.0762673	0.108508	0.99389	-0.0192147	0.607334	0.999342	-0.0954821	0.0115197	0.931334
P61158;B4DXW1;F5H3P5;B4DTI0	ACTR3	1.87574	1.90554	1.83151	0.0297999	0.126659	0.99389	-0.0442227	0.0152275	0.737107	-0.0740226	0.0116998	0.931334
Q8TAQ2;F8VXC8;Q8TAQ2-2;F8VTJ5	SMARCC2	3.54913	3.51913	3.7071	-0.0299917	0.710848	0.99389	0.157977	0.130412	0.911594	0.187968	0.0119273	0.931334
Q86SE9	PCGF5	-2.38234	-2.46978	-2.10794	-0.0874372	0.429457	0.99389	0.2744	0.0686646	0.879943	0.361837	0.0120648	0.931334
P52292	KPNA2	2.26609	2.19508	2.08679	-0.0710087	0.102114	0.99389	-0.179299	0.00925317	0.676542	-0.10829	0.0122912	0.931334
Q9HCM4-2;Q9HCM4-4;Q9HCM4-3;Q9HCM4	EPB41L5	0.135354	0.177524	0.234707	0.0421694	0.581474	0.99389	0.0993531	0.262562	0.999342	0.0571837	0.0123155	0.931334
H0YBR0;A6NIF0;Q96Q05-3;Q96Q05;Q96Q05-2	TRAPPC9	-1.49555	-1.51612	-1.38131	-0.0205677	0.72502	0.99389	0.114237	0.134468	0.911594	0.134805	0.0128204	0.931334
E9PC90;P14635;D6RHI0;Q5TZP9	CCNB1	0.365429	0.25666	0.0765335	-0.108769	0.335149	0.99389	-0.288895	0.0670867	0.879943	-0.180126	0.0129255	0.931334
Q9Y3P9-2;Q9Y3P9;Q9Y3P9-4;Q9Y3P9-3	RABGAP1	-2.6286	-2.80046	-2.62776	-0.171855	0.100381	0.99389	0.000839023	0.991061	0.999342	0.172694	0.0129379	0.931334
Q13547;Q5TEE2;F5GXM1	HDAC1	2.74503	2.55898	2.69483	-0.18605	0.00460943	0.99389	-0.050201	0.145034	0.911594	0.135849	0.0137604	0.931334
F5GWD7;Q8WVC0;Q8WVC0-2	LEO1	-0.839294	-0.94005	-0.846313	-0.100756	0.00369564	0.99389	-0.00701982	0.754418	0.999342	0.0937366	0.0138905	0.931334
B4DEM7;P50990;G5E9B2;B4DQH4	CCT8	2.94636	3.0357	2.94766	0.0893432	0.011065	0.99389	0.00129784	0.955757	0.999342	-0.0880454	0.0145953	0.931334
D6R9D6;A0AV96-2;A0AV96;D6RBS9;B7Z8Z7;D6REZ6	RBM47	1.79912	1.81734	1.94832	0.0182246	0.609656	0.99389	0.149201	0.0124103	0.68126	0.130976	0.0154251	0.931334
P09234	SNRPC	1.62216	1.61477	1.73723	-0.00738555	0.861333	0.99389	0.115076	0.0648492	0.879943	0.122461	0.0164232	0.931334
Q9UHD8;Q9UHD8-7;Q9UHD8-2;Q9UHD8-5	SEPT9	3.70353	3.59894	3.53879	-0.104595	0.0298799	0.99389	-0.16474	0.00747268	0.676542	-0.0601445	0.0164672	0.931334
Q9P0W2;Q9P0W2-3;B5MDG7;Q9P0W2-2;C9K049;C9J8X5;C9JQA7	HMG20B	1.77082	1.59079	1.92493	-0.180025	0.0145537	0.99389	0.154113	0.116523	0.904731	0.334138	0.0170505	0.931334
Q9BTW9;Q9BTW9-4;A6NE57;F5H8C7;F8WC00;Q9BTW9-5	TBCD	-0.100006	-0.0805691	-0.173694	0.0194372	0.495839	0.99389	-0.0736881	0.0672889	0.879943	-0.0931253	0.0175581	0.931334
Q09666	AHNAK	5.64414	5.78487	5.69142	0.140731	0.0046184	0.99389	0.0472832	0.104972	0.893534	-0.0934478	0.0183311	0.931334
B4DGM3;Q969G3-2;Q969G3;C0IMW5;B4DFR4	SMARCE1	2.04281	1.9683	2.15566	-0.0745117	0.104229	0.99389	0.112844	0.0437351	0.879943	0.187355	0.0183679	0.931334
E5RGS7;H0YBP7;C9JS55;Q96JY6-4;Q96JY6;Q96JY6-3	PDLIM2	-3.27016	-3.45409	-3.62271	-0.183931	0.118928	0.99389	-0.352545	0.0320029	0.879943	-0.168614	0.0187721	0.931334
O15379;O15379-2	HDAC3	-1.5771	-1.58996	-1.40711	-0.0128632	0.880588	0.99389	0.169983	0.130177	0.911594	0.182846	0.0190363	0.931334
B4DYF3;Q92995	USP13	-0.328953	-0.350499	-0.218282	-0.0215461	0.803927	0.99389	0.110671	0.275865	0.999342	0.132217	0.0191029	0.931334
C9JIP0;Q12769;G3V198;E9PR16;C9J0U6;Q12769-3	NUP160	1.0676	1.16502	1.04984	0.0974226	0.0533802	0.99389	-0.0177618	0.653166	0.999342	-0.115184	0.0197252	0.931334
C9JA08;Q96D46;F5GYG3;B4DKU1	NMD3	3.9908	4.05572	4.23689	0.06492	0.278044	0.99389	0.246081	0.0126669	0.68126	0.181161	0.0197602	0.931334
Q9Y6A5	TACC3	1.27225	1.23461	1.10377	-0.0376406	0.271438	0.99389	-0.168481	0.00871485	0.676542	-0.13084	0.0204576	0.931334
F8W7X2;Q9NW21;Q9H0Q0;Q9NUQ9	FAM49B;FAM49A	-4.30056	-4.273	-4.51423	0.0275578	0.877669	0.99389	-0.213673	0.299533	0.999342	-0.241231	0.0206556	0.931334
P45880-2;P45880;P45880-1;Q5JSD2;Q5JSD1;B4DKM5	VDAC2	2.09438	2.13897	1.9791	0.0445864	0.408045	0.99389	-0.115281	0.0900978	0.88545	-0.159867	0.0207498	0.931334
P61962;E9PCY4	DCAF7	2.83469	2.7615	2.92081	-0.073182	0.235374	0.99389	0.0861202	0.164097	0.929802	0.159302	0.0207682	0.931334
Q6W2J9-4;Q6W2J9-2;Q6W2J9;Q6W2J9-3	BCOR	1.23916	1.16974	1.41262	-0.0694174	0.268891	0.99389	0.173464	0.0502465	0.879943	0.242882	0.0213587	0.931334
P12956;B1AHC7;B1AHC8;B1AHC9;F5H1I8	XRCC6	4.2938	4.24765	4.34214	-0.0461471	0.137691	0.99389	0.0483453	0.0940444	0.88545	0.0944924	0.0214033	0.931334
H0YL25;H0YL26;A6NHG8;Q13114-2;Q13114	TRAF3	-4.4405	-4.24979	-4.48165	0.190707	0.260875	0.99389	-0.0411496	0.778127	0.999342	-0.231857	0.0214729	0.931334
Q8N1C6;Q5TAV5;P05549;C9JXZ2;C1K3N0;P05549-2;Q92481;Q92481-2	TFAP2A;TFAP2B	0.959577	0.834923	1.008	-0.124654	0.0909146	0.99389	0.0484175	0.430017	0.999342	0.173072	0.0219381	0.931334
C9JYD0;C9J3G7;B3KWT8;Q3KNV8;Q3KNV8-2	PCGF3	-4.09025	-4.58177	-3.85155	-0.49152	0.00266451	0.99389	0.2387	0.222338	0.971777	0.73022	0.0224436	0.931334
Q05GC8;Q96PN7-2;Q96PN7-3;Q96PN7-4;Q96PN7-5;Q96PN7	BCAR2;TRERF1	-0.320608	-0.314887	-0.0901873	0.00572119	0.918676	0.99389	0.230421	0.0114677	0.68126	0.2247	0.0230114	0.931334
B4DIY6;E7EW38;Q06889	EGR3	-0.194545	-0.505623	-0.92243	-0.311079	0.0369296	0.99389	-0.727885	0.000180207	0.279141	-0.416806	0.0230504	0.931334
Q6UUV7-3;Q6UUV7;H0YK33;F8W842	CRTC3	-1.34199	-1.38344	-1.25542	-0.0414489	0.646398	0.99389	0.0865659	0.378852	0.999342	0.128015	0.0231134	0.931334
Q9BTD8-4;Q9BTD8-2;Q9BTD8-3;Q9BTD8	RBM42	0.624871	0.623995	0.796352	-0.000876307	0.984114	0.996455	0.171481	0.00602207	0.676542	0.172357	0.0236121	0.931334
P55795;B4DFK9	HNRNPH2	0.188489	0.213356	0.579053	0.0248667	0.774597	0.99389	0.390563	0.00682367	0.676542	0.365697	0.0236935	0.931334
Q96K21-3;Q96K21-2;Q96K21	ZFYVE19	-2.82738	-2.86999	-2.64137	-0.0426159	0.577578	0.99389	0.18601	0.0451548	0.879943	0.228625	0.024441	0.931334
Q5VT52;Q5VT52-2;Q5VT52-3;B4E2Q6	RPRD2	0.82667	0.684301	0.867902	-0.142369	0.0476404	0.99389	0.0412316	0.136453	0.911594	0.183601	0.0246436	0.931334
Q9BST9-2;Q9BST9;Q9BST9-3	RTKN	-0.796533	-0.920725	-0.987494	-0.124192	0.0136668	0.99389	-0.19096	0.00472106	0.676542	-0.0667683	0.0252918	0.931334
Q9UPT8	ZC3H4	-0.385437	-0.3783	-0.205181	0.00713675	0.926077	0.99389	0.180256	0.0918058	0.88545	0.173119	0.0258885	0.931334
C9JW96;P35232;C9JZ20;E7ESE2;E9PCW0;B4DY47	PHB	-0.0172463	0.0508804	-0.184106	0.0681268	0.498346	0.99389	-0.166859	0.139677	0.911594	-0.234986	0.0259258	0.931334
P41091;Q2VIR3;F8W810;Q2VIR3-2	EIF2S3;EIF2S3L	2.20883	2.2652	2.18083	0.0563767	0.0951516	0.99389	-0.0279957	0.33088	0.999342	-0.0843724	0.0260342	0.931334
Q92766-3;Q92766;Q92766-2;C9JU34	RREB1	0.189279	-0.0484404	0.128483	-0.237719	0.0775349	0.99389	-0.0607959	0.530896	0.999342	0.176923	0.0267239	0.931334
P31942-2;P31942;P31942-3;B4DHY1;P31942-4	HNRNPH3	2.91314	2.84046	3.19406	-0.0726816	0.437915	0.99389	0.28092	0.0456944	0.879943	0.353602	0.027413	0.931334
Q01085;A8K4L9;E7ETC0;Q49AS9	TIAL1	0.683418	0.624435	0.802374	-0.0589829	0.274396	0.99389	0.118956	0.0988697	0.890875	0.177939	0.0285162	0.931334
Q9UHR5-2;Q9UHR5	SAP30BP	-1.61379	-1.71029	-1.55437	-0.0965065	0.23826	0.99389	0.0594165	0.413671	0.999342	0.155923	0.0290259	0.931334
P04183	TK1	0.786886	0.700572	0.620987	-0.0863133	0.27699	0.99389	-0.165899	0.0972248	0.890875	-0.0795857	0.0290927	0.931334
P86791;P86790;F5H553	CCZ1;CCZ1B	0.0592894	0.08998	0.0225237	0.0306905	0.135403	0.99389	-0.0367657	0.135516	0.911594	-0.0674563	0.0304454	0.931334
Q9HBE1-4;Q9HBE1-2;Q9HBE1-3;Q9HBE1	PATZ1	-1.03204	-0.966555	-0.781226	0.0654809	0.325116	0.99389	0.25081	0.010194	0.676542	0.18533	0.0305193	0.931334
B5MEH6;Q96KR1	ZFR	1.79027	1.73578	1.98603	-0.0544812	0.609145	0.99389	0.19576	0.129809	0.911594	0.250241	0.0307891	0.931334
G3V4C1;P07910-2;G3V4W0;B4DY08;B2R603;G3V2Q1;P07910;P07910-4;G3V576;P07910-3;G3V2D6;G3V5V7;G8JL89;G3V555;G3V575	HNRNPC	4.43686	4.36735	4.79875	-0.0695101	0.51169	0.99389	0.361886	0.0510394	0.879943	0.431396	0.0314992	0.931334
O75391	SPAG7	-1.80034	-2.05865	-1.68481	-0.258318	0.0261462	0.99389	0.115524	0.340367	0.999342	0.373842	0.0323862	0.931334
Q06587;Q06587-2;E7ENS6	RING1	0.547788	0.545099	0.786238	-0.00268912	0.767979	0.99389	0.23845	0.0347577	0.879943	0.241139	0.0324593	0.931334
E9PAQ6;P49368;B4DUR8;P49368-2;E9PRC8;Q5SZX6	CCT3	2.81931	2.80356	2.72675	-0.0157532	0.873863	0.99389	-0.0925668	0.400497	0.999342	-0.0768136	0.0326858	0.931334
O60244	MED14	-0.367452	-0.457833	-0.707312	-0.0903806	0.240172	0.99389	-0.339859	0.000349978	0.36141	-0.249478	0.0327846	0.931334
Q05655	PRKCD	-1.99438	-1.9889	-1.78257	0.00548079	0.950464	0.99389	0.211812	0.0643535	0.879943	0.206331	0.0328904	0.931334
Q00341;E7EM71;H0Y394;E7EU12	HDLBP	3.49215	3.51031	3.45545	0.0181606	0.20445	0.99389	-0.0366948	0.0631822	0.879943	-0.0548554	0.0340912	0.931334
F5H0F5;Q8WU90;F8WF67;F8WB26;B4DMW2	ZC3H15	-0.820655	-0.713574	-0.803516	0.107081	0.00712443	0.99389	0.0171389	0.555055	0.999342	-0.0899424	0.0343591	0.931334
B9EGA3;Q92925-3;Q92925;Q92925-2	SMARCD2	2.29046	2.22691	2.40468	-0.0635546	0.245177	0.99389	0.114212	0.0101995	0.676542	0.177767	0.0344862	0.931334
B7ZAP5;P55317	FOXA1	1.86916	1.61832	1.89188	-0.25084	0.0384769	0.99389	0.0227164	0.603572	0.999342	0.273556	0.034632	0.931334
Q8N488;G3V1X5;F8VRE5;G3V219;G3V212;G3V465;Q8IY57-2;Q8IY57	RYBP;YAF2	0.990179	0.878327	1.13279	-0.111852	0.317211	0.99389	0.142608	0.205791	0.967434	0.25446	0.0356533	0.931334
O95926	SYF2	-3.54165	-3.3067	-3.2065	0.234954	0.00900489	0.99389	0.335153	0.00474886	0.676542	0.100199	0.0356796	0.931334
P22626;P22626-2	HNRNPA2B1	4.9941	4.93732	5.36498	-0.0567826	0.63397	0.99389	0.370883	0.0462267	0.879943	0.427666	0.035734	0.931334
P48552	NRIP1	5.06104	4.04696	3.37391	-1.01408	0.0230738	0.99389	-1.68712	0.010483	0.676542	-0.67304	0.0369534	0.931334
O15347;E7ES08;E7EQU1;E9PES6	HMGB3	3.10509	3.03597	3.20152	-0.0691215	0.238504	0.99389	0.0964281	0.0470411	0.879943	0.16555	0.0375809	0.931334
Q12996;F5H0G6	CSTF3	1.56903	1.49798	1.64852	-0.07105	0.191664	0.99389	0.0794961	0.102085	0.890875	0.150546	0.037873	0.931334
G5EA30;Q92879-2;Q92879-3;F8W940;Q92879;Q92879-4;E9PQK4;E9PSH0;E9PKU1	CELF1	2.01389	1.98901	2.13009	-0.0248844	0.63181	0.99389	0.116202	0.0482673	0.879943	0.141087	0.0381541	0.931334
Q14103-4;B4DTC3;Q14103-2;D6RBQ9	HNRNPD	-0.423677	-0.581023	-0.267704	-0.157346	0.201536	0.99389	0.155973	0.195278	0.960021	0.313319	0.0383595	0.931334
Q14204	DYNC1H1	2.08242	2.26097	2.11595	0.178549	0.0211797	0.99389	0.0335305	0.414492	0.999342	-0.145019	0.0385105	0.931334
E9PCL7;B4DUN1;P18615;B4DYX9;A2ABK1;A2ABK4;A2ABK3;E9PD43;A2ABK2	NELFE	0.563993	0.515397	0.636437	-0.0485957	0.243832	0.99389	0.0724437	0.147216	0.911594	0.121039	0.0387173	0.931334
Q96RR1;Q96RR1-3;Q96RR1-2	PEO1	-0.222544	-0.152779	-0.301906	0.0697656	0.319706	0.99389	-0.0793616	0.290875	0.999342	-0.149127	0.0391939	0.931334
Q92567-2;Q92567	FAM168A	-0.891048	-0.813033	-0.681747	0.0780144	0.0840134	0.99389	0.209301	0.00596553	0.676542	0.131287	0.0393457	0.931334
Q96DF8;F8WEF8	DGCR14	-3.23867	-3.17479	-3.07447	0.063885	0.568326	0.99389	0.164199	0.216202	0.971777	0.100314	0.0402454	0.931334
Q14019	COTL1	0.368494	0.397018	0.247622	0.0285245	0.623138	0.99389	-0.120872	0.075108	0.879943	-0.149396	0.0408675	0.931334
B1ANM0;Q5T3P9;C9JNF5;O00214;O00214-2;E9PJ77;E9PRN3;E9PN19;F6V2D4	LGALS8	-2.27353	-2.16236	-2.28628	0.111162	0.307442	0.99389	-0.0127582	0.895531	0.999342	-0.12392	0.0413992	0.931334
Q15637-6;Q15637-4;Q15637-3;Q15637-2;Q15637;Q15637-5;C9JJE2;B4DX42	SF1	2.64129	2.59512	2.82463	-0.0461742	0.53306	0.99389	0.183333	0.0186494	0.75377	0.229507	0.0414917	0.931334
F5H0N5;Q8ND04;Q8ND04-2;Q8ND04-3	SMG8	0.585608	0.672733	0.621666	0.087125	0.278626	0.99389	0.0360582	0.605969	0.999342	-0.0510668	0.0422875	0.931334
Q9BRX5;E9PB21	GINS3	-2.15557	-2.178	-1.89489	-0.0224262	0.70258	0.99389	0.26068	0.0515282	0.879943	0.283106	0.0429355	0.931334
Q8IX12-2;Q8IX12;F5H2E6;F5H3E1;F5H1H2	CCAR1	0.107646	0.0598347	0.176226	-0.0478109	0.338667	0.99389	0.0685805	0.220682	0.971777	0.116391	0.0430279	0.931334
Q9UKA9-5;Q9UKA9-6;Q9UKA9;Q9UKA9-2;Q9UKA9-4;Q9UKA9-3	PTBP2	-3.99128	-3.95671	-3.76589	0.0345747	0.543574	0.99389	0.225392	0.026347	0.815861	0.190817	0.044186	0.931334
Q8WXX5	DNAJC9	1.2055	1.20331	1.2916	-0.00219268	0.938489	0.99389	0.0861002	0.00655768	0.676542	0.0882929	0.0443477	0.931334
Q96S66;Q96S66-2;Q96S66-3;Q96S66-4	CLCC1	4.764	4.7154	4.64386	-0.0486039	0.209775	0.99389	-0.12014	0.0412034	0.879943	-0.0715365	0.0444207	0.931334
B4DUD5;E7EWR4;P33240-2;P33240;E9PID8;Q9H0L4	CSTF2;CSTF2T	0.626258	0.539421	0.719465	-0.0868366	0.199755	0.99389	0.093207	0.0274977	0.815861	0.180044	0.0446465	0.931334
F5H5K2;F8W9R9;F5H0K1;O75448-2;O75448	MED24	-1.44654	-1.68242	-1.86125	-0.235887	0.0217864	0.99389	-0.414712	0.0024222	0.676542	-0.178825	0.0453525	0.931334
P02786;G3V0E5;F5H6B1	TFRC	2.28111	2.33555	2.22457	0.0544407	0.385203	0.99389	-0.0565391	0.344782	0.999342	-0.11098	0.045506	0.931334
Q9HAH7;Q9HAH7-1;F2Z2T6	FBRS	1.72081	1.6005	1.88295	-0.120314	0.392685	0.99389	0.162144	0.239214	0.982252	0.282458	0.0455829	0.931334
E7ESY4;Q13330-3;Q13330;E7EN71;Q13330-2;H0Y4T7	MTA1	1.57588	1.55756	1.60029	-0.0183226	0.570046	0.99389	0.0244087	0.472526	0.999342	0.0427314	0.0458276	0.931334
Q15599-2;D3DU85;Q15599	SLC9A3R2	-0.968763	-0.775026	-0.677817	0.193737	0.0467302	0.99389	0.290946	0.0137061	0.684864	0.097209	0.0463195	0.931334
O43402;C9JB21	EMC8	-1.07718	-0.987669	-1.09717	0.0895112	0.0114265	0.99389	-0.0199908	0.579151	0.999342	-0.109502	0.0466599	0.931334
Q99623;F5GY37;F5GWA7;B4DP75	PHB2	0.766651	0.932853	0.700666	0.166203	0.215851	0.99389	-0.0659844	0.552725	0.999342	-0.232187	0.0468615	0.931334
P61978-3;Q5T6W5;P61978;P61978-2;Q5T6W2;B4DFF1;Q5T6W1	HNRNPK	4.23238	4.17531	4.54968	-0.0570753	0.589928	0.99389	0.317299	0.0684452	0.879943	0.374374	0.0468773	0.931334
E9PDA8;D6RH18;E9PB74;B7Z1J2;P81877;D6RAC5	SSBP2	-2.75788	-2.79305	-2.54713	-0.0351774	0.678314	0.99389	0.210744	0.0925724	0.88545	0.245921	0.0468973	0.931334
C9JTK7;E9PB95;O95352;O95352-2	ATG7	-2.00278	-1.83386	-1.95254	0.168918	0.00872146	0.99389	0.0502391	0.2997	0.999342	-0.118679	0.0478903	0.931334
Q9BV20-2;Q9BV20	MRI1	-3.79888	-3.85748	-3.6464	-0.0586013	0.78102	0.99389	0.152485	0.487726	0.999342	0.211087	0.048619	0.931334
P06753-2;Q5VU59;Q5VU61;P06753-3;Q5VU58;Q8NAG3	TPM3;DKFZp686J1372	3.69449	3.74202	3.64352	0.047526	0.2989	0.99389	-0.0509755	0.239854	0.982252	-0.0985016	0.0486447	0.931334
Q9P2K5-2;Q9P2K5;H0YKS1;H0YN19;Q9P2K5-3	MYEF2	-0.0390131	-0.0452898	0.29902	-0.00627672	0.962183	0.995316	0.338033	0.066776	0.879943	0.34431	0.0499949	0.931334
F8VZR5;F8VNP5;P28702;Q5STQ1;E9PK95	RXRB	0.82344	0.659258	0.822498	-0.164182	0.0506957	0.99389	-0.000942513	0.983755	0.999342	0.163239	0.0503713	0.931334
Q15942;H0Y2Y8;B4DQX7;B4DQR8	ZYX	2.34038	2.38387	2.45939	0.0434887	0.169329	0.99389	0.119005	0.00468367	0.676542	0.0755166	0.0506522	0.931334
Q9P2I0;B3KMI0	CPSF2	0.624807	0.530311	0.698234	-0.0944961	0.215334	0.99389	0.0734267	0.236027	0.981693	0.167923	0.0510119	0.931334
Q96RE7	NACC1	1.47367	1.31982	1.53431	-0.153856	0.0634918	0.99389	0.0606347	0.427301	0.999342	0.214491	0.0511015	0.931334
Q99729-3;D6R9P3;D6RD18;D6RBZ0;Q99729-4;Q99729-2;Q99729	HNRNPAB	4.06642	3.99318	4.27882	-0.0732379	0.391506	0.99389	0.212399	0.104684	0.893534	0.285637	0.0514122	0.931334
Q92945;Q92945-2;E7EP96	KHSRP	3.50413	3.42772	3.7292	-0.0764152	0.543699	0.99389	0.225069	0.0907838	0.88545	0.301484	0.0517696	0.931334
O15355;F5H7G7	PPM1G	2.41936	2.34692	2.42666	-0.0724365	0.120206	0.99389	0.00730007	0.843122	0.999342	0.0797365	0.0520955	0.931334
Q15427;Q5SZ64	SF3B4	0.521537	0.487645	0.653512	-0.0338914	0.571909	0.99389	0.131976	0.0253877	0.815861	0.165867	0.0521613	0.931334
Q13526;E7EQR5	PIN1	-0.533026	-0.67895	-0.562196	-0.145924	0.0713169	0.99389	-0.0291693	0.642918	0.999342	0.116755	0.0522161	0.931334
Q13207;C9JIZ8;O15119-3;O15119-2;O15119	TBX2;TBX3	0.705861	0.420078	0.609399	-0.285783	0.000692804	0.99389	-0.0964623	0.170799	0.936591	0.189321	0.0525372	0.931334
A8MZK4;G3V5E1;C9JI13;O75909-1;O75909;O75909-4;G3V235;G3V2Q3;C9J9Q3;C9JSW4;O75909-2	CCNK	-0.939546	-0.965707	-0.862465	-0.026161	0.702497	0.99389	0.0770809	0.310837	0.999342	0.103242	0.052813	0.931334
F5H886;Q9UDY2-3;Q9UDY2;F5H301;Q9UDY2-5;Q9UDY2-4;Q9UDY2-2	TJP2	0.27401	0.281771	0.399896	0.00776126	0.595361	0.99389	0.125886	0.0411312	0.879943	0.118125	0.0531553	0.931334
O14497;O14497-3;O14497-2;H0Y488	ARID1A	2.65968	2.60318	2.77187	-0.0565051	0.344315	0.99389	0.112187	0.0120436	0.68126	0.168693	0.0533334	0.931334
Q9UN86-2;Q9UN86;D6RFJ8;D6RAC7;D6RB17	G3BP2	0.4142	0.491521	0.374178	0.0773212	0.49494	0.99389	-0.0400221	0.70799	0.999342	-0.117343	0.0534385	0.931334
Q9H4L4	SENP3	-1.75901	-1.81031	-1.58499	-0.0512994	0.653892	0.99389	0.174017	0.160879	0.926402	0.225316	0.0534609	0.931334
B4DR63;P62191	PSMC1	2.10562	2.15778	2.10665	0.0521563	0.489987	0.99389	0.00103196	0.988221	0.999342	-0.0511244	0.0538325	0.931334
E9PGM4;Q04446;F5H378	GBE1	-1.01517	-1.01005	-0.867066	0.0051175	0.911915	0.99389	0.148104	0.00986808	0.676542	0.142986	0.0540454	0.931334
P12268;H0Y4R1;E7ETK5;F5H247	IMPDH2	-0.0399512	-0.0665538	-0.15111	-0.0266026	0.458561	0.99389	-0.111159	0.0170847	0.75377	-0.0845565	0.0540969	0.931334
Q96NJ6	ZFP3	-2.02196	-2.15471	-1.8645	-0.132752	0.336752	0.99389	0.157465	0.227613	0.971777	0.290217	0.0542418	0.931334
Q59GN2;P62891	RPL39P5;RPL39	-3.29313	-3.31674	-3.59025	-0.0236112	0.898797	0.99389	-0.297122	0.186826	0.953821	-0.27351	0.054874	0.931334
Q5VY93;Q92974-3;Q92974-2;Q92974	ARHGEF2	-1.22201	-1.03939	-1.15795	0.182624	0.116908	0.99389	0.0640623	0.488186	0.999342	-0.118562	0.0551906	0.931334
P0C7T5	ATXN1L	1.16192	1.16787	1.34035	0.00594532	0.865114	0.99389	0.178424	0.0568437	0.879943	0.172479	0.0554947	0.931334
E9PMC9;Q7Z589-2;B7ZKT8;Q7Z589;Q17RM7;B7ZKU2;B7ZKU0;H0YCS3;F5H2F0	C11orf30;EMSY	-1.93071	-2.01534	-1.83928	-0.0846219	0.592886	0.99389	0.0914289	0.556504	0.999342	0.176051	0.0556495	0.931334
E7EU18;Q9Y679-2;Q9Y679;G8JLM8;Q9Y679-3	AUP1	0.66844	0.657664	0.556755	-0.0107762	0.818841	0.99389	-0.111685	0.0805023	0.879943	-0.100908	0.0558428	0.931334
C9JCN0;F8W8J4;Q9NZM1-6;Q9NZM1-3;Q9NZM1;Q9NZM1-5;Q9NZM1-2;H0YD14	MYOF	-0.174009	-0.0925721	-0.266067	0.0814367	0.188833	0.99389	-0.0920584	0.230275	0.975148	-0.173495	0.0559273	0.931334
O43823	AKAP8	0.874246	0.850508	1.18296	-0.0237385	0.855727	0.99389	0.308709	0.0859952	0.88502	0.332448	0.0560356	0.931334
Q9HBD4;B1A8Z4;B1A8Z7;B1A8Z6;B1A8Z5;P51532;F5H0X5	SMARCA4	3.3504	3.31396	3.4505	-0.0364409	0.46939	0.99389	0.1001	0.067429	0.879943	0.136541	0.0560586	0.931334
Q14103-3;Q14103;H0Y8G5;H0YA96;D6RAF8;D6RF44	HNRNPD	4.55239	4.49422	4.74641	-0.0581719	0.574693	0.99389	0.194017	0.123381	0.911594	0.252189	0.0561573	0.931334
P11474-2;P11474;H0YGT3	ESRRA	2.23011	1.78388	1.42814	-0.446231	0.0678445	0.99389	-0.801977	0.0264638	0.815861	-0.355746	0.0562816	0.931334
P08237-2;P08237	PFKM	-2.72766	-2.51399	-2.67477	0.213673	0.0462167	0.99389	0.0528903	0.458913	0.999342	-0.160783	0.0567037	0.931334
Q96SI9-2;Q96SI9	STRBP	-0.531675	-0.542552	-0.364353	-0.0108771	0.877213	0.99389	0.167322	0.0336517	0.879943	0.178199	0.057127	0.931334
Q1KMD3	HNRNPUL2	2.3636	2.3266	2.66986	-0.0370035	0.769169	0.99389	0.30626	0.047808	0.879943	0.343263	0.0575961	0.931334
Q5SRQ6;P67870;Q5SRQ3	CSNK2B;CSNK2B-LY6G5B-1181	0.565413	0.540482	0.72237	-0.0249313	0.769281	0.99389	0.156957	0.132378	0.911594	0.181889	0.0575994	0.931334
P61221;D6R9I9	ABCE1	2.06943	2.12337	2.0085	0.0539367	0.249564	0.99389	-0.0609289	0.26864	0.999342	-0.114866	0.0576572	0.931334
Q9UKT4-2;Q9UKT4	FBXO5	-4.25169	-3.83863	-4.10431	0.413056	0.0183513	0.99389	0.147383	0.0744453	0.879943	-0.265673	0.0579541	0.931334
Q8N806;H0YJM2;E9PCJ7;H0YJA0;F5H1M5	UBR7	0.0665693	-0.0175332	0.118656	-0.0841025	0.157356	0.99389	0.0520871	0.293499	0.999342	0.13619	0.0582715	0.931334
Q8N1F7;B3KPQ8	NUP93	2.27273	2.30585	2.22742	0.0331124	0.342102	0.99389	-0.0453177	0.265521	0.999342	-0.0784301	0.0583738	0.931334
E9PMY3;E9PML8;E9PJC0;E9PRR9;Q12974-2;Q12974;Q5TCM7;E9PGJ6;Q93096	PTP4A2;PTP4A1	-1.02082	-1.08327	-1.18346	-0.0624473	0.269868	0.99389	-0.162642	0.0327559	0.879943	-0.100194	0.0585433	0.931334
F5H8D7;P18887;B4DEB2	XRCC1	0.548791	0.50146	0.608157	-0.0473311	0.408042	0.99389	0.0593659	0.273756	0.999342	0.106697	0.0590726	0.931334
Q53EZ4;Q53EZ4-2	CEP55	1.55646	1.50315	1.40004	-0.0533103	0.61952	0.99389	-0.156426	0.223145	0.971777	-0.103116	0.0592222	0.931334
Q96KB5;B4DX68	PBK	0.689553	0.677059	0.553767	-0.0124939	0.772068	0.99389	-0.135786	0.0379461	0.879943	-0.123292	0.0592643	0.931334
Q96P70	IPO9	-4.35425	-4.711	-4.27018	-0.356745	0.261659	0.99389	0.0840724	0.767199	0.999342	0.440818	0.0593489	0.931334
B4DL14;P36542-2;P36542	ATP5C1	-2.14323	-2.11672	-2.27116	0.0265079	0.245349	0.99389	-0.127934	0.0762388	0.879943	-0.154441	0.0595752	0.931334
O00186	STXBP3	1.02869	1.16808	1.07649	0.139398	0.0377444	0.99389	0.0477993	0.34588	0.999342	-0.0915987	0.0599531	0.931334
Q96HS1-2;Q96HS1	PGAM5	1.04426	1.06027	0.932844	0.0160117	0.678178	0.99389	-0.111416	0.0773725	0.879943	-0.127428	0.0604722	0.931334
Q14687-2;Q14687-3;Q14687;H0Y613	GSE1	2.4816	2.3792	2.7775	-0.102408	0.0166051	0.99389	0.295891	0.0994305	0.890875	0.3983	0.0604889	0.931334
O60333-3	KIF1B	-1.25598	-1.23	-1.12953	0.0259814	0.269672	0.99389	0.126448	0.0275807	0.815861	0.100467	0.060719	0.931334
Q9Y2Q5-3;Q9Y2Q5;Q9Y2Q5-2	LAMTOR2	-4.98173	-4.74748	-5.06083	0.234252	0.149346	0.99389	-0.0791071	0.575825	0.999342	-0.313359	0.0609981	0.931334
P61964	WDR5	2.57183	2.46067	2.59676	-0.111164	0.0975555	0.99389	0.0249278	0.492152	0.999342	0.136092	0.0611346	0.931334
Q5QPL9;Q9UKM9-2;Q9UKM9;Q5QPM1;Q5QPM0;E9PDF3;Q5QPM2	RALY	2.23425	2.19519	2.54696	-0.0390504	0.763248	0.99389	0.312713	0.0817548	0.879943	0.351764	0.0611734	0.931334
G5E9F3;Q9Y6J0	CABIN1	-3.45633	-3.59915	-3.8443	-0.14282	0.345627	0.99389	-0.38797	0.0559875	0.879943	-0.24515	0.0624289	0.931334
O94906-2;O94906	PRPF6	2.57047	2.54878	2.67947	-0.0216878	0.676774	0.99389	0.108994	0.0645561	0.879943	0.130681	0.0626237	0.931334
Q14011;B4E2X2;E7EWT5	CIRBP	0.81916	0.841543	1.09996	0.0223837	0.847083	0.99389	0.280801	0.0544631	0.879943	0.258417	0.0628133	0.931334
Q8NB16;Q8NB16-2	MLKL	-1.54497	-1.53907	-1.65179	0.00590292	0.963226	0.995913	-0.106813	0.437252	0.999342	-0.112716	0.0630461	0.931334
G8JLB6;P31943;E9PCY7;D6RBM0;E5RGV0;D6RIU0;D6RFM3;E7EN40;H0YB39	HNRNPH1	4.09815	4.02366	4.40146	-0.0744868	0.616355	0.99389	0.303305	0.0601937	0.879943	0.377792	0.0630483	0.931334
Q8WX92	NELFB	0.998336	0.938754	1.01494	-0.0595821	0.142957	0.99389	0.0166069	0.625282	0.999342	0.0761891	0.0640852	0.931334
B4E0X8;F8W7W2;Q96AE4;Q96AE4-2;E9PEB5;B4DT31	FUBP1	4.22176	4.17888	4.48551	-0.0428744	0.689367	0.99389	0.263751	0.0965448	0.890166	0.306626	0.0644492	0.931334
Q9H3P2;C9JHL4;B3KSP0;H0Y3X6;C9JEM7	NELFA;WHSC2	-0.222499	-0.160522	-0.242313	0.0619769	0.238602	0.99389	-0.0198144	0.677923	0.999342	-0.0817913	0.0652687	0.931334
F8VXY0;F8VRQ1;F8W6I7;P09651-2;P09651;F8VSB5;F8W1S7;P09651-3;F8VZ49;F8VTQ5	HNRNPA1	4.38064	4.31589	4.71489	-0.0647514	0.649977	0.99389	0.334257	0.0764423	0.879943	0.399008	0.0652826	0.931334
B5MCL5;G5E975;Q12824-2;Q12824;C9JTA6	SMARCB1	-1.2147	-1.24052	-1.02437	-0.0258216	0.845987	0.99389	0.190331	0.197772	0.960842	0.216153	0.0653581	0.931334
E7EUX0;P35637-2;P35637;B4DR70;A6NMX6	FUS	3.65031	3.5696	3.99452	-0.0807033	0.644654	0.99389	0.344209	0.0785279	0.879943	0.424912	0.065644	0.931334
Q8N5C7-2;Q8N5C7	DTWD1	-3.43673	-3.30619	-3.4417	0.130547	0.405045	0.99389	-0.00496885	0.972148	0.999342	-0.135515	0.0658119	0.931334
H0YKX4;Q9UPM8	AP4E1	-2.85333	-2.66778	-2.78265	0.185548	0.0332516	0.99389	0.0706832	0.252902	0.990772	-0.114865	0.0658337	0.931334
Q15365	PCBP1	3.88008	3.82741	3.93547	-0.0526648	0.279372	0.99389	0.055391	0.146307	0.911594	0.108056	0.0660898	0.931334
P16455	MGMT	0.146469	-0.315616	-0.505589	-0.462086	0.0221664	0.99389	-0.652059	0.0189162	0.75377	-0.189973	0.0661772	0.931334
P49792;E9PGT0	RANBP2	3.26552	3.30753	3.24681	0.0420128	0.0548083	0.99389	-0.0187125	0.459896	0.999342	-0.0607254	0.0661813	0.931334
O75369-2;Q60FE7;O75369;O75369-6;O75369-3;B2ZZ83;E7EN95;O75369-7;O75369-5;O75369-4	FLNB	5.37915	5.39557	5.32074	0.0164219	0.562503	0.99389	-0.0584114	0.138059	0.911594	-0.0748333	0.0663396	0.931334
B4DXA1;Q13227	GPS2	-0.167872	-0.212266	0.0931372	-0.0443939	0.559881	0.99389	0.26101	0.0841752	0.88502	0.305404	0.0663886	0.931334
H0Y6K2;H0Y5T9;B0S7P1;P25440;P25440-2;F8VXF8;Q658Y7;H0YAU3;H0Y665;B0V073	BRD2	0.829339	0.709505	0.845847	-0.119834	0.157723	0.99389	0.0165083	0.800297	0.999342	0.136342	0.0664165	0.931334
Q52LJ0;A8MUW5	FAM98B	-0.699176	-0.693677	-0.584574	0.00549838	0.9093	0.99389	0.114601	0.0923792	0.88545	0.109103	0.0664705	0.931334
A6NMN0;P46020-2;P46020;A6NIT2;P46020-3	PHKA1	3.81623	3.84962	3.76198	0.033389	0.632812	0.99389	-0.0542459	0.439937	0.999342	-0.0876349	0.0671707	0.931334
P11142;E9PKE3;E9PNE6;E7ET08;P11142-2;A8K7Q2	HSPA8	5.63346	5.63428	5.56266	0.000822806	0.986644	0.996455	-0.0707993	0.232473	0.975884	-0.0716221	0.0674083	0.931334
P54259;H0Y2L6	ATN1	-0.439116	-0.506555	-0.252707	-0.0674391	0.50242	0.99389	0.186409	0.0589977	0.879943	0.253848	0.0679135	0.931334
A8MTG3;H0Y3M2;O43670-2;O43670;E1P660;O43670-3	ZNF207	0.50357	0.51822	0.582551	0.0146496	0.404974	0.99389	0.0789808	0.0346753	0.879943	0.0643312	0.067991	0.931334
D6RJA0;Q8WTS6	SETD7	-5.28689	-5.07755	-5.58091	0.209347	0.390402	0.99389	-0.294015	0.265763	0.999342	-0.503362	0.0683549	0.931334
C9J050;C9JEJ2;P49585;B4E322;C9J2E1	PCYT1A	2.06617	2.02489	2.14771	-0.0412843	0.384021	0.99389	0.08154	0.0262311	0.815861	0.122824	0.069299	0.931334
Q92804-2;Q92804;F5GWQ7	TAF15	0.923932	0.804224	1.22753	-0.119707	0.51698	0.99389	0.303594	0.11477	0.902592	0.423301	0.0695154	0.931334
Q00839;B3KX72	HNRNPU	5.45081	5.41496	5.80961	-0.0358585	0.808361	0.99389	0.358791	0.0641189	0.879943	0.394649	0.0701742	0.931334
F8VVT4;F8W822;F5H882;F8W7V0;F8WAK2;F8VXI9;Q14161-2;Q14161-11;Q14161-7;Q14161-9;Q14161-6;Q14161-10;Q14161-8;Q14161-4;Q14161-5;Q14161-3;Q14161	GIT2	-1.55568	-1.5791	-1.40001	-0.0234215	0.756358	0.99389	0.155669	0.043171	0.879943	0.179091	0.0702749	0.931334
Q9BWU0	SLC4A1AP	1.68105	1.59759	1.74099	-0.0834521	0.2857	0.99389	0.0599445	0.403974	0.999342	0.143397	0.0705721	0.931334
H0YMS7;P78411;D6RH28;Q9BZI1;P78412;P78414	IRX5;IRX2;IRX6;IRX1	0.426357	0.316737	0.488141	-0.10962	0.163195	0.99389	0.0617838	0.153764	0.914274	0.171404	0.0706672	0.931334
Q5BKZ1;A8MYX1;B4E179	ZNF326	-2.13481	-2.11195	-1.70575	0.0228617	0.631854	0.99389	0.429067	0.0595978	0.879943	0.406205	0.0707921	0.931334
C9JW07;Q7Z3E5-2;Q7Z3E5	ARMC9	-6.02992	-5.33978	-5.7628	0.690135	0.0134328	0.99389	0.267123	0.184931	0.953821	-0.423012	0.0707984	0.931334
Q9BWF3;E9PB51;Q9BQ04;E7EQS3;D6R9K7;Q9BWF3-3;Q9BWF3-2;E9PLB0;E9PM61	RBM4;RBM4B	3.01137	2.91831	3.20467	-0.093061	0.443178	0.99389	0.193297	0.0645686	0.879943	0.286357	0.0718066	0.931334
O43172-2;O43172	PRPF4	1.06054	1.03637	1.14619	-0.0241684	0.363195	0.99389	0.0856504	0.104933	0.893534	0.109819	0.0721118	0.931334
Q7KZF4;E7ESM6	SND1	4.45246	4.55205	4.461	0.0995888	0.0978914	0.99389	0.00854175	0.859605	0.999342	-0.0910471	0.0725109	0.931334
Q59F66;Q92841;Q92841-1;Q92841-3;C9JMU5;Q92841-2	DDX17	3.5189	3.48057	3.81279	-0.0383238	0.791769	0.99389	0.29389	0.0907724	0.88545	0.332213	0.0727662	0.931334
F5H656;Q8WXF1;Q8WXF1-2	PSPC1	2.26665	2.25621	2.61581	-0.0104467	0.950007	0.99389	0.349157	0.0731749	0.879943	0.359603	0.0731418	0.931334
G5E9M5;Q12906-4;Q12906-6;Q12906;C9JFV5;Q12906-5;Q12906-2;Q12906-3;B4DFG4	ILF3	3.30454	3.31398	3.60762	0.00944114	0.925537	0.99389	0.303074	0.0673723	0.879943	0.293633	0.0731645	0.931334
Q9BYK8	HELZ2	-2.39732	-2.31903	-2.17781	0.0782911	0.39777	0.99389	0.219514	0.0640118	0.879943	0.141223	0.0732626	0.931334
P51991	HNRNPA3	3.15285	3.11663	3.50105	-0.0362207	0.800541	0.99389	0.348201	0.0785634	0.879943	0.384422	0.0734169	0.931334
F8VR84;F8VXF6;Q9HB07	C12orf10	-2.32371	-2.36171	-2.48773	-0.0379936	0.56537	0.99389	-0.16402	0.0451429	0.879943	-0.126026	0.073658	0.931334
E9PR30;P62861	FAU	-3.10194	-2.83096	-3.08511	0.270974	0.0708437	0.99389	0.0168264	0.801642	0.999342	-0.254147	0.0738417	0.931334
F5H315;Q9HCS7	XAB2	1.35392	1.26897	1.32664	-0.0849436	0.126171	0.99389	-0.0272739	0.543524	0.999342	0.0576697	0.0740742	0.931334
Q15428	SF3A2	0.307319	0.290043	0.390031	-0.0172759	0.72424	0.99389	0.0827118	0.146352	0.911594	0.0999877	0.0742838	0.931334
P19174;P19174-2	PLCG1	-0.654529	-0.640202	-0.716803	0.0143279	0.564869	0.99389	-0.0622736	0.124736	0.911594	-0.0766015	0.0746735	0.931334
P38159;P38159-2	RBMX	3.60376	3.52959	3.94452	-0.0741751	0.691202	0.99389	0.340755	0.0766298	0.879943	0.41493	0.0746997	0.931334
O60841	EIF5B	1.68381	1.7237	1.66477	0.0398925	0.168533	0.99389	-0.0190393	0.319498	0.999342	-0.0589318	0.0747358	0.931334
F5GZ16;Q13200;E7EW34;E9PCS3	PSMD2	1.89756	2.00609	1.93028	0.108528	0.0349111	0.99389	0.032718	0.310473	0.999342	-0.0758098	0.0754759	0.931334
O15111	CHUK	0.990821	1.03063	1.09178	0.0398064	0.296809	0.99389	0.100962	0.0505317	0.879943	0.0611553	0.0757662	0.931334
P46940;H0YLE8;F5H7A1	IQGAP1	1.1378	1.22985	1.16428	0.0920478	0.0526209	0.99389	0.0264828	0.413595	0.999342	-0.065565	0.0764178	0.931334
O75886;O75886-2	STAM2	-1.16792	-1.05954	-1.11391	0.108384	0.0824756	0.99389	0.0540074	0.282276	0.999342	-0.0543761	0.0764406	0.931334
Q9P2D1	CHD7	-3.10564	-3.1606	-3.03148	-0.0549565	0.729545	0.99389	0.0741593	0.63904	0.999342	0.129116	0.0773716	0.931334
A0T124;Q15652;Q15652-2	JMJD1C	0.738016	0.699348	0.863633	-0.0386673	0.499637	0.99389	0.125617	0.134792	0.911594	0.164285	0.0774401	0.931334
P52597;B4DKS8	HNRNPF	3.58988	3.51856	3.89876	-0.0713131	0.64016	0.99389	0.308882	0.0782048	0.879943	0.380195	0.077514	0.931334
Q13442	PDAP1	0.516154	0.581948	0.536317	0.0657939	0.424362	0.99389	0.0201624	0.789141	0.999342	-0.0456314	0.0777325	0.931334
F5H2Q5;O95425-2;O95425;F5GXV0;F5GY75	SVIL	-1.77334	-1.77264	-1.8818	0.000705358	0.982086	0.996455	-0.108461	0.0787994	0.879943	-0.109166	0.0777535	0.931334
A4QN19	SEC16A	-0.595428	-0.388331	-0.52439	0.207097	0.104404	0.99389	0.0710378	0.484252	0.999342	-0.136059	0.0778798	0.931334
O60701;O60701-2;B4DN25	UGDH	3.11986	3.05605	2.9188	-0.0638082	0.287079	0.99389	-0.201058	0.0159525	0.748802	-0.13725	0.0779197	0.931334
A6PVN7;A6PVN8;C9IZ76;A6PVN6;Q5T949;Q5T948;A6PVN9;A6PVN5;B4DZF8;Q15257-3;Q15257-2;Q15257	PPP2R4	-3.08051	-3.11126	-3.30137	-0.0307537	0.619983	0.99389	-0.220865	0.0596444	0.879943	-0.190111	0.0808496	0.931334
H0Y3A6;Q99594;H0YEJ9;B5MCM0;H0YE88;A4FUP2;P28347;E9PKB7;H0Y308;Q15561	TEAD3;TEAD1;TEAD4	0.335869	0.246196	0.374328	-0.0896729	0.175685	0.99389	0.0384594	0.275131	0.999342	0.128132	0.0814265	0.931334
Q96I25;Q5W011;Q5W010;E9PDG1	RBM17	1.91349	1.83703	2.00942	-0.0764598	0.419957	0.99389	0.0959304	0.256895	0.997318	0.17239	0.0814533	0.931334
Q9UKZ1	CNOT11	-2.69491	-2.46474	-2.60282	0.230173	0.0851274	0.99389	0.0920958	0.384422	0.999342	-0.138077	0.0821833	0.931334
P17987;E7ERF2;E7EQR6	TCP1	2.24878	2.35784	2.2509	0.109061	0.075136	0.99389	0.002122	0.969114	0.999342	-0.106939	0.0823759	0.931334
Q9BVC3	DSCC1	-2.42322	-2.42301	-2.59554	0.000207617	0.997549	0.998538	-0.172314	0.0229669	0.815861	-0.172522	0.0831067	0.931334
F5H1F8;Q9Y696	CLIC4	-1.19648	-1.1936	-1.34747	0.00288096	0.951257	0.99389	-0.150985	0.0830975	0.88163	-0.153866	0.0837748	0.931334
Q7RTV0	PHF5A	1.05622	0.961815	1.06081	-0.0944017	0.214552	0.99389	0.00459272	0.93945	0.999342	0.0989944	0.084188	0.931334
P98175-2;P98175;P98175-4;P98175-3	RBM10	0.776217	0.766141	1.01311	-0.0100761	0.912262	0.99389	0.236898	0.0737801	0.879943	0.246974	0.0842566	0.931334
P49327	FASN	6.76961	6.89578	6.80692	0.126172	0.147968	0.99389	0.0373082	0.587108	0.999342	-0.0888641	0.0842674	0.931334
Q12905	ILF2	2.29358	2.28725	2.50049	-0.00633058	0.943012	0.99389	0.206909	0.0529862	0.879943	0.21324	0.0843634	0.931334
O60281-2;O60281	ZNF292	-2.01044	-1.98654	-2.07108	0.0238982	0.837065	0.99389	-0.060637	0.608856	0.999342	-0.0845352	0.0847308	0.931334
O95400	CD2BP2	1.34909	1.42032	1.52445	0.0712252	0.233088	0.99389	0.175358	0.0262092	0.815861	0.104133	0.084756	0.931334
Q969F9-2;Q969F9	HPS3	-4.01633	-3.98328	-3.78713	0.0330579	0.723356	0.99389	0.229206	0.0281785	0.815861	0.196148	0.0849598	0.931334
O60907-2;O60907	TBL1X	0.847009	0.851285	1.01043	0.00427606	0.946817	0.99389	0.163421	0.0340424	0.879943	0.159145	0.0850746	0.931334
P53618;E9PP73	COPB1	2.1428	2.23997	2.17494	0.0971633	0.176692	0.99389	0.0321374	0.588379	0.999342	-0.0650259	0.085663	0.931334
H0YJ47;B4E3E1;Q86V28;O75843	AP1G2	-4.1245	-3.89775	-4.17564	0.226753	0.162254	0.99389	-0.0511335	0.720685	0.999342	-0.277886	0.0858028	0.931334
E9PKC0;Q6IQ23;Q6IQ23-2;H0YDE2;Q6IQ23-3	PLEKHA7	0.394364	0.429816	0.575312	0.0354519	0.576309	0.99389	0.180948	0.0655066	0.879943	0.145496	0.0860113	0.931334
O43390-2;E7ERE4;O43390;Q2L7G6;E7ETM7	HNRNPR	3.05755	3.0124	3.30759	-0.0451514	0.706637	0.99389	0.250041	0.0846271	0.88502	0.295192	0.0862808	0.931334
F8W9Y2;Q96T76;Q96T76-5	MMS19	0.60371	0.634722	0.600503	0.0310125	0.460994	0.99389	-0.0032073	0.934334	0.999342	-0.0342198	0.0864082	0.931334
Q6UN15-3	FIP1L1	2.0601	1.98709	2.18464	-0.0730134	0.475739	0.99389	0.124533	0.184537	0.953821	0.197546	0.0866026	0.931334
Q9H4L7;Q9H4L7-2;B7Z799	SMARCAD1	-2.08328	-2.15948	-2.06333	-0.076207	0.274403	0.99389	0.0199499	0.745203	0.999342	0.0961569	0.0866632	0.931334
C9JGE3;B0QYK0;Q01844-2;B0QYK1;Q96FE8;Q01844;Q96MX4	EWSR1	1.92218	1.8578	2.32944	-0.0643785	0.752177	0.99389	0.407269	0.0887932	0.88545	0.471647	0.0871953	0.931334
H0YKW0;B4DG44;Q6PD74	AAGAB	-3.70689	-3.5318	-3.6786	0.175087	0.116059	0.99389	0.0282946	0.751161	0.999342	-0.146792	0.0876365	0.931334
Q13951-2	CBFB	-3.67707	-3.70057	-3.6506	-0.0235026	0.865063	0.99389	0.0264673	0.849091	0.999342	0.04997	0.0877137	0.931334
Q96PK6	RBM14	3.94681	3.92126	4.24675	-0.025554	0.854326	0.99389	0.299942	0.0674423	0.879943	0.325496	0.0877691	0.931334
Q9ULR0;Q9ULR0-2;Q9ULR0-1;H0YA89;A8MVI5	ISY1	-0.219339	-0.251304	-0.126446	-0.0319648	0.590198	0.99389	0.0928925	0.0886167	0.88545	0.124857	0.0877994	0.931334
A8K1C9;Q96LT9	RNPC3	-3.74913	-3.67945	-3.53747	0.0696843	0.603022	0.99389	0.211663	0.186794	0.953821	0.141979	0.0881391	0.931334
Q9NVR2;H0YB36	INTS10	-2.23673	-2.32311	-2.03625	-0.0863792	0.1683	0.99389	0.200486	0.153412	0.914274	0.286866	0.088235	0.931334
E7ETY4;E9PC69;Q7KZI7-10;Q7KZI7-13;Q7KZI7-7;Q7KZI7-2;Q7KZI7-15;Q7KZI7-5;Q7KZI7-16;Q7KZI7-4;Q7KZI7-9;Q7KZI7-12;Q7KZI7-14;Q7KZI7-3;Q7KZI7-6;Q7KZI7-11;Q7KZI7-8;Q7KZI7	MARK2	-2.44156	-2.507	-2.27943	-0.0654364	0.66503	0.99389	0.16213	0.286662	0.999342	0.227566	0.088453	0.931334
Q5JTV8;E9PKD1;E9PD36	TOR1AIP1	0.537045	0.611151	0.503599	0.074106	0.341123	0.99389	-0.033446	0.61504	0.999342	-0.107552	0.0886914	0.931334
A8MXP9;P43243;D6REM6;B3KM87;B7ZAV5;D6R991	MATR3	3.60354	3.5909	4.00197	-0.0126422	0.939279	0.99389	0.398423	0.081808	0.879943	0.411065	0.0893233	0.931334
B7ZBM3;Q8IW55;Q7Z7F8;Q8IVH2	FOXP4	-1.28769	-1.27326	-1.04093	0.0144266	0.656638	0.99389	0.246757	0.0793253	0.879943	0.232331	0.0893768	0.931334
F5H3U2;B7ZA51;O95936-2;O95936;G3XAI5;F5H3K1	EOMES	-2.25416	-2.47898	-2.2396	-0.224815	0.0543067	0.99389	0.0145611	0.899629	0.999342	0.239376	0.0899036	0.931334
Q99496	RNF2	-2.7534	-2.84733	-2.66708	-0.0939297	0.334012	0.99389	0.086312	0.265058	0.999342	0.180242	0.0903779	0.931334
Q9UHF7;Q9UHF7-3;Q9UHF7-2;E5RFF3;E5RJ97;H0YC29	TRPS1	3.46376	3.44317	3.72731	-0.0205806	0.88709	0.99389	0.263558	0.0993552	0.890875	0.284139	0.0910115	0.931334
Q9H9A7	RMI1	-2.29672	-2.33193	-2.14483	-0.0352126	0.776144	0.99389	0.151889	0.24498	0.985441	0.187102	0.0913025	0.931334
B7ZAX5;Q7Z4Q4;Q01415;H0YK10	GALK2	-1.39469	-1.41118	-1.54769	-0.0164905	0.802598	0.99389	-0.153001	0.101183	0.890875	-0.13651	0.0919563	0.931334
Q9NTZ6	RBM12	1.95335	1.83478	2.02543	-0.118578	0.2298	0.99389	0.0720757	0.289894	0.999342	0.190654	0.0921458	0.931334
O15145;B4DM63	ARPC3	1.54657	1.5346	1.49233	-0.0119727	0.707503	0.99389	-0.0542394	0.165091	0.929802	-0.0422667	0.0924396	0.931334
Q5TFJ7;E9PC31;F5H4G7;F5GYL8;O60684	KPNA6	-1.51922	-1.42691	-1.52351	0.0923106	0.33081	0.99389	-0.00428528	0.960761	0.999342	-0.0965959	0.0924773	0.931334
Q08211;F5GXA5	DHX9	4.45343	4.44349	4.68839	-0.00993979	0.930387	0.99389	0.234955	0.0817026	0.879943	0.244895	0.0927501	0.931334
B7Z4B8;Q9BUJ2-4;Q9BUJ2-2;Q9BUJ2;Q9BUJ2-3	HNRNPUL1	2.19436	2.18065	2.4439	-0.0137069	0.892506	0.99389	0.249542	0.100324	0.890875	0.263249	0.092853	0.931334
B4DP20;Q99567	NUP88	-3.15111	-2.76062	-3.05156	0.390489	0.0432397	0.99389	0.0995464	0.178967	0.943613	-0.290943	0.0929	0.931334
Q13501;Q13501-2;E7EMC7;E7ERP8	SQSTM1	1.14098	1.24981	1.36244	0.108823	0.0514594	0.99389	0.221455	0.0146373	0.719781	0.112632	0.0930757	0.931334
Q9UK61-3;Q9UK61-4;Q9UK61;Q9UK61-2	FAM208A	-1.93595	-2.03533	-1.88907	-0.0993861	0.152657	0.99389	0.0468776	0.53117	0.999342	0.146264	0.094282	0.931334
H0YL70;F5H7D6	TLE3	4.09814	3.82684	4.12869	-0.271309	0.107445	0.99389	0.0305405	0.740391	0.999342	0.30185	0.0942946	0.931334
H0Y7H8;G3XAA0;Q8NFD5-4;Q8NFD5;Q8NFD5-2;Q8NFD5-3	ARID1B	-1.31812	-1.43301	-1.2187	-0.114889	0.273398	0.99389	0.0994203	0.178096	0.943613	0.214309	0.0947641	0.931334
Q5T5X7	BEND3	-1.41641	-1.49934	-1.32256	-0.0829257	0.493546	0.99389	0.0938527	0.433013	0.999342	0.176778	0.0948017	0.931334
P35244;B5MC59	RPA3	-2.33503	-2.5276	-2.40472	-0.192576	0.0302185	0.99389	-0.0696938	0.168152	0.933575	0.122882	0.0953433	0.931334
P26368-2;P26368	U2AF2	2.90887	2.79542	3.05382	-0.113451	0.391518	0.99389	0.144955	0.27485	0.999342	0.258406	0.0956511	0.931334
P60709;B4E335;B4DW52;F5GYT4;Q5T8M7;F5H1C1	ACTB	4.91467	5.00511	4.93338	0.0904322	0.109039	0.99389	0.0187051	0.681889	0.999342	-0.0717271	0.0958926	0.931334
P50991;F5H5W3;B7Z9L0;B7Z2F4	CCT4	2.9658	3.0225	2.95633	0.0566984	0.342872	0.99389	-0.00947382	0.854173	0.999342	-0.0661722	0.0959083	0.931334
Q92600;B5MDQ4;B7Z1E5	RQCD1	-1.5186	-1.39013	-1.60644	0.128468	0.0748272	0.99389	-0.0878448	0.381144	0.999342	-0.216312	0.0960764	0.931334
O14979-3;O14979-2;O14979	HNRNPDL	3.22862	3.09319	3.34368	-0.135425	0.274339	0.99389	0.115058	0.0764393	0.879943	0.250482	0.0970998	0.931334
O43818	RRP9	-1.95433	-1.77275	-2.0653	0.181572	0.256251	0.99389	-0.11097	0.498124	0.999342	-0.292541	0.0972997	0.931334
P14866;A6NIT8	HNRNPL	4.32834	4.2651	4.57048	-0.0632356	0.671765	0.99389	0.242138	0.110313	0.902592	0.305373	0.0974011	0.931334
P62820;E7END7;B7Z8M7;P62820-2	RAB1A	-0.192191	-0.116375	-0.312214	0.0758163	0.595454	0.99389	-0.120022	0.415613	0.999342	-0.195839	0.0974234	0.931334
Q13242;H0YIB4	SRSF9	1.55891	1.51465	1.87599	-0.0442549	0.794917	0.99389	0.317085	0.0559784	0.879943	0.36134	0.0975508	0.931334
F5H0Q6;F8WAG9;Q8N2M8	CLASRP	-3.3795	-3.68596	-3.58577	-0.306464	0.117473	0.99389	-0.206266	0.226209	0.971777	0.100197	0.0976751	0.931334
P00338;P00338-3;E9PH51;F5H308;B4DKQ2;P00338-2;A8MXQ4;F8W819	LDHA	2.78764	2.84215	2.73451	0.0545048	0.138818	0.99389	-0.0531328	0.315872	0.999342	-0.107638	0.0977023	0.931334
Q00839-2	HNRNPU	0.95426	0.899121	1.33042	-0.0551388	0.744985	0.99389	0.376164	0.13083	0.911594	0.431302	0.0977399	0.931334
E7EUL6;H0YA13;D6RFY3;D6RDW0;E7EQ57;D3YTA5;F8WEV3;Q03112-5;Q03112-6;Q03112;Q9HAZ2-4;Q03112-4;Q03112-3;Q9HAZ2-2;Q9HAZ2-3;Q9HAZ2	MECOM;PRDM16	-1.96888	-2.10856	-1.8986	-0.139681	0.283191	0.99389	0.0702808	0.553261	0.999342	0.209962	0.0979954	0.931334
Q8WUF5	PPP1R13L	1.63889	1.68546	1.59746	0.04657	0.538151	0.99389	-0.0414287	0.598931	0.999342	-0.0879987	0.098051	0.931334
F5GZ78;P49023-2;P49023;P49023-3;F5H854;P49023-4;E7EMK8	PXN	1.71935	1.89202	1.94718	0.172668	0.00475413	0.99389	0.227827	0.000980433	0.607476	0.0551595	0.0981106	0.931334
H0YDG9;H0YCN2;Q96T23-3;Q96T23-2;Q96T23	RSF1	-4.47687	-4.47	-4.09395	0.00687072	0.970129	0.996455	0.382925	0.0401316	0.879943	0.376054	0.0984655	0.931334
Q6P9B9	INTS5	-3.30167	-3.02207	-3.22857	0.279599	0.0479346	0.99389	0.0730981	0.365393	0.999342	-0.206501	0.0986841	0.931334
Q13151	HNRNPA0	3.30435	3.21549	3.56007	-0.0888602	0.553823	0.99389	0.25572	0.147331	0.911594	0.34458	0.0991614	0.931334
Q6UN15-4;G3XAD6;Q6UN15	FIP1L1	-1.53652	-1.84756	-1.4404	-0.311039	0.20351	0.99389	0.0961225	0.695317	0.999342	0.407162	0.10095	0.931334
Q9HC52;C9JM54	CBX8	0.491878	0.496761	0.591492	0.00488289	0.922511	0.99389	0.0996146	0.0881355	0.88545	0.0947318	0.101241	0.931334
P15170-2;P15170	GSPT1	2.80864	2.82133	2.75749	0.0126855	0.415139	0.99389	-0.0511569	0.159549	0.923894	-0.0638424	0.101273	0.931334
O94776;Q68DB1	MTA2	2.92282	2.8828	2.96364	-0.0400268	0.367539	0.99389	0.040819	0.241799	0.984817	0.0808458	0.102838	0.931334
B4DPI9;H0YG10;Q13823	GNL2	-2.80836	-2.56738	-2.76564	0.240975	0.211605	0.99389	0.0427218	0.78803	0.999342	-0.198254	0.102858	0.931334
E9PEF8;D6RFM5;E9PBJ5;P31040	SDHA	-3.14118	-3.23066	-3.3571	-0.0894811	0.606894	0.99389	-0.21592	0.272623	0.999342	-0.126439	0.103229	0.931334
Q9UBW7;C9JYC9;Q5W0Q3	ZMYM2	4.2885	3.71289	3.47953	-0.575613	0.00910776	0.99389	-0.808979	0.0102773	0.676542	-0.233366	0.103817	0.931334
B4DZC3;Q9H0D6-2;Q9H0D6	XRN2	1.66141	1.61132	1.90056	-0.0500865	0.744686	0.99389	0.239146	0.147753	0.911594	0.289233	0.105144	0.931334
P32119;A6NIW5	PRDX2	4.50294	4.4165	4.49419	-0.0864392	0.287487	0.99389	-0.00875262	0.904345	0.999342	0.0776866	0.105562	0.931334
Q7Z3T8;Q7Z3T8-3	ZFYVE16	-1.50203	-1.33668	-1.44332	0.165353	0.0943983	0.99389	0.0587174	0.469364	0.999342	-0.106636	0.105966	0.931334
Q9BY77;F8WCX5;Q9BY77-2;B4DMM2	POLDIP3	-1.39418	-1.45723	-1.27106	-0.0630561	0.489479	0.99389	0.123116	0.0991094	0.890875	0.186172	0.106035	0.931334
Q9UBF2	COPG2	-1.4641	-1.36155	-1.39539	0.102551	0.0592675	0.99389	0.0687104	0.139947	0.911594	-0.0338409	0.106073	0.931334
A6NHR9-3;A6NHR9-2;A6NHR9	SMCHD1	-4.04177	-3.88236	-4.15378	0.159413	0.34254	0.99389	-0.112011	0.441468	0.999342	-0.271424	0.106225	0.931334
P17844;E7ETL9	DDX5	5.17991	5.11418	5.48812	-0.0657292	0.704989	0.99389	0.308205	0.155178	0.9157	0.373934	0.106983	0.931334
Q07666;E7ET98;Q07666-2;Q07666-3	KHDRBS1	2.48595	2.43146	2.82488	-0.0544881	0.764699	0.99389	0.338931	0.114527	0.902592	0.393419	0.107627	0.931334
Q9H7S9	ZNF703	0.953296	0.837854	0.948938	-0.115442	0.0709534	0.99389	-0.00435832	0.930572	0.999342	0.111084	0.108783	0.931334
O00762;A6NP33;G3XAB7	UBE2C	-3.25565	-3.18996	-3.42235	0.0656872	0.549497	0.99389	-0.166702	0.239062	0.982252	-0.23239	0.109169	0.931334
Q8TEQ6	GEMIN5	2.32214	2.38046	2.29763	0.0583174	0.0391435	0.99389	-0.0245135	0.53942	0.999342	-0.0828308	0.109602	0.931334
Q15233;F5GYZ3	NONO	4.14107	4.08111	4.44927	-0.0599599	0.730211	0.99389	0.308194	0.133594	0.911594	0.368154	0.109618	0.931334
Q12904;Q12904-2;B4DNK3	AIMP1	1.10119	1.22088	1.08997	0.119691	0.169702	0.99389	-0.0112219	0.873812	0.999342	-0.130913	0.109737	0.931334
P50552	VASP	1.04069	1.09947	0.996087	0.058777	0.28353	0.99389	-0.044603	0.134997	0.911594	-0.10338	0.109758	0.931334
F5H163;F5H368;F5GXC0;F5H092;F5H8H2;Q03426	MVK	-3.22101	-2.97318	-3.09674	0.247828	0.00566055	0.99389	0.124267	0.112265	0.902592	-0.12356	0.110076	0.931334
Q68CP9-3;Q68CP9	ARID2	-1.17816	-1.27389	-1.14288	-0.095727	0.179012	0.99389	0.0352843	0.249657	0.98905	0.131011	0.110363	0.931334
C9J6W2;Q96Q89-3;Q96Q89;Q96Q89-2	KIF20B	-3.16474	-3.22665	-3.35994	-0.0619124	0.621712	0.99389	-0.195197	0.192308	0.95855	-0.133285	0.110472	0.931334
Q9NRY4-2;Q9NRY4	ARHGAP35	-1.17162	-1.21561	-1.08299	-0.043989	0.274414	0.99389	0.0886372	0.227731	0.971777	0.132626	0.110544	0.931334
E9PDF6;O43795-2;O43795	MYO1B	0.654501	0.780642	0.823173	0.126141	0.0536405	0.99389	0.168672	0.0356874	0.879943	0.042531	0.110557	0.931334
F8W848;G3V256;F8W9T2;Q6PJT7-4;Q6PJT7-3;Q6PJT7-5;G3V5R4;Q6PJT7-2;Q6PJT7;H0YJA2;G3V5I6	ZC3H14	1.93636	1.86638	2.00054	-0.0699774	0.36205	0.99389	0.0641816	0.34297	0.999342	0.134159	0.110892	0.931334
E9PF56;Q8IWZ3;Q8IWZ3-4;Q8IWZ2;E9PDP5;Q8TEF1;E7ET58;E7ETA2;H0Y4P6	ANKHD1;FLJ00246	0.958786	1.05328	0.989888	0.0944905	0.0595997	0.99389	0.031102	0.389873	0.999342	-0.0633885	0.111346	0.931334
P40227;A6NCD2;B4DPJ8	CCT6A	2.48806	2.47854	2.41997	-0.00952147	0.846898	0.99389	-0.0680922	0.256809	0.997318	-0.0585708	0.111372	0.931334
P63241;P63241-2;Q6IS14	EIF5A;EIF5AL1	3.03209	2.97132	2.90133	-0.0607667	0.472877	0.99389	-0.130757	0.18988	0.95726	-0.0699902	0.112982	0.931334
Q92882	OSTF1	0.834798	0.782652	0.707773	-0.0521458	0.285439	0.99389	-0.127025	0.0560127	0.879943	-0.0748788	0.113004	0.931334
Q5JY65;Q9BZJ0-2;Q9BZJ0-3;Q9BZJ0	CRNKL1	2.28302	2.25879	2.38561	-0.0242362	0.559796	0.99389	0.102584	0.172177	0.936591	0.12682	0.11301	0.931334
Q09161	NCBP1	1.66719	1.65075	1.79482	-0.0164405	0.819135	0.99389	0.127633	0.043209	0.879943	0.144074	0.11378	0.931334
O15126	SCAMP1	-2.1257	-2.12884	-1.92232	-0.00314431	0.973947	0.996455	0.203383	0.0686302	0.879943	0.206527	0.11378	0.931334
Q9ULV4;A7MAP0;B4E3S0	CORO1C	-1.14031	-1.02885	-1.13491	0.111461	0.099993	0.99389	0.00540183	0.855164	0.999342	-0.106059	0.113781	0.931334
P26599;P26599-2;Q9BUQ0	PTBP1	3.63054	3.56833	3.78975	-0.0622163	0.566974	0.99389	0.159208	0.185223	0.953821	0.221424	0.113818	0.931334
O60506;O60506-2	SYNCRIP	4.76458	4.75953	4.87767	-0.00504915	0.914065	0.99389	0.113089	0.109179	0.902592	0.118138	0.114122	0.931334
F5H3N4;Q16850-2;Q16850	CYP51A1	-0.904229	-0.745022	-1.02387	0.159207	0.326296	0.99389	-0.119644	0.349435	0.999342	-0.278851	0.114701	0.931334
B7ZKM0;Q15020;F8VV04;F5H0B8;E7EMI4	SART3	2.83027	2.74457	2.85905	-0.0856941	0.183437	0.99389	0.0287873	0.419131	0.999342	0.114481	0.114792	0.931334
Q9P260;Q9P260-2	KIAA1468	-1.64301	-1.54077	-1.64877	0.10224	0.349374	0.99389	-0.00575909	0.953448	0.999342	-0.107999	0.115002	0.931334
E9PDE8;E7ES43;O95757;D6RJ96	HSPA4L	-1.1382	-1.06758	-1.21983	0.0706231	0.319005	0.99389	-0.0816362	0.370274	0.999342	-0.152259	0.115106	0.931334
Q14241	TCEB3	-1.08565	-1.06846	-0.895854	0.0171913	0.863575	0.99389	0.189799	0.0740391	0.879943	0.172608	0.115151	0.931334
P62906	RPL10A	1.55311	1.72873	1.54147	0.17562	0.112519	0.99389	-0.0116335	0.915592	0.999342	-0.187253	0.115187	0.931334
P53621;P53621-2	COPA	3.53123	3.65119	3.58345	0.119964	0.0765343	0.99389	0.0522211	0.320482	0.999342	-0.0677429	0.115478	0.931334
A8MUP8;P10276-2;P10276;C9JS86;B8Y636;F8W8A4	RARA	1.55407	1.40855	1.61748	-0.14552	0.221969	0.99389	0.0634075	0.377214	0.999342	0.208927	0.11587	0.931334
Q6NVY1-2;Q6NVY1;B8ZZZ0	HIBCH	-1.07458	-0.94307	-1.08187	0.131514	0.202419	0.99389	-0.00728133	0.924753	0.999342	-0.138796	0.115878	0.931334
B4DLQ7;Q92747;E9PF58	ARPC1A	-1.18662	-1.17299	-1.2612	0.0136389	0.88771	0.99389	-0.0745729	0.466429	0.999342	-0.0882119	0.115924	0.931334
F5H1Y4;Q9HD26-3;Q9HD26-2;Q9HD26	GOPC	-3.55156	-3.43848	-3.65358	0.113086	0.0786153	0.99389	-0.102021	0.345987	0.999342	-0.215108	0.116013	0.931334
B1AKN3;Q9P2R6;Q9P2R6-2	RERE	0.111942	0.144605	0.270713	0.0326631	0.633757	0.99389	0.158771	0.0292045	0.837738	0.126108	0.116025	0.931334
O15417-2;O15417	TNRC18	-1.20587	-1.31597	-1.08291	-0.110097	0.354211	0.99389	0.122959	0.0733815	0.879943	0.233056	0.11631	0.931334
Q13148;Q13148-2;B1AKP7;G3V162	TARDBP	2.69668	2.60873	2.86544	-0.087954	0.511178	0.99389	0.168761	0.0893171	0.88545	0.256715	0.116581	0.931334
O15226;G3V1N1	NKRF	0.878985	0.840233	1.24807	-0.0387529	0.84922	0.99389	0.369083	0.109468	0.902592	0.407836	0.116902	0.931334
F5H7H6;F5H1D6;E7ETS8;Q07864;E7ENR1	POLE	-1.16596	-1.05128	-1.26727	0.114681	0.310289	0.99389	-0.101308	0.252915	0.990772	-0.21599	0.116968	0.931334
Q8NC51-4;Q8NC51-3;Q8NC51-2;Q8NC51	SERBP1	2.38374	2.42701	2.31564	0.0432722	0.434264	0.99389	-0.0680986	0.147854	0.911594	-0.111371	0.117014	0.931334
H0Y5B4;P83881;Q969Q0;H0Y3V9	RPL36A;RPL36AL;RPL36A-HNRNPH2	1.05248	1.17307	1.06926	0.120593	0.0734343	0.99389	0.0167869	0.785251	0.999342	-0.103806	0.118036	0.931334
Q9P2M7;Q9P2M7-2	CGN	2.86237	2.88154	3.06626	0.019169	0.840566	0.99389	0.20389	0.04614	0.879943	0.184721	0.11811	0.931334
P49750-4;P49750;P49750-3;F8VU51;H0YIQ2	YLPM1	0.93015	0.884481	1.13087	-0.0456693	0.668732	0.99389	0.200724	0.158091	0.92175	0.246393	0.118329	0.931334
P02795;P80297;P13640-2;P13640	MT2A;MT1X;MT1G	1.03545	1.23416	1.00535	0.198718	0.528202	0.99389	-0.0300956	0.921792	0.999342	-0.228813	0.118456	0.931334
Q8TAT6;Q8TAT6-2;B4DG89	NPLOC4	2.14148	2.16013	2.21677	0.0186503	0.601009	0.99389	0.0752967	0.0699254	0.879943	0.0566464	0.118651	0.931334
Q92598-2;Q92598;Q92598-3;B4DYH1;E7EUG1;B4DY72	HSPH1	3.01773	3.04373	2.94315	0.025996	0.772968	0.99389	-0.0745814	0.410001	0.999342	-0.100577	0.118665	0.931334
Q04917	YWHAH	-2.07007	-1.98283	-2.15167	0.0872394	0.331872	0.99389	-0.081597	0.184132	0.953821	-0.168836	0.118942	0.931334
P09012;B4DDC7	SNRPA	2.69589	2.58715	2.83422	-0.108745	0.432485	0.99389	0.138326	0.293448	0.999342	0.247071	0.119154	0.931334
B3KY83;P19793	RXRA	2.34912	2.30715	2.46381	-0.0419737	0.589096	0.99389	0.114689	0.0600763	0.879943	0.156662	0.119163	0.931334
P23246;P23246-2	SFPQ	4.49056	4.44386	4.88907	-0.046705	0.822018	0.99389	0.398504	0.134983	0.911594	0.445209	0.119313	0.931334
P55072	VCP	2.14916	2.26739	2.21321	0.118232	0.0138019	0.99389	0.0640527	0.0921431	0.88545	-0.0541793	0.119481	0.931334
P16989;P16989-3	YBX3	0.547142	0.590291	0.528941	0.0431489	0.103589	0.99389	-0.0182019	0.546161	0.999342	-0.0613508	0.120075	0.931334
A8MSH7;Q13619;Q13619-2	CUL4A	-1.39679	-1.43149	-1.31422	-0.0347021	0.572452	0.99389	0.0825692	0.0999667	0.890875	0.117271	0.120148	0.931334
Q9NUQ8-2;Q9NUQ8	ABCF3	0.764662	0.879959	0.802246	0.115296	0.242489	0.99389	0.0375836	0.65127	0.999342	-0.0777128	0.120162	0.931334
E7EU96;Q5U5J2;P68400;P68400-2	CSNK2A1	1.45914	1.4173	1.5925	-0.0418361	0.684805	0.99389	0.133361	0.185647	0.953821	0.175197	0.120869	0.931334
O00257	CBX4	0.0613105	0.0886162	0.150865	0.0273056	0.443805	0.99389	0.0895549	0.0787271	0.879943	0.0622493	0.121125	0.931334
Q8IWX8	CHERP	1.63512	1.60107	1.74425	-0.0340569	0.507205	0.99389	0.109126	0.205784	0.967434	0.143183	0.121229	0.931334
B4E241;P84103	SRSF3	2.78478	2.66747	3.02028	-0.117309	0.524999	0.99389	0.235492	0.16644	0.929802	0.352801	0.121441	0.931334
B1AKN7;B1AKN5;B1AKN8;E2QRI7;Q12857-2;F5H0R0;Q12857;F8W8W3;B1AKN6	NFIA	-0.194433	-0.255578	-0.072809	-0.0611451	0.480963	0.99389	0.121624	0.17318	0.937847	0.182769	0.121552	0.931334
Q96RK0	CIC	-0.837898	-0.880037	-0.70437	-0.0421386	0.516775	0.99389	0.133528	0.210323	0.971777	0.175667	0.121635	0.931334
Q3MHD2;Q3MHD2-2	LSM12	0.527906	0.505702	0.446906	-0.0222037	0.478372	0.99389	-0.0810004	0.0411204	0.879943	-0.0587967	0.122153	0.931334
Q9H9L3	ISG20L2	-1.90262	-1.72076	-1.8966	0.181855	0.179227	0.99389	0.00601831	0.961164	0.999342	-0.175836	0.123245	0.931334
Q9H3U1-2;Q9H3U1	UNC45A	2.60018	2.67362	2.61869	0.0734377	0.133677	0.99389	0.0185067	0.619051	0.999342	-0.0549309	0.123507	0.931334
Q6PJG2;F6RU81	ELMSAN1	2.83076	2.66741	2.79359	-0.163345	0.0103164	0.99389	-0.03717	0.574064	0.999342	0.126175	0.124195	0.931334
E9PD64;H0YKT5;Q04726-2;F8W964;Q04726-3;Q04726;F8W8S3;H0YKN8;Q6PI57;H0YNT2;Q04726-4;H0YLI3;B4E2W3;H0YNI7	TLE3	-0.594992	-1.0506	-0.629399	-0.455607	0.0969535	0.99389	-0.0344072	0.76762	0.999342	0.4212	0.124238	0.931334
P61081	UBE2M	3.2052	3.16705	3.26679	-0.0381498	0.233923	0.99389	0.0615909	0.276153	0.999342	0.0997407	0.124509	0.931334
Q15717	ELAVL1	1.94741	1.92757	2.16665	-0.0198399	0.863195	0.99389	0.219237	0.101015	0.890875	0.239077	0.1246	0.931334
D6RGE2;D6RE73;E7ENF9;Q96CN7	ISOC1	-1.36843	-1.35852	-1.47853	0.00990325	0.919895	0.99389	-0.110103	0.286581	0.999342	-0.120006	0.124888	0.931334
P15104	GLUL	4.32716	3.88937	3.4718	-0.437792	0.10627	0.99389	-0.855363	0.00845574	0.676542	-0.417571	0.12528	0.931334
Q8N163-2;Q8N163	CCAR2	2.27099	2.2333	2.43576	-0.0376889	0.73939	0.99389	0.164772	0.126609	0.911594	0.202461	0.125623	0.931334
O15143;F8WCG3	ARPC1B	2.19914	2.27057	2.19549	0.0714316	0.287203	0.99389	-0.00364683	0.950292	0.999342	-0.0750784	0.125641	0.931334
E9PE75;O43933	PEX1	-4.61778	-4.88645	-4.52867	-0.268672	0.207772	0.99389	0.0891055	0.281059	0.999342	0.357777	0.126016	0.931334
A6NG79;E9PGC6;Q92733	PRCC	0.867266	0.770192	0.907725	-0.0970738	0.264302	0.99389	0.0404593	0.497337	0.999342	0.137533	0.126215	0.931334
B4DDG7;Q9BXS5;Q9BXS5-2;E7ENJ6	AP1M1	-2.41733	-2.22949	-2.33813	0.18784	0.164165	0.99389	0.0791976	0.48989	0.999342	-0.108642	0.126275	0.931334
Q5TC82-2;Q5TC82	RC3H1	-2.98797	-2.88315	-3.03198	0.104821	0.228766	0.99389	-0.0440081	0.269962	0.999342	-0.148829	0.126774	0.931334
O94973;O94973-2;C9J1S3;O94973-3;E7EVC3;E9PR62;E7ESQ4;E9PJJ7	AP2A2	-1.81655	-1.71401	-1.88328	0.10254	0.123843	0.99389	-0.0667267	0.450331	0.999342	-0.169267	0.126844	0.931334
Q14527;Q14527-2	HLTF	1.88318	1.83241	1.99722	-0.050773	0.576421	0.99389	0.114036	0.15073	0.912032	0.164809	0.126947	0.931334
P78347-2;P78347-4;P78347-3;P78347;B4DH52	GTF2I	3.63078	3.60661	3.70776	-0.0241674	0.734428	0.99389	0.076988	0.27235	0.999342	0.101155	0.127377	0.931334
Q4ZG55;Q4ZG55-4	GREB1	0.969831	0.870653	0.675078	-0.0991777	0.415574	0.99389	-0.294753	0.037479	0.879943	-0.195575	0.127849	0.931334
Q86SY2;Q8WV16-2;B4DUT6;G3V522;Q8WV16	DCAF4	-2.80031	-3.04388	-2.85743	-0.243577	0.0577522	0.99389	-0.057123	0.541577	0.999342	0.186454	0.128154	0.931334
P52272-2;P52272;Q59ES8	HNRNPM	5.08618	5.03274	5.41679	-0.0534404	0.785006	0.99389	0.330613	0.144804	0.911594	0.384053	0.128315	0.931334
Q9NXV6;D6RGD2	CDKN2AIP	-1.9859	-2.11938	-1.94839	-0.133482	0.301157	0.99389	0.037512	0.764902	0.999342	0.170994	0.128815	0.931334
F8VNX8;O14545;F8VVF3;B4DI89	TRAFD1	-3.6035	-3.68269	-3.50222	-0.0791956	0.149988	0.99389	0.101271	0.318161	0.999342	0.180467	0.129093	0.931334
F8W746;E9PAR2;Q03060-9;Q03060-8;E7EWD7;C9IYZ7;Q03060-21;C9JK96;G5E998;Q03060-6;A8K6A1;A8K014;B4DRF9;A8MPQ2;Q5W1B0;P18846;E9PHM1;P16220-2;P16220	CREM;ATF1;CREB1	0.545789	0.435693	0.568307	-0.110097	0.182401	0.99389	0.0225175	0.642022	0.999342	0.132614	0.129191	0.931334
E5RJ68;O00203;F5H093;F5GXG9	AP3B1	0.0733935	0.20903	0.146242	0.135636	0.00543209	0.99389	0.0728489	0.0895082	0.88545	-0.0627872	0.129522	0.931334
C9JQX9;B3KSB0;P52298-2;A6PVI3;P52298	NCBP2;NCBP2L	-1.54999	-1.76488	-1.65406	-0.214888	0.0381489	0.99389	-0.104064	0.172165	0.936591	0.110824	0.129557	0.931334
O60828-2;O60828;O60828-5;O60828-4	PQBP1	1.20341	1.11454	1.24927	-0.0888699	0.194415	0.99389	0.0458585	0.565344	0.999342	0.134728	0.129665	0.931334
Q86YP4-2;Q86YP4;B5MC40;B4DKZ7	GATAD2A	2.04798	2.03926	2.13198	-0.00871786	0.897779	0.99389	0.0840042	0.226422	0.971777	0.092722	0.130141	0.931334
B7Z4M2;O75554	WBP4	0.398813	0.326396	0.497698	-0.0724168	0.449029	0.99389	0.0988854	0.217868	0.971777	0.171302	0.130432	0.931334
Q99575	POP1	-3.05927	-3.23812	-3.05677	-0.178854	0.048362	0.99389	0.00249694	0.97931	0.999342	0.181351	0.130828	0.931334
O15294;O15294-3;O15294-2;O15294-4	OGT	2.88726	2.85828	2.91643	-0.0289812	0.259724	0.99389	0.0291754	0.345066	0.999342	0.0581565	0.130962	0.931334
B4DSN4;E7ET57;E7EML5;A8MRS1;Q8NHM5-2;Q8NHM5-3;Q8NHM5	KDM2B	-2.52524	-2.4973	-2.29116	0.0279366	0.670685	0.99389	0.234079	0.114725	0.902592	0.206143	0.131003	0.931334
Q9H201;E7EQK8;F6QWW5;Q9H201-2;B4DIQ9	EPN3	-0.7795	-0.650829	-0.770375	0.128672	0.108908	0.99389	0.00912547	0.851757	0.999342	-0.119546	0.131238	0.931334
O00267-2;O00267;B4DJK4	SUPT5H	1.74778	1.56045	1.66082	-0.187336	0.385022	0.99389	-0.0869603	0.660369	0.999342	0.100376	0.132139	0.931334
P61006;H0YMN7;H0YNE9;F5GY21;Q92930	RAB8A;RAB8B	-1.49029	-1.33993	-1.44117	0.150363	0.0513063	0.99389	0.0491244	0.224048	0.971777	-0.101238	0.132414	0.931334
Q8N8N7;G3V288;G3V3Y1;Q8N8N7-2	PTGR2	-0.373555	-0.297526	-0.216544	0.0760292	0.265692	0.99389	0.157011	0.0587534	0.879943	0.0809818	0.132468	0.931334
Q16630;Q16630-2;F8WJN3;C9JGC2;Q16630-3	CPSF6	2.5856	2.4859	2.77624	-0.099701	0.562279	0.99389	0.190645	0.297416	0.999342	0.290346	0.13295	0.931334
Q96I24;A6NJ37;Q96I24-2	FUBP3	3.09902	3.10687	3.21481	0.0078491	0.894083	0.99389	0.11578	0.105497	0.893534	0.107931	0.133166	0.931334
Q96ST3	SIN3A	1.94334	1.89681	1.97265	-0.0465292	0.322772	0.99389	0.0293055	0.369225	0.999342	0.0758347	0.133452	0.931334
Q9UHX1-2;Q9UHX1;Q9UHX1-4;Q9UHX1-6;Q9UHX1-3;Q9UHX1-5;E9PQ56;H0YEM1	PUF60	2.56583	2.52143	2.6593	-0.0443959	0.405195	0.99389	0.0934708	0.247171	0.985757	0.137867	0.133467	0.931334
Q8TBM3;Q9Y487;F5H5F3	ATP6V0A2	-2.80087	-2.53483	-2.76656	0.266037	0.111911	0.99389	0.03431	0.732352	0.999342	-0.231727	0.133866	0.931334
P28070	PSMB4	-0.51409	-0.34094	-0.421427	0.17315	0.0142357	0.99389	0.0926632	0.0869651	0.88502	-0.0804869	0.133926	0.931334
C9K0U5;E2QRF9;O75496	GMNN	-3.25291	-3.70174	-3.53322	-0.44883	0.0513049	0.99389	-0.280307	0.130036	0.911594	0.168523	0.133964	0.931334
Q9BVI4	NOC4L	-0.797679	-0.78262	-0.281837	0.0150587	0.93458	0.99389	0.515842	0.126018	0.911594	0.500783	0.134635	0.931334
B7Z503;Q9BSF8;B7Z228	BTBD10	3.35173	3.21882	3.28425	-0.132909	0.100507	0.99389	-0.0674808	0.316377	0.999342	0.0654285	0.134717	0.931334
Q15046;Q15046-2;E9PDU1	KARS	2.38063	2.38547	2.29129	0.00483266	0.854943	0.99389	-0.089338	0.146426	0.911594	-0.0941706	0.135291	0.931334
Q96MU7-2;Q96MU7	YTHDC1	0.232562	0.146338	0.373262	-0.0862231	0.603827	0.99389	0.140701	0.394901	0.999342	0.226924	0.135632	0.931334
B4DQ14;Q9BY44;F8WAE5;B4DF96	EIF2A	2.60625	2.64014	2.5661	0.0338871	0.39784	0.99389	-0.0401541	0.414444	0.999342	-0.0740412	0.135972	0.931334
Q13112	CHAF1B	-4.93637	-5.27403	-4.88806	-0.337661	0.15321	0.99389	0.0483096	0.773812	0.999342	0.38597	0.136327	0.931334
Q9UQB8-3;Q9UQB8-5;Q9UQB8-4;Q9UQB8-2;Q9UQB8;B4DWA1;F8W878;Q9UQB8-6	BAIAP2	-0.14602	-0.0654454	-0.142321	0.0805744	0.19543	0.99389	0.00369834	0.938775	0.999342	-0.076876	0.136483	0.931334
P08579	SNRPB2	0.46588	0.436299	0.544834	-0.0295815	0.645262	0.99389	0.0789537	0.147073	0.911594	0.108535	0.136542	0.931334
Q01813;H0Y3P8;Q5VSR7	PFKP	2.49194	2.58294	2.47743	0.091001	0.184944	0.99389	-0.0145094	0.597097	0.999342	-0.10551	0.137429	0.931334
Q92922	SMARCC1	0.622324	0.549874	0.637078	-0.0724497	0.46796	0.99389	0.0147537	0.869649	0.999342	0.0872034	0.138172	0.931334
Q96CW1-2;Q96CW1;F5H0H0;E9PFW3;B4DJB1;C9JJ47	AP2M1	2.61757	2.68162	2.63184	0.0640561	0.31946	0.99389	0.0142714	0.798608	0.999342	-0.0497847	0.138984	0.931334
G8JLM6;P49848-2;P49848	TAF6	-1.39408	-1.46308	-1.35168	-0.0689999	0.242487	0.99389	0.0423989	0.551028	0.999342	0.111399	0.140222	0.931334
B4DJP7;P62318	SNRPD3	1.19162	1.18205	1.33413	-0.00957154	0.910514	0.99389	0.142505	0.0806506	0.879943	0.152077	0.140333	0.931334
O96005;O96005-2;B4DDS3;F5H8J3	CLPTM1	-2.83438	-2.8116	-2.68973	0.0227757	0.731095	0.99389	0.144648	0.0298006	0.846992	0.121872	0.140782	0.931334
Q02413	DSG1	-2.45981	-2.44452	-2.22979	0.0152952	0.919796	0.99389	0.230029	0.17415	0.939924	0.214734	0.140832	0.931334
O75937	DNAJC8	2.50634	2.44591	2.55671	-0.0604278	0.350618	0.99389	0.0503686	0.221138	0.971777	0.110796	0.140846	0.931334
H0YDW1;H0YEN2;E9PQP7;E9PKF6;G8JLI3;Q5H9R7-3;Q5H9R7-4;Q5H9R7-6;Q5H9R7-2;Q5H9R7;Q5H9R7-5	PPP6R3	-2.39086	-2.33935	-2.43221	0.0515066	0.592134	0.99389	-0.0413525	0.67195	0.999342	-0.0928591	0.141115	0.931334
Q13509;A8K854	TUBB3	-0.315064	-0.289014	-0.394094	0.0260504	0.736999	0.99389	-0.07903	0.35882	0.999342	-0.10508	0.14212	0.931334
F5GXU2;O60678-2;O60678	PRMT3	-1.69013	-1.59001	-1.66785	0.100117	0.0724838	0.99389	0.0222743	0.62257	0.999342	-0.0778431	0.142136	0.931334
E7EVT8;Q5VIR6-2;Q5VIR6;Q5VIR6-4;G3V0H8;F6VX93;Q5VIR6-3	VPS53	-2.68721	-2.50308	-2.69365	0.184133	0.277731	0.99389	-0.00643378	0.968528	0.999342	-0.190567	0.143058	0.931334
P05387	RPLP2	-2.02199	-1.84475	-2.01314	0.177236	0.138511	0.99389	0.00885216	0.922628	0.999342	-0.168384	0.143087	0.931334
E7ER14;P21796;C9JI87	VDAC1	0.573792	0.556324	0.370104	-0.0174674	0.867514	0.99389	-0.203687	0.0473738	0.879943	-0.18622	0.143189	0.931334
Q9NXH9-2;Q9NXH9	TRMT1	0.436453	0.521431	0.624236	0.0849775	0.167912	0.99389	0.187783	0.0353697	0.879943	0.102805	0.143778	0.931334
Q9Y285;B4E363	FARSA	-1.87501	-1.71484	-1.84659	0.160167	0.110524	0.99389	0.0284242	0.712048	0.999342	-0.131743	0.144254	0.931334
G5E955;Q9H0S4	DDX47	-1.34139	-1.28129	-1.41567	0.0601052	0.736223	0.99389	-0.0742786	0.685063	0.999342	-0.134384	0.144334	0.931334
F8W6Q3;Q8TF68-3;Q8TF68-2;Q8TF68	ZNF384	-0.963736	-1.00363	-0.851373	-0.0398965	0.649687	0.99389	0.112363	0.131622	0.911594	0.15226	0.144671	0.931334
Q9P0J7	KCMF1	-3.3603	-3.46421	-3.22736	-0.103905	0.308839	0.99389	0.132946	0.370708	0.999342	0.236851	0.144782	0.931334
Q15149-7;Q15149-8;Q15149-9;Q15149-5;Q15149-4;Q15149-6;Q15149-2;Q15149;Q15149-3	PLEC	5.20046	5.31574	5.28838	0.115288	0.00351436	0.99389	0.0879227	0.000754484	0.584348	-0.0273654	0.14548	0.931334
P07814	EPRS	2.62971	2.73466	2.65535	0.104956	0.0756628	0.99389	0.025648	0.536567	0.999342	-0.0793077	0.145846	0.931334
P15374	UCHL3	-4.28572	-4.00814	-4.44287	0.277578	0.332901	0.99389	-0.157151	0.477582	0.999342	-0.434729	0.145903	0.931334
Q96L92-3;Q96L92;Q96L92-2	SNX27	-0.159152	-0.105072	-0.187713	0.0540795	0.349729	0.99389	-0.0285612	0.509304	0.999342	-0.0826407	0.146116	0.931334
E5RFJ9;E5RHW0;B7Z307;H0YBH7;Q96BY9	SARAF	-3.13918	-3.03851	-3.16959	0.100674	0.234659	0.99389	-0.0304052	0.524008	0.999342	-0.131079	0.146127	0.931334
P17812;B7Z9C4	CTPS1	-1.68154	-1.68366	-1.82707	-0.00211977	0.975698	0.996455	-0.145534	0.110891	0.902592	-0.143414	0.146185	0.931334
Q9UG63;C9JHK9;C9JZV3	ABCF2	0.358229	0.430284	0.359353	0.0720554	0.240915	0.99389	0.00112403	0.983411	0.999342	-0.0709313	0.146242	0.931334
P49454	CENPF	-1.86144	-1.95044	-2.15174	-0.0890022	0.286484	0.99389	-0.290296	0.0665028	0.879943	-0.201294	0.147171	0.931334
Q9Y678;F5GXH1	COPG1	1.66556	1.77351	1.65723	0.107951	0.207207	0.99389	-0.00833849	0.884432	0.999342	-0.116289	0.147865	0.931334
P46060;F8W7I9	RANGAP1	2.06428	2.17076	2.04906	0.106479	0.188677	0.99389	-0.01522	0.724549	0.999342	-0.121699	0.148019	0.931334
O14646-2;O14646	CHD1	-0.881678	-0.908416	-0.766603	-0.0267377	0.77643	0.99389	0.115075	0.198185	0.960842	0.141813	0.148022	0.931334
P62277;E9PS50	RPS13	2.57093	2.63833	2.53074	0.0673912	0.216422	0.99389	-0.0401911	0.531397	0.999342	-0.107582	0.1482	0.931334
F5GZJ1;Q15021;E7EN77;F6SSY4	NCAPD2	-1.95059	-1.98167	-2.12309	-0.0310805	0.528867	0.99389	-0.172499	0.0980296	0.890875	-0.141419	0.148812	0.931334
Q96NC0	ZMAT2	1.09631	1.00282	1.13383	-0.0934892	0.27858	0.99389	0.0375237	0.580336	0.999342	0.131013	0.148862	0.931334
Q9HCE1;Q5JR04;Q9HCE1-2	MOV10	1.77775	1.85225	1.94481	0.0745039	0.289935	0.99389	0.167058	0.0488043	0.879943	0.0925538	0.149199	0.931334
B7ZBQ1;A6PVP4;B7ZBQ3;B4DE08;Q9H944	MED20	-2.59245	-2.68314	-2.78109	-0.0906883	0.172217	0.99389	-0.188643	0.00409247	0.676542	-0.0979543	0.149943	0.931334
B4DHC4;P61981;B4DE78	YWHAG	1.07798	0.965074	0.88411	-0.112911	0.420574	0.99389	-0.193874	0.220618	0.971777	-0.0809635	0.1503	0.931334
Q9BQ61	C19orf43	1.55124	1.44878	1.55875	-0.102456	0.147393	0.99389	0.00751094	0.876425	0.999342	0.109967	0.150886	0.931334
P40222	TXLNA	0.186955	0.280746	0.2208	0.093791	0.1134	0.99389	0.0338453	0.466404	0.999342	-0.0599456	0.15137	0.931334
B3KRS5;Q92769	HDAC2	2.27897	2.07272	2.14851	-0.206258	0.0140308	0.99389	-0.130463	0.0617306	0.879943	0.0757953	0.152005	0.931334
H0YJ34;Q96AC1-2;Q96AC1;B5TJY2;G3V3J0;G3V1L6;F8W9F0;Q9BQL6-4;Q9BQL6-2;Q9BQL6	FERMT2;FERMT1	-1.15174	-0.978885	-1.14534	0.172857	0.171609	0.99389	0.00640654	0.940754	0.999342	-0.16645	0.152135	0.931334
H0Y3K2;E7EVK3;Q6ZT12;Q6ZT12-4	UBR3	-1.41342	-1.4973	-1.38205	-0.0838816	0.206122	0.99389	0.0313655	0.57158	0.999342	0.115247	0.152644	0.931334
F5H3T1;P41229-3;P41229-2;B0QZ44;P41229;E9PFH2;Q9BY66-2;Q9BY66;B7ZLX1	KDM5C;KDM5D	-2.49372	-2.7565	-2.47713	-0.26278	0.0846485	0.99389	0.016587	0.912282	0.999342	0.279367	0.153246	0.931334
B4DWV5;Q9HAV7	GRPEL1	-3.56035	-3.45297	-3.78534	0.107379	0.70837	0.99389	-0.224996	0.418095	0.999342	-0.332375	0.153389	0.931334
P04792;B4DL87	HSPB1	4.5591	4.68017	4.49145	0.121073	0.441459	0.99389	-0.0676414	0.607689	0.999342	-0.188714	0.153724	0.931334
B4DQJ8;P52209;F5H7U0;F5H0L3;B4DV68	PGD	3.5317	3.57434	3.48496	0.0426405	0.639139	0.99389	-0.0467325	0.585263	0.999342	-0.089373	0.153891	0.931334
B7Z6G2;Q14155-1;Q14155-5;E7EUY6;E9PDQ5;H0YFH7;B1ALK7;Q14155-6;Q14155-2;Q14155-3;Q14155	ARHGEF7	-2.96262	-2.83078	-2.70679	0.131835	0.100786	0.99389	0.255827	0.0199513	0.75377	0.123992	0.154308	0.931334
B4E1K7;Q9UJZ1	STOML2	-4.08757	-3.65086	-3.94671	0.436703	0.0249228	0.99389	0.140853	0.440877	0.999342	-0.295851	0.154905	0.931334
Q59HE6;H0YGC0;P52756	RBM5	-2.14431	-2.22925	-2.07006	-0.0849463	0.399724	0.99389	0.074247	0.531157	0.999342	0.159193	0.154976	0.931334
P49841;P49841-2	GSK3B	0.392245	0.353069	0.287356	-0.0391758	0.503541	0.99389	-0.104889	0.150665	0.912032	-0.0657132	0.155813	0.931334
A6NP15;O00232	PSMD12	1.01026	1.06593	0.97148	0.0556701	0.178076	0.99389	-0.0387833	0.505199	0.999342	-0.0944534	0.155849	0.931334
Q14008-2;Q14008;Q14008-3	CKAP5	3.04663	3.0586	3.01526	0.0119619	0.655757	0.99389	-0.0313767	0.159269	0.923894	-0.0433386	0.15602	0.931334
O60232;G3V1B8;H0YEB6	SSSCA1	-2.14828	-2.1234	-2.26232	0.0248732	0.841534	0.99389	-0.114041	0.357894	0.999342	-0.138915	0.156036	0.931334
Q9UPN3;E9PNZ4;F5GZL7;F8W8Q1;Q9UPN3-4;Q9UPN3-3;Q9UPN3-2	MACF1	-1.27076	-1.06532	-1.37415	0.205437	0.274876	0.99389	-0.103396	0.140025	0.911594	-0.308832	0.15631	0.931334
F5H6K0;O43143	DHX15	3.83019	3.76903	3.93994	-0.061162	0.548722	0.99389	0.109744	0.133943	0.911594	0.170906	0.156485	0.931334
O96007	MOCS2	-4.8078	-4.7147	-4.80147	0.0931013	0.279791	0.99389	0.00632847	0.927421	0.999342	-0.0867728	0.15746	0.931334
Q13769;C9JXU6;F5GZF3;C9JCL9;C9JXG5;F8WCP5	THOC5	-2.48582	-2.65194	-2.54125	-0.166117	0.0802828	0.99389	-0.0554335	0.423305	0.999342	0.110684	0.157626	0.931334
Q9C005;B4DIS3	DPY30;LOC84661	-0.217878	-0.31204	-0.36212	-0.0941621	0.245291	0.99389	-0.144242	0.11723	0.905681	-0.0500795	0.158873	0.931334
P08621-2;P08621;P08621-3	SNRNP70	3.10161	3.02944	3.27754	-0.0721706	0.609622	0.99389	0.175931	0.295314	0.999342	0.248102	0.158928	0.931334
O14617-4;O14617;O14617-5;G5E988;O14617-2;E7EMM2;O14617-3	AP3D1	1.48328	1.57259	1.523	0.0893141	0.0345059	0.99389	0.0397232	0.16371	0.929802	-0.049591	0.159091	0.931334
P48729;P48729-2;H0Y9X2	CSNK1A1	-3.94361	-3.92671	-4.21035	0.0169004	0.914341	0.99389	-0.26674	0.0460686	0.879943	-0.283641	0.159687	0.931334
Q9BZK7;B7Z475	TBL1XR1	2.17442	2.14307	2.29209	-0.0313492	0.71964	0.99389	0.117676	0.0607624	0.879943	0.149025	0.160129	0.931334
F5H897;Q12931	TRAP1	0.429678	0.51078	0.382534	0.0811015	0.342259	0.99389	-0.0471438	0.54322	0.999342	-0.128245	0.160203	0.931334
P36406-3;P36406-2;P36406	TRIM23	0.153609	0.145815	-0.015071	-0.00779415	0.937319	0.99389	-0.16868	0.18838	0.95726	-0.160886	0.160456	0.931334
Q01081;Q701P4;Q71RF1;Q8WU68-3;Q8WU68	U2AF1;U2AF1L4	2.89028	2.78557	3.05711	-0.104703	0.526474	0.99389	0.166831	0.156094	0.917606	0.271534	0.162588	0.931334
Q9BT22	ALG1	-1.44893	-1.36569	-1.46222	0.0832399	0.304172	0.99389	-0.0132922	0.871396	0.999342	-0.0965321	0.162959	0.931334
P26639;B4DEG8;E7ERI3;G3XAN9	TARS	0.606745	0.638251	0.535917	0.0315056	0.673028	0.99389	-0.0708281	0.359741	0.999342	-0.102334	0.163012	0.931334
Q6IBS0;H0Y858;D6RG15	TWF2	0.131572	0.305213	0.0846503	0.173641	0.235378	0.99389	-0.0469217	0.121071	0.911594	-0.220563	0.163306	0.931334
H0YCY6;Q3LXA3	TKFC;DAK	-3.86197	-3.76668	-3.65626	0.0952854	0.483723	0.99389	0.205707	0.19034	0.95726	0.110421	0.163702	0.931334
B5ME21;Q05BQ5-2;Q05BQ5;F8WB85;Q05BQ5-3	MBTD1	-2.68557	-2.59783	-2.72309	0.0877341	0.600375	0.99389	-0.0375195	0.809386	0.999342	-0.125254	0.163898	0.931334
P41223;C9JNV2;C9JCD9	BUD31	1.83616	1.77818	1.8808	-0.0579749	0.324199	0.99389	0.0446386	0.381952	0.999342	0.102613	0.164038	0.931334
Q5VSL9-2;Q5VSL9;Q5VSL9-3;Q9ULQ0-2;Q9ULQ0	STRIP1;STRIP2	-2.10614	-2.09463	-2.17542	0.0115056	0.845058	0.99389	-0.0692829	0.293713	0.999342	-0.0807885	0.164354	0.931334
P49588;E7ETK8	AARS	4.23866	4.31573	4.19971	0.0770753	0.516539	0.99389	-0.0389452	0.715013	0.999342	-0.116021	0.164663	0.931334
P17275	JUNB	1.17555	0.987243	1.14761	-0.188303	0.11664	0.99389	-0.0279318	0.570867	0.999342	0.160371	0.164905	0.931334
Q15648-3;Q15648	MED1	0.0804631	-0.064606	-0.215588	-0.145069	0.157249	0.99389	-0.296051	0.0346627	0.879943	-0.150982	0.165663	0.931334
P62841	RPS15	-0.793669	-0.797639	-0.91697	-0.00397034	0.982042	0.996455	-0.123302	0.497621	0.999342	-0.119331	0.166474	0.931334
Q8TF72	SHROOM3	-2.37206	-2.23498	-2.46149	0.13708	0.346348	0.99389	-0.0894308	0.458952	0.999342	-0.226511	0.166583	0.931334
O43776;B4DN60	NARS	2.22397	2.29412	2.18975	0.0701438	0.336872	0.99389	-0.0342234	0.488834	0.999342	-0.104367	0.167378	0.931334
B7WPG3;C9J9G0;Q5JB52;Q8WVV9-4;Q8WVV9	HNRNPLL	1.67397	1.60971	1.79007	-0.064257	0.589327	0.99389	0.116106	0.290445	0.999342	0.180363	0.168007	0.931334
Q9BQ67;E7EX09	GRWD1	0.680199	0.666416	0.7166	-0.0137822	0.749501	0.99389	0.0364017	0.376757	0.999342	0.0501839	0.168011	0.931334
P35251-2;P35251	RFC1	-2.44106	-2.43237	-2.25208	0.00868997	0.934059	0.99389	0.188987	0.0190365	0.75377	0.180297	0.168451	0.931334
P62851	RPS25	1.68563	1.7702	1.65595	0.0845758	0.217358	0.99389	-0.0296812	0.604614	0.999342	-0.114257	0.168497	0.931334
E7EUT8;Q12874	SF3A3	2.02383	1.98571	2.09326	-0.0381208	0.425204	0.99389	0.0694236	0.300164	0.999342	0.107544	0.168699	0.931334
P05114;A6NL93;A6NEL0	HMGN1	1.29814	1.58165	1.34509	0.283512	0.365684	0.99389	0.0469514	0.8737	0.999342	-0.236561	0.168743	0.931334
P39880-3;P39880-6;P39880-4;P39880-5;P39880-2;P39880;G3V1Z6;Q13948;H0YL76;H0YMA9;Q13948-2	CUX1	0.333199	0.35479	0.481069	0.0215907	0.667185	0.99389	0.14787	0.126258	0.911594	0.126279	0.168874	0.931334
Q9UKL0	RCOR1	3.09949	2.81521	2.92089	-0.284281	0.0151516	0.99389	-0.178604	0.012858	0.68126	0.105677	0.169631	0.931334
Q5JP53;F8VYX6;F8VW92;P07437;F8VUJ7;Q5ST81;E7EWR1;E7ENH1;F5H894	TUBB	5.3472	5.38148	5.29535	0.0342796	0.310049	0.99389	-0.0518525	0.352891	0.999342	-0.0861321	0.169797	0.931334
O00204-2;O00204	SULT2B1	0.128413	0.171239	0.0325608	0.0428256	0.686346	0.99389	-0.0958523	0.316148	0.999342	-0.138678	0.169876	0.931334
Q8IWV7	UBR1	-7.29319	-6.55558	-7.44975	0.737606	0.25314	0.99389	-0.156566	0.817353	0.999342	-0.894172	0.17118	0.931334
Q96CT7	CCDC124	-0.00840851	0.1013	0.00695414	0.109708	0.0819061	0.99389	0.0153627	0.796941	0.999342	-0.0943458	0.17155	0.931334
P24752;H0YEL7;E9PRQ6;G3XAB4	ACAT1	-1.0734	-0.951732	-1.11013	0.12167	0.292406	0.99389	-0.0367256	0.637268	0.999342	-0.158395	0.172001	0.931334
P16989-2	YBX3	-2.06054	-1.98125	-2.09792	0.0792873	0.511746	0.99389	-0.0373817	0.743438	0.999342	-0.116669	0.17211	0.931334
H0YG33;P08107;F8VZJ4;F5H1D3;F5GZ62;E7EQL7;E7EP94;Q5SP16	HSPA1A	4.69153	4.72403	4.67288	0.032498	0.549268	0.99389	-0.0186528	0.724636	0.999342	-0.0511508	0.172179	0.931334
Q69YN4-3;Q69YN4;H0YB68;Q69YN4-4;Q69YN4-2	KIAA1429	-3.2739	-3.24405	-3.04231	0.029856	0.829104	0.99389	0.23159	0.0990542	0.890875	0.201734	0.172401	0.931334
H0Y9B0;H0YA18;Q9NUQ7;D6RGX2	UFSP2	-1.22255	-1.2191	-1.32272	0.00344757	0.951247	0.99389	-0.100171	0.109684	0.902592	-0.103619	0.172422	0.931334
Q96CN9	GCC1	-0.530425	-0.420784	-0.482821	0.109641	0.0546504	0.99389	0.0476038	0.329517	0.999342	-0.0620372	0.172476	0.931334
A1A528;O43264	ZW10	-2.729	-2.70501	-2.62161	0.0239937	0.772881	0.99389	0.107388	0.273777	0.999342	0.0833947	0.172541	0.931334
Q8TCU6;Q8TCU6-3;Q8TCU6-2	PREX1	4.44961	4.53861	4.58813	0.089004	0.110046	0.99389	0.138525	0.0470434	0.879943	0.0495205	0.172768	0.931334
E9PLQ8;E9PRB8		-5.03145	-4.86405	-5.21881	0.167399	0.398109	0.99389	-0.187356	0.330939	0.999342	-0.354755	0.173356	0.931334
B7Z7P8;Q96CG1;P62495;D6RJE8	ETF1	0.590759	0.651559	0.550104	0.0608005	0.501555	0.99389	-0.0406546	0.610692	0.999342	-0.101455	0.173368	0.931334
F5H1Z7;Q99985	SEMA3C	0.456553	0.45695	0.568372	0.000397127	0.996138	0.998184	0.111819	0.245601	0.985441	0.111422	0.173784	0.931334
E5RGX2;P53803	POLR2K	-2.25292	-2.30841	-2.2084	-0.0554904	0.338784	0.99389	0.0445187	0.523982	0.999342	0.100009	0.174797	0.931334
P17858;P17858-2;F5H3H2	PFKL	0.81388	0.830026	0.771186	0.0161461	0.846205	0.99389	-0.0426933	0.606553	0.999342	-0.0588393	0.175024	0.931334
F8WBL0;Q8IYT4-2;Q8IYT4	KATNAL2	-1.721	-1.45326	-1.64597	0.267739	0.286077	0.99389	0.0750342	0.727676	0.999342	-0.192704	0.175112	0.931334
Q9BR61	ACBD6	-4.67772	-4.32323	-4.55498	0.354488	0.0851221	0.99389	0.122738	0.0468063	0.879943	-0.231749	0.17516	0.931334
F5H577;Q8WUW1;Q8WUW1-2	BRK1	-3.80334	-3.74096	-3.851	0.0623801	0.581475	0.99389	-0.047663	0.692108	0.999342	-0.110043	0.175423	0.931334
F5H1L1;F5H0H3;Q15424;F5GZU3;B7Z2F6;B7Z959	SAFB	2.23331	2.20889	2.45402	-0.024417	0.897713	0.99389	0.220711	0.24609	0.985441	0.245128	0.175593	0.931334
Q9BTE3-2;Q9BTE3;Q9BTE3-3	MCMBP	1.90718	1.90953	1.98735	0.00234793	0.948438	0.99389	0.0801693	0.165954	0.929802	0.0778214	0.176407	0.931334
E7EQD1;P62995-3;P62995	TRA2B	2.59405	2.47196	2.7232	-0.122085	0.458428	0.99389	0.129153	0.348825	0.999342	0.251238	0.176552	0.931334
G3XAH6;F5H5I8;P51003;G3V2A0;Q9NRJ5	PAPOLA;PAPOLB	-0.620089	-0.646798	-0.53571	-0.0267085	0.500378	0.99389	0.084379	0.273359	0.999342	0.111088	0.176643	0.931334
F8WBJ6;Q9NRX1	PNO1	-1.18771	-1.14204	-1.26142	0.0456695	0.667488	0.99389	-0.0737097	0.538112	0.999342	-0.119379	0.176951	0.931334
Q08AM6	VAC14	-0.312898	-0.234389	-0.346418	0.0785088	0.220072	0.99389	-0.0335201	0.65832	0.999342	-0.112029	0.177728	0.931334
H0YFI6;F5GZ28;B4DTU4;P18858	LIG1	-3.65419	-3.62658	-3.37788	0.0276045	0.817148	0.99389	0.276306	0.139105	0.911594	0.248702	0.178325	0.931334
Q68CR9;P14868	DARS	0.0603514	0.11866	0.0565962	0.058309	0.328664	0.99389	-0.00375517	0.936721	0.999342	-0.0620642	0.178396	0.931334
F5H0Z5;Q9BUT9	FAM195A	-2.34828	-2.22416	-2.34122	0.124117	0.00990072	0.99389	0.00705632	0.917451	0.999342	-0.117061	0.178507	0.931334
B5MDZ2;Q6I9Y2	THOC7	0.610556	0.603046	0.64665	-0.00751041	0.89844	0.99389	0.036094	0.541828	0.999342	0.0436044	0.178562	0.931334
F8VPD4;P27708	CAD	1.68695	1.81841	1.73908	0.131456	0.0522095	0.99389	0.0521286	0.270399	0.999342	-0.0793271	0.178704	0.931334
Q5TGY3	AHDC1	1.27212	1.18066	1.32698	-0.0914627	0.33489	0.99389	0.054856	0.177808	0.943613	0.146319	0.178792	0.931334
P63010;P63010-2;Q7Z451;F5GYG9	AP2B1	4.32643	4.37676	4.30485	0.0503274	0.308616	0.99389	-0.0215811	0.696351	0.999342	-0.0719085	0.178852	0.931334
Q9BVK6	TMED9	0.377427	0.559299	0.442141	0.181872	0.175758	0.99389	0.0647141	0.54563	0.999342	-0.117158	0.180317	0.931334
C9JRZ6;F8WAR4;Q9NX63;G3V1K1	CHCHD3	-2.05363	-1.92536	-2.07736	0.128271	0.308582	0.99389	-0.0237273	0.820414	0.999342	-0.151999	0.180375	0.931334
F5H264;E9PSF3;E9PI60;B7ZLN5;Q17RB6;Q9ULD4	BRPF3	-2.55761	-2.34675	-2.52416	0.210865	0.122985	0.99389	0.0334569	0.728487	0.999342	-0.177408	0.180814	0.931334
Q86U70;Q86U70-3;Q86U70-2	LDB1	0.854378	0.853347	0.992622	-0.00103075	0.98978	0.99686	0.138244	0.00725813	0.676542	0.139275	0.18128	0.931334
B2WTI4;Q6NYC1-2;Q6NYC1;Q6NYC1-3	JMJD6	-7.27098	-6.74287	-6.1207	0.528106	0.231724	0.99389	1.15028	0.0104559	0.676542	0.622172	0.181795	0.931334
Q5SQL3;Q86Z02;Q86Z02-2;Q86Z02-4;Q86Z02-3	HIPK1	2.20615	2.3899	2.60043	0.183745	0.229812	0.99389	0.394276	0.00923705	0.676542	0.210531	0.182005	0.931334
H0Y580;Q9NR50-3;Q9NR50-2;Q9NR50	EIF2B3	-1.52949	-1.52524	-1.62661	0.00425455	0.944783	0.99389	-0.0971223	0.0597691	0.879943	-0.101377	0.182133	0.931334
P25787	PSMA2	-1.0349	-0.918389	-1.01265	0.116509	0.143826	0.99389	0.0222442	0.661176	0.999342	-0.0942644	0.182395	0.931334
F5H2F4;P11586;G3V2B8;G3V3L6	MTHFD1	4.21428	4.26932	4.17623	0.0550384	0.485211	0.99389	-0.0380565	0.555151	0.999342	-0.093095	0.182459	0.931334
O00308;F5H5M4;F5H4W2;F5H213	WWP2	-3.49311	-3.65775	-3.44213	-0.164635	0.207854	0.99389	0.0509862	0.696187	0.999342	0.215622	0.182912	0.931334
Q13439-3;Q13439-4;Q13439;F8W8Q7;H0Y6I0	GOLGA4	1.199	1.24642	1.20969	0.0474215	0.469857	0.99389	0.0106937	0.85822	0.999342	-0.0367278	0.183246	0.931334
B4DY81;Q9UNS2	COPS3	-0.678512	-0.50852	-0.657365	0.169991	0.128178	0.99389	0.0211463	0.765076	0.999342	-0.148845	0.183304	0.931334
E7ETB3;Q9ULA0;H0YGP0;E7EMB6;E7EWP4	DNPEP	1.37321	1.25654	1.18283	-0.116668	0.424304	0.99389	-0.190385	0.240015	0.982252	-0.0737167	0.183542	0.931334
Q9UHD2	TBK1	1.65927	1.74501	1.69328	0.0857314	0.0339265	0.99389	0.034004	0.32662	0.999342	-0.0517274	0.183638	0.931334
F8WBS1;Q9H832;H0Y9X8;Q9H832-2	UBE2Z	-3.65623	-3.51673	-3.68449	0.139504	0.199363	0.99389	-0.028263	0.8102	0.999342	-0.167767	0.183931	0.931334
Q14686	NCOA6	1.29972	1.12463	1.05176	-0.175087	0.037252	0.99389	-0.247957	1.74519e-05	0.0540658	-0.0728702	0.184054	0.931334
Q9UHR4	BAIAP2L1	-1.68652	-1.71283	-1.78069	-0.0263053	0.659454	0.99389	-0.0941697	0.147745	0.911594	-0.0678644	0.184192	0.931334
Q15459;F5H048;E9PAW1	SF3A1	2.32556	2.30791	2.40641	-0.0176452	0.781736	0.99389	0.0808587	0.140047	0.911594	0.0985039	0.184193	0.931334
Q7KZ85	SUPT6H	-1.93472	-1.94351	-1.82789	-0.00879031	0.912397	0.99389	0.106827	0.152356	0.914274	0.115618	0.184372	0.931334
Q15024	EXOSC7	-1.90429	-1.80034	-1.92085	0.10395	0.339232	0.99389	-0.0165567	0.88041	0.999342	-0.120507	0.184782	0.931334
P53004	BLVRA	1.74433	1.72477	1.62442	-0.0195631	0.784833	0.99389	-0.119905	0.083573	0.883649	-0.100342	0.184838	0.931334
E9PGE6;Q9UI12-2;Q9UI12;G3V126	ATP6V1H	-0.835965	-0.710516	-0.756686	0.125449	0.0139397	0.99389	0.0792792	0.0612325	0.879943	-0.0461694	0.184842	0.931334
P29084;E5RH41	GTF2E2	0.0703981	0.039781	0.0855772	-0.030617	0.31284	0.99389	0.0151792	0.450843	0.999342	0.0457962	0.185065	0.931334
B4DT96;C9JYA1;O15504-2;O15504	NUPL2	-3.18636	-3.25477	-3.08705	-0.0684118	0.133939	0.99389	0.0993101	0.371542	0.999342	0.167722	0.185148	0.931334
C9JKA9;Q9NS87-3;Q9NS87-2;Q9NS87	KIF15	-2.04408	-2.08708	-2.00724	-0.0429999	0.204702	0.99389	0.0368458	0.490044	0.999342	0.0798457	0.18536	0.931334
P62269	RPS18	1.38865	1.52284	1.39139	0.134193	0.044876	0.99389	0.00274757	0.973418	0.999342	-0.131445	0.185551	0.931334
Q8N684-2;Q8N684;Q8N684-3;F5H669;F5H6M0;F5GWE6;F5H047	CPSF7	1.21156	1.20468	1.4117	-0.00687837	0.962224	0.995316	0.200142	0.270241	0.999342	0.20702	0.18575	0.931334
G3V1U9;Q71U36;Q13748;F8VXZ4;Q13748-2;Q6PEY2	TUBA1A;TUBA3C;TUBA3E	1.12576	1.2517	1.10191	0.125937	0.282012	0.99389	-0.0238466	0.848056	0.999342	-0.149784	0.18594	0.931334
Q9NR45	NANS	-3.24022	-3.28785	-3.21654	-0.0476284	0.291553	0.99389	0.0236799	0.656583	0.999342	0.0713084	0.186097	0.931334
P11717	IGF2R	-4.92723	-4.69742	-4.85653	0.229808	0.0119103	0.99389	0.0707001	0.493599	0.999342	-0.159108	0.186224	0.931334
O95721	SNAP29	-1.7392	-1.70539	-1.84051	0.033812	0.683981	0.99389	-0.101308	0.10614	0.893534	-0.13512	0.186475	0.931334
Q5EBL8;Q5EBL8-2	PDZD11	-2.41031	-2.31045	-2.08649	0.099864	0.28066	0.99389	0.323821	0.098031	0.890875	0.223957	0.186934	0.931334
P43487;C9JXG8;C9JJ34;B7Z6U1;C9JGV6	RANBP1	1.47963	1.54251	1.4662	0.0628818	0.325662	0.99389	-0.013429	0.833928	0.999342	-0.0763108	0.187029	0.931334
Q96ED9-2;Q96ED9	HOOK2	-1.51304	-1.4968	-1.38182	0.0162415	0.762191	0.99389	0.131216	0.15147	0.912948	0.114975	0.187175	0.931334
P33176	KIF5B	5.05849	5.05268	5.08767	-0.00581183	0.920614	0.99389	0.0291792	0.631698	0.999342	0.034991	0.187732	0.931334
P68363	TUBA1B	5.44281	5.51314	5.40616	0.0703269	0.345554	0.99389	-0.0366491	0.666591	0.999342	-0.106976	0.188017	0.931334
P61968	LMO4	-0.188796	-0.215794	-0.0223445	-0.0269979	0.821412	0.99389	0.166451	0.0345132	0.879943	0.193449	0.188516	0.931334
E7EPW5;G3XAH9;E9PCV1;B7Z4U3;B7Z4L1;E7ENZ9;C9JU30;E7EPD9;Q9NRC1-7;Q9NRC1-6;Q9NRC1-5;Q9NRC1-4;Q9NRC1-3;Q9NRC1-2;Q9NRC1	ST7	1.4266	1.46117	1.40077	0.0345643	0.674477	0.99389	-0.0258315	0.739828	0.999342	-0.0603958	0.188642	0.931334
P31350;C9JXC1	RRM2	0.869725	0.905225	0.799216	0.0354999	0.649461	0.99389	-0.0705095	0.461086	0.999342	-0.106009	0.188721	0.931334
Q5JSP0-2;F8W7P2;Q5JSP0	FGD3	-0.472627	-0.370968	-0.285034	0.101659	0.308711	0.99389	0.187593	0.113449	0.902592	0.0859345	0.189027	0.931334
P48444;B0YIW6;E9PEU4	ARCN1	2.42285	2.52364	2.45138	0.10079	0.13137	0.99389	0.0285316	0.532325	0.999342	-0.0722586	0.189066	0.931334
A6NEM2;P51610-2;P51610	HCFC1	3.285	3.23248	3.29897	-0.052515	0.270102	0.99389	0.0139715	0.524552	0.999342	0.0664865	0.189337	0.931334
Q96FJ2	DYNLL2	0.872822	0.65216	0.591056	-0.220661	0.184694	0.99389	-0.281766	0.118792	0.906449	-0.0611041	0.189443	0.931334
Q9NYG5	ANAPC11	-3.92526	-3.88426	-3.97849	0.0410012	0.504469	0.99389	-0.0532344	0.426675	0.999342	-0.0942356	0.189488	0.931334
Q8TEM1;Q8TEM1-2	NUP210	1.63277	1.73771	1.65345	0.104942	0.116733	0.99389	0.0206829	0.75229	0.999342	-0.0842587	0.189675	0.931334
C9JP00;Q9NR56;Q9NR56-3;Q96RE3;E9PBW7;Q86UV8;Q9NR56-2;Q96P92;B4E3F7;O95205;Q86VM6;Q5VZF2-3;Q5VZF2-2;Q5VZF2	MBNL1;MBLL;MBNL2	2.03531	1.97411	2.20875	-0.0612036	0.731092	0.99389	0.173438	0.26376	0.999342	0.234641	0.189683	0.931334
Q9UK41;E9PQR7;E9PM90;Q9UK41-2	VPS28	-0.108274	0.0681652	-0.0686569	0.176439	0.164813	0.99389	0.0396168	0.69178	0.999342	-0.136822	0.189692	0.931334
P51665;B4DXI8	PSMD7	0.53633	0.570262	0.51409	0.0339327	0.545534	0.99389	-0.0222398	0.689611	0.999342	-0.0561725	0.189746	0.931334
P62308;A8MWD9;Q49AN9;F5H013;F5H5R7;C9JVQ0	SNRPG;SNRPGP15	-0.660863	-0.636875	-0.505499	0.0239884	0.790476	0.99389	0.155364	0.210913	0.971777	0.131376	0.189767	0.931334
Q7Z2W4;C9J6P4;Q7Z2W4-2;F5H1W0;Q7Z2W4-3	ZC3HAV1	3.22483	3.23986	3.21489	0.0150325	0.502801	0.99389	-0.00994066	0.609174	0.999342	-0.0249732	0.189928	0.931334
E9PF10;O75694;B4DLT2;O75694-2	NUP155	1.99441	2.03886	1.96752	0.0444564	0.45892	0.99389	-0.0268843	0.618707	0.999342	-0.0713407	0.190274	0.931334
B8ZZT7;Q9UK76;Q9UK76-2;F5GY98;Q9UK76-3	HN1	-0.903665	-0.842813	-0.970113	0.0608521	0.360202	0.99389	-0.0664475	0.476149	0.999342	-0.1273	0.19032	0.931334
Q14247;Q96H99;Q8N707	CTTN	3.82298	3.85425	3.82196	0.031262	0.440536	0.99389	-0.00102248	0.976908	0.999342	-0.0322845	0.19042	0.931334
P09661;H0YKK0;H0YMA0	SNRPA1	2.18008	2.14377	2.2382	-0.0363099	0.55758	0.99389	0.0581246	0.220046	0.971777	0.0944345	0.190661	0.931334
C9JDW6;Q5HYK7-5;Q5HYK7-4;Q5HYK7-3;Q5HYK7-2;Q5HYK7	SH3D19	-3.88441	-3.98343	-3.7874	-0.099019	0.346574	0.99389	0.0970086	0.501944	0.999342	0.196028	0.190841	0.931334
Q8IYI6	EXOC8	-2.12506	-2.07216	-2.17994	0.0529046	0.542696	0.99389	-0.0548775	0.47204	0.999342	-0.107782	0.190975	0.931334
O95433;B4DUR9;G3V438;H0YJG7	AHSA1	1.78274	1.76494	1.70048	-0.017797	0.668161	0.99389	-0.0822576	0.166537	0.929802	-0.0644606	0.191307	0.931334
C9J038;Q9GZV5	WWTR1	-2.44881	-2.32905	-2.22452	0.119763	0.149212	0.99389	0.224294	0.00506804	0.676542	0.104531	0.191564	0.931334
E9PJS4;P08240	SRPR	-0.559595	-0.452287	-0.554399	0.107308	0.225111	0.99389	0.00519619	0.940494	0.999342	-0.102112	0.192463	0.931334
Q07955;Q07955-3;Q07955-2	SRSF1	3.33851	3.23999	3.52961	-0.0985116	0.640874	0.99389	0.191103	0.305052	0.999342	0.289614	0.192883	0.931334
P05412;P17535	JUN;JUND	-4.44029	-4.55384	-4.24805	-0.113548	0.607662	0.99389	0.192243	0.283383	0.999342	0.305791	0.192911	0.931334
Q01130;H0YG49;Q8NAK9;F5GYB8	SRSF2	2.34834	2.2087	2.52926	-0.139645	0.553075	0.99389	0.180921	0.39392	0.999342	0.320566	0.193	0.931334
Q96T37-2;Q96T37-3;Q96T37	RBM15	1.46358	1.35171	1.59438	-0.111871	0.532773	0.99389	0.130805	0.436287	0.999342	0.242677	0.193083	0.931334
F5H6Z3;Q01518-2;Q01518;E7ENY9	CAP1	1.04096	1.20753	1.13443	0.166575	0.125823	0.99389	0.0934705	0.315465	0.999342	-0.0731043	0.193854	0.931334
G3XAC6;Q14498-2;Q14498;A2RRD3;E1P5S2;E9PCZ6;H0Y4X3	RBM39;RNPC2	2.26448	2.16544	2.36328	-0.0990406	0.483969	0.99389	0.0988026	0.420826	0.999342	0.197843	0.194006	0.931334
P08754	GNAI3	1.41043	1.43802	1.38145	0.0275916	0.638277	0.99389	-0.0289763	0.613486	0.999342	-0.0565679	0.194139	0.931334
A1L020;Q6ZN04;Q86XN8;Q5U5Q3;Q86XN8-2;E9PAL6	MEX3A;MEX3B;MEX3D;MEX3C	-0.765454	-1.00333	-1.27747	-0.237872	0.272534	0.99389	-0.512017	0.0454151	0.879943	-0.274145	0.195062	0.931334
Q86YM6;Q86YM7	HOMER1	-4.35535	-4.3182	-4.2193	0.0371508	0.481346	0.99389	0.13605	0.115435	0.902592	0.0988995	0.196002	0.931334
B3KRF7;E9PC66;P17029	ZKSCAN1	-1.472	-1.50765	-1.30546	-0.0356474	0.823673	0.99389	0.166543	0.253748	0.990772	0.20219	0.196015	0.931334
P09429;Q5T7C4;Q5T7C6;E9PFF0;B2RPK0	HMGB1;HMGB1P1	4.59658	4.47951	4.58786	-0.117064	0.181393	0.99389	-0.00871595	0.871664	0.999342	0.108348	0.196689	0.931334
Q7LBC6;H0YH24;Q7LBC6-2;F5H275;Q7LBC6-3	KDM3B	1.30793	1.2273	1.35055	-0.0806353	0.528561	0.99389	0.0426207	0.707781	0.999342	0.123256	0.197218	0.931334
Q9H3K6;Q9H3K6-2	BOLA2	1.10261	1.10855	1.04616	0.0059483	0.929838	0.99389	-0.0564478	0.442488	0.999342	-0.0623961	0.197452	0.931334
F6TTN0;B4DPY8;O94842	TOX4	-0.909621	-1.01252	-0.933668	-0.102902	0.221776	0.99389	-0.024047	0.719293	0.999342	0.0788553	0.197508	0.931334
Q2TAM5;E9PKH5;B4E082;Q04206-2;Q04206-3;Q04206-4;Q04206;E9PI38;E9PQS6;E9PKV4;Q96CP1	RELA	0.529726	0.575599	0.534424	0.045873	0.180007	0.99389	0.00469723	0.814543	0.999342	-0.0411757	0.197964	0.931334
Q13243;Q13243-3;B4DJK0;B4DUA4	SRSF5	0.807872	0.733877	1.06925	-0.0739947	0.771145	0.99389	0.261374	0.245592	0.985441	0.335369	0.198046	0.931334
B7Z4V2;P38646;F5H3L8	HSPA9	1.71959	1.82995	1.64378	0.110365	0.435331	0.99389	-0.0758082	0.442359	0.999342	-0.186173	0.198449	0.931334
C9JUN5;Q8WUD4	CCDC12	-0.384007	-0.415954	-0.0986904	-0.0319467	0.464313	0.99389	0.285317	0.232047	0.975415	0.317263	0.198518	0.931334
F5GYA4;O14519;O75956;F5GZF0;E9PKR4	CDK2AP1;CDK2AP2	1.04541	0.990992	1.06534	-0.0544212	0.233419	0.99389	0.0199284	0.648883	0.999342	0.0743497	0.198602	0.931334
Q9NRZ9-3;Q9NRZ9-2;Q9NRZ9;Q9NRZ9-6;Q9NRZ9-5;Q9NRZ9-4	HELLS	1.85001	1.75508	1.89069	-0.0949295	0.365655	0.99389	0.0406788	0.639849	0.999342	0.135608	0.199082	0.931334
E9PE68;Q9BZF1-2;Q9BZF1;F8VUA7;F8VQX7;F5H7T2	OSBPL8	-0.638997	-0.555107	-0.596907	0.0838903	0.248404	0.99389	0.0420899	0.519035	0.999342	-0.0418004	0.199265	0.931334
Q9UKJ3-2;Q9UKJ3	GPATCH8	-0.573217	-0.705491	-0.499682	-0.132274	0.431104	0.99389	0.0735351	0.55331	0.999342	0.205809	0.199408	0.931334
P54136-2;P54136;F5H3T8	RARS	2.47345	2.56171	2.46039	0.0882575	0.267754	0.99389	-0.013057	0.782055	0.999342	-0.101314	0.19947	0.931334
Q6UXN9	WDR82	0.179681	0.0901102	0.226155	-0.0895708	0.345648	0.99389	0.046474	0.0946498	0.88545	0.136045	0.19971	0.931334
E9PCI3;P08243;E9PCX6;F8WEJ5	ASNS	2.57099	2.62457	2.51567	0.0535795	0.657607	0.99389	-0.0553113	0.616843	0.999342	-0.108891	0.199959	0.931334
Q9HCK8;Q9HCK8-2;H0YJG4	CHD8	1.28276	1.22285	1.31643	-0.0599059	0.38133	0.99389	0.0336691	0.500291	0.999342	0.093575	0.200012	0.931334
B4DWJ2;P47897;B4DNN3	QARS	0.61397	0.699812	0.597689	0.0858421	0.261834	0.99389	-0.0162811	0.541855	0.999342	-0.102123	0.200124	0.931334
P04406;E7EUT4;E7EUT5	GAPDH	4.45799	4.50959	4.41196	0.0516045	0.559275	0.99389	-0.0460273	0.535063	0.999342	-0.0976318	0.200255	0.931334
O95166	GABARAP	-1.65521	-1.42229	-1.52356	0.232919	0.302815	0.99389	0.131651	0.525281	0.999342	-0.101268	0.200636	0.931334
C9J7R7;Q9H147;C9J7S2;F2Z2A4;C9J4E2	DNTTIP1	1.05847	0.950391	1.09147	-0.108079	0.268468	0.99389	0.0330001	0.769475	0.999342	0.141079	0.200735	0.931334
B8ZZD1;B9A018;Q53GS9;B4DHT4;G5E9H0	USP39	1.3096	1.3033	1.42881	-0.00630291	0.895344	0.99389	0.119208	0.217003	0.971777	0.12551	0.201689	0.931334
O75534-2;O75534;E9PGZ0;G5E9Q2;E9PLT0	CSDE1	4.66965	4.64292	4.66619	-0.0267365	0.372461	0.99389	-0.00346177	0.896051	0.999342	0.0232747	0.201706	0.931334
F5H698;B4DER1;Q9P2J5;B4DJ10;Q2TU79	LARS	2.02627	2.13098	2.07703	0.104704	0.151191	0.99389	0.0507537	0.402167	0.999342	-0.0539498	0.201819	0.931334
Q5T750	XP32	-2.97192	-2.93596	-2.39103	0.0359588	0.875281	0.99389	0.580887	0.185208	0.953821	0.544928	0.202115	0.931334
E7ET15;O15042-2;O15042;O15042-3;C9JB80	U2SURP	2.86624	2.81018	2.96246	-0.0560595	0.640815	0.99389	0.0962152	0.364888	0.999342	0.152275	0.202705	0.931334
Q12849;B3KP14;F5H5I6;H0Y8R1;H0YAK1;B3KPW0	GRSF1	-0.24488	-0.0546051	-0.402595	0.190275	0.424804	0.99389	-0.157715	0.198107	0.960842	-0.34799	0.202756	0.931334
Q86XP3;Q86XP3-2	DDX42	2.41804	2.34531	2.43373	-0.0727318	0.282536	0.99389	0.0156876	0.774876	0.999342	0.0884194	0.202798	0.931334
O15164;O15164-2;B4DYZ9;C9JPT4	TRIM24	4.02002	3.80863	3.56417	-0.211393	0.312056	0.99389	-0.455853	0.0574394	0.879943	-0.244459	0.203386	0.931334
Q8WVK2;B8ZZ98	SNRNP27	-3.81906	-4.03018	-3.7745	-0.211118	0.316555	0.99389	0.044563	0.750792	0.999342	0.255681	0.203491	0.931334
H0YH81;P06576;F8W0P7;F8W079;F8VPV9	ATP5B	-2.82945	-2.67522	-2.97953	0.154231	0.427536	0.99389	-0.150073	0.440569	0.999342	-0.304303	0.204399	0.931334
B4DVN5;Q9Y613	FHOD1	-4.80797	-4.54033	-4.8565	0.267646	0.449091	0.99389	-0.0485278	0.881449	0.999342	-0.316174	0.205445	0.931334
E9PGK1;P08133;A6NN80;B7Z582;E5RK69	ANXA6	1.97874	2.12483	1.90565	0.14609	0.350099	0.99389	-0.0730854	0.31625	0.999342	-0.219175	0.205702	0.931334
Q9ULH0-2;Q9ULH0-4;Q9ULH0;H0Y8E4;E9PH70;B4DGY1;Q9ULH0-3	KIDINS220	0.910501	0.905385	0.9728	-0.00511604	0.909664	0.99389	0.0622995	0.203508	0.965495	0.0674155	0.205831	0.931334
Q9UGU0-2;Q9UGU0	TCF20	0.769572	0.70974	0.849514	-0.0598327	0.563312	0.99389	0.0799421	0.2836	0.999342	0.139775	0.20707	0.931334
B4DP11;Q15185;B4DP21	PTGES3	2.75341	2.70551	2.65467	-0.0478942	0.48423	0.99389	-0.0987408	0.20065	0.960959	-0.0508466	0.20718	0.931334
D6RD63;D6RAX7;B3KST5;Q9BT78;D6RFN0	COPS4	-1.97158	-1.87071	-2.01089	0.100864	0.503986	0.99389	-0.0393154	0.797061	0.999342	-0.14018	0.207466	0.931334
O75925;B3KSY9	PIAS1	0.705587	0.60173	0.664281	-0.103857	0.0857515	0.99389	-0.0413062	0.36227	0.999342	0.062551	0.20763	0.931334
Q10567-3;Q10567-2;Q10567;F8WDL0;C9J1E7	AP1B1	2.44215	2.45256	2.36422	0.0104097	0.858886	0.99389	-0.0779298	0.120477	0.911594	-0.0883395	0.207746	0.931334
O15212;A2AB88	PFDN6	-0.301803	-0.252201	-0.310297	0.0496017	0.58056	0.99389	-0.00849484	0.921208	0.999342	-0.0580965	0.208089	0.931334
Q8NFW8;F5H296;Q8NFW8-2	CMAS	-1.50375	-1.52868	-1.58478	-0.0249265	0.474364	0.99389	-0.0810297	0.0932769	0.88545	-0.0561032	0.20813	0.931334
Q13435;E9PPJ0	SF3B2	3.85135	3.78003	3.92739	-0.0713195	0.468783	0.99389	0.0760354	0.426658	0.999342	0.147355	0.208232	0.931334
A6NNE8;C9JAB2;Q16629-3;Q16629-2;G5E9M3;Q16629;F8WEA1	SRSF7	2.79438	2.64635	2.94231	-0.14803	0.497496	0.99389	0.147929	0.389124	0.999342	0.295958	0.208371	0.931334
F8VZ44;Q9NRG9;Q5JB47	AAAS	-0.65019	-0.606806	-0.720065	0.043384	0.568353	0.99389	-0.0698749	0.468618	0.999342	-0.113259	0.208487	0.931334
Q9UBB6-2;Q9UBB6;Q9UBB6-3	NCDN	-2.59938	-2.53302	-2.66794	0.0663622	0.452693	0.99389	-0.0685533	0.52767	0.999342	-0.134916	0.208771	0.931334
Q86T24	ZBTB33	-0.43133	-0.391716	-0.450088	0.0396138	0.260354	0.99389	-0.0187579	0.618312	0.999342	-0.0583717	0.209152	0.931334
B7ZM82;B3KVH1;O95785;O95785-2	WIZ	-0.143819	-0.23804	-0.0815556	-0.0942204	0.482995	0.99389	0.0622638	0.597858	0.999342	0.156484	0.209913	0.931334
Q99471;Q9C083	PFDN5	-1.90841	-2.03275	-1.91087	-0.124337	0.150886	0.99389	-0.00246013	0.971466	0.999342	0.121877	0.20998	0.931334
Q86UE4;E5RJU9;H0YB56	MTDH	0.591599	0.873425	0.712143	0.281827	0.0623648	0.99389	0.120544	0.217615	0.971777	-0.161283	0.210021	0.931334
B4DUX5;P50579;G3V1U3;F8VRR3;F8VQZ7;G3XA91	METAP2	-0.333002	-0.259562	-0.395411	0.0734403	0.478983	0.99389	-0.0624088	0.421708	0.999342	-0.135849	0.210101	0.931334
Q5R3E4;O15264	MAPK13	-1.89146	-1.91025	-1.99455	-0.0187819	0.870324	0.99389	-0.103085	0.412718	0.999342	-0.0843029	0.210486	0.931334
Q14119	VEZF1	1.86729	1.77934	1.80809	-0.0879518	0.0277124	0.99389	-0.0592008	0.0805703	0.879943	0.028751	0.211058	0.931334
B4DQE4;P10588	NR2F6	2.03814	1.7612	1.86108	-0.276939	0.0195216	0.99389	-0.177061	0.0262772	0.815861	0.0998775	0.211137	0.931334
Q8WUA2	PPIL4	1.05473	0.991996	1.11371	-0.0627315	0.547714	0.99389	0.0589839	0.573226	0.999342	0.121715	0.211571	0.931334
Q13283;F8W7N6;F5H4D6	G3BP1	1.08853	1.18374	1.11555	0.0952137	0.191305	0.99389	0.0270194	0.691499	0.999342	-0.0681943	0.211787	0.931334
Q5H928;Q99714-2;Q99714	HSD17B10	-0.969379	-0.791035	-0.933827	0.178344	0.199407	0.99389	0.0355518	0.722753	0.999342	-0.142792	0.21184	0.931334
Q2NKX9-3;Q2NKX9	C2orf68	-1.68443	-1.66105	-1.75957	0.0233781	0.803994	0.99389	-0.0751418	0.493345	0.999342	-0.09852	0.21203	0.931334
F5GZU7;F5H355;Q15276-2;Q15276	RABEP1	-4.85641	-4.46015	-4.74193	0.396259	0.118594	0.99389	0.114479	0.197712	0.960842	-0.28178	0.212484	0.931334
O95983-2;O95983	MBD3	1.00341	0.924488	1.03387	-0.0789184	0.346222	0.99389	0.0304644	0.518259	0.999342	0.109383	0.212869	0.931334
E7ERW8;B9ZVX0;E9PHQ0;E7ET75;E9PEZ3;O60610-2;E9PEZ2;O60610;E7EMV0	DIAPH1	1.32837	1.41242	1.30671	0.0840447	0.383586	0.99389	-0.0216608	0.765916	0.999342	-0.105705	0.212931	0.931334
H0Y4P3;Q9Y4B6-3;Q9Y4B6-2;Q9Y4B6	VPRBP	-3.60967	-3.44113	-3.63366	0.168542	0.199677	0.99389	-0.0239873	0.874339	0.999342	-0.192529	0.213301	0.931334
Q96IZ7-2;Q96IZ7;C9J713	RSRC1	-1.62268	-1.66728	-1.55666	-0.0446067	0.646176	0.99389	0.0660183	0.542428	0.999342	0.110625	0.213469	0.931334
E9PAU2;Q8IY67-2;Q8IY67	RAVER1	1.70011	1.65596	1.79351	-0.0441578	0.666744	0.99389	0.0933975	0.224867	0.971777	0.137555	0.21355	0.931334
F8WB07;Q9H0V9;Q9H0V9-2	LMAN2L	-3.51895	-3.68391	-3.55549	-0.164964	0.0597771	0.99389	-0.036546	0.697979	0.999342	0.128418	0.213768	0.931334
O60573;B9A044;B8ZZ50;B8ZZJ9;B8ZZL3;C9JEL3;B4E1E4;B9A023	EIF4E2	-0.878045	-0.850263	-0.928297	0.0277817	0.564177	0.99389	-0.0502526	0.409487	0.999342	-0.0780343	0.213918	0.931334
O43809;Q5HYH5	NUDT21;DKFZp313O211	2.17903	2.04692	2.30351	-0.132109	0.462153	0.99389	0.124472	0.48043	0.999342	0.256581	0.21429	0.931334
E7EUD8;Q96C36	PYCR2	-2.56433	-2.5392	-2.62191	0.0251323	0.642756	0.99389	-0.0575851	0.395053	0.999342	-0.0827173	0.214481	0.931334
Q86UE8-3;Q86UE8-2;Q86UE8	TLK2	-0.895658	-0.888035	-0.785336	0.00762244	0.86634	0.99389	0.110322	0.199608	0.960959	0.1027	0.215223	0.931334
A6NKF9;B7ZAQ6-2;B7ZAQ6-3;P0CG08;B7ZAQ6;H0YFP4;E9PKY3	GPR89C;GPR89A;GPR89B	-0.973572	-0.8889	-0.977061	0.084672	0.321534	0.99389	-0.00348858	0.964332	0.999342	-0.0881606	0.215227	0.931334
P11766	ADH5	-1.00158	-1.01777	-1.09833	-0.0161843	0.802563	0.99389	-0.0967492	0.129588	0.911594	-0.0805649	0.215803	0.931334
Q5SZ82;Q9NWS8-2;Q9NWS8	RMND1	-2.78759	-2.60349	-2.69688	0.184097	0.115878	0.99389	0.0907088	0.336188	0.999342	-0.0933878	0.216091	0.931334
B5ME99;C9K0G3;E9PKJ9;Q86UU0-3;Q86UU0-4;Q86UU0-2;Q86UU0	BCL9L	2.06348	2.08081	2.16857	0.0173366	0.793146	0.99389	0.105092	0.08552	0.88502	0.0877555	0.216671	0.931334
E7EVZ3;C9JWB0;A8MTC3;Q7Z5J4-3;Q7Z5J4-2;Q7Z5J4;A8MXE8;E7ETW1;Q7Z5J4-4	RAI1	0.968387	0.960897	1.07532	-0.00748997	0.920103	0.99389	0.106935	0.0789215	0.879943	0.114425	0.216678	0.931334
O15156	ZBTB7B	-0.528373	-0.624043	-0.415775	-0.0956701	0.523674	0.99389	0.112598	0.403577	0.999342	0.208268	0.216718	0.931334
E9PBK6;Q9NNW5;E9PDU5	WDR6	-2.43567	-2.32986	-2.41583	0.105813	0.171049	0.99389	0.0198469	0.687771	0.999342	-0.085966	0.217231	0.931334
P22102;P22102-2;F8WD69;C9JBJ1;C9JTV6	GART	1.33526	1.42761	1.33918	0.0923519	0.322546	0.99389	0.00392262	0.958322	0.999342	-0.0884293	0.217326	0.931334
Q9NRF9	POLE3	-3.2799	-3.3088	-3.14159	-0.0288963	0.850479	0.99389	0.138313	0.441518	0.999342	0.16721	0.217709	0.931334
C9JVW8;B7Z1R5;P38606;C9JA17	ATP6V1A	-0.738092	-0.643163	-0.708138	0.0949293	0.140022	0.99389	0.0299546	0.549791	0.999342	-0.0649746	0.218312	0.931334
O15511;O15511-2	ARPC5	-2.03125	-1.90657	-1.97947	0.124681	0.267737	0.99389	0.0517786	0.602163	0.999342	-0.072902	0.218407	0.931334
Q59F91;P17706-2;P17706;Q96AU5	PTPN2	-1.81484	-1.92428	-1.82539	-0.109439	0.185481	0.99389	-0.010543	0.893	0.999342	0.0988962	0.218908	0.931334
Q9NWF9;Q9NWF9-1;B4DMD7;E9PHN2;Q9NWF9-3	RNF216	-2.35591	-2.37299	-2.26308	-0.0170824	0.822477	0.99389	0.0928287	0.13538	0.911594	0.109911	0.218981	0.931334
E9PFZ2;P00450	CP	-3.1931	-3.24274	-3.41466	-0.049641	0.70695	0.99389	-0.221562	0.207993	0.968965	-0.171921	0.219136	0.931334
Q8TEY7-3;Q8TEY7-2;Q8TEY7	USP33	-4.82792	-4.48207	-4.56127	0.345853	0.00108205	0.99389	0.266652	0.0132678	0.68126	-0.0792012	0.219366	0.931334
Q6UW68	TMEM205	-2.9058	-2.78947	-2.60736	0.116339	0.637037	0.99389	0.298444	0.288302	0.999342	0.182105	0.219802	0.931334
B4DDF7;P30153;F5H3X9;E9PH38	PPP2R1A	1.43496	1.48991	1.41668	0.0549564	0.539095	0.99389	-0.0182767	0.818742	0.999342	-0.0732331	0.219892	0.931334
Q96CB8	INTS12	-1.11139	-1.18319	-1.04985	-0.0718025	0.450128	0.99389	0.0615378	0.323795	0.999342	0.13334	0.219971	0.931334
F5H6U8;E9PLK3;P55786;F5H0W3;B7Z463;F5GZY4;E5RJ24;E7EWZ2;A6NEC2	NPEPPS;NPEPPSL1	-1.16884	-1.17542	-1.27651	-0.00658556	0.852949	0.99389	-0.107675	0.200551	0.960959	-0.101089	0.221237	0.931334
O75312	ZPR1	-1.79637	-1.80573	-1.89833	-0.00935396	0.874851	0.99389	-0.101954	0.225748	0.971777	-0.0926005	0.221505	0.931334
P55201-4;P55201-3;P55201;P55201-2	BRPF1	-4.62862	-4.53531	-4.76969	0.0933103	0.457728	0.99389	-0.141076	0.374688	0.999342	-0.234386	0.221579	0.931334
Q92797	SYMPK	0.685178	0.69479	0.787531	0.00961183	0.759332	0.99389	0.102353	0.188902	0.95726	0.092741	0.222195	0.931334
A3KFL5;A3KFL2;A3KFL4;B4DKK6;Q13868;A3KFL1	EXOSC2	-1.23511	-1.28573	-1.22575	-0.0506251	0.546573	0.99389	0.00936196	0.912629	0.999342	0.0599871	0.222276	0.931334
P30405	PPIF	-1.21716	-0.988603	-1.35116	0.228556	0.482701	0.99389	-0.134005	0.588986	0.999342	-0.362561	0.22306	0.931334
Q96L46;P04632	CAPNS2;CAPNS1	-4.44318	-4.0101	-4.35397	0.433084	0.154593	0.99389	0.0892142	0.269916	0.999342	-0.343869	0.223573	0.931334
E7ESU0;E7EST9;B5MEG5;O94966-4;O94966-3;O94966;E7EN22;E7ETS0;E9PEG8	USP19	-2.95105	-2.70375	-2.84461	0.247303	0.126767	0.99389	0.106443	0.433381	0.999342	-0.140861	0.223615	0.931334
Q32N00;Q32MZ9;Q15054;E9PM91;E9PNC0;H0YD46;E9PRK3;F5H6U9	POLD3	-1.9407	-2.17039	-2.0081	-0.229691	0.120621	0.99389	-0.0674026	0.48804	0.999342	0.162289	0.224233	0.931334
H0YNE3;Q06323;A6NJG9	PSME1	-0.427308	-0.378928	-0.474957	0.0483795	0.72007	0.99389	-0.0476492	0.723854	0.999342	-0.0960286	0.224327	0.931334
F5H6Z6;Q99081;Q99081-3;H0YNQ5;F5GY10;B4DGI9;E9PGY0;B4E1W1;Q99081-2	TCF12	-0.970324	-1.0833	-0.944953	-0.11298	0.266181	0.99389	0.0253716	0.720047	0.999342	0.138351	0.224784	0.931334
Q5JXM0;Q96B26	DKFZp564C0482;EXOSC8	0.188145	0.154048	0.245002	-0.0340971	0.568741	0.99389	0.0568574	0.264282	0.999342	0.0909545	0.225105	0.931334
E7EQZ9;A8K318;P14314	PRKCSH	-1.11961	-1.00626	-1.08523	0.113344	0.177143	0.99389	0.0343746	0.575741	0.999342	-0.0789694	0.22571	0.931334
O14776-2;O14776;G3V220	TCERG1	2.61295	2.54051	2.65225	-0.0724386	0.430055	0.99389	0.0393027	0.538504	0.999342	0.111741	0.226312	0.931334
Q14157-4;Q14157-1;F8W726;Q14157-3;Q14157;Q14157-5;Q5VU77	UBAP2L	2.61529	2.7434	2.67996	0.128118	0.0666483	0.99389	0.0646759	0.195847	0.960021	-0.063442	0.226598	0.931334
Q13185	CBX3	4.00157	3.83528	3.91996	-0.166287	0.0628312	0.99389	-0.0816152	0.0475585	0.879943	0.0846718	0.226807	0.931334
P13693;E9PJF7;Q8TBK7	TPT1	0.0910589	0.162525	0.0358947	0.0714657	0.550566	0.99389	-0.0551641	0.570782	0.999342	-0.12663	0.226884	0.931334
P27694	RPA1	3.49256	3.36922	3.52295	-0.123338	0.323305	0.99389	0.0303941	0.659746	0.999342	0.153732	0.227124	0.931334
B4DIR7;Q8IVX7;Q99504;B1APR7;Q99504-2;B4DNZ7	EYA3	-0.449548	-0.545219	-0.416812	-0.0956712	0.274414	0.99389	0.0327361	0.688062	0.999342	0.128407	0.227169	0.931334
Q9NWT1	PAK1IP1	-4.15514	-4.12719	-3.88567	0.0279486	0.897317	0.99389	0.269464	0.289735	0.999342	0.241515	0.227542	0.931334
Q9NVM9;F5H457;B4DNK1	ASUN	0.991417	0.973237	1.04027	-0.01818	0.736988	0.99389	0.048856	0.317068	0.999342	0.067036	0.227645	0.931334
P62314	SNRPD1	-0.070749	-0.0765536	-0.024058	-0.00580463	0.933953	0.99389	0.046691	0.498067	0.999342	0.0524956	0.227735	0.931334
Q9P2N5	RBM27	1.93631	1.7858	1.98415	-0.150507	0.375894	0.99389	0.0478486	0.709057	0.999342	0.198355	0.227815	0.931334
B7Z5B5;Q8WU79-2;Q8WU79	SMAP2	-1.27508	-1.11025	-1.23061	0.164833	0.208349	0.99389	0.0444745	0.718136	0.999342	-0.120358	0.228262	0.931334
Q01664	TFAP4	-0.113143	-0.286178	-0.191302	-0.173034	0.0635845	0.99389	-0.0781584	0.231293	0.975148	0.0948757	0.22831	0.931334
F5H8G8;P85037;P85037-2	FOXK1	1.62717	1.6026	1.66571	-0.0245711	0.66435	0.99389	0.0385328	0.543592	0.999342	0.063104	0.228603	0.931334
Q8IYB1	MB21D2	0.548669	0.573072	0.642483	0.0244033	0.531834	0.99389	0.0938143	0.114839	0.902592	0.0694109	0.228933	0.931334
P42167-2	TMPO	-1.92355	-1.84696	-1.75119	0.0765912	0.474595	0.99389	0.172364	0.145649	0.911594	0.0957727	0.229538	0.931334
P63173	RPL38	-0.395745	-0.283243	-0.348741	0.112502	0.13797	0.99389	0.0470039	0.495171	0.999342	-0.0654982	0.229541	0.931334
B3KQ85;O75439	PMPCB	-2.60242	-2.42243	-2.59431	0.179982	0.214756	0.99389	0.00810247	0.929614	0.999342	-0.171879	0.229731	0.931334
C9IYS7;Q5TA45-2;B4DM87;Q5TA45-3;Q5TA45;G3V1S5	CPSF3L	-3.43066	-3.53594	-3.36419	-0.105282	0.492626	0.99389	0.0664709	0.608026	0.999342	0.171753	0.230011	0.931334
Q96QK1;F5GYF5	VPS35	2.33151	2.41825	2.28892	0.0867333	0.544598	0.99389	-0.0425962	0.741964	0.999342	-0.129329	0.231364	0.931334
E7EMJ8;Q08170;F6T1J1	SRSF4	0.738551	0.651053	0.971843	-0.0874976	0.718561	0.99389	0.233292	0.284895	0.999342	0.32079	0.231603	0.931334
Q9UKF6;E7ER23;G5E9W3	CPSF3	1.00052	0.960169	1.02002	-0.0403494	0.277864	0.99389	0.0195026	0.615243	0.999342	0.059852	0.23166	0.931334
E5RJH9;E7EVQ6;Q14534	SQLE	-2.6134	-2.4761	-2.64466	0.137302	0.320764	0.99389	-0.0312584	0.675731	0.999342	-0.168561	0.231739	0.931334
Q16822;B4DW73;H0YML5;H0YM31	PCK2	-0.81365	-0.713156	-0.966765	0.100494	0.602791	0.99389	-0.153115	0.228166	0.972294	-0.253608	0.231759	0.931334
Q86U42-2;Q86U42;B4DEH8;G3V4T2;Q92843-2	PABPN1	1.41281	1.31806	1.47634	-0.0947495	0.446582	0.99389	0.0635333	0.459306	0.999342	0.158283	0.23178	0.931334
O75376;E7EVK1;O75376-2	NCOR1	1.56648	1.55216	1.68198	-0.0143191	0.879302	0.99389	0.115503	0.0782512	0.879943	0.129822	0.232259	0.931334
Q9UPN6;B7Z888;H0YCD4	SCAF8	0.166871	0.0926941	0.184078	-0.0741764	0.193921	0.99389	0.0172072	0.787866	0.999342	0.0913836	0.232274	0.931334
B4DX87;B3KR15;Q9UKI8;Q9UKI8-2;Q9UKI8-3	TLK1	-2.86344	-2.98012	-2.81126	-0.116679	0.461779	0.99389	0.0521874	0.743675	0.999342	0.168866	0.232514	0.931334
P05388;F8VU65;F8VWS0;Q3B7A4;F8VPE8;G3V210;F8VW21;F8VQY6;F8VRK7;Q8NHW5;F8VZS0	RPLP0;RPLP0P6	1.26029	1.38842	1.29276	0.128131	0.0489832	0.99389	0.0324636	0.624919	0.999342	-0.0956672	0.232861	0.931334
Q8IWZ8	SUGP1	0.266863	0.247197	0.375031	-0.0196653	0.880528	0.99389	0.108168	0.375423	0.999342	0.127834	0.233098	0.931334
P26641;B4DTG2;B4DUP0;E7EMT2	EEF1G	2.72052	2.79092	2.72047	0.0703959	0.332761	0.99389	-4.54163e-05	0.999342	0.999342	-0.0704413	0.233199	0.931334
O00515;E9PDI4	LAD1	0.971753	1.03044	0.99445	0.0586904	0.0589763	0.99389	0.0226961	0.463153	0.999342	-0.0359943	0.233336	0.931334
Q16576;E9PC52;Q5JP00;E9PFM2;Q5JP01	RBBP7	2.90428	2.80666	2.86628	-0.0976229	0.0817505	0.99389	-0.0380025	0.323259	0.999342	0.0596204	0.23375	0.931334
Q9NYB0	TERF2IP	-2.94046	-2.87177	-2.70671	0.0686839	0.523699	0.99389	0.233743	0.114887	0.902592	0.16506	0.234591	0.931334
O43439-2;F8W6D7;O43439;O43439-4;Q5TGE8;B4DFM9;O43439-3	CBFA2T2	-2.30589	-2.48423	-2.28941	-0.178346	0.319215	0.99389	0.0164779	0.91217	0.999342	0.194824	0.234892	0.931334
E7ENH9;P53396	ACLY	4.28461	4.34096	4.25875	0.0563477	0.567324	0.99389	-0.0258635	0.764339	0.999342	-0.0822112	0.235175	0.931334
Q9UKK3	PARP4	-5.45588	-5.29645	-5.06858	0.159428	0.403707	0.99389	0.387297	0.0562184	0.879943	0.22787	0.235495	0.931334
O94913;E9PKN0;E9PQ01	PCF11	0.459774	0.393108	0.575468	-0.0666662	0.635458	0.99389	0.115694	0.354994	0.999342	0.18236	0.235572	0.931334
Q9H2P0	ADNP	2.32355	2.19961	2.32987	-0.123946	0.311586	0.99389	0.00631255	0.95613	0.999342	0.130258	0.235576	0.931334
O60333-2;F8W839;O60333;O60333-4;F8W8V9;F8W6F6;Q12756;F5H045;Q12756-2	KIF1B;KIF1A	0.441805	0.479468	0.543429	0.0376629	0.498096	0.99389	0.101624	0.0770475	0.879943	0.0639609	0.235604	0.931334
Q9HCC0-2;Q9HCC0	MCCC2	0.883786	1.14095	0.837748	0.257161	0.312521	0.99389	-0.0460378	0.741014	0.999342	-0.303199	0.235765	0.931334
Q8IVR6;O15297	PPM1D	-2.62812	-2.73905	-2.62895	-0.110927	0.264656	0.99389	-0.000831139	0.9905	0.999342	0.110096	0.235932	0.931334
B7Z817;Q15392;F5H0H1	DHCR24	0.65854	0.759232	0.974652	0.100692	0.595686	0.99389	0.316112	0.132014	0.911594	0.21542	0.236031	0.931334
P15735;P15735-2	PHKG2	2.90987	2.93956	2.79496	0.0296915	0.823779	0.99389	-0.114913	0.338319	0.999342	-0.144604	0.236164	0.931334
P36507;G5E9C7	MAP2K2	-5.18112	-5.25443	-4.88797	-0.0733096	0.776058	0.99389	0.293157	0.0642994	0.879943	0.366466	0.236483	0.931334
Q9Y2X0-2;Q9Y2X0-3;Q9Y2X0;F5H5L7;E7ETV0;Q9Y2X0-5;Q9Y2X0-4;B9TWZ6	MED16	-0.121514	-0.32835	-0.41559	-0.206837	0.0297251	0.99389	-0.294076	0.00715455	0.676542	-0.0872397	0.237183	0.931334
Q9UQR1;F5H173	ZNF148	0.402751	0.43197	0.509655	0.0292189	0.678576	0.99389	0.106904	0.143338	0.911594	0.0776851	0.237941	0.931334
Q9BXP5-4;Q9BXP5-2;Q9BXP5-3;Q9BXP5;Q9BXP5-5	SRRT	3.61088	3.47526	3.63916	-0.135616	0.29856	0.99389	0.0282808	0.796712	0.999342	0.163897	0.238109	0.931334
Q9P2E9-2;Q9P2E9;Q9P2E9-3	RRBP1	3.07891	3.33534	3.18449	0.256435	0.0238319	0.99389	0.105579	0.386618	0.999342	-0.150856	0.23853	0.931334
P09496-2;B4DIN1;P09496-3;P09496;F5H6N3;C9J8P9;F8WF69	CLTA	1.21683	1.38145	1.14725	0.164619	0.514562	0.99389	-0.0695817	0.741643	0.999342	-0.234201	0.238702	0.931334
P24534	EEF1B2	2.04282	2.07347	1.94458	0.0306475	0.812655	0.99389	-0.0982381	0.399219	0.999342	-0.128886	0.23911	0.931334
Q9BVG4;A6NDF3	PBDC1	-2.20784	-2.21976	-2.32724	-0.0119172	0.836983	0.99389	-0.119399	0.191348	0.95855	-0.107482	0.239124	0.931334
P22234;P22234-2;E9PBS1;D6RF62	PAICS	3.05037	3.10148	3.03369	0.0511044	0.620277	0.99389	-0.0166842	0.868882	0.999342	-0.0677886	0.239157	0.931334
P62306	SNRPF	-0.151227	-0.381093	-0.114569	-0.229866	0.2976	0.99389	0.0366585	0.717637	0.999342	0.266524	0.239724	0.931334
Q6ZRI6-2;Q6ZRI6	C15orf39	0.50079	0.390637	0.496686	-0.110153	0.205507	0.99389	-0.00410408	0.939355	0.999342	0.106049	0.240386	0.931334
D7R525;A6NF29;Q499Y8;A8MWW6;H0Y9H3;E9PBU5;P45984-5;P53779-4;Q308M2;P45984-3;P45984-2;P45983-3;P45983-2;P53779-2;P45984-4;P45984;P53779-3;P45983-4;P45983;P53779	MAPK9;MAPK8;MAPK10	-3.96346	-4.12952	-3.88937	-0.16606	0.314086	0.99389	0.0740961	0.712569	0.999342	0.240156	0.240625	0.931334
[truncated: 2,343 more rows]

## Sheet: MCF7-LTED ESR1 Y537C
Protein ID	Gene symbol	E2	E2+ICI	E2+EL	E2+ICI vs E2			E2+EL vs E2			E2+EL vs E2+ICI
[truncated: 3,676 more rows]
