# Supplementary material for: Elacestrant demonstrates strong anti-estrogenic activity in PDX models of estrogen-receptor positive endocrine-resistant and fulvestrant-resistant breast cancer
Source: NPJ Breast Cancer. 2022 Nov 29;8:125. doi: 10.1038/s41523-022-00483-1 (PMC9709100; doi:10.1038/s41523-022-00483-1)
Supplement: Supplementary file 4 — Supplementary File 3 [file 41523_2022_483_MOESM4_ESM.xlsx]

## Sheet: Sheet1
Protein ID	Gene symbol	MCF7 LTED Y537C (mean; log2)	MCF7 LTED ELR (mean; log2)	MCF7 LTED ELR vs MCF7 LTED Y537C
				difference (log2)	p-value	q-value
D6R9D6;A0AV96-2;A0AV96;D6RBS9;B7Z8Z7;D6REZ6	RBM47	-0.531618	-0.071347	0.460271	0.00132688	0.00516915
A0AVT1;A0AVT1-2	UBA6	2.64663	2.73334	0.0867099	0.0448732	0.0667197
A0FGR8-2;A0FGR8;C9JGI7;A0FGR8-4	ESYT2	2.47839	2.95395	0.475556	2.46292e-05	0.000744768
A0FGR8-6	ESYT2	-2.39317	-1.91	0.483166	0.00169659	0.00599097
Q96GT9	XAGE2	-3.49897	-2.79361	0.705362	0.0139571	0.0257425
A0PK00	TMEM120B	-5.64819	-5.5554	0.0927856	0.445472	0.493518
Q9NZT1	CALML5	0.299149	0.648158	0.349008	0.0133158	0.0247598
A1A5D9	CCDC64B	-4.22011	-3.41979	0.800315	0.00228651	0.00718105
A1BQX2;Q8N4S9-3;Q8N4S9;D6RA09	MARVELD2	-1.67634	-1.53451	0.141824	0.00359452	0.0097642
A1L020;Q6ZN04;Q86XN8;Q5U5Q3;Q86XN8-2;E9PAL6	MEX3A;MEX3B;MEX3D;MEX3C	-0.749935	-1.03683	-0.286892	0.0617733	0.0876468
P07947	YES1	1.59051	1.61525	0.0247364	0.549733	0.593886
A1L170;A1L170-2	C1orf226	-3.21931	-3.88881	-0.6695	0.00545901	0.012889
A1L390;A1L390-3	PLEKHG3	-0.626492	-0.352637	0.273854	0.00165739	0.00591203
D6RE10;D6RBR5;D6RBM2;A1L3X0	ELOVL7	-2.87662	-2.13949	0.737136	0.0148902	0.027042
A2A274;Q99798;F5H2A5;B4DEC3;B4DW08	ACO2	3.22774	3.28609	0.0583482	0.0060664	0.0139368
A2A2F0;Q86X10-2;Q86X10-3;A2A2E9;Q86X10;Q86X10-4	RALGAPB	0.187935	0.197253	0.0093185	0.850263	0.871264
A2A2G4;Q9Y672	ALG6	-4.68515	-4.60595	0.0791995	0.221389	0.265774
B4E019;Q53G44	IFI44L	-7.42273	-6.14491	1.27782	0.00445074	0.0111751
A2A2Q9;Q9Y312	AAR2	0.0127348	0.0400138	0.027279	0.307794	0.357285
A2A3N6	PIPSL	-1.39692	-1.29674	0.100187	0.00228666	0.00718105
E7EV99;E7ENY0;P35611-2;Q86XM2;A2A3N8;P35611;P35611-3;Q96D30	ADD1	-1.18946	-1.271	-0.0815413	0.0609397	0.0866556
P29728-2;P29728	OAS2	0.807057	1.16285	0.355793	0.0110375	0.0216447
P04818;Q8WYK3	TYMS	0.915783	0.688246	-0.227537	0.0369958	0.0566417
A2BF24;E7ERM1;A2BF25;A2BF26;Q9TNN7;P30505;E9PQE4;H0Y7C7;H0Y777	HLA-C	-3.32766	-2.26718	1.06047	8.04347e-07	0.000262134
H0Y4J9;F5H8K7;H0Y7D4;H0Y5Z5;C9JUZ1;F8WEX8;F8WD06;F5GWN8;E7EWM5;B5MDW5;H0Y649;H0Y6C9;H0Y2X2;E7EV31;Q5VTG8;H0Y3C2;Q5VTG7;H0Y8D2;A6NDV3;A2BH96;Q5TAG4;Q8N660;Q5SXJ2;Q6P3W6-2;Q6P3W6;Q3BBW0;Q3BBV2;Q5TI25;Q3BBV1	AL592307.2;NBPF10;NBPF12;NBPF15;NBPF16;NBPF9;NBPF8;NBPF14;NBPF20	-6.03582	-5.85005	0.185768	0.62463	0.665571
Q7L5Y1;A6NMP3;Q7L5Y1-2;B3KSL6	ENOSF1	0.798739	0.948942	0.150203	0.0393484	0.0596152
Q16678	CYP1B1	-1.6657	-1.74417	-0.0784663	0.15492	0.194228
F8W830;A2NHM0;P49662	CASP4	-6.5846	-6.66947	-0.0848667	0.730322	0.762553
O76082;A2Q0V1;O76082-2	SLC22A5	-2.56745	-3.35525	-0.787802	0.0169341	0.02997
A2RRD8;A8MX31;F8WAL3;G3XAE0;Q5HY98;Q6ZNA1	ZNF320;ZNF528;ZNF766;ZNF836	-4.4539	-4.75357	-0.299666	0.034326	0.0531915
A6NHR9;A6NHR9-2	SMCHD1	3.21695	3.03714	-0.179818	0.0190544	0.0329737
B7ZLP8;A2RTX5;A2RTX5-2;H0YKB9	TARSL2	-1.82453	-1.88569	-0.0611577	0.101981	0.134842
A2RUC4-2;A2RUC4	TYW5	-1.65348	-1.5788	0.0746839	0.0646039	0.090895
Q8IU85-2;Q8IU85	CAMK1D	-0.231227	0.164436	0.395663	6.32977e-05	0.00102382
P13797;F8W8D8;B7Z6M1;B4DGB4	PLS3	1.5674	1.88634	0.31894	5.7197e-05	0.000972037
Q8TCB0;C9JUM8	IFI44	-2.05131	-2.03632	0.01499	0.802961	0.829177
A3KMH1-3;A3KMH1;E2QRD0;A3KMH1-2	VWA8	1.4966	1.29124	-0.205358	0.00017522	0.00171657
Q9Y4K1	AIM1	-0.618975	-1.2301	-0.611123	0.0025173	0.00762953
F6TQG2;E9PCY3;P28370-2;P28370	SMARCA1	-3.87105	-5.5836	-1.71256	0.000419253	0.00274603
F5H7N3		0.645687	0.168546	-0.477141	0.000305683	0.00230852
P23497;E9PHV6;E9PBK3;B8ZZD8;F8WFE2;P23497-5;P23497-2;P23497-3;E7EUA7;P23497-4	SP100	-1.99801	-1.01662	0.981389	0.00022311	0.00192488
A4D1E9;C9J8R7;C9JNI1;A4D1E9-2;C9JEQ8	GTPBP10	0.595811	0.306007	-0.289803	0.00175728	0.00612007
A4D1S0-2;A4D1S0	KLRG2	-3.26554	-3.40797	-0.142423	0.167907	0.2081
Q03135;E9PCT5	CAV1	-1.39847	-2.25638	-0.857909	3.11589e-05	0.000807327
P31942-2	HNRNPH3	-2.782	-4.43157	-1.64956	0.000217365	0.00189719
E7EP45;H0Y6N5;H0Y742;E9PHI4;A4D2Q0;E9PDU4;O94901-5;E9PF23;O94901	SUN1;UNC84A	-0.0202252	-0.33775	-0.317525	0.0140998	0.0259159
P04083;Q5T3N1	ANXA1	-1.01499	-0.948749	0.0662433	0.611819	0.6529
H0YEJ9;H0YE88;H0Y3A6;A4FUP2;H0Y308;P28347;Q15561;Q99594;H0YCZ6;H0Y7B0;H0YGS2;E9PKB7;B5MCM0;Q6MZR9;Q15562	TEAD1;TEAD4;TEAD3;TEAD2	-2.12998	-1.90715	0.222833	0.0197821	0.0340504
F5GXC3;A5PLN9-7;A5PLN9-2;A5PLN9-4;A5PLN9;A5PLN9-5	TRAPPC13	-1.07494	-1.1835	-0.10856	0.0599685	0.0854076
F8W1D2;E9PGD2;Q16671	AMHR2	-0.632675	-0.810068	-0.177393	0.239266	0.284457
O14879;B4DLS7	IFIT3	0.227941	1.39314	1.1652	0.000712749	0.00364592
P10316;P01891;P16190	HLA-A	-3.39975	-2.84709	0.552665	0.114877	0.149786
E9PBB0;Q6Y7W6;A6H8W4;Q6Y7W6-3;E9PC50	GIGYF2	1.36995	1.17998	-0.18997	0.000184705	0.00176395
A6H8Z7;Q6UWP7;C9K0C3;Q6UWP7-2	LCLAT1	0.15278	0.304279	0.151499	0.00244997	0.00752151
H0Y3K7;F8WAB1;F8WAB0;C9K0X4;F8W8M4;A6NDU2;A6NKJ2;Q5T6N4;A6NCD9;Q5T6N2;O14639-2;O14639;Q5JVV3;O14639-4;O14639-3;O14639-5	ABLIM1	-2.13047	-2.48068	-0.350209	0.0059636	0.0137849
P09914;D3DR31	IFIT1	0.969383	1.82102	0.851638	0.00108533	0.00454757
O14933;O14933-2	UBE2L6	-0.900636	-0.23744	0.663196	0.000276189	0.00217848
Q5EBM0;Q5EBM0-4;Q5EBM0-3;Q5EBM0-2	CMPK2	-1.78677	-1.07591	0.710857	6.35058e-06	0.000422644
P00533;E9PFD7;H0Y3N3;Q504U8;P00533-4;P00533-3	EGFR	-1.08423	-0.576714	0.507517	0.00166181	0.00592153
Q5VY30;A6NCP9;P02753	RBP4	-0.93938	-1.09301	-0.153628	0.314938	0.36432
P09382	LGALS1	2.79603	1.97462	-0.821414	2.04388e-05	0.000686669
B4DDW1;F8VQX6;H0YI09;Q9H8H3	METTL7A	-1.17237	-2.28362	-1.11126	9.10981e-05	0.00117581
A6NCZ6;Q9BWM7	SFXN3	-3.68303	-3.43111	0.251916	0.00195529	0.00650793
Q06787-8;G8JL90;Q06787-5;Q06787-3;Q06787;G8JLE9	FMR1	-2.37508	-2.57528	-0.200204	0.0120821	0.0230702
A6NDG6	PGP	0.8741	0.829812	-0.0442888	0.352975	0.402923
Q5SXH7-2;Q5SXH7-5;Q5SXH7-4;Q5SXH7;Q5SXH7-3	PLEKHS1	-0.538223	-0.160381	0.377842	7.03523e-05	0.00106854
A6NDU8	C5orf51	-1.95285	-1.7127	0.240143	0.00247021	0.00756503
B4DKL4;A6NDW3;Q86X29-3;E9PHD4;Q86X29;Q86X29-2	LSR;FAM131B	0.484431	0.785448	0.301017	0.00638473	0.0144318
H0YD42;E9PKA5;H0YDD3;E9PK79;H0YEE0;E9PP96;A6NDW6;Q9BVK2	ALG8	-2.38809	-2.8198	-0.43171	0.00690599	0.0153032
A6NDY9	FLNA	-1.95519	-2.12357	-0.16838	0.362725	0.412833
Q96CX6	LRRC58	-0.16927	-0.372543	-0.203273	0.0026944	0.00804418
G3V2I3;A6NED2	RCCD1	-2.56118	-2.50403	0.0571512	0.411045	0.459603
O95786;O95786-2;B3KWW1;A2A376;F5H5W6	DDX58	2.23218	2.90477	0.672582	0.000534346	0.00311785
A6NEM5;Q92643;B1AK81;B4E2M3	PIGK	-0.769827	-0.780662	-0.0108358	0.696559	0.73184
A6NEN8;Q53G59;B7Z7B8	KLHL12	-3.33468	-3.25671	0.0779693	0.0256557	0.0416872
Q96EU6-2;Q96EU6	RRP36	-2.62386	-3.11443	-0.49057	0.00853953	0.0178589
O14777;F5H1J6	NDC80	1.35014	0.90809	-0.442052	2.0342e-05	0.000686669
A6NFI3	ZNF316	-4.4127	-4.43484	-0.022135	0.82796	0.851277
F5H1G9;F8WA55;F8WA56;A6NFN2;Q8IZP0-10;Q8IZP0-8;Q8IZP0-7;Q8IZP0-2;Q8IZP0-4;Q8IZP0-3;Q8IZP0-5;Q8IZP0-6;Q8IZP0-9;Q8IZP0;B4DQ58	ABI1	1.06642	1.22716	0.160742	0.0265791	0.0429257
A6NMH6;C9J9B6;A6NFQ9;F8W8I8;Q92599-2;F6W7K9;Q92599;Q92599-3	39692	-0.598132	0.0985415	0.696673	5.66079e-05	0.000972037
Q15651-2;Q15651	HMGN3	0.301782	-0.325325	-0.627106	0.000191206	0.00179838
P00973;F8VXY3;E7EMI9;E7ET41;P00973-2;P00973-4;P00973-3;H0YI20;F8VUC8;B4DWE7	OAS1	0.216403	1.3874	1.17099	0.00249964	0.00762349
A6NG10;Q969T9;E7EX86;B4DFG2;B4DV07	WBP2	0.499606	0.480059	-0.0195476	0.752081	0.782071
A6NG58;Q9HBI1;B0QYP8;B5MDI0;B0QYM8;Q9HBI1-2	PARVB	-6.39879	-6.55331	-0.154523	0.25893	0.305166
Q13287	NMI	0.409645	1.51177	1.10213	0.000167937	0.00168087
A6NG79;E9PGC6;Q92733	PRCC	-0.517017	-0.692635	-0.175618	0.0166854	0.029579
C9K039;B5MC56;E7ETT8;P53814-5;P53814-6;P53814	SMTN	-1.12863	-1.72043	-0.591797	5.33304e-05	0.000938644
Q7Z7H8;A6NGJ4	MRPL10	0.577796	0.436203	-0.141592	0.1063	0.139801
A6NGQ6;Q96B45	C10orf32	-2.13324	-2.12402	0.00921745	0.917397	0.929767
E9PIZ0;C9JST7;A6NGW1;O95070;F8W9A1	YIF1A	-2.35902	-1.99601	0.36301	0.00472073	0.0116541
A6NHB5;Q14202;A6NHN7;Q14202-2	ZMYM3	1.09734	0.460722	-0.636621	0.000724197	0.00368587
A6NHG8;Q13114-2;Q13114	TRAF3	-5.06848	-4.77381	0.294662	0.107406	0.141051
A6NHL2-2;A6NHL2	TUBAL3	-1.43613	-1.51818	-0.0820416	0.270335	0.317758
Q6XQN6-3;Q6XQN6;C9JC60;Q6XQN6-2;C9J8U2;G5E977	NAPRT	-0.399291	-0.204899	0.194393	0.00221267	0.00704723
P05161	ISG15	0.506473	1.66509	1.15861	2.533e-05	0.000749229
F5GWB8;Q9Y6K5	OAS3	2.11934	3.21019	1.09085	0.000284293	0.00221415
D6R9U7;O15318	POLR3G	-2.64616	-3.36701	-0.720848	0.0137696	0.0254923
Q5JRG1;C9JDH3;Q9BVL2-2;A6NI12;Q9BVL2	NUPL1	0.485464	0.274656	-0.210808	0.0102393	0.0204947
A6NI36;Q8N594-2;Q8N594	MPND	-4.25549	-4.06796	0.18753	0.106035	0.139595
P24593	IGFBP5	-0.301263	-0.356403	-0.0551402	0.240231	0.285444
A6NIF0;Q96Q05-3;Q96Q05;Q96Q05-2;H0YBR0	TRAPPC9	-0.191189	0.00814571	0.199335	0.00337988	0.00936022
Q969Y2-3;Q969Y2;A6NIG5;Q969Y2-2	GTPBP3	-3.79509	-3.93665	-0.141556	0.122254	0.158306
C9JEK3;C9J813;E9PGZ1;F5H1Z9;E7EX44;Q05682-5;Q05682-4;Q05682-3;A8K0X1;Q05682-2;Q05682;REV__H0YH95;REV__H0YEF9;REV__E9PJZ7;REV__H0YHK3;REV__E7ETG6;REV__B7Z663;REV__Q13136-2;REV__Q13136;REV__G3V200;REV__B3KXA0;REV__Q2M3G8;REV__B7ZKZ5;REV__F8VP68;REV__H0YFQ4	CALD1	-3.9967	-3.61139	0.38531	0.0713204	0.0989073
P09912;P09912-2;P09912-3	IFI6	-1.86179	-0.746438	1.11535	4.39572e-05	0.000878498
A6NIW1;P14209;C9JUA7;A8MQT7;P14209-2	CD99	-1.98787	-2.66715	-0.679277	0.00782453	0.0167924
B5MC64;F8WD83;A6NJ78-3;A6NJ78-2;A6NJ78-4;A6NJ78	METTL15	-3.94707	-3.95565	-0.0085769	0.882705	0.899028
E7EMT5;Q5J9B1;P04798	CYP1A1	-5.05965	-4.61363	0.446013	0.0149125	0.0270671
Q8IYQ7	THNSL1	1.53407	1.1979	-0.336167	0.00130513	0.00512115
P42224	STAT1	3.39893	4.2011	0.802175	0.000170216	0.00168351
Q9UBG0	MRC2	-3.84759	-3.70081	0.146786	0.314244	0.363714
G3V5L7;G3V2I9;G3V5H8;G3V578;H0YJT9;G3V4S9;G3V3N4;Q9UN36-5;Q9UN36-2;Q9UN36-3;B4DE86;Q9UN36;H0YJ56;G3V271;G3V2A6;G3V5B7;G3V383;G3V5S0;G3V392;G3V5G0;Q9UN36-4	NDRG2	-2.78492	-2.56387	0.221054	0.0211363	0.0357533
A6NJM2;Q8IYS2;Q8IYS2-2	KIAA2013	-2.07435	-2.18892	-0.114572	0.0790481	0.108238
Q6ZVM7;B7Z2L7;Q6ZVM7-3;B7Z2U2;Q6ZVM7-2;F5H3S6	TOM1L2	-0.0967885	0.761913	0.858701	0.0146484	0.0266635
A6NJX6;Q96BP2	CHCHD1	-3.01428	-3.07835	-0.0640624	0.610378	0.651689
O75054;O75054-2;A6NJZ6	IGSF3	2.04404	1.99841	-0.0456243	0.246422	0.291726
O75223;E7EU55;B8ZZK2	GGCT	2.86404	2.74321	-0.120833	0.00633043	0.0143779
A6NK68;F8WA51;Q7Z309-4;Q7Z309;Q7Z309-2;Q7Z309-3	FAM122B	-4.11495	-4.17855	-0.063607	0.572374	0.615018
A6NKD9	CCDC85C	-0.100582	0.290218	0.3908	0.000353698	0.00250252
H0YEW7;F8WC89;A6NKF1-2;A6NKF1	SAC3D1	-5.37078	-5.35174	0.0190458	0.811617	0.837033
A6NKF9;B7ZAQ6-2;B7ZAQ6-3;P0CG08;B7ZAQ6;H0YFP4;E9PKY3	GPR89C;GPR89A;GPR89B	0.0761227	-0.0327313	-0.108854	0.0483773	0.0711516
A8MTZ9;A6NKN2;Q99708;E7ETY1	RBBP8	-4.84167	-6.11435	-1.27268	0.000163652	0.00165439
P78549	NTHL1	-3.3342	-3.66158	-0.32738	0.00328574	0.00918484
Q5VZR0;A6NKU3;Q9H4G4	GLIPR2	-3.61536	-3.11812	0.497244	0.00400784	0.0104429
A6NKV8;Q9H074-2;Q9H074;D6REB4	PAIP1	1.24569	1.47307	0.227382	0.00601528	0.0138642
A6NL58;Q96G04-2;Q96G04	EEF2KMT	-7.15672	-6.93673	0.219985	0.460823	0.507795
A6NL80;Q969H6	POP5	-3.22885	-3.29402	-0.0651673	0.542592	0.587264
Q8IY21	DDX60	1.25955	2.13366	0.874113	0.000482113	0.00295323
Q5T0Y8;Q92485-2;Q92485;B4DE65;F8VWW8	SMPDL3B	-1.09874	-1.65382	-0.555086	0.002152	0.00692288
A6NLP3;Q9C035	TRIM5	-3.91125	-3.62138	0.289872	0.00297155	0.00855577
E9PK67;E9PNI7;Q53GL7;E9PPE7;F5H462	PARP10	-1.44367	-1.10932	0.334348	0.0419245	0.0630249
E9PJK1;E9PRJ8;H0YDL9;H0YDJ9;E9PIF1;A6NMH8;P60033;E9PM31;H0YEE2	CD81	0.27894	0.219732	-0.0592083	0.249758	0.295118
Q9NUL5-4;Q9NUL5;Q9NUL5-3;Q9NUL5-2	C19orf66	-0.575463	-0.114999	0.460463	0.00374279	0.00999695
E9PBL0;Q9UII4	HERC5	-1.71034	-1.41181	0.298528	0.0290124	0.0462938
A6NMQ7;P60604	UBE2G2	-1.47376	-1.50354	-0.0297817	0.554158	0.597858
A8MSZ8;A6NN50;O75147-2;O75147-1;O75147	OBSL1	-4.44428	-4.2294	0.214887	0.0929807	0.124562
A6NN80;E5RK69	ANXA6	-1.12321	-2.19974	-1.07654	0.00286885	0.00839444
F5H545;C9JEX3;A6NN98;Q13614	MTMR2	-2.69634	-2.54636	0.149982	0.0400578	0.0605176
E5RGK1;Q8IVE3-3;Q8IVE3	PLEKHH2	-6.67462	-6.21962	0.455001	0.0405457	0.0611528
Q5VXN5;A6NNH3;P17707	AMD1	-2.08151	-2.22687	-0.145363	0.0816511	0.111253
P52758;H0YBX3;H0YB34;E5RI71	HRSP12	0.930525	0.601085	-0.329441	0.00254654	0.00769988
B4DPP0;A6NNI4;G8JLH6;P21926;E7ERM7	CD9	1.01939	1.69451	0.675118	0.00213722	0.0069044
A6NNK5;Q12888;F8VY86;Q12888-2	TP53BP1	1.76998	1.76406	-0.00592136	0.66085	0.698226
A6NNP0;Q9UK22;C9JQC5	FBXO2	-1.43066	-0.855593	0.575069	0.000772246	0.00378946
A6NNV6;O95229	ZWINT	-1.24924	-1.5683	-0.319059	0.00994849	0.0200381
A6PVN5;Q15257-2;Q15257;Q15257-3;Q15257-4;B4DZF8;A6PVN9;Q5T949;Q5T948	PPP2R4	2.03413	2.06024	0.026104	0.236783	0.281767
E7ESH3;E7ESG3;Q96I15	SCLY	-4.69284	-4.46343	0.229406	0.119431	0.155154
P14618-2;E7EUQ8;E7EUJ4	PKM	-0.874163	-0.83681	0.0373533	0.244917	0.290203
A6PW57;Q99755-2;Q99755-4;Q99755-3;Q99755;A6PW58;A2A5X0	PIP5K1A	-2.13316	-2.15329	-0.0201242	0.538695	0.583541
A6PW79;Q8N884;Q8N884-2	MB21D1	-0.580742	-0.600556	-0.0198134	0.863915	0.88327
A6QRH7;Q5HY75;A6QRH6;P98173	FAM3A	-3.77584	-3.69927	0.076574	0.281455	0.329405
F5H8D9;F5H179;A6YPU5;F5H6T8;F5GYJ0;F5GZY6;F5GZ48;F5GXG7;B4DFA5;Q8WV07	ORAOV1	-4.6508	-4.52463	0.126172	0.0777722	0.106743
G3V1R9;Q9NPH2-2;G5E9U0;Q9NPH2	ISYNA1	0.527553	0.660718	0.133164	0.00769132	0.0165845
A6NFX8;Q9UKK9;A6NJU6;A6NHE8;A6NCQ0	NUDT5	2.10363	2.04732	-0.0563105	0.0662941	0.0929252
A6ZKI3;Q9BWD3	FAM127A;FAM127B	-1.82172	-1.77516	0.0465571	0.423108	0.471362
Q68CZ2;E7ERH3;Q68CZ2-2;E9PCX8;Q59GW4;F5GXX8	TNS3	1.06548	1.70883	0.643358	0.000218172	0.00190082
Q96HA1-2;A8CG34-2;Q96HA1-3;A8MXF9;A8CG34;Q96HA1;C9JER0;C9J370;F6STJ3;Q6PJE2	POM121;POM121C;POMZP3	-0.715733	-1.07552	-0.359791	0.000452019	0.00285936
A8DPD7;B4DK95;Q9C0D3	ZYG11B	-5.29372	-5.36645	-0.0727227	0.540142	0.584909
H2N333;P29590;P29590-5;P29590-4;P29590-2;P29590-9;P29590-3;P29590-8;P29590-11;P29590-12;P29590-13;P29590-14;P29590-10;E9PBR7	PML	1.58881	2.0466	0.457784	0.000724597	0.00368587
A8K0M9;Q9Y6D0	SELK	-4.15055	-4.27764	-0.12709	0.193007	0.235329
P80217;P80217-2	IFI35	-0.518715	0.186558	0.705273	0.0015117	0.00559071
F5H6Z0;Q00537;A8K1U6	CDK17	-1.22736	-0.993095	0.23427	0.00788946	0.0168694
B4DU95;A8K3P4;P35610;B1APM4;B4DFD8	SOAT1	-1.62031	-1.65222	-0.0319055	0.48104	0.528069
P09913	IFIT2	0.229273	1.22076	0.991492	9.29444e-05	0.0011824
A8K7X6;Q68Y55;G3V0E8;F8VRG9;B4DLC0	PCBP2	2.97399	2.90973	-0.0642605	0.0690855	0.0962048
A8K8U5;P33981	TTK	-2.48893	-2.85626	-0.367339	0.0211815	0.0357918
C9K0H7;F8WD27;A8MPV7;Q15413-3;Q15413-2;Q15413	RYR3	-0.65011	0.342623	0.992733	0.18058	0.222126
C9JIN9;O75140-6;O75140-3;B4DH93;O75140-5;O75140;O75140-4;A8MPX9;H0Y770;O75140-2;O75140-7	DEPDC5	-5.60292	-5.49324	0.109676	0.157427	0.19692
D6RDM3;D6R9S7;D6RHE3;D6RDB0;E7ES98;A8MQ22;B7Z4Y2;Q96GZ6-6;Q96GZ6-7;Q96GZ6-5;E7ENY4;Q96GZ6-2;Q96GZ6	SLC41A3	-3.71425	-3.25895	0.455302	0.00072604	0.00368615
A8MQ43;Q9UIC8;Q9UIC8-2;Q9UIC8-3	LCMT1	0.948312	0.916268	-0.032044	0.132157	0.169515
Q8IXQ6-2;E9PFM7;Q8IXQ6	PARP9	1.13944	2.21987	1.08042	0.00135848	0.00524353
Q16658	FSCN1	1.77837	1.82002	0.0416509	0.0593642	0.0846792
Q12765;C9JPG0;C9K052;B4DIP5;B8ZZP4;C9J7U9	SCRN1	1.48148	1.84246	0.360978	5.62474e-05	0.000968637
B4DSN4;E7ET57;E7EML5;A8MRS1;Q8NHM5-2;Q8NHM5-3;Q8NHM5	KDM2B	-2.37269	-2.37483	-0.00213082	0.953563	0.960095
A8MS91;Q8NC56	LEMD2	-0.634749	-0.331473	0.303276	0.000496448	0.00300316
C9JF71;C9JFU3;C9JLT7;A8MSL3;H0Y2P9;Q8TBF5;Q8TBF5-2;F8WEJ3;B4DFZ9	PIGX;hCG_40298	-2.61076	-2.47381	0.136956	0.137016	0.17466
Q9UMW8;F5H844;Q3LFD5	USP18;USP41	-3.93722	-3.66784	0.26938	0.0359972	0.055405
Q9BWC9	CCDC106	-4.23338	-4.25435	-0.0209755	0.86314	0.882901
A8MT37;F5H7D7;P49840	GSK3A	-0.892035	-0.827339	0.0646964	0.0880303	0.11873
A8MT72;Q2NKQ5;Q16799-3;Q16799-2;Q16799	RTN1	-0.966958	-0.446846	0.520112	0.00915966	0.0188231
C9JWB0;A8MTC3;Q7Z5J4-2;Q7Z5J4;E7EVZ3;Q7Z5J4-3;A8MXE8;E7ETW1;Q7Z5J4-4	RAI1	-1.00588	-0.926409	0.0794752	0.153005	0.192166
C9JWE6;E7ENB6;B7ZAG0;F5H8I9;Q9UPQ7	PDZRN3	-5.30725	-5.64519	-0.337941	0.0531235	0.0770677
Q5VUC7;O60551;Q5VUC6;F5H594;B4DXS1	NMT2	-1.78894	-1.90631	-0.117369	0.0992443	0.131879
Q15398-1;A8MTM6;Q15398;E7EP14	DLGAP5	0.849604	0.381839	-0.467765	0.000529935	0.0031062
A8MTQ3;G5E9B5;P0C1Z6	TFPT	-3.25386	-3.27005	-0.0161938	0.881229	0.898097
F5H6B6;F5H8A0;Q86TN4-2;F5H2B2;Q86TN4;A8MU17	TRPT1	-2.24315	-2.04713	0.196018	0.0282283	0.0451858
E9PM02;A8MU21;A8MWW0;Q9BVK8	TMEM147	-5.13991	-5.2521	-0.112195	0.225905	0.270333
Q08722	CD47	1.05029	0.881893	-0.168401	0.00937131	0.0191166
A8MUA9;A8MU27;P55854;B4DUW4	SUMO3	-3.36837	-3.41293	-0.0445635	0.711135	0.744827
A8MU44;Q9UJC3	HOOK1	1.18944	1.17504	-0.0144014	0.660968	0.698234
P22102;P22102-2	GART	3.56477	3.19806	-0.366709	0.00135702	0.00524353
Q16643;A8MV58;Q16643-2;D6R9W4	DBN1	2.47728	2.04538	-0.431898	2.90488e-05	0.00077735
A8MUP8;P10276-2;P10276;C9JS86;B8Y636	RARA	-0.421121	-1.48669	-1.06557	0.000121315	0.00139717
A8MUR8;Q8IWF2-2;Q8IWF2	FOXRED2	-2.89984	-2.9158	-0.0159664	0.84041	0.862967
A8MUS2;F5H1F7;P29375-2;P29375;F5GZ99;E7EV89	KDM5A	-4.0935	-4.07359	0.0199102	0.848044	0.869408
C9JDM9;A8MUW4;Q9NYQ6-2;Q9NYQ6	CELSR1	-5.21657	-4.75409	0.462487	0.0465534	0.0688655
A8MUW5;Q52LJ0	FAM98B	0.388178	0.462745	0.0745669	0.117821	0.153244
C9JNA8;A8MUX4;Q92551	IP6K1	-4.31772	-4.20438	0.11334	0.179229	0.220592
H0Y805;H0Y7W0;H0Y7Q7;H0Y5Q6;H0Y5J2;H0Y4C2;F8VTQ8;B7Z760;F6RUR5;F6R3U9;B4DT81;D0EV57;E7EWC3;E7EQP4;E7EQ21;E7EN49;A8MVU7;Q5SPT7;H0Y842;F6PQC2;E7EP64;E9PGX5;E7ENA7;C9JEI0;P30511-2;P30511;P30511-3	HLA-F	-4.43068	-3.65872	0.77196	0.000932859	0.00420906
Q5H9U9-2;Q5H9U9;H0Y939;H0Y8H0	DDX60L	-3.44825	-2.71478	0.733473	0.00187034	0.00632924
P10253	GAA	1.55777	1.85726	0.299492	0.00309438	0.00880623
P19525;E9PC80;Q05CP4	EIF2AK2	2.19085	2.61311	0.422263	3.00532e-06	0.000371949
A8MVM0;Q14590-2;Q14590;F8W9P6	ZNF235	-8.43122	-8.1022	0.329028	0.659471	0.696884
A8MVM8;A8MYJ8;O95167	NDUFA3	-1.24489	-1.49023	-0.24534	0.010038	0.0201676
E9PNL8;A8MVN1;B7Z6M3;Q13574-2;G3V0F6;E9PPW4;Q6ZVG7;Q13574	DGKZ	-0.981209	-0.8601	0.12111	0.00874523	0.0181525
P30453;P30457;A2ARK8;Q5SPM3;P30450;P18462;P30456	HLA-A	-4.04643	-4.05986	-0.0134232	0.91119	0.923916
E9PSH3;E9PN41;E9PPX8;A8MVV6;O14817	TSPAN4	-2.69663	-3.05602	-0.359388	0.0250089	0.0409068
P00441	SOD1	1.52739	1.44087	-0.0865224	0.00996891	0.0200603
A8MVZ6;F8W113;Q96G01-3;Q96G01	BICD1	-4.35445	-4.35936	-0.00490908	0.951627	0.958679
F5GYW3;Q9UDT6-2;Q9UDT6	CLIP2	-3.59302	-3.53941	0.0536033	0.255783	0.301735
A6NCQ5;Q9Y3D2	MSRB2	-2.53904	-2.43283	0.106203	0.0635443	0.0897402
B4DVY1;A8MWD3;O15371	EIF3D	3.56959	3.3015	-0.268089	0.000352443	0.00250216
Q9UMZ2-4;Q9UMZ2-3;A8MWU4;Q9UMZ2-5;Q9UMZ2	SYNRG	0.00867702	0.148491	0.139814	0.00287656	0.00839444
E7EUR0;E7EX90;A8MWX9;E9PFS5;E9PGE1;A8MY36;Q14203;G5E9H4;Q14203-2;Q6AWB1	DCTN1;DKFZp686E0752	2.87129	2.75753	-0.113758	0.0361341	0.0555354
Q6ZSL5;A8MWZ5;E9PCD6;D3YTH2;E9PFM9;Q9BZ29-3;Q9BZ29-5;Q9BZ29;Q9BZ29-4	DOCK9	-0.600587	-0.483718	0.116869	0.132762	0.170119
Q15646;Q15646-2	OASL	0.163442	1.28859	1.12515	0.000284524	0.00221415
A8MX10;Q9NVN8	GNL3L	0.0156297	-0.305787	-0.321416	0.00272579	0.00810004
A8MX12;P52179-2;P52179	MYOM1	-2.83406	-2.95715	-0.12309	0.186143	0.228092
F5H6I0;P61769;H0YLF3	B2M	-2.15736	-1.28986	0.867499	0.000104352	0.0012651
B4DU58;B8ZZS7;P40121;E7EUR2;E7EUE9;E7ENU9;B8ZZL6	CAPG	-0.57487	-0.288372	0.286498	0.00207516	0.00677128
A8MX97;Q13492-3;Q13492-2;F8VPG7;Q13492;E9PN05	PICALM	1.77615	1.91634	0.140195	0.00571252	0.0133445
A8MXB7;Q9Y343-2;Q9Y343	SNX24	-3.05416	-3.27936	-0.225199	0.06116	0.0868915
F8WBW0;Q9ULH1;Q9ULH1-2;H0YBF7	ASAP1	1.15299	1.76353	0.610547	2.91534e-05	0.00077735
Q9UER7-2;Q9UER7;Q5STR5;Q4VX54;F5H082	DAXX	-1.08035	-1.74186	-0.661513	0.00365211	0.0098287
Q8TDB6	DTX3L	0.63136	2.04183	1.41047	5.71559e-06	0.000404478
Q9NXH9-2;Q9NXH9	TRMT1	0.396975	0.085114	-0.311862	0.000336549	0.00246584
Q5H8X8;A8MXQ0;O95399;O95399-2	UTS2	-3.02871	-3.09328	-0.0645708	0.158684	0.198324
Q9NUQ9;E5RI16;Q9NW21	FAM49B	2.31687	2.73313	0.416256	2.93225e-05	0.00077735
Q3B726	TWISTNB	-2.96704	-3.06792	-0.100872	0.396879	0.445634
A8MY20;O14672;B4DU28	ADAM10	0.00149708	0.607652	0.606155	0.000127371	0.00142453
A8MY34;O75880	SCO1	-0.226788	-0.21482	0.0119683	0.733582	0.765326
A8MYT4;Q8NEB9	PIK3C3	-3.58735	-3.11464	0.472709	0.00317687	0.00898893
H0Y720;A8MYY3;C9J5L7;Q9UPQ9-1;Q9UPQ9	TNRC6B	-3.06412	-3.51175	-0.447623	0.00165529	0.00590907
Q08257;A6NN60;A6NP24;C9JH92	CRYZ	1.71543	1.13795	-0.577477	5.14259e-06	0.000388896
A8MZ76;C9JE52;Q9UL46;H0YM70	PSME2	2.24312	2.77097	0.527847	0.000124412	0.00141058
H0YBM4	ASAP1	-3.99024	-2.6739	1.31634	3.14692e-05	0.000807327
Q96H22-2;E7ES30;E7ETS3;Q96H22;A8MZE6	CENPN	-5.10353	-5.28972	-0.186185	0.313142	0.362701
C9IZU6;Q969T4;C9IYU3	UBE2E3	-3.97002	-4.38961	-0.419592	0.0055413	0.0130455
H0YGR4;H0YG54;F5GYG5;Q9Y3B8-2;Q9Y3B8;H0YH58;F5GX07;H0YG83	REXO2	0.673815	0.379642	-0.294173	0.00770659	0.0166062
G3V2Q3;C9J9Q3;C9JSW4;A8MZK4;G3V5E1;C9JI13;O75909-2;O75909-1;O75909;O75909-4	CCNK	0.281002	0.0988508	-0.182151	0.00146047	0.00545989
Q96CM3	RPUSD4	-2.15272	-2.85669	-0.703973	0.00142846	0.00539386
P29966	MARCKS	1.63939	2.49436	0.854968	5.97651e-05	0.000990662
A9Z1X7;E9PCT1;Q8IYB3-2;Q8IYB3	SRRM1	0.620227	0.30478	-0.315448	0.00603913	0.0138933
A9Z1Z3-3;A9Z1Z3	FER1L4	-3.01622	-2.86755	0.148668	0.00458131	0.0113847
Q5TG80;B0AZR7;Q13303-2;Q13303;Q13303-3;C9JBV8;C9JQ60;Q5TG81;C9K071;F8W6W4;B7Z8E5;Q14722-2;Q14722-3;Q14722	KCNAB2;KCNAB1	-1.21863	-0.993463	0.225166	0.00724074	0.0158675
Q6NVW1;A6NJM0;B1AKC9;P29323-2;P29323-3;P29323	EPHB2	-2.84244	-2.60466	0.237788	0.0195377	0.0336822
B0FLL2;O60825-2;O60825;B4DY91	PFKFB2	-2.41022	-1.81539	0.594823	0.135229	0.172727
F5H1R5;P31323	PRKAR2B	-1.85759	-2.2687	-0.411116	0.00428897	0.0109083
E5RGX5;B7Z4N6;Q93045;G3V110	STMN2	-2.44754	-3.16328	-0.715733	0.000522693	0.0030825
Q9UH99;B0QY62;B0QY60;E9PGW0	SUN2	-2.90668	-2.88402	0.0226591	0.718338	0.751877
Q8N6N7	ACBD7	0.0247455	0.048364	0.0236184	0.453218	0.500797
Q5TEW3;O75815	BCAR3	-4.90366	-5.1031	-0.19944	0.0523661	0.0761765
B0QYI1;Q8WUA7-3;Q8WUA7-2;B0QYI3;Q9NU19;Q8WUA7	TBC1D22A;TBC1D22B	-4.64863	-4.61361	0.0350177	0.671625	0.708439
P51649;G5E949;C9J8Q5;F5H328	ALDH5A1	1.39259	1.92183	0.529246	8.85897e-05	0.00117168
F5H3T1;P41229-3;P41229-2;B0QZ44;P41229	KDM5C	-2.89319	-2.85216	0.041037	0.574492	0.61719
E9PE09;E7EV75;B0QZE2;E7ENI9;B7Z293;F6UH50;Q2LD45	ZMYND11	-4.36024	-4.36645	-0.00621891	0.865952	0.885211
P35080;C9J712;C9J2N0	PFN2	-1.78998	-2.00595	-0.215969	0.00287521	0.00839444
E7ES25;G8JLQ0;G3XAH1;B0S872;Q9UMR5;G8JLE1	PPT2	-4.15725	-4.20942	-0.0521697	0.13671	0.174374
B0S8I7;Q14657	LAGE3	-4.8267	-4.77203	0.0546749	0.159239	0.198979
C9JDN2;Q6ISB3-2;Q6ISB3	GRHL2	1.95124	1.63905	-0.312183	0.000158377	0.00163262
P03923	MT-ND6	-3.49146	-3.36756	0.123902	0.327849	0.377546
H0YD13;E7EPC6;B6EAT9;P16070-12;P16070-14;P16070-13;P16070-11;P16070-10;P16070-16;P16070-8;P16070-17;P16070-6;P16070-4;P16070-3;P16070-7;P16070-5;P16070;H0Y2P0;H0YDW7;H0YCV9;H0Y5E4;P16070-15;P16070-9	CD44	-0.339502	-0.824762	-0.48526	0.030366	0.0480575
B0V043;P26640;H0Y4A6	VARS	3.49157	3.45621	-0.0353674	0.214957	0.258978
B0YJ65;Q86UU1-3;Q86UU1-2;Q86UU1	PHLDB1	-3.97917	-4.31473	-0.335556	0.137683	0.175257
Q96HY7	DHTKD1	1.29346	1.28468	-0.00877762	0.813893	0.838698
B1AH87;P30536	TSPO	-1.40731	-1.10457	0.302743	0.0644284	0.0907219
Q8NEF9	SRFBP1	-0.273412	-0.641581	-0.368169	0.00243573	0.00749609
B1AHQ6;Q9NSP4;B1AHQ7;Q9NSP4-3;B1AHQ9;Q9NSP4-2	CENPM	-2.67394	-2.85671	-0.182777	0.0996094	0.132226
P35219	CA8	-3.86724	-4.16945	-0.30221	0.00635678	0.0144028
B1AK13;P35914;F5GYT9;B4DUP4	HMGCL	1.00737	1.5152	0.507833	0.000649697	0.00348523
Q6P587;Q6P587-2;B1AK40	FAHD1	0.331862	0.440211	0.108349	0.0102067	0.0204422
B1AK53;H0Y7L4;B1AK53-2	ESPN	-5.66298	-5.66866	-0.00568002	0.980814	0.983894
Q9Y275-2;Q9Y275	TNFSF13B	-1.89889	-1.67479	0.2241	0.0137781	0.0255007
P20962;A2VCM6	PTMS	0.571385	0.520865	-0.05052	0.237672	0.282719
Q9BUP0;B4DEE0;E9PFH3	EFHD1	1.10247	1.20284	0.100369	0.0877496	0.118427
F5H3W1;F5GWY5;O00592-2;O00592;F5H7A2	PODXL	0.134858	-0.127451	-0.262309	0.00172143	0.00604297
A8MQB8;G3V0J0;Q06787-2;Q06787-6;Q06787-4;Q06787-7	FMR1	1.85232	1.83749	-0.0148385	0.313352	0.36288
Q6PJ69;H0YGS7	TRIM65	-2.29506	-2.28413	0.010932	0.906226	0.919612
F5H591;B1AKU5;B1AKU4;Q92845	KIFAP3	-3.82723	-3.55924	0.267993	0.0112559	0.0219124
B1AKV3;Q9NVA1;B7Z314;B1AKV6;B1AKV5;Q9NVA1-4;Q9NVA1-2;B7Z1C6;B1AKV4;B1AKV2;Q9NVA1-3	UQCC1	-0.677431	-0.407255	0.270176	0.00692266	0.0153306
B8ZZG1;B9A001;Q9NZW5;C9J4Q3	MPP6	-1.02833	-1.01159	0.0167353	0.733812	0.765441
B1AL69;Q7L3B6	CDC37L1	-1.33077	-1.22427	0.106504	0.194323	0.236798
A9R9N8;F8VU18;A9R9N7;P01892;P30459;A2BDY9;P16189;P10314	HLA-A	0.926723	1.5621	0.635372	6.17688e-05	0.00100418
B1ALH6;O14832;C9JR86;A8MTS8	PHYH	-2.83489	-2.10647	0.728428	0.000826746	0.00393598
Q01813;H0Y3P8;Q5VSR7	PFKP	4.21254	3.99565	-0.216885	0.000645578	0.0034845
B1ALY6;O95758-1;B1ALY5;O95758-2;O95758;O95758-5;O95758-4	PTBP3	-1.36642	-1.53965	-0.17323	0.0112107	0.021857
F5GZ07;F8W8M9;B1AM27;F8VZH8;F8W0P6;F8W059;O14795;Q9UPW8	UNC13B;UNC13A	-4.9049	-4.00463	0.900274	0.0155559	0.0280042
B1AMB1;B1AMB2;Q9BPZ7-5;Q9BPZ7-6;Q9BPZ7-3;Q9BPZ7-2;Q9BPZ7	MAPKAP1	-4.04162	-4.02959	0.0120245	0.891611	0.907086
Q5JVC1;Q5JVC2;B4DU60;Q8N0X4-2;Q8N0X4	CLYBL	-5.59794	-5.21287	0.38507	0.0474781	0.0700827
C9J2P0;P51965;C9J8K2	UBE2E1	0.0145349	-0.153467	-0.168002	0.0157406	0.0282605
E9PQL5;E9PSC8;E9PLE3;E9PKA8;Q6ZUT1-3;Q6ZUT1;Q6ZUT1-2	C11orf57	-5.38516	-5.66784	-0.282676	0.0502343	0.0734768
E9PSH2;B1AP13;Q14UF5;P08174;Q14UF4;Q14UF6;P08174-2;F5H2H0;B1AP15	CD55	-0.165221	0.609051	0.774273	0.0358422	0.0552064
E7EP42;E9PB91;B1APJ0;O14925;Q5SRD1	TIMM23B;TIMM23	-1.58676	-1.7155	-0.128734	0.125842	0.162425
B4DHE1;F5H7T0;B1APS8;Q96S38	RPS6KC1	-6.0297	-5.85278	0.176924	0.260062	0.306331
B1AQP1;Q7Z5Y1;P22415;E9PME6	USF1	-0.775783	-0.63311	0.142673	0.0800901	0.10943
B1AQP5;O75618;O75618-2;B4DKM1;Q9NWM3	DEDD;CUEDC1	-2.398	-2.20231	0.19569	0.00866945	0.0180362
B1AT46;Q9Y692-2;Q9Y692	GMEB1	-4.59456	-4.6578	-0.0632376	0.444374	0.492473
P42772;P42771-2;P42771;A5X2G7	CDKN2B;CDKN2A	-3.44196	-2.95151	0.490448	0.000397072	0.00266911
P31937	HIBADH	0.968662	1.40684	0.438178	2.66787e-05	0.000766367
C9J0H3;C9JE06;C9J7K9;B4DTE8;O15162	PLSCR1	-2.28438	-1.39002	0.894359	0.00784033	0.0168148
P41250	GARS	3.81856	3.852	0.0334367	0.0431687	0.064546
B2R603;G3V2Q1;P07910;G3V576;P07910-3;G3V5V7;G3V555;G3V575	HNRNPC	-3.85293	-3.94632	-0.0933891	0.435773	0.483685
E9PF05;F5GXA0;F5GXF1;G5E9B0;E9PGL0;Q8NBK3;Q8NBK3-3	SUMF1	-3.18764	-3.39514	-0.207496	0.0391516	0.0593732
Q8N9N5-3;B2RCF7;Q8N9N5-2;Q8N9N5-4;B4DNJ9;F5GZM0;Q8N9N5	BANP	-0.232365	-0.33988	-0.107515	0.0298628	0.0474139
Q9UEY8-2;Q9UEY8	ADD3	-3.50284	-3.72548	-0.222646	0.0202495	0.0346754
B2REC0;O95297-4;O95297-2;O95297	MPZL1	-3.30568	-3.2905	0.0151859	0.9053	0.918964
B2RTY4-5;B2RTY4-2;B2RTY4;B2RTY4-4	MYO9A	-2.05858	-2.26293	-0.204352	0.0182866	0.0318955
B4DX32;O60870;F5GXB3	KIN	0.73226	0.614086	-0.118174	0.0743319	0.102727
C9JVN5;F8WAA2;E9PD49;B2RXI1;Q9Y6N7-4;Q9Y6N7-3;Q9Y6N7;Q9Y6N7-2	ROBO1	-2.51087	-2.48191	0.0289617	0.65827	0.69596
B2WTI4;Q6NYC1-2;Q6NYC1;Q6NYC1-3	JMJD6	1.0793	0.732365	-0.34693	0.000739953	0.00371812
Q9HAT2-2;Q9HAT2	SIAE	-1.2755	-1.00458	0.270925	0.0125898	0.0237524
B3KMX7;H0YLB7;H0YKU8;Q6JHV3;H0YMI4;F5H1A6;Q9Y6I4;H0YLG0	USP3	-0.14842	-0.203627	-0.0552072	0.311438	0.361187
C9J384;E9PHS3;Q9BQ75	CMSS1	-0.571824	-1.26382	-0.691999	3.48331e-05	0.000813821
C9JD39;C9J1W7;O95104-2;C9JLZ0;O95104	SCAF4	-0.407808	-0.586156	-0.178347	0.00771652	0.016622
E9PM17;B3KNX7;Q13153;Q13153-2	PAK1	-3.54012	-2.86037	0.679747	0.00637805	0.0144318
Q14103-4;B4DTC3;Q14103-2	HNRNPD	-0.0777381	-0.470507	-0.392769	0.00461006	0.0114369
O95379-3		-3.85834	-3.43452	0.423821	0.114127	0.148929
C9JHZ3;Q14684;Q14684-2	RRP1B	1.48858	1.195	-0.29358	0.000407246	0.00271561
Q01469	FABP5	3.31368	1.54343	-1.77024	0.000215963	0.00189719
Q53S48;A8MXJ1;F8WA59;P52655-2;Q9UNN4-2;Q9UNN4;Q9Y6Q2;B5MCF5	ALF;STON1;GTF2A1;GTF2A1L	-4.89619	-5.10414	-0.207956	0.207451	0.251119
B3KQI8;P21589;Q96B60	NT5E	-0.839282	-1.26917	-0.429886	0.46194	0.508763
B3KQR7;C9JP16;Q8NB01;O75718;B3KUP0	CRTAP	-1.09024	-1.15673	-0.0664877	0.251401	0.296895
B3KR15;Q9UKI8;Q9UKI8-2;Q9UKI8-3;B4DX87	TLK1	-0.752938	-0.862882	-0.109944	0.0536318	0.0776288
F5H5N1;C9JKS5;F5GXJ1;B3KRI2;O75251;F5H273;F5H350;F5GX93;Q6ZS38	NDUFS7	-0.175725	-0.224829	-0.0491036	0.407336	0.455774
B4DMT5;B3KSH1;O00303	EIF3F	2.29153	2.09533	-0.196204	0.00133618	0.00518956
F5GWL8;B3KSI9;Q9NQ48;C9J0R9	LZTFL1	-1.8993	-2.14403	-0.244724	0.0618293	0.0876678
B4DGW0;F8W7X5;O75928-3;O75928-2;O75928;O75925;B3KSY9	PIAS2;PIAS1	-2.6506	-2.86589	-0.215286	0.0223206	0.037349
E7EM89;B3KT86;O60266	ADCY3	-7.25488	-6.65176	0.603127	0.0841716	0.114201
Q8WXB1;C9JSX1;F5H5E5;C9JES0;Q8WXB1-2	METTL21A	-1.69109	-1.71646	-0.0253721	0.623109	0.664282
Q14240;Q14240-2;E7EQG2;Q9NZE6	EIF4A2	0.0617312	0.414362	0.352631	0.000312581	0.00234399
B3KU87;B5MCR8;B7Z901;Q6NXT4;Q6NXT4-2	SLC30A6	-6.0449	-5.48525	0.55965	0.311565	0.361268
B3KUE5;E7EV16;P55058-2;P55058	PLTP	-2.24225	-2.16116	0.081096	0.685472	0.721615
Q9Y6K1-2;E9PEB8;Q9Y6K1;F8WE91	DNMT3A	-1.09362	-1.26136	-0.167741	0.0821947	0.111899
O95551;O95551-2	TDP2	-3.74579	-4.09956	-0.353767	0.0307987	0.0485859
Q9NYL2-3;Q9NYL2-2;Q9NYL2;C9J3F7	ZAK	-0.0659858	-0.796952	-0.730966	0.000544735	0.00315399
B3KV94;F5H7Y2;Q9UGL1;Q9UGL1-2	KDM5B	-1.44538	-1.35822	0.0871513	0.626879	0.66741
A8MXC2;Q6UWP2	DHRS11	-1.0636	-1.02428	0.0393139	0.544755	0.589205
B3KVZ3;Q9H3R5	CENPH	-0.270438	-0.721338	-0.4509	0.00109531	0.0045828
Q99808	SLC29A1	-1.32154	-1.75569	-0.434153	0.00544588	0.0128639
Q460N5-1;Q460N5;Q460N5-3;Q460N5-4	PARP14	0.984791	1.97984	0.995053	0.00064907	0.0034848
A2ACR1;P28065-2;P28065;A2ACR0;B0V0T3	PSMB9	-1.79306	-0.765278	1.02778	0.000101869	0.00124526
B5MD46;Q9BXI6;B3KXT8;H0Y2U5	TBC1D10A	-2.47486	-2.62798	-0.153117	0.0439951	0.0655974
Q5VWN6	FAM208B	-0.381851	-0.689702	-0.307851	0.00301297	0.00862064
Q9Y6X5	ENPP4	-4.1073	-4.0675	0.0398024	0.595709	0.637732
P35869	AHR	-4.9042	-4.35222	0.551986	0.0104358	0.0207449
B4DDB4;O75419;E9PDH7;C9J911	CDC45	-1.01008	-1.48475	-0.474667	0.0124865	0.0236259
Q9HBL7	PLGRKT	-3.66097	-3.77681	-0.115844	0.152935	0.192116
E9PRK7;Q8N8R7	ARL14EP	-1.14403	-1.50682	-0.362786	0.00250297	0.00762506
B4DDG8;O95453;B4DWR4;B4DSB0	PARN	0.594091	0.589687	-0.00440338	0.920765	0.932588
B4DDK9;Q10469	MGAT2	0.000233231	-0.0799149	-0.0801481	0.253707	0.299397
B4DDR9;Q5T282;Q92966	SNAPC3	-3.52941	-3.97934	-0.449927	0.00195055	0.0065042
B4DDT2;O75191	XYLB	-3.69392	-3.63628	0.0576406	0.442893	0.490917
E7EN86;P52747-2;E7ER34;P52747	ZNF143	-2.4483	-2.68342	-0.235119	0.0364966	0.0560387
Q8IUF8-4;Q8IUF8;Q8IUF8-2	MINA	0.120283	-0.158169	-0.278452	0.00422204	0.0108051
C9JW95;C9JV49;B4DDY8;P49590;E9PD60;C9JHI8;E9PG66;B4DQ67;F5HHF0	HARS2	0.453371	0.726307	0.272936	0.00442473	0.0111342
E7EW32;B4DDZ0;Q7L1V2	MON1B	-1.88768	-1.76689	0.120786	0.073811	0.102051
P53985;Q5T8R3;Q5T8R5;Q49A45	SLC16A1	-1.80568	-2.59897	-0.793283	0.000662004	0.00350418
P48147	PREP	2.93407	3.12023	0.186163	0.00862104	0.0179589
B4DE11;P78381-2;P78381;E7EW45	SLC35A2	-2.16331	-2.06867	0.094639	0.302951	0.351983
Q5VU58	TPM3	-2.34024	-2.77919	-0.438947	0.00431014	0.010945
B9ZVW9;G8JLA8;Q15582;D6RBX4;H0YAH8;H0Y9D7;H0Y8L3	TGFBI	-1.98163	-1.69608	0.285551	0.0516387	0.0752039
E9PHS0;O43813;F8WDS9	LANCL1	0.549912	0.41314	-0.136772	0.00654024	0.0146822
B4DEI4;Q9H8Y8;B4DKT0;Q9H8Y8-2	GORASP2	1.75299	1.98319	0.230201	0.000571799	0.0032358
Q14192	FHL2	0.247059	1.23968	0.992618	1.98072e-05	0.000686669
B4DEU8;O75145-2;O75145	PPFIA3	-2.50531	-2.51478	-0.00947183	0.938012	0.946456
Q9NTX5-3;Q9NTX5-6;Q9NTX5-2;Q9NTX5	ECHDC1	-1.0416	-0.90643	0.135166	0.00665025	0.0148873
Q13401;Q13401-2;P54278-4;Q13670;A4D2B8-3;A4D2B8-2;A4D2B8;P54278-2;P54278-3;P54278	PMS2P3;PMS2;PMS2P11;PMS2P1	-4.15776	-4.5537	-0.395942	0.0102756	0.0205351
H0YDR0;E7EVH8;B4DFI4;O75143-2;O75143;E9PQZ8	ATG13	-6.17535	-5.95468	0.220676	0.374313	0.423722
C9JA95;F8WAW9;C9JCK8;B4DFI9;O60921	HUS1	-3.10165	-3.20383	-0.10218	0.371754	0.421497
Q00534	CDK6	-3.94071	-3.83781	0.102906	0.245386	0.290651
P06744;B4DG39	GPI	4.47927	4.44727	-0.0320007	0.508089	0.554524
C9JJV6;C9JZL8;C9J5M0;C9JC07;B4DG42;Q96S97	MYADM	-4.35737	-3.96662	0.390757	0.0140054	0.0257944
B4DKB9;E9PGB0;B4DG60;E7EWT6;Q9P1Z2-2;Q9P1Z2-3;Q9P1Z2	CALCOCO1	-3.50789	-3.60191	-0.0940142	0.0104223	0.0207319
Q13308-2;Q13308;E9PFZ5;Q13308-3;Q13308-4;Q13308-5;B7Z471;Q86X91	PTK7	0.742322	0.920708	0.178387	0.00155834	0.00567632
P17900;H0YBY3	GM2A	-1.18906	-1.02445	0.164614	0.0241407	0.0398128
B4DGG7;Q96G74-2;Q96G74-3;G5E9D7;Q96G74	OTUD5	-5.06817	-4.9346	0.133574	0.47589	0.522775
Q5VY93;Q92974-3;Q92974-2;Q92974	ARHGEF2	-0.921741	-1.44257	-0.520832	0.000897853	0.00412277
Q9Y3A2;B4DJC6	UTP11L	0.0974931	-0.4488	-0.546293	0.00102316	0.00441927
B4DGU0;Q9ULF5	SLC39A10	-2.93486	-3.03793	-0.103074	0.162359	0.202403
B1AZV3;Q03518;F5H648	TAP1	-0.697705	0.652842	1.35055	0.000217072	0.00189719
B4DGX2;P48426;Q5JUT3;E9PCB2	PIP4K2A	-1.97665	-1.84527	0.131375	0.0667793	0.0935438
O60488-2;O60488	ACSL4	-5.43996	-5.22517	0.214797	0.124433	0.160801
Q8WWV3-2;Q8WWV3	RTN4IP1	-0.184282	-0.183921	0.000361157	0.986257	0.988268
B4DH70;Q9UKB1-2;Q9UKB1-3;Q9UKB1;Q68DS0;Q9Y297-2;Q9Y297	FBXW11;DKFZp781N011;BTRC	-1.39021	-1.44077	-0.0505577	0.0762306	0.104965
B4DHA4;Q96CB9;Q96CB9-2	NSUN4	-1.5674	-1.3786	0.188807	0.00141477	0.00535858
Q9UBR2	CTSZ	-2.7938	-2.49539	0.298413	0.0112707	0.0219205
Q9UGY1	NOL12	-3.1272	-3.35353	-0.22633	0.0398011	0.0601868
B4DHW1;Q9HC07	TMEM165	-0.0745523	0.467297	0.541849	0.0024096	0.00743717
F5GZX7;P22223	CDH3	-3.2976	-3.61085	-0.31325	0.140807	0.178566
Q9P1U0	ZNRD1	-2.74833	-2.98724	-0.23891	0.0391237	0.0593732
Q92615	LARP4B	1.63564	1.59403	-0.0416057	0.236393	0.281436
Q86U70-3;Q86U70-2;Q86U70	LDB1	-0.652882	-1.07521	-0.422323	0.000917708	0.0041793
Q9NYJ1;Q9NYJ1-2	COA4	-0.098303	-0.589038	-0.490735	1.47937e-05	0.000605876
Q92508	PIEZO1	-0.87864	-0.280014	0.598626	5.732e-05	0.000972037
Q5JT04;Q5JT03;B4DI80;F5H3Z3;Q9Y6A1-4;Q9Y6A1-3;Q9Y6A1-2;Q9Y6A1	POMT1	-2.68203	-3.01472	-0.332686	0.00227399	0.00716398
Q00978;H0YMB0;H0YNP4	IRF9	-0.631879	0.405204	1.03708	0.000150712	0.00157943
P05067-7;B4DII8;P05067-8;P05067-9;P05067;E9PG40;E9PEV0;P05067-3;P05067-4;P05067-5;P05067-6;E9PEV8;P05067-10	APP	-0.684445	0.0384495	0.722895	0.000136556	0.00148681
Q96DP5	MTFMT	-4.13115	-4.64108	-0.509936	0.00172619	0.00605305
H0Y442;Q6ZS17-2;Q6ZS17;B4DIM2;E9PBS3	FAM65A	-2.28276	-2.01535	0.267416	0.00168327	0.00596805
B4DIP4;Q9BQI3-2;Q9BQI3	EIF2AK1	-4.65084	-4.58299	0.0678527	0.558026	0.601421
Q5TCW7;B4DIQ0;O60942-3;O60942-4;O60942-2;O60942;B4DSJ8	RNGTT	0.175515	0.0898338	-0.0856811	0.0811353	0.110645
B4DIR7;Q8IVX7;Q99504;B1APR7;Q99504-2;B4DNZ7	EYA3	-1.75458	-1.9001	-0.145519	0.0340613	0.0528199
Q96P16-2;Q96P16;Q96P16-3	RPRD1A	0.0614454	-0.953779	-1.01522	3.68289e-05	0.000822727
Q03519;Q5HY71;E7EQ98;E7EUZ6;E7ENX8;Q03519-2;B0V2J7;E7ESQ3;F8VX49	TAP2	-0.615714	0.206258	0.821972	0.0207173	0.0352685
Q8WUF8-2;B4DJ14;B4DLG5;Q8WUF8	FAM172A	-3.61045	-3.20399	0.406457	0.0011336	0.00468777
C9JM82;B4DJ62;E7ENS5;G3XAH0;Q99719;F8W9E5;E7EQM7;E7EPG2;E7EX32;Q96MY5	38596	-2.96066	-3.30824	-0.347579	0.00792336	0.0169081
B4DJA5;P20339	RAB5A	1.57799	1.82137	0.243374	0.00286769	0.00839444
D6RE58;B4DJG9;D6RHG0;D6RB73;P78383	SLC35B1	-2.60039	-2.77779	-0.1774	0.100669	0.133494
B4DJK2;Q9NXE8	CWC25	-1.16641	-1.27352	-0.107116	0.0478642	0.0705268
O15347;E7ES08;E7EQU1;E9PES6	HMGB3	2.42983	2.59037	0.160543	0.00160449	0.00579486
F5GZA8;Q9Y3L3-2;Q9Y3L3;E7EUD3	SH3BP1	-0.265323	-0.366529	-0.101206	0.11887	0.15454
B4DJU5;Q8IUI8	CRLF3	-2.12556	-2.29932	-0.173763	0.0180012	0.0315086
C9JEZ7;F8W8E6;O75771-2;O75771-6;O75771-7;O75771-3;O75771-4;O75771-5;O75771;B4DJU7	RAD51D	-5.96734	-5.90267	0.0646692	0.623867	0.66498
Q02083-2;Q02083;B4DVL2;H0Y988;D6R9S9;C9JS44;Q02083-3	NAAA	-0.99441	-1.0955	-0.101089	0.0333775	0.0518853
F5H012;P19474;P19474-2	TRIM21	-1.59757	-0.969492	0.628075	0.00352393	0.00961743
B4DK60;Q8TDN4-2;Q8TDN4	CABLES1	-2.81737	-2.69079	0.126575	0.0880012	0.118716
Q92820	GGH	0.852002	0.978756	0.126754	0.00597596	0.0137935
Q92506	HSD17B8	-1.46141	-1.63247	-0.171062	0.00225768	0.00713369
P30086;B4DRT4	PEBP1	3.34076	3.29947	-0.0412894	0.0862956	0.116741
B8ZZX6;Q658P3-4;Q658P3-3;Q658P3;Q658P3-2	STEAP3	-3.2966	-2.82696	0.469647	0.00408335	0.0105366
B4DKJ2;B4DT33;O60337	38777	-1.87524	-2.06396	-0.188716	0.0367389	0.0563344
B4DKL9;P25929	NPY1R	-2.05763	-5.47862	-3.421	0.000537841	0.0031282
Q13325;B4DDV1	IFIT5	0.481251	1.14362	0.662366	0.00059443	0.00331746
Q5T6V5;Q5T6V7	C9orf64	1.21329	1.24302	0.0297304	0.0336869	0.0523282
B4DKX7;Q8IW45;Q8IW45-2;Q8IW45-4;B4DQR1	CARKD;FLJ10769	-1.31603	-0.7012	0.614833	4.12424e-05	0.000858298
P04080	CSTB	0.46286	0.609831	0.146971	0.0868118	0.11731
B4DL79;O95235	KIF20A	-2.30362	-2.51813	-0.21451	0.043849	0.0654254
Q96HA7-2;Q96HA7	TONSL	-0.762352	-0.952186	-0.189834	0.000113239	0.00132966
B4DLE8	CRYBG3	-5.35604	-4.24805	1.10799	0.000385522	0.00262908
P56182;F8W984	RRP1	2.18885	1.77531	-0.41354	3.6291e-05	0.000819672
B4E0E3;G3V1M5;B4DLG6;F5H1I9;Q9H6X4-2;Q9H6X4-3;Q9H6X4	TMEM134	-4.31828	-4.28923	0.0290546	0.652152	0.690209
O43175;Q5SZU1;F5H634	PHGDH	3.26582	2.85114	-0.414679	0.000208362	0.00187233
Q9H910;B4DLH4;A6NGP5;Q9H910-2;B4DL85	HN1L	1.57562	1.76722	0.191603	0.000314115	0.00234998
B4DLN1		2.4763	2.22052	-0.255787	0.00111788	0.00463775
Q86V48-2;Q86V48-3;Q86V48	LUZP1	-0.620836	-0.561134	0.0597021	0.289473	0.337489
D6RDV0;D6RA37;D6RIY7;Q13454-2;Q13454	TUSC3	-2.37151	-1.73847	0.633037	0.0019232	0.00644328
Q9UEE9;Q9UEE9-2	CFDP1	-0.365153	-0.648878	-0.283725	0.00297346	0.0085574
C9IYS7;Q5TA45-2;B4DM87;Q5TA45-3;Q5TA45;G3V1S5;C9J979	CPSF3L	-0.880254	-0.870725	0.00952848	0.912643	0.925243
O76074;G5E9C5;O76074-2	PDE5A	-1.90833	-1.5179	0.390431	0.0060222	0.0138743
H0YBT6;H0YB25;E5RHA3;B4DMI5;Q86X53	ERICH1	-5.70716	-5.64334	0.0638233	0.568583	0.611871
Q5TDF0;Q9BSD7	NTPCR	-0.389594	-0.648618	-0.259025	0.00971085	0.0196649
B4DMS2;Q96HU1;Q96HU1-2	SGSM3	-2.74988	-2.31517	0.434705	0.183327	0.225202
P32322;B4DMU0;A6NFM2	PYCR1	2.22222	2.29003	0.0678046	0.117775	0.15322
P37802	TAGLN2	3.86985	3.63772	-0.232134	0.00182167	0.00623388
E9PBC1;E7EMC3;O95208-2;E9PBC2;O95208	EPN2	-1.60159	-2.12584	-0.524243	0.00049235	0.00299404
P19338;Q9BQ02;E7EX81	NCL	5.35208	4.88014	-0.471944	0.00103916	0.00445018
B4DNK1;Q9NVM9;F5GZE7;H0YH12	ASUN	0.532234	0.485564	-0.0466696	0.0140845	0.0259028
B4DNM1;Q96TA2-2;Q96TA2;Q96I63;F5GYR4	YME1L1	1.74704	1.42307	-0.323971	0.000548849	0.00316194
O43818	RRP9	1.45189	0.996479	-0.455409	0.000656558	0.00349434
B4DNM8;Q32P28;Q32P28-3	LEPRE1	-1.04926	-0.819123	0.230135	0.0170197	0.0300883
E9PKG0	PLEC	-3.74058	-3.80236	-0.0617791	0.70162	0.73643
B4DP11;Q15185;B4DP21;B4DDC6	PTGES3	3.22887	2.96005	-0.268824	0.00278681	0.00823541
Q15269	PWP2	1.06056	0.656501	-0.404062	0.00329679	0.00920066
B4DP17;P62633-3;P62633-2;Q4JGY0;P62633;Q5U0E9;E9PDR7	CNBP	-0.365123	-0.59448	-0.229356	0.0441555	0.0657904
B4DP27;Q15363;F5GX39;E7EQ72	TMED2	2.42886	2.46458	0.0357201	0.364866	0.414796
E9PLY4;E9PNF7;E9PQB5;E9PL85;E9PNJ1;E9PQN3;E9PKN6;E9PIG4;B7Z7Q6;P42785;A8MU24;E9PR42;E9PL49	PRCP	-3.75483	-3.85569	-0.100857	0.0767214	0.105482
F5H5P2;P12694;B4DP47;H0YH31;F5GXU9;E7ESE6	BCKDHA	-2.49036	-2.3352	0.15516	0.239489	0.284616
B4DPC1;F5H869;P20226;H0Y6D8;Q7Z6S5;Q6SJ96	TBP;TBPL2	-0.873734	-1.04129	-0.167558	0.00576019	0.0134069
Q8NHU6;Q8NHU6-2	TDRD7	-0.315743	0.075813	0.391556	0.00211109	0.00683895
Q96LK9;B4DPN3;P51857	AKR1D1	-3.53286	-2.86534	0.667521	0.000689019	0.00358773
C9J8E5;Q5T8I3-2;Q5T8I3	FAM102B	-1.79649	-1.77554	0.0209518	0.628684	0.668887
F6TTN0;B4DPY8;O94842	TOX4	-0.0409533	-0.426824	-0.385871	0.00178282	0.00617704
E9PRD9;E9PQ75;E9PL76;B4DQB2;O95498-3;O95498-4;O95498-2;F6XL73;O95498	VNN2	-1.12469	-1.20324	-0.0785529	0.401349	0.450021
Q9UKA9;Q9UKA9-2;Q9UKA9-4;Q9UKA9-3;B4DSI2;B4DSS8;Q9UKA9-5;Q9UKA9-6	PTBP2	-0.821396	-1.43009	-0.608698	0.00117721	0.00477706
B4DQH9;Q6VN20;B3KP49;B4DID0	RANBP10	-0.205474	-0.0817636	0.123711	0.0291365	0.046457
P23771;P23771-2	GATA3	0.170992	0.337469	0.166477	0.0303438	0.0480462
B7WP84;F5H554;Q6UX71-2;Q6UX71	PLXDC2	-3.30493	-3.44865	-0.143722	0.0944784	0.126307
E7EN60;E7EQB6;Q9H2P9-4;Q9H2P9;Q9H2P9-5;E7EPS3;Q9H2P9-3;Q9H2P9-2;A8JZY6	DPH5	-0.698839	-1.09147	-0.392635	0.00392907	0.0103007
Q8IZQ5;H0YE28	SELH;C11orf31	-0.277377	-0.012462	0.264915	0.00125423	0.0049878
Q9P275;Q9P275-2;E9PEW0	USP36	0.451848	0.000197069	-0.451651	0.000498725	0.00300316
Q9BYX4	IFIH1	-0.269185	0.490281	0.759465	6.825e-07	0.000260121
B4DQW0;Q9P000;Q9P000-2;E9PJ95	COMMD9	-0.263652	-0.0909148	0.172737	0.0235581	0.038976
C9JDL1;P50053;P50053-2	KHK	-1.55346	-1.59282	-0.0393637	0.514433	0.560357
B4DR06;P24385;F5H437;F5H6K6;F5H4R3	CCND1	-4.27626	-4.10251	0.173757	0.252927	0.298532
F5GYJ5;Q9NX18	SDHAF2	-0.097133	-0.306848	-0.209714	0.0019371	0.00647286
P82932	MRPS6	0.663761	0.489239	-0.174521	0.00345117	0.00949592
B4DR52;Q99879;Q99877;Q93079;Q5QNW6;P62807;P58876;O60814;B4DLA9;P57053	HIST1H2BM;HIST1H2BN;HIST1H2BH;HIST2H2BF;HIST1H2BC;HIST1H2BD;HIST1H2BK;H2BFS	4.64186	4.5474	-0.0944539	0.329073	0.37862
B4DR61;P61619;P61619-3;F8W776;Q8TC24;Q9H9S3-2;F8W773;Q9H9S3	SEC61A1;SEC61A2	1.36968	1.22051	-0.149165	0.00889574	0.0183969
B0QYD3;B0QYD2;Q9UH17	APOBEC3B	-2.02707	-1.65029	0.376785	0.00178771	0.00618262
Q02809;B4DR87;E7EWK8	PLOD1	1.32924	1.34345	0.014208	0.532591	0.578202
B4DRF9;P18846;F8W746;E9PAR2;Q03060-9;Q03060-8;C9IYZ7;Q03060-21;C9JK96;G5E998;Q03060-6;A8K6A1;A8K014;A8MPQ2;Q5W1B0;E9PHM1	ATF1;CREM	0.153055	0.0388169	-0.114238	0.146141	0.184635
B4E236;B4DRN0;O60353;G5EA13	FZD6	-0.63788	-0.712464	-0.0745837	0.0516627	0.0752217
B4DP13;Q9NWK9	ZNHIT6	-1.4276	-1.7534	-0.325797	0.0107869	0.0212315
Q6DKJ4-2;B4DXQ0;Q6DKJ4	NXN	-3.02652	-2.89792	0.128593	0.0953761	0.127379
B4DRS7;Q9BRG2	SH2D3A	-2.02909	-1.6383	0.39079	0.160148	0.200076
Q92552;B4DRT2;G5EA06;D6RH20;E7ETN4	MRPS27	1.70492	1.42622	-0.2787	0.000408668	0.0027171
Q00613-2;Q00613;E9PMQ6;E9PI02	HSF1	0.699092	0.588575	-0.110517	0.0212238	0.0358538
B4DS64;O43422;O43422-2	PRKRIR	-2.79123	-2.87678	-0.0855553	0.465181	0.512068
E7EV84;B4DS82;Q14457	BECN1	-1.95167	-1.54226	0.409417	0.00405623	0.0104978
Q9UBB4;Q9UBB4-2;E7ESH8	ATXN10	2.4929	2.1986	-0.294301	0.00158033	0.00572893
B4DSE2;B5MDC1;O14773-2;O14773	TPP1	-1.42536	-1.09327	0.332097	0.00306171	0.00873271
F8WFC3;C9JUD5;Q96LZ7	RMDN2	-5.25575	-5.02001	0.235734	0.0340319	0.0527998
Q7Z6J9;Q7Z6J9-2	TSEN54	0.782505	0.429309	-0.353195	4.92912e-06	0.000388896
F5H1E3;B4DSQ0;O94818;B3KRF4;Q96MY1;O94818-2	NOL4;NOL4L	-3.9094	-3.81947	0.0899318	0.0925143	0.124019
Q8N531-2;Q8N531	FBXL6	-2.08989	-2.29055	-0.200657	0.0578049	0.0827876
B4DT06;Q9H1B5-2;Q9H1B5	XYLT2	-4.3044	-4.19539	0.109002	0.235317	0.28044
B4DT35;Q7Z3B4;E7EUM5;Q7Z3B4-2	NUP54	1.66488	1.47047	-0.194414	0.00177434	0.006161
B4DT38;O75164	KDM4A	-4.61057	-4.41903	0.191544	0.163382	0.203479
Q96K24;Q9H3L2;Q1HDL3;B4DT74;O75352	MPDU1;HBEBP2BPA	-3.79412	-3.59804	0.196086	0.0859779	0.116429
E7ERF5		-4.20367	-4.72879	-0.525115	0.00320053	0.00902744
B4DTE7;Q9UPQ8	DOLK	-2.70833	-2.67783	0.0304992	0.503218	0.550053
B8ZZD4;Q86VP1-2;Q86VP1;E7ENV2;Q86VP1-3	TAX1BP1	0.48136	0.85705	0.37569	0.000342148	0.00247071
Q8TB36-2;Q8TB36	GDAP1	-1.8056	-2.82278	-1.01718	0.00071258	0.00364592
F5GZB5;B4DTL0;Q5JS37	NHLRC3	-2.18942	-2.10799	0.0814338	0.188376	0.230563
P0CG35;P0CG34	TMSB15B;TMSB15A	-2.57277	-2.30261	0.270159	0.0395504	0.0598786
Q15054;Q32MZ9;F5H6U9;Q32N00	POLD3	0.935343	0.557433	-0.37791	0.00121229	0.00485278
Q9UNX4	WDR3	1.97626	1.52834	-0.447928	7.32352e-06	0.000458725
F5GXI4;Q5TG12;E9PGC5;Q15262;Q15262-2;Q15262-3;B7ZMG0;F5GWP2	PTPRK	-0.498242	-0.302484	0.195757	0.00385246	0.0101708
A8MZ71;D6RIE3;D6RGV5;P14406;D6R9C3	COX7A2	-0.559577	-0.782011	-0.222434	0.0135665	0.0251967
Q8WUK0-2;Q8WUK0;E9PQM0;E9PAT8	PTPMT1	-2.30314	-2.55968	-0.256536	0.0204941	0.034963
Q9P2X3;Q9P2X3-2	IMPACT	-0.966293	-0.810048	0.156245	0.0431812	0.0645495
Q96S19;Q96S19-3;D6REA6;F6VM53;Q96S19-2;F6TF62	C16orf13	-0.572036	-0.355124	0.216912	0.000344788	0.00248069
Q5JRJ0;E7EWD5;B4DU81;Q99576-4;Q99576;Q99576-3;Q5JRJ2	TSC22D3	-1.41423	-0.410389	1.00384	0.000116274	0.00135808
Q9H9Y2	RPF1	-2.1182	-2.50123	-0.38303	0.014057	0.0258643
B4DUC1;P28331;E7ENF3;B4DJ81;B4DPG1	NDUFS1	2.08073	1.95688	-0.123856	0.00925837	0.0189832
B4DUD1;Q8NCC3;B4DPU0	PLA2G15	-0.233853	0.0237551	0.257608	0.00487964	0.0119154
Q8TEQ6	GEMIN5	3.50853	2.84526	-0.663271	0.000338448	0.00246734
B4DUE3;Q15746-7;Q15746-4;Q15746-5;Q15746-2;Q15746-3;Q15746-6;Q15746	MYLK	-2.9949	-3.08317	-0.0882705	0.214373	0.258421
Q5H936;F5GY47;B4DUE9;Q13530	SERINC3	-6.18809	-5.93003	0.258058	0.0881829	0.118861
Q5T6K7;E9PI99;Q5T6K5;E9PF96;Q5T6K9;F8VWM3;Q13952-2;B4DUS6;Q13952-3;Q13952;E9PL11;E9PIG7;B4DW63	NFYC	-0.270229	-0.470702	-0.200473	0.00502944	0.0121532
B4DUT7;F8W720;P49915	GMPS	3.10674	2.73771	-0.369033	0.00168625	0.00597527
B4DUU9;Q9BUZ4;Q9BUZ4-2	TRAF4	-2.62935	-2.16273	0.466621	0.00223173	0.00708281
P50395;E7EU23;Q5SX88;Q5SX87	GDI2	4.2497	4.35813	0.10843	0.00635941	0.0144028
E9PC61;Q8NDF8-2;Q8NDF8;Q8NDF8-3;B4DV38;Q8NDF8-4	PAPD5	-0.597998	-0.653312	-0.0553138	0.417524	0.466031
B4DV82;G3V167;Q9UGN5-2;Q9UGN5	PARP2	-2.84913	-3.01443	-0.165303	0.105976	0.139559
Q9NRG4	SMYD2	-1.1521	-1.41853	-0.266436	0.00792563	0.0169081
Q5QJE6	DNTTIP2	1.30185	1.00933	-0.292517	0.000969498	0.00429253
B4DVM5;Q96S15-2;Q96S15	WDR24	-3.89168	-3.63206	0.259617	0.107981	0.141691
B4DVN1;O75190;O75190-3;C9J2C4;O75190-2;B4DN73	DNAJB6	0.883028	0.771033	-0.111995	0.0203063	0.0347447
Q86UV5-2;Q86UV5;B7ZKS7;Q86UV5-3	USP48	0.0582303	-0.259179	-0.317409	0.00478025	0.0117601
B4DVQ5;Q99613;F5H4V1;B5ME19;B4DDN4;B4DVU3;B4DRU0;F5H1I1;F5GZC5;C9J1F3;C9JJ55;F5GZ22	EIF3C;EIF3CL	3.61168	3.32117	-0.290512	0.00328053	0.00917827
B4DVT3;Q96SY0;B4DVD5	VWA9	-0.950815	-1.01511	-0.0642965	0.0965542	0.128723
F5H7C9;B4DVZ6;O43524	FOXO3	-3.65286	-3.21764	0.435219	0.112594	0.147109
Q86WQ0;B4DW92	NR2C2AP	0.417646	0.264338	-0.153308	0.00889243	0.0183969
Q9NYH9	UTP6	1.0802	0.75677	-0.323434	7.31176e-06	0.000458725
B4DWG3;Q08426;F5GWL9	TUBA8;EHHADH	-2.07871	-2.68919	-0.610476	0.00200247	0.00660494
Q8N257	HIST3H2BB	-4.55708	-4.3276	0.229476	0.0392534	0.0594994
P35520;P35520-2;B7Z2D6;F5H2U1	CBS	2.54638	2.75889	0.212505	0.00331414	0.00923421
P32019-3;P32019-4;P32019-2;P32019	INPP5B	-3.08419	-2.80065	0.283542	0.0291111	0.0464396
B4DWL2;Q9H6A0-2;Q9H6A0	DENND2D	-1.334	-0.758354	0.575641	9.59868e-05	0.00120012
C9JGX3;Q96F24-2;B4DWS0;Q96F24	NRBF2	-3.26986	-3.14719	0.122671	0.0568846	0.0816159
Q5JW53;Q5JW58;B4DWT2;Q9H410	DSN1	-3.12492	-3.40994	-0.285018	0.0196966	0.0339287
Q8NBM8;E7EVZ5	PCYOX1L	-0.799062	-0.784441	0.0146212	0.652182	0.690209
E7ENU4;P55265;P55265-4;P55265-5;H0YCK3;P55265-3;P55265-2	ADAR	3.67267	3.6205	-0.0521634	0.0172872	0.0304515
Q5T653;C9IY40	MRPL2	-0.798897	-1.03563	-0.23673	0.00127242	0.00503063
Q5T911;E9PDW1;B4DX67;Q9NPJ6	MED4	-1.36513	-1.53345	-0.168315	0.0778029	0.106762
P46087;Q3KQS4;P46087-2;Q05BA7	NOP2	3.49344	3.17938	-0.314066	0.000155622	0.00161145
E9PS82;B4DXN4;Q969H4-2;Q969H4	CNKSR1	-5.38574	-4.76324	0.622502	0.0251871	0.041135
P42224-2	STAT1	-3.68449	-3.3266	0.357888	0.0279216	0.0447768
B4DI61;O00622;F8W9U7	CYR61	-0.00230379	-0.188839	-0.186535	0.144104	0.182241
Q5BKU9	OXLD1	-2.86077	-2.85213	0.0086402	0.86301	0.882901
D6RA45;D6RCM1;D6R927;Q06330-5;Q06330-4;Q06330-6;B4DY22;Q06330;D6RB37;D6RBQ8;D6R946;Q06330-3;Q06330-2	RBPJ	-1.00029	-1.30782	-0.307533	0.0295759	0.0470167
E7EPF0;Q9NP64-2;B4DY38;Q9NP64	ZCCHC17	-2.90074	-3.26226	-0.361516	0.101493	0.13429
B4DYB4;Q8NFH5;B4DP57	NUP35	0.00983396	-0.172352	-0.182186	0.0336405	0.0522687
H0Y4M0;G5E9G4;Q9ULT0;Q2T9J9	TTC7A	-3.9646	-3.90124	0.0633618	0.54409	0.588587
Q9NQZ2	UTP3	0.352342	-0.113634	-0.465976	5.73834e-06	0.000404478
E9PCL7;P18615;B4DYX9;A2ABK1;B4DUN1;A2ABK2;A2ABK3;E9PD43	NELFE	0.593729	0.395551	-0.198177	0.0110643	0.0216706
B4DYZ9;O15164-2;O15164;C9JPT4;E7ES63	TRIM24	1.07234	0.785677	-0.28666	0.00161888	0.00582108
Q96LD4	TRIM47	-2.1598	-1.5821	0.577702	0.000283113	0.00221126
P50542-2;P50542;B4DZ45;P50542-3	PEX5	0.0198865	0.046476	0.0265894	0.0697843	0.0969876
B4DZ91;Q8N4Q0	ZADH2	-2.60284	-2.53661	0.0662268	0.271065	0.318411
H0YBK4;H0YAV5;P0CG13	CHTF8	-2.84994	-3.31286	-0.462923	0.0231875	0.0384292
O15360;Q0VAP4;F5H8D5;O15360-2	FANCA	-2.66799	-2.97692	-0.308926	0.00462183	0.0114586
Q9H8M7	FAM188A	-1.6038	-1.20109	0.402707	3.45345e-05	0.000813821
Q96HQ2-2;Q96HQ2	CDKN2AIPNL	-2.12301	-2.17211	-0.0491047	0.670991	0.708003
E7ETZ4;Q9Y6E2;B5MCH7;Q75MG1;B5MCE7	BZW2	2.61998	2.28078	-0.339199	0.000555702	0.00317943
B4DSL5;Q96H55-2;Q96H55-3;Q96H55-4;Q96H55	MYO19	-3.57383	-3.8507	-0.276868	0.046086	0.0682381
H0YLB5;P14859-4;B4E029;P14859-3;P14859;P14859-2;H0YLC5;E9PQI0;H0YNL2;E9PIN6;H0YNW1;H0YLL6;E9PNC9;B5ME60;H0YKT2;P09086-4;Q9UKI9;F5GWW6;P09086-3;P09086-2;P09086;P09086-5	POU2F1;POU2F3;POU2F2	-1.30718	-1.43376	-0.126578	0.0522119	0.0760041
F8W8I6;P31483;C9JTN7;H0YGW6;P31483-2;Q96B58;E5RGV5	TIA1	1.50622	1.16926	-0.336957	0.000354757	0.00250724
Q2TAM5;E9PKH5;B4E082;Q04206-2;Q04206;Q04206-3;Q04206-4;E9PKV4;Q96CP1;E9PI38;E9PQS6	RELA	1.50431	1.68191	0.177598	0.0011423	0.0046994
B4E0G4;Q8IWS0;E9PC97;Q5JRC6;Q8IWS0-2	PHF6	1.45516	0.801894	-0.653268	0.000553921	0.00317684
O43677	NDUFC1	-2.67237	-2.78407	-0.111702	0.136753	0.174394
H0Y323;P17655;B7ZA96	CAPN2	1.4356	2.28916	0.85357	0.000183582	0.00175847
G3XAN4;B4E0K2;Q15629	TRAM1	-0.629532	-0.411622	0.21791	0.03863	0.0587636
F8W0F9;F8VZ59;F8VWW3;B4E0K6;F8W0W3;E7ERL9;E7ER01;Q5ST30-2;F5H323;Q5ST30;F5GXJ0	VARS2	-3.92983	-3.38711	0.54272	0.001666	0.005928
Q08380;B4DVE1;B4DI70;E7EW56	LGALS3BP	0.0260145	1.10617	1.08015	0.000216784	0.00189719
Q9Y266	NUDC	3.43865	3.05508	-0.383563	8.16793e-05	0.00111506
Q9BUB7;Q9BUB7-2	TMEM70	-1.66736	-2.05805	-0.390686	0.00298118	0.00857189
Q8WXF1;F5H656;Q8WXF1-2	PSPC1	2.24901	2.21974	-0.0292643	0.315254	0.36462
B4E145;Q8NHV4;G3V3F1	NEDD1	-2.16791	-2.27862	-0.110708	0.0680678	0.0950777
E7EMB8;B4E1E6;Q99952	PTPN18	-3.41116	-3.40048	0.0106735	0.851843	0.872627
P55268	LAMB2	-1.84048	-1.57994	0.260547	0.011191	0.0218427
B4E1G1;Q9BUN8-2;Q9BUN8;E5RGY0	DERL1	0.965022	0.976405	0.0113824	0.795369	0.8224
B4E1H5;Q12834	CDC20	-1.72341	-2.47863	-0.755219	3.48482e-05	0.000813821
G3V2D5;G3V515;G3V2P5;B4E1N3;Q07352	ZFP36L1	-3.30022	-2.83888	0.461334	0.0253851	0.0413658
B4E1V7;P40337-3;P40337	VHL	-3.83907	-3.9957	-0.156628	0.0640554	0.0902824
F5GZS5;B4E1Y1;Q7Z628-2;Q7Z628	NET1	-4.57157	-4.53499	0.0365819	0.78738	0.81546
B4E212;Q9BXB5	OSBPL10	-0.659995	-0.830131	-0.170136	0.00477563	0.0117578
B4E217;O95429	BAG4	-1.76503	-1.89826	-0.133227	0.0145929	0.0265928
O15446;O15446-2	CD3EAP	0.951262	0.30289	-0.648372	0.0006476	0.0034845
F5H5T3;B4E2C0;O75487	GPC4	0.544963	0.0708339	-0.47413	1.05943e-05	0.000528803
B4E2D5;F5GX46;Q8NEM7-2;Q8NEM7;E7ER46	SUPT20H	-4.00001	-3.99496	0.00504341	0.977134	0.980738
Q8WZA0;B4E2N0	LZIC	0.354303	0.282062	-0.0722404	0.0178646	0.0313134
E9PRP1;E9PS62;Q9BZ67-2;B4E2P1;Q9BZ67	FRMD8	-0.699805	-0.386754	0.313051	0.000654897	0.00349434
C9JA28;Q9UNL2;B4E2P2;C9J365	SSR3	1.02197	0.388172	-0.633796	0.00447381	0.0112091
C9JG30;P11926	ODC1	-3.93066	-3.57735	0.353311	0.00598179	0.013802
B4E2V5;P27105;E7EQ93	STOM	0.709867	0.871555	0.161688	0.0142045	0.0260558
B4E2W0;P55084;F5GZQ3;B5MD38	HADHB	2.71614	3.25713	0.540995	2.66228e-05	0.000766367
H0Y4V9;H0Y641	LARP4B	-3.45284	-3.40683	0.0460132	0.521283	0.566697
B4E2Z3;P08195-2	SLC3A2	-3.0947	-3.50616	-0.411457	0.00216788	0.00696515
B4E327		-1.64828	-1.45277	0.195503	0.0743782	0.102747
B4E393;Q96EA4;Q96EA4-2	SPDL1	-1.73161	-2.0038	-0.272192	0.022823	0.0380027
P06753-3		-2.89841	-3.04131	-0.1429	0.0903753	0.121498
Q5SR54;B4E3Q1;O94985-2;O94985	CLSTN1	-2.538	-2.1685	0.369497	0.0080937	0.0171628
Q9NPD8	UBE2T	1.26292	0.482935	-0.779988	0.00159161	0.0057581
E9PPJ9;G5E9D4;Q96EB1;B4E3W0;Q96EB1-2	ELP4	-4.24224	-4.19073	0.0515111	0.643266	0.682469
G3V4U6;F8W8G4;E7EMS4;E7EP33;O95644-8;O95644-3;Q12968-5;B5B2M6;O95644-2;Q14934-18;Q12968-6;Q14934-17;O95644-9;Q14934-16;Q14934-15;O95644-5;O95644-4;Q14934-14;Q14934-13;Q14934-12;Q14934-11;Q14934-10;Q14934-9;Q14934-8;B5B2N9;Q14934;O95644-7;Q14934-7;Q14934-6;Q13469-2;Q13469;O95644-6;Q14934-5;Q14934-4;O95644;Q14934-3;Q14934-2;Q12968-4;Q12968-3;Q12968-2;Q12968	NFATC4;NFATC1;NFATC3;NFATC2	-4.75171	-4.55215	0.199561	0.0237082	0.0391804
H0YBG0;B5MBW9;Q8WYQ3	CHCHD10	-2.33879	-2.74391	-0.405114	0.0277204	0.0445213
Q8WVJ2;E5RFP0	NUDCD2	0.482806	0.400285	-0.0825219	0.0681846	0.09522
B5MC53;B5MCF8;E7EX18;P39210;F8WEL3;B5MC10;A8MTD3;G5E9F5;C9J473;A8MPV4;H0Y6M5	MPV17	-0.819078	-0.823947	-0.00486941	0.734783	0.766329
P16949;P16949-2;A2A2D0	STMN1	3.71952	3.08393	-0.635592	0.0034567	0.00950295
H0YIV9;O43716;F8VRU3	GATC	-2.31644	-2.50671	-0.190275	0.0150671	0.0273089
B5MCA4;P16422	EPCAM	3.08826	2.77	-0.318265	0.00328923	0.00918484
Q99674;B5MCP5;B5MCC9	CGREF1	-3.38406	-3.02875	0.35531	0.031902	0.0499349
F5H263;Q96FL9-2;B3KV89;Q96FL9;Q96FL9-3	GALNT14	-3.06416	-2.82779	0.23637	0.00765238	0.0165508
Q9Y2R4	DDX52	-0.224555	-0.4682	-0.243645	0.0002275	0.00195161
B7Z254;Q15084;F8WA83;B5MCQ5;Q15084-2	PDIA6	3.29318	3.1541	-0.139074	0.000285151	0.00221634
B5MCT7;B7Z2C3;P49593	PPM1F	-0.950906	-0.943208	0.00769802	0.88032	0.897458
B5MCU4;B5MDU6;B7ZA47;B7ZAJ5;Q9H6V9;Q9H6V9-2;C9JHU6;C9JUM0	LDAH;C2orf43	-3.01236	-2.78313	0.229237	0.0686488	0.09568
G3V2M6;P52630;G3V268;B4DLC8	STAT2	-1.29604	-0.461728	0.834312	0.000657411	0.00349434
Q13619;A8MSH7;Q13619-2	CUL4A	0.647886	0.533315	-0.114571	0.0127291	0.0239406
Q9H098;Q9H098-2;C9J6N5;C9JQ40;C9JW51;C9JYP1;C9J6Y8;C9JP05;C9J3Q3	FAM107B	-1.91746	-0.780803	1.13666	1.00222e-05	0.000517651
G3V238;E7EVF1;B5MDU2;Q5JPI9	METTL10	-2.81395	-2.63246	0.181491	0.33229	0.381766
B5MDZ2;Q6I9Y2	THOC7	0.500949	0.365218	-0.135731	0.134718	0.17228
Q8NCN4	RNF169	-3.33472	-3.83071	-0.495993	0.0154191	0.0277944
B5ME91;Q53EL6	PDCD4	0.413874	-0.111313	-0.525187	0.0111982	0.0218459
E7EW69;E7EX04;B5ME97;Q9P0V9-3;Q9P0V9;Q9P0V9-2;E9PBL4;B7Z371	40422	-2.39406	-1.95511	0.43895	2.598e-05	0.000757928
B5MEB7;Q8WXE1-3;Q8WXE1-2;Q8WXE1	ATRIP	-1.72115	-1.94181	-0.220654	0.0111206	0.0217278
B5MEC7;Q9BZL4-2;Q9BZL4-3;Q9BZL4-4;Q9BZL4;B4DME2	PPP1R12C	-3.19076	-2.77401	0.416754	0.036798	0.0563795
B5MEE5;Q8WXG6-5;Q8WXG6-4;Q8WXG6-3;Q8WXG6-2;F8W9P9;Q8WXG6-6;Q8WXG6;Q8WXG6-7	MADD	0.721733	0.876983	0.155249	0.0180376	0.0315387
B5MEH6;Q96KR1	ZFR	2.46148	2.33881	-0.122671	0.000493495	0.00299404
H0YJ34;Q96AC1-2;Q96AC1;B5TJY2	FERMT2	1.96189	1.40046	-0.561433	0.000313672	0.00234942
Q9GZL7	WDR12	2.15472	1.8126	-0.342114	0.000114461	0.00133936
Q5SR67;B6ZDG8;Q9BRV3-2;Q9BRV3-3;Q9BRV3	SLC50A1	-2.70894	-2.67682	0.0321153	0.514575	0.560357
B6ZDQ0;Q6YHU6-3;Q6YHU6;H0Y3V5;C9JJB1;Q6YHU6-2	THADA	0.327518	0.109597	-0.217921	0.000479631	0.00294934
B7WP27;Q9HCG8;B7WP74	CWC22	-1.21796	-1.4877	-0.26974	0.00334216	0.00929468
Q96BW9;C9J2U4;B4DIY7	TAMM41	0.395719	0.043083	-0.352636	1.5802e-05	0.000613537
B7WP88;O15050	TRANK1	-1.01607	-1.04644	-0.030375	0.478802	0.525884
G3V1D0;B7WPE2;H0Y3M3;Q32P44;Q32P44-2;G3V195	EML3	-1.59078	-1.24376	0.347018	0.015987	0.028611
Q5VZL5-2;Q5VZL5-4;Q5VZL5;Q5VZL5-3	ZMYM4	0.628025	0.451249	-0.176775	0.00688939	0.0152728
B7WPI6;P22303-3;P22303	ACHE	-4.00907	-3.2652	0.743871	0.0156809	0.0281776
Q14781	CBX2	-1.83982	-2.75102	-0.911203	0.00262886	0.00789646
P27695;G3V5Q1;G3V3M6;G3V3C7;G3V5D9	APEX1	2.84052	2.66949	-0.171037	0.00933231	0.0190736
B7Z1J9;Q8NB37-3;Q8NB37;H0YER3;H0YE25;H0YF25;Q8NB37-2	PDDC1	-1.54656	-1.17546	0.371099	3.40822e-05	0.000812505
C9JFR7;P99999	CYCS	2.53345	3.02457	0.49112	0.000163483	0.00165439
Q8IY47;C9JZ29;C9JI11	KBTBD2	-2.49648	-2.48966	0.00681791	0.847967	0.869408
Q5T6P5;C9JP03;Q5T6P2;C9JD09;C9JUW9;Q5T6P1;Q8ND83-2;B7Z209;Q8ND83	SLAIN1	-3.05623	-3.49719	-0.440964	0.00375009	0.0100123
B7Z265;Q14807	KIF22	0.29658	0.0721749	-0.224405	0.00745253	0.0162174
B4E0K9;G5E928;O00754	MAN2B1	0.0550179	0.262354	0.207336	0.00337372	0.00935062
B7Z2E9;Q13625-2;Q13625	TP53BP2	-4.11583	-3.96961	0.146225	0.147411	0.185908
O00479	HMGN4	-1.23685	-1.19551	0.0413451	0.273442	0.320908
H0YG33;P08107;F8VZJ4;F5H1D3;F5GZ62;E7EQL7;E7EP94;Q5SP16	HSPA1A	5.23223	5.08433	-0.147901	0.010685	0.0210959
B7Z2V1;B7Z860;Q8IWD4;F8WBN8;B0QYH1;B7Z820;Q8IWD4-2	CCDC117	-1.07104	-1.49946	-0.428428	0.000759674	0.00376672
B7Z2X9;P09104;F5H0C8	ENO2	0.793242	1.04664	0.253401	0.00343486	0.00946734
B7Z2Y5;O75582;O75582-2	RPS6KA5	-2.45247	-2.20703	0.24544	0.00575984	0.0134069
Q9Y3T9	NOC2L	2.31731	1.86946	-0.447857	0.00149564	0.00554916
D6RJ07;B7Z367;Q9UL40;Q9UL40-2;B7Z4J8	ZNF346	-3.15107	-3.01143	0.13964	0.0794367	0.108677
C9J7B8;E9PHT3;Q8IYS0-2;Q8IYS0	GRAMD1C	-2.36599	-3.02203	-0.65604	0.00111022	0.00461978
B4DUW3;O60294	LCMT2	-3.6851	-3.96953	-0.284423	0.0124878	0.0236259
B7Z3K8;Q9Y2Z9;G3V564;G3XA86;Q86U30	COQ6	-1.5471	-1.68513	-0.138035	0.0424758	0.0636439
Q15070-2;Q15070;E7EVY0	OXA1L	0.273762	-0.119664	-0.393426	0.00505665	0.0122005
Q969N2-4;B7Z3N1;Q969N2;Q969N2-3;G8JLF5;F5GWY0	PIGT	0.489335	0.396175	-0.0931605	0.152764	0.191938
B7Z3N3;Q6P1A2;F5H0M4	LPCAT3	-1.09688	-0.121023	0.975856	0.00178561	0.00618186
O75828	CBR3	1.20531	1.23616	0.030854	0.260598	0.306905
P48059;B7Z483;B7Z7R3;Q7Z4I7-3;Q7Z4I7;F5H6E6;Q7Z4I7-2	LIMS1;LIMS2	-0.818241	-0.603237	0.215004	0.000271193	0.00215504
F8W1R0;B7Z493;E9PJX4;F8VWL3;Q96M96	FGD4	-2.92531	-2.45421	0.471101	0.00029217	0.00224091
F8VR45;B7Z4F1;P13631-2;P13631	RARG	-5.74078	-5.132	0.608784	0.0128391	0.0240458
F8W898;Q9H9Y6-2;Q9H9Y6;F5GZX4;F5H643	POLR1B	0.467611	0.251204	-0.216408	0.00303501	0.00866815
Q9GZS1-2;Q9GZS1;B4DW33	POLR1E	1.04487	0.405669	-0.639204	7.00842e-05	0.00106854
H0YGK4;F6TFQ5;E7ENF1;F5H7W8;Q96C57;F5H3K2;F5H8B7;G5EA44	C12orf43	-1.30947	-1.65111	-0.341636	0.00287583	0.00839444
Q9H0P0-3;Q9H0P0-2;Q9H0P0-1;Q9H0P0;B9A035	NT5C3A	1.58635	1.51959	-0.066762	0.0364015	0.0559195
P28676	GCA	-0.30438	-0.00732581	0.297054	0.000286308	0.00222262
Q9BVW5;G8JLE5	TIPIN	-0.209804	-1.05127	-0.841463	3.84924e-05	0.000836489
B7Z4V2;P38646;F5H3L8	HSPA9	5.42003	5.13932	-0.280708	0.00301019	0.00861653
P54098	POLG	-0.627737	-0.757804	-0.130067	0.0277979	0.0446009
H0YG17;B7Z560;Q9NV88;H0YBK3;G3XAN1	INTS9	-0.458625	-0.474776	-0.0161509	0.654338	0.692147
Q96RS6;Q96RS6-2;Q96RS6-3	NUDCD1	3.04263	2.80789	-0.234742	0.000829803	0.00394759
B7Z6U8;F5GWR5;Q13642-1;B7Z5T4;B7Z793;B7Z5V0	FHL1	-1.12745	-2.12578	-0.998329	9.32232e-05	0.0011824
B7Z5U5;Q9H4Z3	PCIF1	-0.448713	-0.260464	0.188249	0.00288103	0.00839564
B7Z5W1;Q9Y624;B7Z941	F11R	1.23922	1.47284	0.233621	0.00445337	0.0111751
Q6ZWP6;B7Z5W4;Q9UKU7	ACAD8	-3.69592	-3.53469	0.161227	0.170988	0.211386
B7Z5X7;Q9UGM6	WARS2	-1.63643	-1.61536	0.0210661	0.66363	0.700816
P62070;B7Z5Z2;E9PK85;B7Z6C4;B7Z7H6	RRAS2	0.0524203	0.1367	0.0842799	0.254863	0.300706
Q99986;H0YJ50	VRK1	2.11778	1.68864	-0.429133	0.00645332	0.0145433
B7Z6I5;Q5QNY5;E9PBB3;P40855-5;P40855;H0YJ60	PEX19	-1.9359	-1.74633	0.189569	0.0107301	0.0211444
P57076;C9JX57;D3DSE6;C9J818;F8VZ95;F5GXV2	C21orf59	0.404029	0.129998	-0.274031	0.0124317	0.0235616
Q9BXW6-2;B7Z7D3;Q9BXW6	OSBPL1A	-2.80188	-2.01675	0.785128	0.00170103	0.00599773
Q9Y2P8	RCL1	0.264388	-0.176604	-0.440992	0.00438429	0.0110629
P00387-2;P00387;B7Z7L3;B1AHF3	CYB5R3	0.8895	1.20939	0.319892	0.00610023	0.0139793
F6QWE8;H0Y7B3;B7Z7N5;P49758-12;P49758-6;P49758-11;P49758-7;P49758-10;P49758-9;Q7Z4K6;P49758-5;P49758-8;P49758;Q7Z4K3;Q7Z4K4;Q7Z4K5;P49758-2;P49758-3	RGS6	-5.11509	-4.50428	0.610814	0.0179133	0.03139
P48739;P48739-2;B7Z7Q0;C9JW90;B3KYB7	PITPNB	2.65679	2.92402	0.267234	0.00904245	0.0186362
Q9Y2I7	PIKFYVE	-4.41007	-4.47571	-0.0656417	0.61178	0.6529
Q96ES6	MFSD3	-1.37008	-1.22573	0.144355	0.00535814	0.012718
Q7Z7K0;C9JES7	CMC1	-0.711242	-0.543548	0.167694	0.000791896	0.0038504
Q9UPN6;B7Z888	SCAF8	0.607004	0.466879	-0.140126	0.00392617	0.0103007
Q53S33	BOLA3	-2.01894	-2.33936	-0.32042	0.0112107	0.021857
F8WAC3;Q9NWZ5-3;Q9NWZ5-2;B7Z8N2;Q9NWZ5	UCKL1	-2.01399	-2.14253	-0.128533	0.0568548	0.0815915
D6R9B1;B7Z8R4;Q15723-4;E9PCX3;Q15723-2;Q15723-3;Q15723-1;Q15723	ELF2	-1.60998	-1.8528	-0.242827	0.01271	0.0239188
F5H203;B7Z8T0;Q00536;H0YAZ9;E5RGN0	CDK16	-1.83308	-1.80307	0.0300094	0.517419	0.562975
B9ZVN9;O95602	POLR1A	2.00525	1.7292	-0.276048	0.000127811	0.00142453
P05455;E9PFH8	SSB	3.59965	3.47672	-0.122932	0.0188239	0.0326366
D6RDX7;D6RIB9;B7Z902;Q6PCB8	EMB	-4.9067	-4.81621	0.0904855	0.453299	0.5008
H0Y3N9;B7Z911;Q9UPP1-3;Q9UPP1-2;Q9UPP1;H0Y589	PHF8	-3.93775	-4.22122	-0.283475	0.165908	0.206103
F5H837;E9PG04;B7Z913;Q08999	RBL2	-6.04602	-5.78321	0.262809	0.343035	0.392703
B1AL00;P18075;H0Y4B5;E9PH02;B1AKZ9	BMP7	-2.2232	-1.75089	0.472309	0.00635154	0.0144028
F5GXU2;O60678;O60678-2	PRMT3	1.06093	0.510271	-0.550663	0.00177917	0.00617281
B4DV96;Q9H477	RBKS	-4.39873	-3.46866	0.930073	0.000231023	0.00196539
Q92922	SMARCC1	-0.205772	-0.699969	-0.494197	0.00176135	0.00612591
B7Z9F1;P34897;Q8N1A5;B4DLV4;H0YIZ0	SHMT2	3.60098	3.5098	-0.0911734	0.0344443	0.0533361
O75794	CDC123	0.691063	0.111219	-0.579843	0.000325215	0.00241605
Q9NV06;E7EVM5	DCAF13	0.730857	0.291438	-0.439419	0.00184598	0.00628675
B8ZZQ6;P06454-2;P06454;B8ZZA1;B8ZZW7;B8ZZI3	PTMA	2.40071	2.28998	-0.11073	0.105492	0.139052
E7ENB7;E7EQW4;Q3B891;B7ZA85;E9PH68;E7EUM2;E7EWN5;G3XAC3;E7ETR2;F8W8H7;E7EMP0;E7ERL4;E9PFC7;Q6IN79;P38398-5;P38398-3;E9PFZ0;P38398-4;P38398-2;P38398	BRCA1	-5.45081	-6.07834	-0.627533	0.0104227	0.0207319
Q9BSN4;Q86SK9-2;Q86SK9	SCD5	-2.28482	-2.23968	0.0451338	0.501235	0.548166
O43293;E9PBT2;O43293-2	DAPK3	-2.82988	-2.85839	-0.0285081	0.571663	0.614461
Q9H1E3	NUCKS1	1.34795	1.51237	0.164417	0.0195849	0.0337545
F5H8L0;B7ZAP0;Q5R372-7;Q5R372-8;Q5R372-6;Q5R372-5;E9PS63	RABGAP1L	-1.78787	-2.19796	-0.410098	0.000126044	0.00141777
C9JG86;F5H340;F2Z317;Q9BYW2-3;Q9BYW2-2;Q9BYW2	SETD2	-3.03979	-3.46037	-0.420575	0.00049753	0.00300316
Q96KB7;H0Y5D5;Q9BTG3;Q5SYW2;F5H2X7;B7ZAS8;Q9ULV3-3;Q9ULV3-4;Q9ULV3-2;Q9ULV3	CIZ1	-4.65309	-4.67975	-0.0266627	0.615854	0.656986
F5H0C4;B7ZAS9;Q9BRP4-2;Q9BRP4;F5H0F7;F5H103;F5H3I1	PAAF1	0.105171	0.00779722	-0.0973742	0.0460303	0.0682021
B7ZAX5;Q7Z4Q4;Q01415;B3KUV8	GALK2	0.74579	0.592979	-0.152811	0.0106734	0.0210795
Q02790	FKBP4	4.86691	4.28828	-0.578638	0.000733402	0.00370412
B7ZBC8;O75449;B7ZBC9;O75449-2	KATNA1	-1.68803	-1.58908	0.0989496	0.106129	0.139633
F2Z2T3;B7ZBD3;F2Z3J7;E7EWW3;B7ZBD4;Q9UNT1;Q9UBK7;Q9UNT1-2;Q9UBK7-2;Q9UNT1-3;Q9UBK7-3;B7ZBD5;A8MXF6	RABL2B;RABL2A	-2.80218	-2.52283	0.279346	0.00261873	0.00787715
B7ZBM3;Q8IW55;Q7Z7F8;Q8IVH2	FOXP4	-4.05968	-3.55227	0.507415	0.000242564	0.0020258
H0Y6Y1;E9PDG7;B7ZBU3;Q5T1V6;E9PDG6;Q5T1W1;E7EQG4;B7Z5N6;Q5T1V6-2	DDX59	-0.978609	-0.924739	0.0538699	0.0630852	0.0891707
Q8IYW5	RNF168	-5.30507	-5.49849	-0.193412	0.226917	0.27129
P78345;Q5VUC3	RPP38	0.108036	-0.0286507	-0.136687	0.000109742	0.00130475
Q9BRP1	PDCD2L	-1.34131	-1.60427	-0.262969	0.00697878	0.0154015
B4DWK3;Q92754	TFAP2C	-0.295985	-0.654092	-0.358106	3.26909e-05	0.000807327
O95487-2;O95487;B7ZKM8	SEC24B	0.743818	0.391584	-0.352234	0.00190635	0.00640632
Q92859-2;B7ZKM9;B7ZKN0;Q92859	NEO1	-1.07935	-0.856689	0.222665	0.0746824	0.103055
B7ZKQ9;Q8WTV0-4;Q8WTV0-2;F5H4X0;B3KW46;B4DZ71;F8W8N0;Q8WTV0;Q8WTV0-3	SCARB1	1.07135	0.667412	-0.403934	0.00457423	0.0113759
G5E9B6;E9PKG1;Q99873-3;Q99873-2;Q99873;E9PIX6;B4DJ87;E9PQ98;H0YDE4;E9PNR9	PRMT1	3.77152	3.49339	-0.278134	0.00151408	0.00559159
Q9BQS8;B7ZKT7	FYCO1	0.0594335	0.637133	0.577699	4.44653e-05	0.000878498
O43715	TRIAP1	0.536422	0.475453	-0.0609695	0.134267	0.171806
Q8NI36;D6R922;D6RIY8	WDR36	1.9857	1.64653	-0.339176	0.00400139	0.0104347
B7ZL31;Q9HAZ1	CLK4	-4.0606	-4.13371	-0.0731116	0.123159	0.159357
Q9H867-3;Q9H867-1;B7ZLA4;Q9H867	VCPKMT	-6.00252	-6.0029	-0.000377796	0.998366	0.998523
F5H2Q7;F5H2Y7;Q9C0E8-2;Q9C0E8;B7ZLA8;Q9C0E8-3	LNP	-0.940131	-0.580511	0.359619	0.000181778	0.00175016
B7ZLF5;O75052;E9PSG0	NOS1AP	-0.171222	-0.898462	-0.72724	0.000955649	0.00426214
O75607	NPM3	0.210514	-0.248959	-0.459474	7.72657e-06	0.000462549
Q9NQ88	TIGAR	1.14832	1.56452	0.416202	7.1081e-05	0.00106925
Q567Q0	PPIA	-0.124611	-0.0193763	0.105235	0.263788	0.310604
B7ZLZ2;Q9BZQ6;H0Y498	EDEM3	-2.24335	-2.21053	0.0328191	0.449177	0.496906
B7ZM37;Q13370;Q14432	PDE3B;PDE3A	-6.92205	-7.0694	-0.147354	0.479888	0.526987
E7EXA6;Q8WVB6;Q8WVB6-2;H0Y7D3;F8WCC1	CHTF18	-0.0767719	-0.284863	-0.208091	0.00186082	0.00631264
Q8N543;Q8N543-2	OGFOD1	0.650043	-0.172855	-0.822898	8.96782e-05	0.00117168
Q96RQ3;E9PHF7;E7ETG7;E9PG35;G5E9X5;F5GYT8;E7EX16	MCCC1	1.51609	1.72867	0.212585	0.000134733	0.00147651
B9A044;B8ZZ50;B8ZZJ9;O60573;C9JEL3;B4E1E4;B9A023;B8ZZL3	EIF4E2	0.524343	0.301213	-0.22313	0.000545275	0.00315399
B8ZZ87;Q6NZ67;Q6P582	MZT2B;MZT2A	-1.72653	-1.92359	-0.197066	0.02263	0.0377304
B8ZZ98;Q8WVK2	SNRNP27	-2.04039	-1.89792	0.142464	0.0568466	0.0815915
E9PLP5;B8ZZB7;Q8N8I0;F8VYB8;H0YEJ0;H0YDQ2;E2QRA1	SAMD12	-3.31829	-2.91902	0.399266	0.0433277	0.0647383
P16989;P16989-3	YBX3	1.84787	1.54825	-0.299616	0.0275716	0.0443157
D6RH31;Q6UXI9;E9PCK8;E9PCQ1;Q6UXI9-2;E9PF04;E9PE64;H0YAK9	NPNT	0.965893	0.336729	-0.629164	0.00346368	0.00951804
Q12788	TBL3	2.11778	1.76245	-0.355333	0.00118487	0.00479124
Q13451;B7Z8G2;B7Z7Z8	FKBP5	2.29042	1.58901	-0.701408	0.000279264	0.00219191
B8ZZL5;Q8WV92	MITD1	-3.9187	-3.86921	0.0494929	0.733141	0.76499
Q8TCF1-2;Q8TCF1;E5RJ74;E5RGE5;E5RI74;E5RJ99;E5RK75;E5RIG0	ZFAND1	-0.662863	-0.562768	0.100095	0.0254186	0.0413756
Q9Y265;Q9Y265-2;E7ETR0	RUVBL1	3.80345	3.37867	-0.424779	0.000110455	0.00130927
E9PHY4;B8ZZS0;Q9NYM9	BET1L	-3.40097	-3.19566	0.205303	0.154209	0.19345
B8ZZT9;E7EUE2;Q9Y5W8-2;Q9Y5W8	SNX13	-1.89535	-1.5301	0.365256	0.00474883	0.0117054
E9PH75;Q6DU44;F8VPA9;E7ENN9;P13747	HLA-E	-4.20363	-3.73184	0.471789	0.00102372	0.00441927
Q9UNZ2;Q9UNZ2-5;Q9UNZ2-4;F2Z2K0;Q9UNZ2-6	NSFL1C	1.4704	1.3377	-0.132694	0.00441617	0.0111214
H0Y9X1;Q96EY4;D6RA57	TMA16	1.05199	0.414875	-0.637113	9.13977e-05	0.00117689
B9A049;Q9H977	WDR54	-2.44632	-2.33056	0.115757	0.00826188	0.0174266
B1AMU4;Q9Y3B2;B1AMU7;B1AMU3	EXOSC1	-0.150193	-0.748171	-0.597978	0.00028147	0.00220386
B9A069;Q9P0S3	ORMDL1	-2.65248	-2.62299	0.0294931	0.649996	0.688466
B9EGA3;Q92925-3;Q92925-2;Q92925	SMARCD2	0.951421	0.848651	-0.10277	0.0617876	0.0876468
Q96BR5	COA7	0.399181	0.308834	-0.0903479	0.0816681	0.111253
O14893-2;O14893;O14893-3;H0YEL0;G5EA29	GEMIN2	-0.0578854	-0.59216	-0.534274	3.03729e-05	0.000801869
O43432;B9EGQ7;F5H564;Q504Z1;F5H8J4	EIF4G3	0.775262	0.945369	0.170107	0.00686731	0.0152345
E7EQJ8;Q6GYQ0;B9EK38;Q6GYQ0-5;Q6GYQ0-6;Q6GYQ0-2;Q6GYQ0-4;Q6GYQ0-3	RALGAPA1	0.39656	0.31662	-0.0799401	0.276161	0.323802
E7EPE1;Q10589	BST2	-2.63482	-2.02865	0.606169	0.021049	0.0356894
Q9HB71;Q5R370;B3KSF1	CACYBP	3.53255	3.16119	-0.37136	0.00223053	0.00708281
F5H897;Q12931	TRAP1	3.81486	3.38067	-0.434187	0.000131168	0.00145239
C0H5X6;O00628	PEX7	-3.03822	-3.04966	-0.0114446	0.889546	0.905562
E9PHB7;C0H5Y7;Q16611	BAK1	-5.88082	-5.7724	0.108421	0.370776	0.420762
C6G496;P56270;G5E927;F5H7A6	MAZ	-1.12596	-1.27523	-0.149269	0.068557	0.095573
C9JMP6;C9IYR0;O14867	BACH1	-6.31989	-5.68387	0.636015	0.000124521	0.00141058
H0Y6K1;F8WCR6;C9JMG3;C9JWL4;C9IZL5;C9JC87;O00189	AP4M1	-2.44379	-2.38793	0.0558612	0.347705	0.397261
C9J3L8;C9J5W0;E9PAL7;C9IZQ1;P43307;F5H5Y2;P43307-2	SSR1	0.742154	0.333476	-0.408679	0.000200427	0.00183472
O75717;F6W0U7;F8W7P7	WDHD1	3.38812	2.8069	-0.581217	0.000782562	0.00381818
E7EN08;C9J0D7;P27540-2;P27540-3;F8WAP6;P27540;A6NGV6	ARNT	-0.872818	-1.04627	-0.173449	0.00803855	0.017091
C9J0I9;Q86WB0;Q86WB0-2;Q86WB0-3	ZC3HC1	-0.40442	-0.807101	-0.402681	0.00209559	0.00680515
C9J0K3;C9J8V5;Q9P025;Q8N3Z3-2;Q8N3Z3	GTPBP8	-1.7081	-1.86182	-0.153726	0.000751958	0.00375626
C9JE98;C9J239;C9J0Q5;C9JJF6;C9JFD3;Q9Y618-5;Q9Y618-4;Q9Y618-3;Q9Y618;C9J7T7;C9JQE8	NCOR2	-1.16748	-1.39224	-0.22476	0.0132617	0.0246808
C9J0Q6;Q9NZ53-2;Q9NZ53	PODXL2	-2.37744	-2.41453	-0.0370891	0.654742	0.692459
C9J0X4;C9J481;F5H5W4;Q9UQL6-2;P56524;Q9UQL6;Q9UQL6-3	HDAC4;HDAC5	-2.96304	-2.65041	0.312628	0.00786351	0.0168365
C9J194;O75808-2;O75808	CAPN15	-3.43039	-3.02953	0.40086	0.00326474	0.00915056
C9J1R1;Q9Y6K9;Q9Y6K9-2;F8W9A9;A8MV29;E7EU78;Q9Y6K9-3;C9JZ85;C9JN51	IKBKG	0.179738	0.366791	0.187053	0.0195912	0.0337562
C9J1U1;Q6IEG0-2;Q6IEG0	SNRNP48	-4.18048	-4.271	-0.0905183	0.088487	0.11922
P06748;Q9BYG9;P06748-2	NPM1	4.81799	4.50947	-0.308519	0.00790475	0.0168864
C9J228;Q4KWH8-3;Q4KWH8-4;Q4KWH8-2;Q4KWH8	PLCH1	-1.87236	-2.10117	-0.228816	0.00628853	0.0143133
Q5JS54;C9J2F8;D6RB92;F8WBZ2;D6REN3;E2QRC7	PSMG4	-0.200106	-0.298719	-0.0986139	0.0318208	0.0498415
C9J2H7;Q6ZWT7	MBOAT2	-2.83975	-2.57843	0.261318	0.0198932	0.0341753
Q6UXD5-3;F5H293;Q6UXD5-4;Q6UXD5-2;Q6UXD5	SEZ6L2	-1.50388	-1.52777	-0.023895	0.731701	0.763738
Q9BZX2;B4DGD3	UCK2	-0.0196982	-0.790572	-0.770873	0.000898245	0.00412277
Q8N5C7;H0YL61;H0YML0;H0YK73;H0YMP4;Q8N5C7-3;Q8N5C7-2	DTWD1	-0.798519	-0.848804	-0.0502853	0.0391032	0.0593562
A6PVU8;F5H607;Q9NNX1-3;Q9NNX1-2;Q9NNX1	TUFT1	-1.04878	-0.881403	0.167382	0.0426704	0.0638756
Q03701;F5H3Y6	CEBPZ	2.50816	2.13466	-0.373499	0.000391833	0.00264912
Q96FN9;F8W1H4	DTD2	-1.87774	-2.03288	-0.15514	0.633718	0.673345
Q9BWE0;C9J3L7	REPIN1	-5.45248	-5.6371	-0.184619	0.249973	0.295318
Q2TAL8	QRICH1	0.564183	0.20014	-0.364042	0.000774031	0.00378949
Q00796;H0YLA4	SORD	2.57146	2.31667	-0.254793	0.000385576	0.00262908
F8W955;C9J439;Q5JVF3-3;Q5JVF3-2;Q5JVF3;Q5JVF3-4;F8WEF4	PCID2	-0.225529	-0.341554	-0.116025	0.0630246	0.0891047
O75818-2;O75818;F8WC38	RPP40	-0.176619	-0.649685	-0.473066	3.06804e-05	0.000806654
F8W038;E9PB29;Q8IXM2;C9J4G0	C17orf49;BAP18	-1.84635	-1.72795	0.118402	0.0446856	0.0664718
C9J4Z3;P61513;E9PEL3;G5E9R3	RPL37A	2.13448	1.73203	-0.402451	0.00120299	0.004842
Q8IXZ2	ZC3H3	-2.30029	-2.44175	-0.141463	0.0026886	0.00803491
B5MBX1;G3XAA4;B3KPL2;Q9NQC1-3;Q9NQC1-2;Q9NQC1;D3DQA3	JADE2;PHF15	-3.68013	-3.89876	-0.218628	0.0218075	0.036675
Q6P1L8	MRPL14	-1.32205	-1.49305	-0.170999	0.00292927	0.00849581
P16278-3;P16278;E7EQ29;P16278-2	GLB1	1.60052	1.91577	0.315255	0.00609511	0.0139726
C9J5P2;P11388;P11388-2;P11388-3;P11388-4;C9J4C3	TOP2A	1.43031	0.672052	-0.758257	0.00740425	0.0161508
Q86WA6-2;Q86WA6	BPHL	-0.718111	-0.661974	0.0561374	0.259749	0.306075
E7EV44;F5H467;F5H2Z6;F5H7L3;F5H848;F5GZJ4;Q14587	ZNF268	-3.20482	-3.37538	-0.170554	0.164088	0.204119
C9J713;Q96IZ7-2;Q96IZ7;C9J367	RSRC1	-2.65516	-3.02115	-0.365986	0.00641713	0.0144819
Q6NXE6-2;Q6NXE6;B4E1N1;F5GYG2;F5GWV0;F5H4P3	ARMC6	1.33009	0.816552	-0.513538	0.00188223	0.00635265
C9J719;C9JJ78;Q15125	EBP	-1.9338	-2.07274	-0.138946	0.0172839	0.0304515
P52701;B4DF41;F5H2F9;P52701-2;F5H769	MSH6	3.70266	3.11432	-0.588338	0.002313	0.00724046
G5E9H8;D3YTI9;A8MUD0;A2ABB9;A2AB90;O15533-2;O15533;O15533-3;Q6P1N7;G3V0I4;C9JA35	TAPBP	-1.00815	-0.215532	0.792615	0.000209923	0.00187843
B4DKR6;O15234	CASC3	-4.15977	-4.51821	-0.358435	0.0114891	0.0222302
Q8N7R7-3;Q8N7R7;Q8N7R7-2	CCNYL1	-2.76917	-2.38817	0.380999	0.000650918	0.00348885
B8ZZN6;P63165;B8ZZ67;A8MUS8;B8ZZJ0;B9A032	SUMO1	0.749813	0.592659	-0.157154	0.0141937	0.0260558
P16152;E9PQ63;A8MTM1;B4DFK7	CBR1	3.11658	3.06504	-0.0515369	0.113043	0.147665
C9J9G2;Q96QT6-2;Q96QT6-3;Q96QT6;Q96QT6-4	PHF12	-2.41716	-2.1959	0.221265	0.247309	0.292657
C9J9H9;Q9Y2X8	UBE2D4	-1.29514	-0.816631	0.47851	0.00242063	0.00746039
C9JAG1;C9J9I1;Q9C0D9	EPT1;SELI	-0.729413	-0.64315	0.0862629	0.38836	0.437608
Q9NVP1;F5H863	DDX18	3.00364	2.53889	-0.464747	3.33786e-05	0.00080936
F8VUW5;C9JA96;C9JP84;E9PB45;Q15038	DAZAP2	-3.68944	-3.62012	0.0693118	0.0541414	0.0782955
F6WGS5;Q9HD15	SRA1	1.25635	0.980677	-0.275668	0.0185713	0.0322775
O15078;F8W0V9;F8W097;F8VSK8;F8VS29;F5H1B3;O15078-2	CEP290	-0.326558	-0.609356	-0.282798	0.00487209	0.01191
E9PPN9;F5H8L4;C9JBG5;Q8NBJ9;Q8NBJ9-2	SIDT2	-7.1807	-6.24468	0.936017	0.131025	0.168266
C9JBL1;Q9Y6A9	SPCS1	-1.84581	-1.67182	0.173993	0.0410805	0.0618872
C9JBY7;F5H3P2;Q9Y291	MRPS33	-2.54023	-2.75469	-0.214467	0.000759031	0.00376672
P20908;F2Z359	COL5A1	-2.60657	-2.63226	-0.0256889	0.558412	0.601736
B7Z3D0;F5H069;O43929;B7Z632	ORC4;ORC4L	-0.929674	-1.35235	-0.422677	0.000862365	0.0040423
Q9H0R6	QRSL1	-0.451258	-0.711819	-0.260561	0.000767823	0.00378228
C9JCN8;P15408-3;P15408	FOSL2	-4.00767	-3.52097	0.486703	0.137261	0.174937
C9JCU6;F5GXJ5;Q86VU3;Q12851	MAP4K2	-6.16565	-6.0747	0.0909448	0.662569	0.699811
Q9Y2Z2-5;Q9Y2Z2-4;Q9Y2Z2;Q9Y2Z2-6;Q9Y2Z2-2;Q9Y2Z2-3	MTO1	-1.31644	-1.68255	-0.366106	0.00744726	0.0162144
A6NJZ9;Q8WTT2;F5H677	NOC3L	1.73993	1.26202	-0.477907	0.000126969	0.00142317
G5E9U1;Q15642-4;Q15642-2;Q15642-3;Q15642;Q15642-5	TRIP10	-1.59586	-0.968687	0.627173	0.00200028	0.00660113
Q9BZI1	IRX2	-5.12552	-5.32943	-0.203919	0.0985028	0.131008
Q13901	C1D	-0.882823	-1.44387	-0.561044	0.0028642	0.00839444
Q9BV38	WDR18	0.168096	-0.0394505	-0.207547	0.00127923	0.00504839
F8WEL7;C9JEV9;O95639-3;O95639-2;O95639	CPSF4	-1.88948	-2.01747	-0.127992	0.0370768	0.0567523
E9PPQ0;C9JF50;E9PPF9;E9PLU1;E9PRK5;E9PLD2;Q9H019-2;Q9H019-3;Q9H019	MTFR1L	-5.9875	-5.58902	0.39848	0.0553272	0.0797216
Q9UKK6	NXT1	-2.3056	-2.63107	-0.325471	0.00561504	0.0131843
Q96I23	PYURF	-2.69996	-2.92144	-0.221486	0.000363501	0.0025521
C9JFV7;O94761;E9PIW8	RECQL4	-2.05219	-1.99159	0.0605947	0.0644382	0.0907219
H0Y714;Q96G21;E7ENR5;B8ZZ47;B9A008	IMP4	0.607501	0.193895	-0.413606	0.000260774	0.00210099
Q8NCF5;Q8NCF5-3;Q8NCF5-2	NFATC2IP	0.360595	0.13333	-0.227265	9.20614e-05	0.00118108
C9JGA8;Q70CQ2;C9JV64;B9ZVR8;Q70CQ2-3;Q70CQ2-2	USP34	-1.94656	-1.856	0.0905582	0.0202465	0.0346754
Q8NBT2;C9JGC4	SPC24	-1.1583	-1.36111	-0.202811	0.0574889	0.082409
C9JGC8;C9JYA6;O75319-2;O75319	DUSP11	-2.82006	-2.87993	-0.0598691	0.112461	0.146996
C9JGP9;E7ESZ7;O95299;Q8WXC9	NDUFA10	2.13995	2.04629	-0.0936597	0.0179435	0.0314257
C9JGS5;E7EV56;E7ETA6;Q15154-2;Q15154	PCM1	-0.0525963	-0.401809	-0.349213	0.00078288	0.00381818
Q9Y2R0	COA3	-0.853465	-1.03319	-0.17972	0.00190778	0.00640632
Q9NW15-2;Q9NW15-3;C9JHS1;Q9NW15;C9IYD3;C9JQC9;C9JPY2;C9J670;Q9NW15-4	ANO10	-3.51513	-3.31308	0.202054	0.101442	0.134268
C9JHY2;Q7Z3B3;B3KT49;E9PCT4;Q7Z3B3-2	KANSL1	-2.53193	-2.6062	-0.07427	0.72045	0.753718
Q5T7A4;Q8NI60;Q8NI60-3;Q5T7A2	ADCK3	-0.216866	-0.243911	-0.027045	0.237912	0.282952
B0QXZ6;O95503	CBX6	-2.69271	-3.24975	-0.557038	0.00421402	0.0107909
C9J7Z4;B7Z355;C9IZI7;Q8NCE0-2;Q8NCE0;G5E9Q3;Q8NCE0-3	TSEN2	-1.65081	-1.9943	-0.343483	0.0292415	0.0466011
Q8IV50	LYSMD2	0.468411	-0.0025514	-0.470963	3.15407e-05	0.000807327
P49321;P49321-3;B4DS57;F5H3J2;P49321-2;Q5T624	NASP	3.84532	3.50823	-0.337085	0.00362628	0.0098094
C9JJ91;Q5T2R2-3;Q5T2R2	PDSS1	-2.71324	-2.62833	0.0849062	0.569109	0.612333
C9JJN9;Q8N3P4-3;Q8N3P4;Q8N3P4-2	VPS8	-0.647647	-0.41689	0.230757	0.00943029	0.0192124
C9JJV1;Q9Y5U2-2;Q9Y5U2;A6NCC9;E9PME3;C9JHT9;E9PL88;C9JDU0	TSSC4	-1.44577	-1.51553	-0.0697587	0.20848	0.252268
Q9NZU5;B4DG80;F5GX84;C9IYS1;B4DEY6	LMCD1	0.422531	1.33373	0.911196	4.45344e-06	0.000388896
C9JL75;Q12767;Q12767-2	KIAA0195	-3.01764	-2.96497	0.0526687	0.466749	0.513617
C9JLU1;P52434;C9JBJ6;C9JCU7;C9J413	POLR2H	1.30371	1.08082	-0.222894	0.0216417	0.0364345
Q9H6R0;Q05BE5;Q9H6R0-2	DHX33	-2.2273	-2.67037	-0.443071	0.0211691	0.0357897
Q9UMY1;Q9UMY1-2	NOL7	0.378902	-0.0615167	-0.440419	0.00321718	0.00905886
C9JME2;Q9Y4F1;Q9Y4F1-2;Q9Y4F1-3	FARP1	-0.795257	-0.444228	0.351029	0.000648207	0.0034845
E9PG60;C9JMG9;Q6DN90-2;Q6DN90	IQSEC1	-3.72896	-3.4235	0.305459	0.0239935	0.0396008
C9JT95;C9JMP5;Q9BQ15	NABP2	-0.44877	-0.651583	-0.202813	0.00649511	0.0146078
D6R9R7;C9JN85;Q13309-2;Q13309	SKP2	-2.83058	-3.74383	-0.91325	0.00528321	0.0125996
F5GWH3;Q9HD23-2;Q9HD23;B4DQL2;B4DMD9	MRS2	-1.74636	-2.31225	-0.565892	0.00144514	0.00543437
C9JNW5;P83731;C9JXB8	RPL24	3.30519	2.81679	-0.488397	0.00341178	0.00941186
C9JP00;Q9NR56;Q9NR56-3;Q96RE3;E9PBW7;Q86UV8;Q9NR56-2;Q96P92	MBNL1	0.744652	0.663203	-0.081448	0.423464	0.47159
Q9NWB6;Q9NWB6-2;E7EUG0	ARGLU1	1.50218	1.43625	-0.065938	0.158087	0.197655
Q92609;C9JP52;C9J3F6	TBC1D5	1.25856	1.55147	0.292913	0.00117856	0.00477706
Q9HAU5;Q9HAU5-2	UPF2	0.422406	0.359272	-0.0631337	0.0694686	0.0966328
C9JPX4;Q5SWX8-3;E9PFR7;Q5SWX8-2;Q5SWX8	ODR4	-0.772366	-0.67787	0.0944968	0.10574	0.139322
A8MV53;Q9NQ55;C9JW41;Q9NQ55-2;C9J3F9	PPAN	2.03667	1.5504	-0.486272	3.34436e-05	0.00080936
G3V3R7;C9JQV6;E9PE62;E9PEE0;F5H211;F5H096;F5H7N7;H0YFR2;F5H4C0;E9PB63;P54252-2;P54252;G3V3T6;G3V328;P54252-3;G3V526;E9PJN5;G3V4U9;G3V2G1	ATXN3	-0.444585	-0.509414	-0.0648292	0.330575	0.38
Q8IX18-3;C9JR60;Q8IX18;F5H625;C9JEW8;Q8IX18-2	DHX40	0.340717	0.134677	-0.20604	0.144496	0.182664
Q7Z2T5;Q7Z2T5-2	TRMT1L	0.531269	0.494077	-0.0371924	0.21074	0.254618
P13984	GTF2F2	1.24206	0.904498	-0.337566	0.000648469	0.0034845
Q8N5M1;C9J2Q2;E9PMH4	ATPAF2	-0.343592	-0.326258	0.0173343	0.572068	0.614793
D6RHY9;H0Y359;D6RD24;C9JRS1;Q7Z6J8	UBE3D	-4.55505	-4.9527	-0.397641	0.00488152	0.0119154
C9JRZ6;Q9NX63;F8WAR4;G3V1K1	CHCHD3	1.51458	1.33324	-0.181342	0.0237256	0.0391991
C9JS35;Q92890;Q92890-1;A6NJ11;A8MW31	UFD1L	1.89669	1.89258	-0.00411206	0.802281	0.828876
C9JS55;Q96JY6-4;Q96JY6;Q96JY6-3;H0YBP7;C9J760;C9J0X3;C9K0F0;C9JRJ0;C9JSR2;Q96JY6-2	PDLIM2	-1.91396	-1.76312	0.150838	0.161605	0.201541
H0YHD0;B2RD65;Q5PSV4	BRMS1L	-1.2517	-1.41436	-0.162664	0.150469	0.189353
Q9BZE4;B7Z7A3;B4DY13	GTPBP4	3.31182	2.94673	-0.365091	0.00250986	0.00762506
Q13206;E9PIF2;E7EUR6	DDX10	0.966778	0.644107	-0.322671	0.000740832	0.00371812
F5H5U2;Q8NHQ9;F5H3E5	DDX55	0.0364964	-0.247294	-0.28379	0.0746243	0.102997
C9JU34;Q92766-3;Q92766;Q92766-2	RREB1	-2.32705	-2.30545	0.0215997	0.775373	0.80414
Q96L92-3;Q96L92;Q96L92-2	SNX27	0.990493	0.999369	0.0088765	0.536799	0.581882
C9JUF4;O43768;O43768-3;A6NMQ3;Q5T5H1;O43768-2;E9PB69;O43768-4;D6RE62;O43768-5;O43768-7;O43768-6;O43768-8	ENSA	2.49626	2.57352	0.0772579	0.131278	0.168522
A9UHW6;A9UHW6-2	MIF4GD	-0.885067	-0.796794	0.0882737	0.158497	0.198129
Q96IZ0	PAWR	1.80164	2.11217	0.310535	0.00287595	0.00839444
E7ERS3;Q86VM9;Q86VM9-2	ZC3H18	1.35627	1.22083	-0.135435	0.0469382	0.0693865
H0YEG5;E9PKZ9;E9PJQ6;E9PKZ7;H0YD74;Q8IUX1-4;Q8IUX1	TMEM126B	-3.61082	-3.49721	0.113616	0.0694114	0.0965743
Q9H6F5;B4DY99	CCDC86	0.783503	0.376915	-0.406588	1.66307e-05	0.000628719
C9JXI1;C9JVP0;Q9UPW0-2;Q9UPW0	FOXJ3	-3.87388	-3.69473	0.179149	0.0413944	0.0623012
C9JW83;E7EU35;Q9UKF7-2;Q9UKF7	PITPNC1	-2.10894	-2.10129	0.00765608	0.839521	0.862192
Q9BQE9-2;C9JWD3;Q9BQE9	BCL7B	-4.95343	-4.84645	0.10698	0.402237	0.45078
E9PER6;C9JWR9;O15530-2;O15530-3;O15530;E3W993;Q6A1A2;Q59EH6	PDPK1;PDPK2P	-0.371881	-0.23503	0.136851	0.0890255	0.119845
Q8IUD2;G8JLD3;Q8IUD2-3;G8JLM9;Q8IUD2-2;F5H185;Q8IUD2-4;G8JLA4;Q8IUD2-5;F5H327	ERC1	0.720889	0.484234	-0.236654	0.00935779	0.0190952
O00764;F2Z2Y4;O00764-2;F2Z3F8;O00764-3	PDXK	1.12243	1.7571	0.634678	3.36755e-06	0.000384201
Q9NRN7;E9PNF3;E9PLW6	AASDHPPT	0.144879	-0.164418	-0.309297	0.00116941	0.0047632
C9JXG8	RANBP1	-2.40999	-2.76327	-0.353277	0.019148	0.0330997
C9JYJ4;Q8IUH4;Q8IUH4-2;Q8IUH4-3	ZDHHC13	-1.10735	-0.860732	0.246614	0.00700216	0.0154425
F8WDX4;C9JYL1;P08603-2;P08603	CFH	-6.4818	-5.98744	0.494358	0.0993626	0.131981
C9JYL3;Q9UBF6	RNF7	-2.53531	-2.52386	0.0114458	0.907264	0.920519
Q8TEA1	NSUN6	-1.51747	-1.78733	-0.26986	0.127947	0.164709
Q9NXG2	THUMPD1	2.05338	1.92522	-0.128158	0.00396132	0.0103513
Q5T3I0;Q5T3I0-3;E9PAV9;F8W895	GPATCH4	0.787935	0.120895	-0.66704	0.000582369	0.0032782
C9JYQ9;H0Y8C2;Q6P5R6	RPL22L1	-0.311361	-1.09176	-0.780399	0.000817322	0.00390432
Q99439;E7ENR3;A6NFI4	CNN2	2.68981	2.89846	0.208646	0.00162965	0.0058428
F8W6G5;C9JZ40;Q7Z2E3-6;Q7Z2E3-2;Q7Z2E3-4;Q7Z2E3-3;Q7Z2E3-5;Q7Z2E3-9;Q7Z2E3-10;Q5T782;Q7Z2E3-8;Q7Z2E3-7;Q7Z2E3	APTX	-0.918643	-0.843603	0.0750396	0.184056	0.22575
P50454;B4DN87;E9PPV6;E9PR70;E9PK86;E9PMI5	SERPINH1	3.38591	3.51405	0.128134	0.0402889	0.060795
P57772;C9J8T0	EEFSEC	1.66407	1.78762	0.123547	0.00328114	0.00917827
C9JZR2;O60716-5;O60716-3;O60716-2;O60716;E9PIE5;F8WA43;O60716-13;O60716-11;O60716-10;O60716-8;O60716-9;O60716-7;O60716-6;O60716-4;O60716-21;O60716-19;O60716-16;O60716-18;O60716-15;O60716-17;O60716-14;O60716-12;O60716-24;O60716-23;O60716-22;O60716-20;O60716-29;O60716-27;O60716-26;O60716-25;O60716-32;O60716-31;O60716-30;O60716-28	CTNND1	2.1516	2.54993	0.398325	0.000245869	0.00203215
G3V4L5;Q9BQT8	SLC25A21	-1.93225	-2.55652	-0.624272	0.000177337	0.0017263
O43709;C9K060	WBSCR22	-0.855778	-1.10065	-0.244876	0.0311879	0.0490545
C9K0G3;E9PKJ9;Q86UU0-4;Q86UU0-2;Q86UU0;B5ME99;Q86UU0-3	BCL9L	0.213015	0.533232	0.320217	0.0148166	0.0269389
P53609-2;P53609	PGGT1B	-1.62449	-1.52869	0.0957933	0.170192	0.210605
Q7Z422-2;Q7Z422-4;Q7Z422-3;C9K0U0;Q7Z422;B4DNI1;F8WEE8	SZRD1	-1.155	-1.15296	0.00204462	0.953449	0.960095
Q9Y230;B3KQ59	RUVBL2	3.90073	3.51278	-0.387958	0.00130955	0.00512909
F5H5N0;Q5VT25-3;Q5VT25-4;Q5VT25-5;Q5VT25;Q5VT25-2;Q5VT25-6	CDC42BPA	-0.094965	0.173412	0.268377	0.00839604	0.0176339
Q15599-2;D3DU85;Q15599	SLC9A3R2	0.935743	0.82832	-0.107424	0.098266	0.130769
Q8N573-2;Q8N573-5;D3HIS6;Q8N573;Q8N573-3;H0YC07	OXR1	1.05302	1.01826	-0.034758	0.0735926	0.101771
P42330;A6NHU4;P17516	AKR1C3;AKR1C1;AKR1C4	-2.72098	-2.22705	0.493926	0.000215454	0.00189719
D3YTB1;F8W727;P62910	RPL32	2.3591	2.07002	-0.289075	0.000380203	0.00261195
D3YTB5;P51617-2;P51617-3;P51617	IRAK1	-1.84307	-1.73966	0.103413	0.0156257	0.028106
Q69YL0	NCBP2-AS2	-0.743167	-0.89153	-0.148364	0.0534399	0.0774563
Q96SB4;Q96SB4-3;Q5R363	SRPK1	0.762902	0.469526	-0.293376	0.00130101	0.00510887
D3YTI5;O75394	MRPL33	-4.48947	-4.87635	-0.386879	0.0740365	0.102341
D3YTK1;Q9C0K0-2;Q9C0K0	BCL11B	-4.38897	-3.78424	0.604733	0.000233913	0.00197681
Q9ULR3	PPM1H	-0.03125	0.104054	0.135304	0.010636	0.0210491
Q8IXQ4-2;Q8IXQ4;Q8IXQ4-3	GPALPP1	0.13393	-0.199401	-0.333331	0.00320551	0.00902999
D6RFK1;D6R9A2;D6RFE6;D6RER3;D6RIF9;Q96G75	RMND5B	-4.68348	-4.83187	-0.148384	0.0250969	0.0410087
D6RCT6;D6RIA0;D6R9E3;Q9BWT6	MND1	-2.6451	-3.10911	-0.464018	9.15505e-05	0.00117689
D6RJA7;D6RG21;D6RCM6;D6RJG6;D6R9J8;D6RAH2;Q02078-4;Q02078-6;Q02078-2;F8W966;Q06413-3;Q06413-2;Q06413;F8W7V7	MEF2C	-2.82963	-2.44652	0.383102	0.121065	0.156989
Q15404;A8KA46;F2Z2H2	RSU1	1.10399	1.02251	-0.0814805	0.0260248	0.0422011
Q99496;B3KRH1	RNF2	-0.500646	-0.841071	-0.340426	1.34811e-06	0.000312575
Q9GZT4	SRR	-1.65716	-1.28088	0.376275	0.00153897	0.00563439
D6R9X7;E7EV46;Q03468	ERCC6;ERCC6-PGBD3	-3.14092	-3.05483	0.0860893	0.430614	0.478552
E7EMB1;Q9UH65	SWAP70	-0.664919	-0.417745	0.247174	0.0234206	0.0387754
P78545-2;P78545;Q5SR36	ELF3	-0.776431	0.012314	0.788745	3.71862e-06	0.000388862
Q15438-2;Q15438;A8MWB4;B7Z1T4	CYTH1	-2.56119	-2.22459	0.3366	0.00549027	0.0129532
D6RAJ6;Q9UKT5-2;Q9UKT5;D6RAU6;D6REP2	FBXO4	-1.89538	-1.90062	-0.00524071	0.880555	0.897553
G3V5S9;G3V1S4;Q9Y324	FCF1	-0.362998	-0.750467	-0.387468	3.94078e-06	0.000388896
D6RB01;Q9Y6X4	FAM169A	-3.10156	-2.98281	0.118753	0.243273	0.288577
D6REE2;D6RBD8;Q8NBA8	DTWD2	-3.68549	-3.7722	-0.0867115	0.698973	0.733855
Q92990;B4DJ85;Q92990-2	GLMN	-0.331556	-0.542145	-0.210589	0.0162495	0.0289671
D6RCC4;D6RCC9;Q8NEC7	GSTCD	-4.01397	-4.14614	-0.132175	0.195179	0.237795
H0YHR7;F8W061;Q8TB37-2;Q8TB37	NUBPL	-3.38655	-3.56602	-0.179471	0.135359	0.172857
Q3B7T1-5;Q3B7T1	EDRF1	-1.48171	-1.98164	-0.499934	0.0206349	0.035147
A8MSQ1;O94880;O94880-2	PHF14	0.417823	0.329271	-0.0885523	0.0100896	0.0202331
D6RGI3;D6RER5;Q9NVA2;Q9NVA2-2;D6RDU5;H0Y961	40787	2.50325	2.46436	-0.0388879	0.102125	0.135005
D6RFG8;P27707;D6RCP9	DCK	-0.0383278	0.0568284	0.0951562	0.231607	0.276431
D6RFH4;O43169	CYB5B	0.0364204	0.137834	0.101414	0.0346461	0.0536226
P19388	POLR2E	1.07245	0.751051	-0.321394	0.00860277	0.0179501
Q9Y5B6;Q9Y5B6-2;Q9Y5B6-3;Q9Y5B6-4	PAXBP1	-0.868339	-0.938821	-0.0704828	0.196576	0.239178
Q9NRP0;D6RH22	OSTC	-0.535026	-0.66247	-0.127444	0.0971584	0.129457
O75879;D6RDU9;D6REA0	GATB;PET112	0.0649419	-0.220883	-0.285825	0.0107702	0.0212116
B3KTM8;Q9UBU8-2;Q9UBU8;H0YMJ0;B7Z6R1;H0YM21;H0YNE0;H0YLJ3	MORF4L1	1.49278	1.08322	-0.409561	0.000805568	0.00388143
A6NCP5;Q17R89	ARHGAP44	-4.51968	-4.00031	0.519371	0.00988277	0.0199183
P09543-2;P09543;F8W7I0	CNP	1.00611	1.88878	0.882672	0.000347456	0.0024922
Q9ULZ3-2;Q9ULZ3;Q9ULZ3-3	PYCARD	1.4605	1.52558	0.065081	0.166694	0.206838
H0YAJ2;E2QRD4;Q6ZRQ5	MMS22L	-6.096	-6.29812	-0.202119	0.293966	0.342291
E2QRD5;H0YLI7;P59780	ARPIN;AP3S2	-1.51385	-0.835997	0.677854	0.000170593	0.00168351
E2QRF9;O75496;C9K0U5	GMNN	-0.180961	-0.560447	-0.379486	0.013899	0.0256501
Q15147;E2QRH8;Q15147-4;Q15147-2;Q5JYS9	PLCB4	-1.13916	-1.09729	0.0418752	0.286103	0.333804
E2QRK7;H0Y4D6;Q5JTD0-4;Q5JTD0-2;Q5JTD0	TJAP1	-4.22067	-4.10023	0.12044	0.20918	0.252972
E3W980;Q8TDG4	HELQ	-6.3125	-6.57408	-0.261578	0.137661	0.175257
Q8IY81	FTSJ3	3.22415	3.04368	-0.180472	0.00643452	0.0145112
E5RGM1;H0YBH2;E5RFY1;E5RG07;P10075	GLI4	-6.84365	-6.29119	0.552464	0.00635741	0.0144028
Q96ER3;E9PRZ1;E9PMD2	SAAL1	-0.184138	-0.442581	-0.258443	0.0495718	0.0726242
E5RGA5;E5RI67;F2Z2M5	CSPP1	-5.03396	-5.69401	-0.660051	0.00635126	0.0144028
E5RGG7;Q96MG8	PCMTD1	-4.50461	-4.08133	0.423278	0.00949381	0.0192987
Q6DKK2	TTC19	0.272385	0.619036	0.346651	0.000831082	0.00395073
Q8N6M0	OTUD6B	-1.09863	-1.47267	-0.374043	0.0048572	0.0118888
E5RGS7		-6.36686	-6.28908	0.0777797	0.758075	0.787792
P09012;B4DDC7	SNRPA	1.61051	1.32696	-0.283555	0.000162752	0.00165439
Q49A68;E5RHU1;Q96MH6	TMEM68	-3.42058	-3.23414	0.186443	0.121618	0.15761
E5RIH5;Q6NXR4;E5RIZ0;E5RH83	TTI2	-0.713921	-1.01434	-0.300423	0.0104914	0.020823
Q96G46;Q96G46-3;Q96G46-2	DUS3L	-1.43286	-1.86034	-0.427475	0.153417	0.192645
E5RJ52;P53677;E7ER80;Q7Z472	AP3M2	-4.21908	-4.16417	0.0549155	0.683351	0.719619
Q9UHX1-2;Q9UHX1-4	PUF60	4.3954	3.88696	-0.508436	0.00272297	0.00809686
E5RK82;E5RJF8;O15182	CETN3	-3.46066	-3.6151	-0.154444	0.167814	0.208025
E5RJR5;P63208;E7ERH2;F8W8N3;P63208-2	SKP1	2.55158	2.52795	-0.0236355	0.486658	0.533229
P55327-2;E5RKB4;P55327-3;D3YTI0;P55327;D0UFD3;C9J502;D0UFD1;E5RFR7	TPD52	-1.68099	-1.31691	0.364078	0.00278198	0.00822873
E7EM64;Q7L5N1	COPS6	1.34905	1.21197	-0.137076	0.0333736	0.0518853
Q13643	FHL3	-1.93135	-2.2535	-0.322152	0.0306088	0.0483699
E7EM93;Q9BQG2	NUDT12	-0.37939	-0.587393	-0.208003	0.0189481	0.0328245
E7EM96;E9PNR2;Q13671-2;Q13671	RIN1	-2.72063	-2.69987	0.0207617	0.791662	0.819363
Q8TCS8	PNPT1	2.91209	2.65468	-0.257411	0.000473882	0.00294337
Q6P4Q7;F5H1I3;Q9H8M5-3;Q9H8M5-2;Q9H8M5	CNNM4;CNNM2	-0.218277	-0.0790071	0.13927	0.0230309	0.0382475
E7EMD6;O43572	AKAP10	-3.88982	-3.65064	0.239182	0.139412	0.177078
Q15397	KIAA0020	1.96787	1.6258	-0.342072	0.00441117	0.0111172
Q96DG6	CMBL	1.73212	0.916035	-0.816087	0.000304853	0.00230771
Q5JUR7;Q5JUR8	TEX30	-2.43628	-3.04768	-0.611406	0.00262242	0.00788454
Q96IV0-3;Q96IV0-2;Q96IV0;B4DJE9	NGLY1	-1.94277	-1.67499	0.267778	0.00155143	0.00566083
E7EMK3;Q14254;E7EMK1	FLOT2	1.51992	1.62171	0.101787	0.0554781	0.079921
O95671-2;O95671;F5GXH4;E7ER97	ASMTL	1.40721	0.938731	-0.468482	0.00156584	0.0056928
P58557-2;P58557;P58557-4;P58557-3	YBEY	-1.7087	-1.54892	0.159783	0.0376538	0.0574839
F5GYK4;B4DZK7;O00142-2;B7ZAB1;E9PH08;O00142	TK2	-5.02546	-4.06234	0.963113	0.00102716	0.0044222
Q8N1G2	CMTR1	1.67811	1.70109	0.0229799	0.331147	0.380589
Q15287;Q15287-3;Q15287-2	RNPS1	0.916609	0.695834	-0.220775	0.039527	0.0598605
P63279;B0QYN7	UBE2I	1.19906	1.1304	-0.0686578	0.0582839	0.0833242
E7EMW7;O95071	UBR5	2.20566	1.90533	-0.300335	0.00099306	0.0043547
P35269;E7EUG6;F5H761	GTF2F1	0.845276	0.677078	-0.168198	0.0129222	0.0241545
F5GX09;Q5HYJ3	FAM76B	-2.94168	-2.8358	0.105879	0.445856	0.493687
E7EN22;E7ETS0;E9PEG8;E7EST9;B5MEG5;O94966-4;O94966-3;O94966;E7ESU0	USP19	-1.46909	-1.35332	0.115772	0.0211491	0.0357655
P00491;G3V5M2;G3V308	PNP	2.99479	3.1086	0.113818	0.0039131	0.0102799
E7ESG2;Q9HAW4-2;Q9HAW4-3;Q9HAW4	CLSPN	-3.86991	-3.89892	-0.0290081	0.704527	0.738873
Q9BVC3	DSCC1	-0.33191	-0.612016	-0.280106	0.00812352	0.0172161
P53350;Q58A51;B4E083	PLK1;Plk-1 delta	1.16438	0.710161	-0.45422	0.00223081	0.00708281
E7ENA9;F6Y097;Q92542-2;Q92542;H0Y6T7;E9PC09	NCSTN	-0.86765	-0.585144	0.282506	0.0102527	0.0205022
E9PHK9;Q13428;Q13428-3;Q13428-4;E7ETY2;Q13428-6;Q13428-7;Q13428-2;Q13428-8;Q13428-5	TCOF1	3.43894	2.98772	-0.451223	0.000792922	0.00385131
Q05BG9	P2RX6	-2.29809	-2.18352	0.114569	0.0180621	0.0315728
E9PGS1;Q14149;H0YHQ4;H0YIR5	MORC3	-2.16928	-2.28829	-0.119009	0.0639164	0.0901462
F5H7K2;Q8IWI9;E7ENI0	MGA	-1.72846	-1.90322	-0.174764	0.00561735	0.0131849
Q13427;E9PG73;Q32LZ0;Q13427-2	PPIG	1.56791	1.41244	-0.155466	0.0328796	0.0512486
Q5VWZ2;Q5VWZ2-2	LYPLAL1	-0.492313	-0.483145	0.00916818	0.547315	0.591674
B7ZB80;P21953	BCKDHB	-1.8861	-1.54258	0.34352	0.0250039	0.0409068
F8W6A4;E7ERR0;E7EQZ8;E7ENU0;Q9BQ90	KLHDC3	-2.4939	-2.74536	-0.251456	0.0509173	0.0743568
Q9Y3B9	RRP15	0.903787	0.350681	-0.553106	0.000191406	0.00179838
Q6UUV9-3;Q6UUV9;Q6UUV9-2	CRTC1	-5.35999	-5.174	0.185984	0.0331209	0.0515709
E7ENW6;Q9Y2L5-2;Q9Y2L5	TRAPPC8	-0.867556	-0.919475	-0.0519196	0.123917	0.160232
Q9Y5Z9-2;Q9Y5Z9	UBIAD1	-2.21115	-2.60572	-0.394569	0.0164242	0.0291911
Q08J23;B4DQW2;G3V1R4	NSUN2	3.70511	3.32933	-0.375778	0.000532842	0.00311752
E7EP72;Q9UFG5;Q9UFG5-2	C19orf25	-1.79267	-1.57436	0.218311	0.003262	0.00915056
Q96PU4;Q96PU4-2	UHRF2	-1.78437	-1.82047	-0.0360965	0.152191	0.191332
E7EP97;Q96GQ5	C16orf58	0.956903	1.05414	0.0972414	0.00535871	0.012718
F5H642;E7EPA4;P54803-4;P54803-3;P54803	GALC	-4.48728	-4.22702	0.260268	0.219629	0.26396
P13284	IFI30	-2.05319	-2.37663	-0.323439	0.0268838	0.0433411
O00566;C9JX83	MPHOSPH10	1.72144	1.40198	-0.319455	0.000197156	0.0018269
E7EPD0;E7EPZ3;O60784;O60784-4;O60784-2;O60784-3;B3KUU1;B0QY01	TOM1	-0.505117	0.185994	0.69111	7.94441e-05	0.00109786
G3V2F4;E7EPD8;Q86TV8;Q9NUW8;G3V2J6	TDP1	-2.8816	-3.18428	-0.302679	0.0427757	0.0640182
Q8N5N7;B7Z358	MRPL50	-0.220808	-0.395756	-0.174949	0.00404792	0.0104978
Q9NVK5-3;Q9NVK5-2;Q9NVK5;F5GX47	FGFR1OP2	-2.91105	-2.80301	0.108033	0.317254	0.36627
Q8N4N3-2;Q8N4N3	KLHL36	-3.14356	-3.15733	-0.013778	0.799243	0.826005
E7ETK0;P62847-2;P62847-3;P62847;E7EPK6	RPS24	2.85157	2.39213	-0.459437	0.0128614	0.024072
P17568	NDUFB7	-1.12483	-1.068	0.056826	0.0240779	0.0397298
E7EPT4;P19404	NDUFV2	0.871695	0.833827	-0.0378683	0.325727	0.375238
E7EPW1		-2.41084	-2.24986	0.160971	0.0522799	0.0760856
G5E9P1;E7EVP7;Q14643-4;Q14643-3;Q14643-8;Q14643-7;Q14643-5;Q14643-6;Q14643-2;E7EPX7;Q14643	ITPR1	-4.16908	-4.09456	0.0745191	0.722652	0.755774
O75446	SAP30	-1.14346	-1.40561	-0.262153	0.0184602	0.0321456
E7EQ45;Q9H0R1;H0YIY0;Q9H0R1-2	AP5M1	-2.79021	-2.58945	0.200762	0.2493	0.294686
O94972;F8WEE6;O94972-2	TRIM37	-1.11699	-0.974532	0.142457	0.0671358	0.0940019
H0YB83;E5RH53;Q96DB5;E7EVI2;B4DZW6;H0YB03	RMDN1	1.01476	1.36107	0.346317	0.000647389	0.0034845
E7EQ95;Q14691	GINS1	-2.56334	-2.98759	-0.424248	0.00705744	0.0155411
E7EQA9;Q92844	TANK	-2.54341	-2.36931	0.174105	0.138157	0.175799
E7EQB8;E9PDD5;P51553;E9PF84;G5E9Q7;E9PCL6	IDH3G	1.13433	1.19598	0.0616426	0.0705783	0.0979207
E7EQD1;P62995-3;P62995	TRA2B	2.60265	2.43317	-0.169482	0.00783638	0.0168122
Q9BSV6;E7EQB3;B0V3J0;A9C4B9	TSEN34	0.489936	0.0402821	-0.449654	0.000610658	0.00337792
E7EQS8;Q6N021;F5H3K4;E7EPB1;Q6N021-2;Q6N021-3	TET2	-2.63213	-3.20463	-0.572499	0.0173285	0.0305075
Q07002;Q07002-2;Q07002-3;B3KX76	CDK18	-1.9941	-1.84544	0.148666	0.0214716	0.0362053
C9JFV4;Q8IZL8;Q8IZL8-2;E7EV54;F8WDZ1	PELP1	0.667831	0.501794	-0.166037	0.00911856	0.0187576
E7EVW0;P28340;H0Y3D1	POLD1	1.764	1.53922	-0.224771	0.00148219	0.00551848
E7EQY4;F8W8M8;E7EV10;Q9BTC8-2;Q9BTC8;E9PCS8;D6W5A2	MTA3	0.279104	-0.0652477	-0.344352	0.00795847	0.0169585
Q92541	RTF1	0.931651	0.660957	-0.270694	0.000808709	0.00388484
F5H4M2;P54198-2;P54198	HIRA	-2.20605	-2.49435	-0.288298	0.00635848	0.0144028
E9PDX3;E7ER65;Q9H1H9-3;Q9H1H9-4;Q9H1H9-2;Q9H1H9;H0Y307	KIF13A	-3.06246	-3.07767	-0.0152104	0.748134	0.778474
F2Z2V0;Q99829;E7ENH5;A6PVH9;Q5JX58;Q5JX59;Q5JX60;Q5JX44;Q5JX45;Q5JX56;Q5JX55;Q5JX61;Q5JX52	CPNE1	1.29534	1.44031	0.144967	0.00514385	0.0123596
F8W7G7;E7ERA1;P02751-12;P02751-4;P02751-10;P02751-6;P02751-5;P02751-9;P02751-14;P02751-13;P02751-8;E9PE77;P02751-3;P02751-11;P02751;P02751-7;P02751-15;H0Y7Z1	FN1	-1.06294	-1.02423	0.0387116	0.601301	0.642965
E7ERB7;Q9P107	GMIP	-1.36325	-1.01859	0.344666	0.00437798	0.0110523
E5RJK7;E5RG38;G3V136;Q9NU23	LYRM2	-4.04461	-4.68133	-0.636722	0.00148109	0.00551795
Q13895	BYSL	0.530959	0.239744	-0.291216	0.00153402	0.00563268
E7ERH6;Q9UBN7;A6NDI8;E7EPS2;E7EUZ1;F5GYL5	HDAC6	-1.93043	-1.92171	0.00871838	0.805075	0.831092
E9PB35;E7ERR5;Q9BXS6-4;Q9BXS6-3;Q9BXS6-5;Q9BXS6-2;Q9BXS6;H0YKA7	NUSAP1	-1.66647	-1.7588	-0.0923346	0.0794693	0.108698
Q15648	MED1	-0.495521	-0.76529	-0.269769	0.00192438	0.00644386
F5H1E6;Q9NW08	POLR3B	-0.0824047	-0.352676	-0.270271	0.00579138	0.0134648
O43353;O43353-2	RIPK2	-1.24539	-1.52059	-0.2752	0.00133793	0.00519004
E7ES19;P35443	THBS4	-4.02049	-3.67994	0.340554	0.0751978	0.103699
Q9UHL4	DPP7	0.100136	0.57787	0.477734	5.59871e-05	0.000966761
E1B6X0;P43007	SLC1A4	-3.54537	-3.85895	-0.313579	0.00923449	0.0189464
P05783	KRT18	5.98027	6.45737	0.477106	0.00136662	0.00525666
Q9NYK5;Q9NYK5-2;C9JG87	MRPL39	1.78341	1.52933	-0.254084	0.000931546	0.00420752
P08621;P08621-2;P08621-3	SNRNP70	2.76859	2.42227	-0.346321	0.000334257	0.00246033
E7ESK5;O14730-2;O14730	RIOK3	-5.3644	-5.17827	0.186132	0.160859	0.200767
E7ESK6;E9PBI9;F5H0S6;P34741	SDC2	-1.7936	-3.06259	-1.26899	0.000436088	0.0028101
C9JWV4;G5E9Q8;Q9H9Q4;Q9H9Q4-2	NHEJ1	-2.1001	-2.26888	-0.168785	0.0120062	0.0229664
Q09666	AHNAK	6.66854	6.12679	-0.541742	0.00116593	0.00475678
E7ESN7;Q96DC7;Q96DC7-2	TMCO6	-9.10809	-8.65225	0.455838	0.515172	0.560913
E7ESP4;E7EMF1;E9PB77	ITGA2	-3.51656	-3.44664	0.0699153	0.427136	0.475182
E7ESV3;O75427	LRCH4	-2.84454	-2.52948	0.31506	0.00614223	0.0140374
Q9BYK8;Q9BYK8-2;Q9BYK8-4	HELZ2	1.35436	2.01592	0.661561	0.000766092	0.00378228
Q9BZD4;E9PQC4	NUF2	-0.2427	-0.69649	-0.45379	0.000567447	0.00322546
P17858;P17858-2;F5H3H2	PFKL	2.48473	2.81493	0.330199	0.000465432	0.00291248
E7ET21;Q9NVC6;E9PJZ4;E9PM72	MED17	0.745751	0.538486	-0.207265	0.00843014	0.0176763
Q14CX7;Q14CX7-2	NAA25	1.34286	1.30574	-0.0371213	0.090384	0.121498
Q9HAV4;C9J4N8;E7EQN7;E7EQK9	XPO5	3.44212	3.07075	-0.371364	0.000739695	0.00371812
Q9BUH6	C9orf142	0.71145	1.03923	0.327778	0.000373824	0.00258201
Q8NB16	MLKL	-0.878523	-1.02367	-0.145149	0.00765004	0.0165508
B4DQI6;B4DUA9;Q13595;Q13595-2	TRA2A	1.8372	1.72014	-0.117062	0.00335946	0.00931579
Q5SY74;E7ETD5;Q96IY1	NSL1	-4.04151	-3.93288	0.108631	0.226795	0.271195
B4DYV2;Q9NXF1;E7ERG2	TEX10	0.779639	0.585112	-0.194527	0.0331268	0.0515709
P43246;E9PHA6;E7EU21;E7EQQ1	MSH2	3.32353	2.77031	-0.553213	0.000288383	0.00222791
Q01105	SET	3.26192	3.12148	-0.140435	0.000700466	0.0036143
F5H1H0;F5H025;G3XAF4;P32004-2;P32004	L1CAM	0.251136	0.738447	0.487311	0.000958006	0.00426827
Q6P1J9;B4DV47	CDC73	2.25997	1.7772	-0.482771	0.000516736	0.00307053
E7ETY3;Q8IWA5;Q8IWA5-2;Q8IWA5-3	SLC44A2	-0.669801	0.154057	0.823858	0.000198788	0.0018327
E7ETY4;E9PC69;Q7KZI7-10;Q7KZI7-13;Q7KZI7-7;Q7KZI7-2;Q7KZI7-15;Q7KZI7-5;Q7KZI7-16;Q7KZI7-4;Q7KZI7-9;Q7KZI7-12;Q7KZI7-14;Q7KZI7-3;Q7KZI7-6;Q7KZI7-11;Q7KZI7-8;Q7KZI7	MARK2	-0.220827	0.130569	0.351396	0.00111065	0.00461978
E7ETZ0;E7EMB3;Q96HY3;G3V361	CALM1;CALM2	-4.64443	-4.94413	-0.299699	0.0220569	0.0370164
P36404;G3V184	ARL2	0.516939	0.504809	-0.0121299	0.481664	0.528663
E7EU18;Q9Y679-2;Q9Y679;G8JLM8;Q9Y679-3	AUP1	0.121566	0.197629	0.0760628	0.110838	0.145117
Q5T2X4;H0Y7F7;E7EU22;Q5VT06	CEP350	-4.37626	-4.35249	0.0237715	0.873153	0.891288
Q15024	EXOSC7	1.29187	0.84677	-0.445097	0.00404285	0.0104956
Q16763	UBE2S	-0.0386318	-0.613888	-0.575257	1.72493e-05	0.000637028
E7EUC2;Q7L592;Q7L592-2;C9J236;C9JS27	NDUFAF7	-0.449481	-0.499138	-0.0496578	0.284138	0.331876
E7EUC3;O43657	TSPAN6	0.0677002	0.392469	0.324768	0.00247629	0.0075735
E7EUE1;P28288;F5GYC1;P28288-2	ABCD3	-0.263877	-0.105918	0.157959	0.0410943	0.0618934
Q86XP3;Q86XP3-2	DDX42	2.6974	2.63401	-0.0633928	0.0231784	0.0384292
E7EUN9;Q9NX74	DUS2	-0.00224442	-0.145109	-0.142865	0.123165	0.159357
O43172-2	PRPF4	-3.16556	-3.50677	-0.341207	0.00790535	0.0168864
E7EUU4;E7EX73;E9PGM1;G5E9S1	EIF4G1	-4.24231	-4.44299	-0.200683	0.0451144	0.0669849
H0YM23;G5E964;E7EUV3;O75179-2;O75179	ANKRD17	0.944749	0.790235	-0.154513	0.00328885	0.00918484
H0YAE8;E7EUV9;F8W8D3;Q14493;C9IY53;Q14493-2	SLBP	-1.69552	-2.22119	-0.525669	0.000681479	0.0035649
Q09028-3;Q09028;Q09028-4;H0YF10	RBBP4	1.58144	1.53211	-0.0493263	0.0493598	0.0723634
P01137	TGFB1	-1.38947	-1.65832	-0.268843	0.0295534	0.0469927
Q9H9T3-2;Q9H9T3;B4DXV1;B4DKA4;B4DE19;B4DIG1;H0YAP7	ELP3	-0.026636	-0.170373	-0.143737	0.0764066	0.105162
E7EVC7;Q676U5-2;Q676U5;Q676U5-4;A3EXL0;E7EVS5;Q676U5-3	ATG16L1	-0.287643	-0.172749	0.114894	0.00714193	0.0156984
E7EVJ5;E7EVF4;Q96F07-2;E7EWA4;Q96F07;F5H583;A8MUM2;E7EW33	CYFIP2	-0.973962	-0.637575	0.336387	0.00973988	0.0197112
E7EVF6;Q9Y4P8-3;Q9Y4P8-2;Q9Y4P8-5;Q9Y4P8-6;Q9Y4P8-4;Q9Y4P8	WIPI2	-0.366058	-0.141992	0.224066	0.000291118	0.00223626
E7EVG6;Q5VV67-2;Q5VV67	PPRC1	-5.3117	-4.00374	1.30796	0.000808243	0.00388484
E7EVH9;Q08623-3;Q08623;F5H6B0;Q08623-2;E9PAV8	HDHD1	-2.60297	-2.22104	0.381928	0.150166	0.189009
E7EVK1;O75376;O75376-2;E9PGV6	NCOR1	0.389087	0.0604657	-0.328621	0.127125	0.163949
C9JJ88;Q2KHR3-2;Q2KHR3	QSER1	-1.67997	-2.21549	-0.535526	0.000379953	0.00261195
E7EVK3;Q6ZT12-4;Q6ZT12	UBR3	-2.06444	-1.84243	0.222007	0.0638307	0.0900497
E7EVL4;Q9H490-2;Q9H490	PIGU	-1.1047	-1.10446	0.000242746	0.996407	0.996875
E7EVR4;O60504-2;O60504;E5RH58;E5RJP2;H0YAZ3;H0YB51;E5RHI2;H0YBA2	SORBS3	-3.75339	-2.92624	0.827152	0.0131059	0.0244406
O75781-2;O75781	PALM	-2.37004	-2.10477	0.265269	0.00935597	0.0190952
B4E2X3;Q8N6R0;Q8N6R0-4;Q8N6R0-3;Q8N6R0-1	METTL13	1.13706	1.12993	-0.00712312	0.59429	0.636427
P23193;P23193-2;E5RIS7	TCEA1	1.74325	1.51698	-0.226269	0.00363368	0.00981295
O94888;F5GYB1;C9JAT7	UBXN7	0.719021	0.413528	-0.305494	0.00401112	0.0104456
Q9H0U6	MRPL18	-1.81577	-2.05255	-0.236782	0.0103957	0.020704
B4DHT5;Q96CM8;B4DFQ6;E9PF16;B4DUF5	ACSF2	0.975629	2.2	1.22437	0.000393737	0.00265637
B4DPL9;Q9BQ52;G5E9D5;E9PGJ0;E7ES68;Q9BQ52-3	ELAC2	2.28363	1.96454	-0.319086	0.000360025	0.00253575
E7EW96;O14656	TOR1A	-3.58764	-3.60047	-0.0128243	0.876225	0.894138
Q9BTA9;C9JD58;B4DMH1;Q9BTA9-3;Q9BTA9-5;Q9BTA9-2	WAC	-1.30461	-1.43987	-0.135255	0.00473651	0.0116831
E7EWJ1;O75154-2;O75154;O75154-3	RAB11FIP3	-3.41484	-3.58571	-0.170871	0.103489	0.136638
E7EWP0;H0Y886;O43674-2;O43674	NDUFB5	-0.809304	-0.986682	-0.177379	0.1015	0.13429
P68036;E7EWS7;B4DDG1	UBE2L3	1.59111	1.73862	0.147512	0.0121895	0.023199
E7EWZ6;P06756;P06756-2	ITGAV	2.42509	3.24661	0.821523	4.63867e-05	0.00088467
P00403	MT-CO2	0.362959	0.319121	-0.0438378	0.195608	0.238225
Q13107-2;Q13107	USP4	-0.35466	-0.467467	-0.112807	0.0117068	0.0225489
Q0JRZ9-2;E9PG79;Q0JRZ9	FCHO2	-0.64242	-0.638567	0.00385331	0.961174	0.966925
Q9H857-2;Q9H857;E9PAL9;Q9H857-3;C9JTZ6;Q9H857-4	NT5DC2	0.399511	0.299249	-0.100262	0.0204905	0.034963
Q6YHK3-2;Q6YHK3-4;Q6YHK3;Q6YHK3-3	CD109	-1.41987	-1.31483	0.105038	0.00652471	0.0146525
E9PAT9;P18754;P18754-2;C9JW69;C9JRH2;C9JMJ4;C9J3R0;C9JQZ4	RCC1	2.13881	2.37407	0.235261	0.000351259	0.00250216
E9PAU2;Q8IY67-2;Q8IY67	RAVER1	1.2515	1.14828	-0.103217	0.00067399	0.00354413
E9PAY2;E9PAU7;Q9HAJ7	SAP30L	-2.61749	-1.995	0.622486	0.00509971	0.0122752
Q16222-2;Q16222-3;Q16222	UAP1	-0.0762083	-0.385618	-0.30941	0.0109584	0.0215095
B4DER1;Q9P2J5;B4DJ10;F5H698	LARS	3.91395	3.75679	-0.157167	0.00487928	0.0119154
Q9HC36	RNMTL1	-2.37021	-2.72025	-0.350046	0.0208461	0.03545
E9PAY8;O43688;O43688-2	PPAP2C	-3.50167	-2.4096	1.09206	6.01091e-05	0.000990662
Q6NVY1;Q6NVY1-2	HIBCH	0.212057	0.168188	-0.0438693	0.230048	0.27482
E9PFP4;P78346;E9PB02;C9JJX7;Q5VU10;Q5VU11	RPP30	0.297176	-0.0294591	-0.326635	6.04694e-05	0.000990662
E9PB14;O00330;E9PBP7;H0YD97	PDHX	0.551854	0.274359	-0.277495	0.00834676	0.0175708
F8VW41;E9PB38;G8JLK3;Q86VP3;Q86VP3-3;Q86VP3-2;F8VX22	PACS2	-2.90478	-2.48788	0.416898	0.0111489	0.0217697
O15014	ZNF609	-0.147878	-0.42481	-0.276933	0.00160638	0.0057984
Q13405;H0YDP7;E9PNF1	MRPL49	0.799526	0.55132	-0.248207	0.00107814	0.004536
C9J663;Q8N999-3;Q8N999	C12orf29	-0.761524	-1.05033	-0.288809	0.00597296	0.0137935
Q15032-2;G5E9G8;E9PG42;Q15032;E9PBB4;C9JJI1	R3HDM1	-3.00375	-3.16977	-0.166025	0.106088	0.139621
Q8NDT2	RBM15B	-1.42706	-1.60411	-0.177048	0.038063	0.0580115
Q5W145;O95169;E9PME4;E9PQ68;Q5W143	NDUFB8	-0.389964	-0.475834	-0.08587	0.113245	0.147869
F2Z2T8;F8VQY2;Q96RL1-3;Q96RL1	UIMC1	-0.158295	-0.478908	-0.320613	0.0611968	0.0869245
Q6AI08;E7ESB9	HEATR6	1.97539	2.28645	0.311055	0.00138353	0.00529939
H0YJT0;E9PBK4;Q9H7Z3	NRDE2	-3.60297	-3.59377	0.00919777	0.896979	0.911822
P83916;E9PCS5;B5MD17;C9JWS9	CBX1	0.755269	0.799212	0.043943	0.44611	0.493854
E9PJD7;Q6ZMK1-2;Q6ZMK1;E9PQ42	CYHR1	0.273791	0.2151	-0.0586911	0.719853	0.753217
E9PBP4;P55197;Q5VX90;H0Y5P4;H0YFC0;Q5JT35;F5H541;P55198	MLLT10;MLLT6	-2.25771	-2.24881	0.00890825	0.947821	0.955298
E9PBQ3;Q8N511	TMEM199	-0.762269	-0.604154	0.158115	0.0356198	0.0549299
E9PBS5;O15211	RGL2	-7.21195	-6.8951	0.316855	0.368935	0.418896
Q9BQG0;Q9BQG0-2;E7EN09	MYBBP1A	3.32184	3.02541	-0.296434	0.00332214	0.00925248
P78330;C9JBI3	PSPH	0.932087	0.772467	-0.15962	0.025212	0.0411547
E9PC67;Q5STZ8	ABCF1	-2.20231	-2.12272	0.0795884	0.0527933	0.0767105
E9PC90;P14635;Q5TZP9	CCNB1	-0.40206	-0.799745	-0.397685	0.000637481	0.0034681
E9PCE1;Q8N6T7;B4DDV3	SIRT6	-2.97679	-2.88371	0.0930868	0.35935	0.409468
E9PCE8;P12955;A8MX47	PEPD	1.07978	1.6653	0.585522	0.000743747	0.00372983
E9PCH4;Q8TEU7;D6RE77;B7Z7Y1;E7EWD4;Q8TEU7-2;A3KN82;Q8TEU7-3	RAPGEF6	-1.10182	-1.13688	-0.0350676	0.342912	0.392703
E9PCI7;Q5JSH3-2;Q5JSH3;F8W913	WDR44	0.573542	0.662542	0.0889996	0.152323	0.19146
P30508;E7ERM2;B0S7Z4;B0S7Z5;B0S7Z6;Q29960-2;Q07000;Q29960;B0UY12;B0UY14;E7ETS5;B0UY15;P30510;Q29963;Q29865;P30504;P30501	HLA-C	-1.73075	-1.40525	0.325502	0.0079973	0.0170202
Q9ULJ8;E9PCK6;F8W7J9;E9PDX1	PPP1R9A	-7.17332	-6.59364	0.579678	0.185576	0.22744
Q96AZ6	ISG20	-2.84214	-2.19392	0.648215	0.00665005	0.0148873
Q9UJX5;E9PCR4;D6RAP6;Q9UJX5-2	ANAPC4	-0.740011	-0.91137	-0.17136	0.0156831	0.0281776
E9PCR7;Q02218;F5H801;E9PDF2;Q02218-2;E9PFG7	OGDH	3.42463	3.65775	0.233113	0.00730324	0.0159687
E9PCV0;P08236-2;P08236	GUSB	-2.912	-2.46567	0.446333	0.000347928	0.0024922
E9PCW1;O95249;B4DQA8;Q96QI9;G5E9T8	GOSR1	-1.03285	-1.09923	-0.0663863	0.0835927	0.11356
E9PCW2;Q05513	PRKCZ	-3.7237	-3.1161	0.607601	0.000163075	0.00165439
E9PCW9;Q9NSC5;Q9NSC5-2	HOMER3	0.0452432	0.0473471	0.00210394	0.954248	0.960562
Q15334	LLGL1	-1.155	-0.935871	0.219133	0.225967	0.270356
B7Z385;E9PDI0;B7Z1C4;P40123;E9PDI2;B7Z214	CAP2	1.36622	0.809453	-0.556765	0.000233321	0.00197681
E9PD50;Q92540-2;Q92540;Q92540-4;E9PEH2;B1ALB4;E9PCE5;E9PCI0;E9PEK3	SMG7	0.0294152	-0.133746	-0.163161	0.00517226	0.0124092
E9PD55;P53805-3;P53805-2;P53805;P53805-4	RCAN1	-2.11254	-1.71338	0.399156	0.0119896	0.0229484
H0YKT5;H0YKN8;H0YL70;Q04726-2;F8W964;Q04726-3;Q6PI57;E9PD64;Q04726-4;Q04726;F5H7D6;H0YNT2;F8W8S3;H0YNI7;B4E2W3	TLE3	1.35156	1.56911	0.217553	0.00465663	0.0115181
Q68D61;E9PD95;Q8NI22	MCFD2	-2.15272	-1.68814	0.464579	0.000186889	0.00177156
E9PDA5;Q70IA6-2;Q70IA6	MOB2	-3.83709	-3.20729	0.629797	0.000396872	0.00266911
Q4VXY0;E9PDB9;P51798	CLCN7	-2.17382	-1.57906	0.59476	0.000560206	0.00319568
G8JL96;F8W9T5;F8W846;E9PDC5;Q13332-6;Q13332-3;Q13332-4;Q13332-2;Q13332;F5H2T4;F8W800;H0YG31;Q13332-7;Q13332-5	PTPRS	-5.14493	-4.80781	0.337121	0.303938	0.353065
Q63HN8;Q63HN8-4	RNF213	2.89666	3.21296	0.316296	0.000153652	0.00159623
Q3MHD2;Q3MHD2-2	LSM12	0.94741	0.640293	-0.307116	0.000365131	0.00256073
Q9H9P5-3;Q9H9P5-1;E9PDK2	UNKL	-3.40765	-3.39665	0.0109961	0.846745	0.868495
E9PEL7;Q9BVJ6;F8WD00;Q9BVJ6-2	UTP14A	2.59911	2.14052	-0.458591	0.000593088	0.00331746
E9PDM3;P31641;C9JPV1;F8WF95;Q9BRI2	SLC6A6	-1.74361	-1.96255	-0.218938	0.0129915	0.0242556
Q14011;B4E2X2;E7EWT5	CIRBP	1.11389	1.28013	0.166238	0.0388507	0.0590151
E9PDQ9;P32519	ELF1	-2.91763	-2.93304	-0.0154088	0.538632	0.583541
Q04724;B4E345	TLE1	-0.849679	-0.923169	-0.0734895	0.378731	0.428116
E9PDW0;Q9ULJ7	ANKRD50	-2.14311	-2.19764	-0.054529	0.295667	0.344146
Q96Q89-4	KIF20B	-0.0325893	-0.464123	-0.431533	0.00878016	0.0182131
E9PE26;Q9H6S0;D6RA70	YTHDC2	-0.328682	-0.44982	-0.121138	0.0219567	0.0368996
Q96S44;Q5JZ02	TP53RK	-0.822933	-0.98775	-0.164818	0.00838298	0.0176122
E9PE68;Q9BZF1-2;Q9BZF1;F8VUA7;F8VQX7;F5H7T2	OSBPL8	1.88337	1.81114	-0.072231	0.00482588	0.0118404
E9PE82;P16219	ACADS	-3.46053	-2.69141	0.76912	0.000216533	0.00189719
P07948-2;P07948	LYN	-2.65772	-2.2632	0.394519	0.00575806	0.0134069
Q5JSD8;E9PED6;Q5T5U3;H0Y468	ARHGAP21	-2.15663	-2.07784	0.0787965	0.0633618	0.0895219
E9PEE1;P38435	GGCX	-1.15594	-1.09085	0.0650878	0.183857	0.225637
F5H5C1;E9PEH8;F8WE01;Q9Y4J8-2;Q9Y4J8;Q9Y4J8-6;B4DIU8;B4DIR0;Q9Y4J8-5;Q9Y4J8-4;Q9Y4J8-3	DTNA	-0.691986	-0.542683	0.149304	0.0478887	0.0705304
Q14320;B0S8I6	FAM50A	0.906704	1.12217	0.215463	0.000582923	0.00327843
Q99470	SDF2	-2.49726	-2.34605	0.151205	0.0813269	0.110883
E9PEN8;Q9UIA9;E7ESC6	XPO7	2.70441	2.68565	-0.0187584	0.566518	0.609752
Q9HC35;B5MBZ0;B5MCW9;F2Z2U0	EML4	2.08541	2.25474	0.169328	0.00232852	0.00727479
F5H6I4;Q8IZ73;B4DDD1	RPUSD2	-0.972011	-1.26636	-0.294345	0.000880016	0.00408789
E9PES1;P50897;B4DWU3;E9PMG2;Q5T0S4;P50897-2	PPT1	1.24596	1.33284	0.0868881	0.0167332	0.0296556
F5H1C2;E9PES4;Q9Y496;Q05CT3	KIF3A	-2.02434	-1.73343	0.290908	0.000309662	0.0023321
H0Y2V6;E9PEY0;Q5SW79-2;Q5SW79-3;Q5SW79	CEP170	-3.66837	-4.35036	-0.681995	9.46149e-05	0.00118761
O95983-2;O95983	MBD3	0.890074	0.493646	-0.396427	5.75098e-05	0.000972037
O15355;F5H7G7;Q59GB2	PPM1G	2.83773	2.67146	-0.166263	0.00063836	0.0034681
E9PF18;Q16836;Q16836-2	HADH	2.19653	2.27174	0.0752115	0.0581303	0.0831596
O75937	DNAJC8	2.34073	2.21914	-0.121595	0.0561637	0.0807629
P49754-2;E9PF36;P49754	VPS41	-3.18659	-2.61318	0.573418	0.0132789	0.0246984
E9PF56;Q8IWZ3;Q8IWZ3-4;Q8IWZ2;E9PDP5;Q8TEF1;E7ETA2;E7ET58	ANKHD1;FLJ00246	1.81123	1.68035	-0.130883	0.0279694	0.0448311
E9PF74;Q9HC21	SLC25A19	-0.625263	-0.818462	-0.1932	0.0262194	0.0424305
P56192;A6NC17;B3KVK7	MARS	3.12292	2.93406	-0.188865	0.00334584	0.00929819
E9PFA9;Q86Y07-4;Q86Y07-5;Q86Y07-2;Q86Y07-3;Q86Y07	VRK2	-3.46401	-3.41906	0.0449461	0.41923	0.467527
Q9NXV6	CDKN2AIP	-1.29943	-1.20966	0.0897612	0.0982404	0.130762
E9PFC1;Q9Y4F5-3;Q9Y4F5-2;Q9Y4F5	CEP170B	-0.951999	-0.741413	0.210586	0.0110442	0.0216512
H0Y882;E9PFD3;Q9H334-2;Q9H334-3;Q8NAN6;Q9H334-4;G5E9V8;Q9H334	FOXP1	-1.67487	-1.58123	0.0936371	0.201789	0.244781
D6RIY6;Q06265;Q06265-2;Q06265-3;Q06265-4	EXOSC9	0.916338	0.418058	-0.49828	0.00218011	0.00698549
P49006	MARCKSL1	1.37153	1.66002	0.288486	0.00195676	0.00650793
Q9C005;B4DIS3	DPY30;LOC84661	-0.455183	-0.639056	-0.183873	0.000192649	0.0018021
Q14692	BMS1	2.16136	1.8211	-0.340261	0.00196599	0.00652749
Q9UBW7;C9JYC9;Q5W0Q3	ZMYM2	2.53068	1.82857	-0.702104	0.00196673	0.00652749
H0Y962;Q8N4T8-2;Q8N4T8	CBR4	-1.32899	-1.47537	-0.146379	0.00695395	0.0153733
E9PG22;Q8IW35;Q8IW35-2	CEP97	-2.6233	-3.70243	-1.07913	7.46922e-05	0.00107523
P30041	PRDX6	3.94492	3.5881	-0.356824	0.0042133	0.0107909
Q92598-2;Q92598;B4DYH1;Q92598-3;B4DY72;E7EUG1	HSPH1	5.07206	4.42319	-0.648875	8.1038e-05	0.00110868
E9PG81;Q5TBP9;C9J454;Q9BX40-3	LSM14B	-2.35696	-2.63314	-0.276177	0.00179123	0.00618845
Q5T3L7;Q5T3L8;Q5T3L9;E9PG85;P10746	UROS	-3.20137	-2.31891	0.882458	0.00154474	0.00564607
O75475;O75475-2	PSIP1	2.34688	1.88374	-0.46314	0.000704738	0.00361943
Q9Y2W1	THRAP3	3.08876	2.89952	-0.189245	0.0038963	0.0102484
H0YMG8;H0YM13;Q96EP0	RNF31	-4.71621	-4.17752	0.538693	0.000144981	0.00153916
H0Y860;F5GXJ4;E9PGD0;Q9P246	STIM2	-4.25256	-4.11324	0.139319	0.44923	0.496906
Q9NVI1;Q9NVI1-2;Q9NVI1-1;F8W7R3	FANCI	2.86807	2.41927	-0.448801	0.00272974	0.00810801
B4DU91;Q9Y6I3;Q9Y6I3-3;Q9Y6I3-1	EPN1	-1.28965	-1.02373	0.265923	0.00724207	0.0158675
Q9Y3A4	RRP7A	-1.47387	-1.51314	-0.0392764	0.416385	0.464841
Q9NRG0;E5RGS9	CHRAC1	-0.214791	-0.485642	-0.270852	0.000681658	0.0035649
Q9Y221;Q9Y221-2	NIP7	0.830129	0.662809	-0.167321	0.000443858	0.00283081
C9JG97;C9JEH3;Q13685;C9JTS3	AAMP	0.83248	0.650554	-0.181926	0.000915052	0.00417889
P62873;B1AKQ9;B1AKQ8;B1AKQ7	GNB1	1.13448	1.17278	0.0383034	0.343836	0.393545
E9PGT6;Q99627;B8ZZP3;A8K1H6	COPS8	0.487089	0.524186	0.0370967	0.200182	0.243195
P18583-7;P18583;P18583-5;P18583-9;P18583-10;P18583-3;P18583-4;P18583-2	SON	2.1031	1.93232	-0.170788	0.0077002	0.016598
E9PGZ2	LRRFIP1	-3.66791	-3.37191	0.296005	0.0199529	0.0342501
Q96HJ9	C7orf55	-1.54198	-1.72992	-0.187939	0.0333906	0.0518932
E9PH12;Q7Z5K2;Q7Z5K2-2;Q7Z5K2-3;Q8WVX6	WAPAL	1.59371	1.42449	-0.169223	0.0191841	0.0331443
Q5UIP0-2;Q5UIP0	RIF1	1.72224	1.17396	-0.548277	5.09206e-06	0.000388896
E9PH31;Q8TDY4-3;Q8TDY4	ASAP3	-4.95993	-4.76387	0.19606	0.0775103	0.106452
O95302;B7Z1U8;B7Z6H3;B7Z230;B7Z1G9	FKBP9	1.65804	1.52636	-0.13168	0.0111079	0.0217162
Q9BXY0	MAK16	1.31575	0.984126	-0.331625	0.000302109	0.00229073
E9PHA2;Q15003;B4E189	NCAPH	2.30433	1.83998	-0.464352	0.00240081	0.00741853
E9PHC7;Q86TM6-2;Q86TM6-3;Q86TM6;H0YCR6;E9PN88;E9PMA1;E9PK19	SYVN1	-2.70439	-2.16571	0.53868	0.009805	0.0198227
E9PHH3;P18827	SDC1	-3.02857	-2.14708	0.881491	0.000523912	0.0030825
O14841	OPLAH	0.504818	1.06874	0.563926	2.88488e-05	0.00077735
Q5RKV6	EXOSC6	0.654902	0.14026	-0.514642	2.62936e-05	0.000763591
E9PHM2;Q15031	LARS2	0.118144	0.0947447	-0.0233994	0.394063	0.443174
Q8IWA0	WDR75	2.00705	1.5643	-0.442749	0.000483657	0.00295985
Q8IV08;B4DEL6	PLD3	-0.581309	-0.563634	0.0176746	0.582504	0.625272
Q96I25;E9PDG1;Q5W011;Q5W010	RBM17	1.36313	1.06964	-0.293499	0.00373453	0.00997906
B7Z287;Q9NP50;F5H6U2;F5GZ82;Q9NP50-2	FAM60A	-3.41278	-3.36626	0.0465236	0.636197	0.675754
E9PHY0;F5H1S6;P11117;G5EA28;E9PKW9;E9PQW9;B7Z6U3;F5GWV7;E9PP23;B7Z7D2;E9PQY3;E9PCI1	ACP2	-1.11862	-0.580155	0.538463	0.00730215	0.0159687
P35659;B4DFG0;B4DN37;D6RDA2	DEK	2.59252	2.55289	-0.0396323	0.209144	0.252972
E9PHY8;Q8NDA8;Q8NDA8-2	MROH1	1.09876	1.70716	0.6084	7.04566e-05	0.00106854
E9PKA7;E9PI08;Q9Y256	RCE1	-2.51209	-2.63012	-0.118028	0.214528	0.25851
E9PMC8;E9PIG5;O00212	RHOD	-3.06034	-2.8125	0.247841	0.481783	0.528704
E9PN66;E9PKN9;E9PS55;E9PMW4;E9PQ46;E9PIN5;E9PIK4;E9PKZ4;E9PPM1;O14683	TP53I11	-1.6973	-1.07427	0.623028	3.59463e-05	0.000819672
E9PR95;E9PSC3;E9PLC5;E9PLB3;E9PIP1;E9PPB5;E9PQS1;Q9H0W9-3;Q9H0W9-2;Q9H0W9	C11orf54	-4.37018	-4.28599	0.0841901	0.597059	0.63907
E9PNT2;F8WBX1;E9PIR1;Q6ZUM4-2;Q6ZUM4-3;Q6ZUM4	ARHGAP27	-4.06304	-3.49742	0.565622	0.001674	0.00594837
Q96RF0-2;Q96RF0	SNX18	-1.55852	-1.25576	0.302756	0.0123887	0.0234953
E9PJ24;F8WEF5;Q9P1Y6-2;Q9P1Y6-3;Q9P1Y6	PHRF1	-2.73194	-2.93642	-0.204479	0.0408976	0.0616407
E9PJ81;Q04323;Q04323-2;B4E0P8;E9PRQ7	UBXN1	0.897621	0.840654	-0.056967	0.0881133	0.118817
Q9UHD1;Q9UHD1-2;E9PPQ5	CHORDC1	1.8677	1.52273	-0.344974	7.42981e-06	0.000460865
Q9BUL9	RPP25	-0.124122	-0.282617	-0.158494	0.0755159	0.104071
E9PJM3;Q9UK99-3;Q9UK99-2;Q9UK99;G3V1E0;B4E3U2	FBXO3	-0.340288	-0.486329	-0.146041	0.0451133	0.0669849
E9PJN1;O75676-2;O75676;G3XAA9	RPS6KA4	-1.7784	-1.96788	-0.189479	0.00865603	0.0180141
F5H816;P06737;E9PK47	PYGL	1.38531	1.94961	0.564295	0.000848255	0.00399928
E9PK01;P29692;E9PRY8;P29692-2;E9PQ49;E9PI39;Q4VBZ6;E9PBQ9;F8W934;E9PPR1;E9PL12;E9PQZ1;E9PL71;E9PMW7;E9PIZ1;E9PK06;H0YCK7	EEF1D	3.4425	3.40416	-0.0383443	0.17266	0.213288
Q9NUJ1;B7Z6A8	ABHD10	0.210785	0.21763	0.00684434	0.691931	0.727935
Q8N684-2;Q8N684;Q8N684-3;F5H669;F5GWE6	CPSF7	2.09939	1.87254	-0.226851	0.00630401	0.0143332
O76021;B4DJ58	RSL1D1	3.68014	3.36616	-0.313983	0.00824102	0.0173883
E9PKC0;Q6IQ23;Q6IQ23-2;H0YDE2;Q6IQ23-3	PLEKHA7	-1.76792	-0.932724	0.835193	3.77358e-06	0.000388862
E9PKD1		-1.54239	-1.36233	0.180066	0.28483	0.332558
E9PKF6;G8JLI3;Q5H9R7-6;Q5H9R7-2;Q5H9R7;Q5H9R7-5;Q5H9R7-4;Q5H9R7-3;E9PQP7;H0YEN2	PPP6R3	2.32471	2.41211	0.0874058	0.0903868	0.121498
F5H2L4;Q9NPJ3	ACOT13	-0.429134	-0.687604	-0.25847	0.00105691	0.00448679
E9PKP7;P17480-2;P17480	UBTF	1.54339	1.6366	0.0932084	0.40073	0.449484
Q14766;Q14766-4;C9JD84;E7EV71;E7EWM0;Q14766-3;Q14766-2;Q14766-5	LTBP1	1.29328	0.200846	-1.09243	0.000824224	0.0039269
H0YDR3;E9PKV8;Q8N5M4	TTC9C	-0.978988	-0.977274	0.00171456	0.977856	0.981235
E9PQ20;E9PKX4;E9PP66;E9PNV7;E9PS67;Q96C28	ZNF707	-5.48651	-5.62451	-0.138002	0.347094	0.396634
E9PL02;O75530;O75530-2;O75530-3	EED	-0.867172	-1.05072	-0.183551	0.00322377	0.00907343
E9PL24;F8WAP5;Q5VU43-2;E9PQG4;E9PJ64;F8WAP3;Q5VU43-6;Q5VU43-7;Q5VU43-3;Q5VU43;Q5VU43-4	PDE4DIP	0.117811	0.203505	0.0856942	0.14285	0.180942
E9PLD3;E9PRG8	C11orf98	-0.661921	-0.846598	-0.184677	0.0655062	0.0919913
E9PLG2	PSMC3	-5.76181	-5.52843	0.233382	0.259856	0.306144
Q13257	MAD2L1	0.791489	0.0680804	-0.723409	0.000418217	0.00274332
E9PLK3;P55786;B7Z463;F5H6U8;F5H0W3	NPEPPS	4.14192	4.23274	0.0908221	0.0478852	0.0705304
E9PPJ5;E9PLM6;P21741;Q2LEK4	MDK	-1.4875	-0.179556	1.30794	1.60269e-05	0.000616843
E9PLQ8;E9PRB8		-1.3371	-1.4377	-0.100603	0.164559	0.204666
Q9NRR5	UBQLN4	1.64809	1.36348	-0.284619	0.00208466	0.00679536
D6RD48;D6RHI6;D6RAZ7;D6RIU2;D6RDP6;H0Y8T9;D6RHU6;D6RDY1;D6RA76;D6RC11;D6R9S8;D6RCE6;D6RFX6;D6RDI6;D6RCR8;Q9NY35-2;Q9NY35	CLDND1	-3.04838	-2.89353	0.154854	0.13572	0.17325
Q7Z430;H0YDL2;E9PQK1;E9PM62;F5GZ46;F5H4K0;Q5T9L3;Q5T9L3-2	WLS	-4.09673	-4.01074	0.0859868	0.357897	0.408103
E9PM75;Q9NTG7;E9PK80;E9PN58;B7Z5U6	SIRT3	-3.14643	-3.07162	0.0748112	0.14355	0.181656
P27708;F8VPD4	CAD	4.32294	4.08825	-0.234693	7.9963e-05	0.0011009
E9PMI6;P54105;E9PJF4	CLNS1A	0.748616	0.458903	-0.289712	0.000636764	0.0034681
E9PMJ2;Q9BPY3;E9PMW3;G3V179	FAM118B	-2.85844	-3.12824	-0.26979	0.0476418	0.0702154
Q9H0A0;E7ESU4;E9PMN9	NAT10	3.31447	2.99497	-0.319499	0.000373243	0.00258079
Q9BU76-4;Q9BU76;Q9BU76-3;Q9BU76-2	MMTAG2	-0.0631912	-0.291548	-0.228357	0.00151297	0.00559071
E9PMR6;Q9NZN5-2;Q9NZN5	ARHGEF12	-2.70971	-2.21194	0.497767	0.0843523	0.114373
Q96QZ7-4;Q96QZ7-3;Q96QZ7-5;Q96QZ7-7;Q96QZ7-6;Q96QZ7-2;Q96QZ7	MAGI1	-2.31745	-2.09631	0.221137	0.0717257	0.0993616
E9PND3;E9PN10;O00559;Q5Y8C7;E9PJ40;E9PJ38	EBAG9	-1.09166	-1.07006	0.021604	0.62749	0.667838
E7EW05;Q9NVU7;Q9NVU7-2	SDAD1	0.83572	0.483892	-0.351828	0.00434118	0.0110038
Q13444-2;E9PN65;Q13444-5;Q13444-3;Q13444;A6NG98;Q13444-11;Q13444-8;Q13444-7;Q13444-6;Q13444-4;Q13444-10;Q13444-9	ADAM15	-0.0870425	-0.134535	-0.047493	0.0798801	0.109213
Q92989-2;Q92989;E9PL17	CLP1	-0.0193014	-0.230042	-0.210741	0.00270984	0.00808357
B8ZZW5;Q8NBF6;F8WCK7;Q8NBF6-2	AVL9	0.576673	0.796999	0.220326	0.007546	0.0163873
Q01780-2;Q01780;B4DKG8	EXOSC10	2.35286	1.96683	-0.38602	0.000287045	0.00222564
B4DEX5;F6QUN3;H0Y4B0;E9PDK8;C9JA75;O43414-3;O43414-2;O43414;F6UGJ8	PRNPIP;ERI3	0.144902	0.148329	0.00342756	0.935548	0.945015
E9PQA5;E9PQ47;E9PNY1;O95159	ZFPL1	-4.21229	-3.88746	0.324839	0.00872438	0.0181188
E9PP15;Q14114-2;Q14114-4;Q14114-3;Q14114;H0YCA4	LRP8	-5.3276	-5.17787	0.149735	0.21679	0.261039
Q15645	TRIP13	2.19938	1.64558	-0.5538	0.000223469	0.00192488
Q9BY11;F6U236	PACSIN1	-0.690761	-0.204777	0.485984	0.0153987	0.0277789
E9PPZ9;O43292;E9PLV6;O43292-2;E9PLG8	GPAA1	0.467805	0.288064	-0.179741	0.0235595	0.038976
E9PQ59;Q6P4R8-3;Q6P4R8;Q6P4R8-2	NFRKB	-1.61016	-1.7615	-0.151332	0.109653	0.143737
Q03164-2;Q03164;E9PQG7	KMT2A	-1.5323	-1.6522	-0.1199	0.345864	0.395371
E9PQP0;Q8TEY7-3;Q8TEY7-2;Q8TEY7	USP33	-5.00222	-5.08086	-0.0786373	0.395148	0.444003
E9PR67;Q96QG7	MTMR9	-4.74324	-4.40088	0.342358	0.0253138	0.0412681
Q9NP92	MRPS30	0.0344919	-0.234571	-0.269063	4.59652e-05	0.000882092
E9PRB2;O95298;E9PRJ5;E9PRQ4;E7EMR9;E9PM14;E9PNU8;E9PQ53	NDUFC2;NDUFC2-KCTD14	-1.91974	-1.85963	0.0601175	0.0514472	0.0749919
G5E9C0;Q9HB58-5;Q9HB58-3;F5H1M1;Q9HB58;Q9HB58-6;E7ER70;Q9HB58-4;Q9HB58-2	SP110	-1.6182	-0.506104	1.11209	4.25766e-06	0.000388896
Q6VMQ6-2;G3V1U0;Q6VMQ6;F5GX74;F5H592;A8MV73	ATF7IP	0.716959	0.1913	-0.525659	4.69602e-05	0.00088629
P49406	MRPL19	1.41747	1.16149	-0.255973	3.64355e-05	0.000819672
P22087	FBL	2.62896	2.34036	-0.288603	0.000883523	0.00409342
Q6ZNJ1-2;Q6ZNJ1-3;Q6ZNJ1;C9IZK6	NBEAL2	-1.15721	-0.751189	0.406022	0.000693387	0.00360167
Q9Y276;C9J1S9	BCS1L	-0.575519	-1.32238	-0.746856	0.00229403	0.00719871
F2Z2E1;F5GZX9;F5GY05;Q96EK7-2;Q96EK7	FAM120B	-0.0190197	-0.163358	-0.144338	0.114612	0.14947
O75400-3;F8W9L2;O75400;E9PHJ7;O75400-2	PRPF40A	2.28321	2.1552	-0.128011	0.0187379	0.0325316
F2Z2Q4;Q7Z4G4-3;Q7Z4G4-2;Q7Z4G4	TRMT11	-2.50288	-2.74592	-0.243045	0.0129297	0.0241615
F2Z2T2;P23025	XPA	-3.44659	-3.17857	0.268019	0.00980991	0.0198227
F2Z2T6;Q9HAH7;Q9HAH7-1	FBRS	-0.986084	-1.04275	-0.0566651	0.406252	0.4548
Q5SY16	NOL9	0.979192	0.644171	-0.335021	0.00129215	0.00508345
O43913-2;O43913;B4DXT8	ORC5	0.218476	-0.208062	-0.426538	9.31075e-05	0.0011824
B4DH53;Q66K74	MAP1S	-0.0225848	0.164566	0.187151	0.00872019	0.0181181
F6WMF4;F6WYE2;F6TR96;F2Z2W0;Q9H2D6-5;F8W6V6;Q9H2D6-3;Q9H2D6-2;Q9H2D6;H0Y5J9	TRIOBP	-3.48981	-3.23944	0.250373	0.0449785	0.0668608
Q12872;F5H6B8;F5H1A5;F5H525	SFSWAP	-0.741715	-1.03317	-0.291451	0.00164951	0.00590074
F8VV59;B7Z9C2;F8W118;B3KV44;F8VRJ2	NAP1L1	-1.12161	-1.49942	-0.377806	0.00566682	0.0132523
Q5THQ9;F2Z2Z2;Q5THR1;F5GXM6;Q9H5Z1	DHX35	-4.86677	-4.98608	-0.119315	0.265261	0.312167
F2Z329;Q96Q45-2;Q96Q45;Q96Q45-5;Q96Q45-3	TMEM237	-2.5402	-2.8302	-0.289996	0.00806464	0.0171251
Q9BRQ6;D6R9U0	CHCHD6	-2.64855	-2.67686	-0.0283063	0.399356	0.4481
Q9H773	DCTPP1	2.02729	1.95766	-0.0696292	0.0100693	0.0202115
F5H497;H0YH78;F5GWA4;Q9H3F6-2;Q9H3F6;F5H6V0	KCTD10	-1.91408	-2.01198	-0.0978969	0.363351	0.413437
O14524-2;O14524;G3V5K2	TMEM194A	-2.20635	-2.62011	-0.413759	0.00160969	0.00580706
F5GWD1;Q9Y385	UBE2J1	-2.12957	-1.98577	0.143795	0.370775	0.420762
F5H6X0;F5GXG6;F5GX35;F5H4K7;F5GWI8;F5GWD3;Q13889	GTF2H3	-2.97727	-2.90823	0.0690386	0.240275	0.285444
F5GWD7;Q8WVC0;Q8WVC0-2	LEO1	1.60168	1.19577	-0.405913	0.000334779	0.00246134
F5GWH5;P61165	TMEM258	-2.28963	-2.19737	0.0922603	0.654015	0.691919
Q96T37-2;Q96T37-3;Q96T37	RBM15	1.01677	0.923813	-0.0929547	0.0328367	0.0512067
Q9H6R3;Q9H6R3-2	ACSS3	0.542409	0.685164	0.142755	0.151102	0.190112
F5GWJ6;F5H4X5;Q9H3J6-2;Q9H3J6	C12orf65	-5.54829	-5.89493	-0.346644	0.0933629	0.124999
F5GWK4;Q8IUR7;A8MTG8;Q8IUR7-2;G5E9V6;B7Z637;B7Z441;Q8IUR7-3;C9J2I1;H0YGM5;Q8IUR7-6;G5E9V7	ARMC8	0.835056	0.763115	-0.0719414	0.143249	0.181374
F5GWL7;Q9H5V9;A8MPX7	CXorf56	1.62083	1.29902	-0.321807	0.000250387	0.0020483
E9PHH9;Q9BUI4	POLR3C	-1.02017	-1.28991	-0.269738	0.00426195	0.0108743
P42696;E9PHU9;A2A2V2;P42696-2	RBM34	1.27681	1.06508	-0.211725	0.00134732	0.00521701
Q96PZ0;E7EUH7	PUS7	2.20348	1.73705	-0.466433	0.000534363	0.00311785
F5GWS3;Q6P9B6	TLDC1	-0.961699	-0.706791	0.254909	0.00143324	0.00539916
B4DLG2;O75152;E9PQ61;E9PBY7	ZC3H11A	1.63736	1.39962	-0.237745	0.00733625	0.0160189
F5GWW0;P07858;B4DMY4;F5H2P9	CTSB	-0.99404	0.185795	1.17983	2.79515e-06	0.000357164
F5GWX3;P25445-6;P25445	FAS	-6.97625	-6.05101	0.925238	0.0161888	0.028875
Q7Z4V5-2;Q7Z4V5;C9JEE1	HDGFRP2	1.1154	1.10384	-0.0115588	0.382851	0.432162
Q9BX63;C9JGZ0;Q9BX63-2	BRIP1	2.61179	2.44734	-0.164452	0.0173508	0.0305299
Q9HBR0;Q9HBR0-3	SLC38A10	-2.01239	-1.8803	0.132088	0.17472	0.215624
P48506	GCLC	2.05887	2.25731	0.198436	0.000878737	0.00408789
F5GX55;F5H6C7;Q96I51	WBSCR16	-1.85281	-2.00672	-0.153917	0.0118101	0.0227
F5GX58;F8WDL1;Q99618	CDCA3	-4.52195	-5.51131	-0.989366	0.00155042	0.00566038
Q8TDD1;Q8TDD1-2	DDX54	2.41018	2.00737	-0.402812	0.00449767	0.0112468
F5GX82;O94915;F2Z2S2	FRYL	1.41525	1.28998	-0.125269	0.00848383	0.0177483
F5GXA8;Q9HAB3;E9PKE4	SLC52A2	-1.35099	-1.2352	0.115786	0.11409	0.148911
F5GXC8;Q9P2R7-2;Q9P2R7;F5H5G8;F5H5Q7	SUCLA2	1.4954	1.38048	-0.114916	0.0137156	0.0254292
Q9NZ09-2;Q9NZ09;F5GXE2;F5H0J8	UBAP1	-3.54297	-3.36891	0.174054	0.0855053	0.115814
F5GXE4;B4E107;O95260-2;B4DK25;H0Y5C2;O95260	ATE1	-0.462971	-0.322976	0.139995	0.00382225	0.010112
Q9Y613;B4DVN5	FHOD1	1.17183	1.17211	0.000277339	0.984416	0.986888
Q02127	DHODH	-0.196166	-0.263843	-0.0676766	0.349452	0.399115
C9JLW8	FAM195B	-0.956967	-1.06406	-0.107093	0.0432326	0.0646113
H0YB50;Q9UKY1	ZHX1	-1.78858	-2.10462	-0.316045	0.00614863	0.0140399
Q86VY4	TSPYL5	1.3207	1.01549	-0.305211	0.00208613	0.00679668
O75976;F5H0M8;F5GZH6	CPD	-1.63616	-1.51433	0.121827	0.295568	0.344093
F5GXX5;P61803;F5H895	DAD1	-0.644973	-0.558897	0.0860769	0.226425	0.270803
Q13112	CHAF1B	-1.04549	-1.46139	-0.415901	0.0001027	0.00124744
Q969U7;F5H4W8	PSMG2	1.3354	0.948008	-0.387394	0.00268231	0.00802684
Q9UHR5-2;Q9UHR5	SAP30BP	0.916337	0.777535	-0.138802	0.0540753	0.0782353
Q9NUB1-2;Q9NUB1;E9PC79;Q6ZV30;F5H6F4;F8W7Y1	ACSS1	-1.31189	-1.04189	0.270002	0.00513804	0.0123502
F5GYA4;F5GZF0;O14519;O75956	CDK2AP1;CDK2AP2	-2.20009	-2.32629	-0.126205	0.137674	0.175257
F5H241;F5GYD8;P04062-2;P04062;P04062-3	GBA	1.1862	1.31286	0.126662	0.0160322	0.0286596
Q0VDF9	HSPA14	1.94026	1.75042	-0.18984	0.00434453	0.0110038
P09234	SNRPC	2.02607	1.76045	-0.265622	0.00299073	0.00858875
Q8N122;F5H7J5	RPTOR	0.16918	0.196188	0.0270081	0.41985	0.468137
Q9UKX7;Q9UKX7-2	NUP50	-0.837965	-0.769809	0.0681559	0.106594	0.14013
E7ERV6;A8MST6;Q5JTW2;Q5JTW2-3;E9PHX5;Q5JTW2-2	CEP78	-3.41715	-3.71415	-0.296999	0.0429974	0.0643199
B0QXZ4;Q14106	TOB2	-3.81794	-3.96589	-0.147949	0.387526	0.436899
P61289;P61289-2;B3KQ25	PSME3	2.58417	2.24748	-0.336699	0.00254621	0.00769988
F5GYV5;F8WCT1;Q66PJ3-2;Q66PJ3;F5H7X4;B3V0L1;Q66PJ3-5;Q66PJ3-4;Q66PJ3-3	ARL6IP4	-1.71508	-2.22884	-0.513759	0.0137465	0.0254642
O14646-2;O14646	CHD1	-0.332894	-0.625463	-0.292569	0.0142294	0.0260866
F5GZ16;Q13200;E7EW34;E9PCS3;H0Y305	PSMD2	4.03808	3.69652	-0.341568	0.000916655	0.0041793
Q14694;Q14694-3;Q14694-2	USP10	2.17261	1.93372	-0.238897	0.0125919	0.0237524
G3V5I8;G3V370;G3V5K5;F5GZ86;P42226;Q5FBW6;G3V2L2;G3V2M3;G3V3E9;G3V2H4;G3V568;F5H5X3;F5GXI9	STAT6	-3.32194	-3.67809	-0.356146	0.0172275	0.0303715
F8WDA7;F5GZA2;P39060-2;P39060-1;P39060	COL18A1	-2.20124	-2.34819	-0.146952	0.00115494	0.00472993
A6NML8;C9J6U3;F5H7I1;O60879-2;O60879-3;O60879	DIAPH2	0.0592446	-0.22736	-0.286604	0.000975319	0.00430339
F5GZB4;Q8IVV2-2;Q8IVV2	LOXHD1	-4.07554	-4.01056	0.0649833	0.459347	0.506432
Q14966;Q14966-3;Q14966-5;Q14966-4	ZNF638	2.40913	2.30787	-0.101263	0.00766538	0.0165562
F5GZK8;F8W925;Q8NFI3-2;Q8NFI3-3;Q8NFI3	ENGASE	-3.74405	-3.43483	0.309223	0.0143788	0.0262699
H0YNW5;P33316-2;P33316;H0YKC5;H0YMM5;H0YNJ9;H0YKI0	DUT	2.34454	1.55167	-0.792866	0.000181334	0.00175016
F5GZS0;Q9H2U1-3;Q9H2U1-2;Q9H2U1;E7EWK3	DHX36	2.62525	2.26907	-0.356184	0.00136781	0.00525807
Q9NV31	IMP3	-0.22687	-0.508936	-0.282066	0.0116657	0.0225036
Q9Y2X3	NOP58	3.02256	2.83963	-0.182925	0.00525557	0.0125525
Q9BXR0	QTRT1	-0.22792	-0.39969	-0.17177	0.0847092	0.114784
F5H0B0		2.17016	2.2891	0.118933	0.00939096	0.0191445
E7ESL0;Q9NWU5;Q9NWU5-2;A6NGJ8	MRPL22	0.246875	-0.0382797	-0.285155	0.00035287	0.00250216
F5H080;P00488;Q9NQP5;A6PVK5	F13A1	-2.89526	-2.71285	0.182408	0.188725	0.230901
E9PR76;E9PSH4;Q9H063;E9PJ05	MAF1	-1.82569	-1.61222	0.213474	0.0486081	0.0714417
Q32P41	TRMT5	1.22883	0.898621	-0.330209	0.00401675	0.0104519
B3KMG0;Q53GS7-2;Q53GS7	GLE1	-1.15056	-1.48396	-0.333402	0.00190561	0.00640632
F5H0F5;Q8WU90	ZC3H15	1.79804	1.54272	-0.255327	3.12842e-05	0.000807327
Q8IZD4;F5GZK9;B4DRD1	DCP1B	-1.08634	-1.26285	-0.176511	0.0267916	0.0432251
Q96HP0;C9IZV6	DOCK6	-0.787198	-0.460131	0.327068	0.0103481	0.0206542
Q9P031;F8VNY5	CCDC59	-1.79407	-2.04268	-0.248616	0.0940125	0.12579
Q99633	PRPF18	-1.44144	-1.24018	0.201255	0.0185671	0.0322775
P26583;D6R9A6	HMGB2	3.28493	2.74989	-0.535038	0.000245373	0.00203215
F5H0N5;Q8ND04;Q8ND04-2;Q8ND04-3	SMG8	1.6662	1.50222	-0.163986	0.00484779	0.011876
Q9NYY8;Q9NYY8-2	FASTKD2	-0.310909	-0.641859	-0.33095	0.000868698	0.00406304
F5H0Q6;Q8N2M8-3;Q8N2M8	CLASRP	-3.35525	-3.33909	0.0161597	0.85266	0.8733
F5H0R1;Q9H6E5	TUT1	-3.27836	-3.34474	-0.0663747	0.290097	0.338094
Q6ZRP7	QSOX2	-1.93887	-2.10251	-0.163635	0.0107263	0.0211444
B7Z5R2;B7Z472;Q9H974	QTRTD1	-0.412503	-0.506571	-0.0940685	0.0419693	0.0630478
F5H109;P04114	APOB	0.0547829	0.6774	0.622618	0.016676	0.0295722
F5H110;P61129	ZC3H6	-2.68841	-2.51802	0.170396	0.101954	0.134842
Q9H814	PHAX	-0.0790063	-0.272945	-0.193939	0.0264568	0.0427606
Q9BU89	DOHH	-1.7393	-1.8978	-0.158496	0.00367577	0.00987158
Q9BW71-2;Q9BW71	HIRIP3	-0.787883	-0.823802	-0.0359196	0.144248	0.182387
P09493-4;D9YZV2;P09493;H0YL52;P09493-6;C9IZA2	TPM1	3.95354	3.40677	-0.546766	0.00061269	0.0033833
F5H1L4;F5H2V0;F5H2M2;E7ENA2;D3YTF9;Q9NNW7-2;Q9NNW7;F6WBI2;D3YTF8;E7EWK1;Q9NNW7-3	TXNRD2	-0.902421	-0.400627	0.501794	0.00283983	0.00834977
P51114;B4DXZ6;P51114-2;E9PFF5;P51114-3;E7EU85	FXR1	2.07235	1.75601	-0.316338	4.11909e-05	0.000858298
Q10713;B4DKL3	PMPCA	1.54018	1.50313	-0.0370521	0.231268	0.27613
F5H1X8;P50851;P50851-2;E9PEM5;H0YAC6	LRBA	2.13969	2.27299	0.133299	0.0021869	0.00699167
F5H1Y4;Q9HD26-2;Q9HD26;Q9HD26-3	GOPC	0.781026	0.465807	-0.315219	0.00200639	0.00661445
O43395;E7EVD1	PRPF3	2.40886	2.19816	-0.210701	0.000277944	0.00218423
Q9Y4W2-2;Q9Y4W2;Q9Y4W2-3	LAS1L	1.10522	0.767637	-0.337579	0.00116672	0.00475696
F5H4W2;F5H213;O00308	WWP2	-0.772066	-0.779335	-0.00726874	0.878259	0.895642
F5H269;Q9Y485	DMXL1	-2.52828	-2.33909	0.189193	0.111819	0.146186
Q9Y376	CAB39	0.814709	1.43291	0.6182	0.000718452	0.00366922
F5H299;P08123	COL1A2	-3.18529	-3.07626	0.109029	0.379165	0.428379
G3V1M7;P49748-2;P49748;F5H2A9;F5GYP4	ACADVL	2.6054	3.09932	0.493926	4.24202e-05	0.000866346
F5H2C8;Q5T6F2;A2A305;E7EWG4;F5H4D5;E9PD34;E7ESH1;A6NCA8;F5H2U4	UBAP2	0.0615224	-0.144461	-0.205983	0.0163385	0.0290956
Q01970;G5E960	PLCB3	0.788818	1.05333	0.264513	0.00351257	0.00960693
F5H2H5;Q86XL3;A8KAG3;Q86XL3-2	ANKLE2	-1.49494	-1.37892	0.116025	0.127235	0.164019
F5H734;F5H2J2;F5H5T5;Q7Z3V4	UBE3B	-3.32867	-3.0668	0.261869	0.0163682	0.0291341
E7EQE2;Q3BDU3;E9PC65;B7ZAA0;Q5FBZ6;Q5FBZ8;Q5FBZ3;P54277	PMS1	-2.8045	-3.2074	-0.402904	0.00218757	0.00699167
F5H2Q1;Q9H2D1;E5RGK5;E5RFL3;E5RGT9;B4DUQ5	SLC25A32	-1.80807	-2.66377	-0.855702	0.000637923	0.0034681
F5H2Q4;P43378	PTPN9	0.125533	0.0225942	-0.102939	7.28921e-06	0.000458725
F8W8R3;P49005;C9JLE1;C9IZD2;C9J8Z7	POLD2	0.259025	0.0247795	-0.234246	0.00305682	0.00872265
Q9P016-2;Q9P016;E9PPQ6	THYN1	0.76831	0.427448	-0.340861	0.00641565	0.0144819
F5H3Y7;F5H2W0;Q96DM3;B7Z2Y1	C18orf8	-1.39216	-1.28872	0.103442	0.059545	0.0848992
F5H4S9;F5H2X0;O95049;O95049-3;O95049-2	TJP3	-0.652235	-0.938305	-0.286069	0.000407163	0.00271561
Q9H5Q4	TFB2M	-0.164568	-0.640246	-0.475678	0.000449813	0.00285388
Q9BTL3	FAM103A1	-2.06268	-1.79184	0.270841	0.0123753	0.0234825
H0Y3N1;O95376	ARIH2	-0.0197811	0.137907	0.157688	0.0655126	0.0919913
E9PIW9;Q6SPF0	SAMD1	-0.183208	-0.652933	-0.469725	0.00490946	0.011972
Q14146	URB2	0.952007	0.658954	-0.293053	2.92712e-05	0.00077735
F5H3E2		-1.52531	-1.71846	-0.193153	0.247773	0.293152
D3YTE0;Q8N9T8-2;Q8N9T8;F5H196	KRI1	-0.332453	-0.348065	-0.015612	0.646731	0.685121
F5H3G2;P48960-2;P48960-3;P48960	CD97	-4.29641	-3.94665	0.349758	0.0231948	0.0384314
F5H3N4;Q16850;Q16850-2	CYP51A1	1.68327	1.97212	0.288851	0.00185073	0.00629342
Q9Y570;Q9Y570-2	PPME1	1.77958	1.6327	-0.146872	0.012366	0.0234719
H0Y9G6;E7ETU7;P09001;D6RC14;E9PF06	MRPL3	0.610053	0.214067	-0.395986	0.000542043	0.00314257
F5H3Y1;Q93074-3;Q93074;Q93074-2;H0Y7P1	MED12	-0.0670181	-0.233937	-0.166919	0.00402167	0.0104576
F5H484;O15265;O15265-2	ATXN7	-2.36638	-2.1851	0.18128	0.000478515	0.00294717
F5H489;Q6PML9	SLC30A9	-3.16762	-3.03308	0.134543	0.401758	0.450321
F5H492;F5H4F1;Q99638	RAD9A	-2.98626	-2.72648	0.259784	0.182151	0.223887
F5H496;O95471-2;O95471	CLDN7	-1.84517	-1.67216	0.173006	0.111781	0.146166
F5H498;H0YBE8;Q8IX03;Q8IX03-2	WWC1	-5.36462	-5.24123	0.123393	0.312878	0.362462
F5H4D0;Q2KHT3-2;Q2KHT3	CLEC16A	-0.374874	-0.365266	0.0096082	0.703709	0.738259
F5H4G7;F5GYL8;Q5TFJ7;E9PC31	KPNA6	0.743375	0.776893	0.0335186	0.189176	0.231364
Q9Y4U1	MMACHC	-2.10877	-2.67135	-0.56258	0.000171012	0.00168351
P62826;B5MDF5;F5H018	RAN	3.44817	3.24565	-0.202521	0.00531486	0.0126374
F8W689;B7Z848;P48382	RFX5	-0.763191	-0.621508	0.141683	0.189233	0.23139
Q9H9A5-3;Q9H9A5;F8WAF2;Q9H9A5-4;Q9H9A5-2;E9PCN5;B7Z4A6	CNOT10	0.0875801	0.109138	0.0215576	0.459787	0.506829
F8WA05;H0YLF5;P40424-2;F5H4U9;P40424;H0YLM3;H0YL59;H0YLD4;H0YLT4;H0YKH1;B7Z774;H0YLB0;H0YKN0;F8VSK3;H0YI03;Q5JS98;F8VNW9;F8VWH6;P40426-2;Q9BYU1;P40425;P40426	PBX1;PBX4;PBX3;PBX2	-5.36006	-4.68909	0.670972	3.26415e-05	0.000807327
F5GWP8	KRT17	2.21377	2.52834	0.314569	0.000125497	0.00141411
H0YGC0;P52756;Q59HE6	RBM5	-0.145976	-0.26281	-0.116834	0.00264724	0.00794793
F5H506;Q9HCU8	POLD4	-6.35553	-5.8621	0.49343	0.0230048	0.0382357
Q9BV68-2;Q9BV68	RNF126	-3.07554	-3.07861	-0.00307253	0.972921	0.977511
Q12972;E9PEH7;Q12972-2	PPP1R8	-0.691892	-0.677472	0.0144197	0.764656	0.793727
O60934;F5H3R2	NBN	0.217094	0.120823	-0.0962708	0.0138336	0.0255738
F5H5G2;B9TX31;E7ERA9;E7EP16;B5ME50;E7EMY0;B9TX30;Q71SY5-5;Q71SY5;Q71SY5-2;Q71SY5-4;Q71SY5-3	MED25	-1.32319	-1.2994	0.023783	0.471399	0.518109
B4DXK8;Q8TED0;H0Y8P4	UTP15	2.02382	1.67982	-0.344004	0.000263289	0.00211326
F5H5K9;Q8IY17-2;Q8IY17-3;Q8IY17;F5H1D5	PNPLA6	-2.55784	-2.10272	0.455119	0.00582956	0.0135289
B3KXS5;P36776;F5GZ27	LONP1	2.87637	2.84783	-0.0285465	0.122149	0.158202
Q14137;Q96Q25	BOP1	2.63886	2.33183	-0.307027	1.02628e-05	0.000520389
E3W994;O75122;F5H604;E7ERI8;E7EW49;F5H3X0;B3KR06;E7ENG2;E9PBA6;O75122-2	CLASP2	1.2648	0.757735	-0.507066	0.0005548	0.00317903
F5H5V5;Q01167-2;Q01167;E9PPI7;E9PM37	FOXK2	-0.470372	-1.00603	-0.535656	0.000197171	0.0018269
P19105;O14950;P24844	MYL12A;MYL12B;MYL9	2.80012	3.31544	0.515318	7.89949e-05	0.00109714
P40306	PSMB10	-1.83888	-0.889747	0.949133	1.45541e-05	0.000599912
Q9UBB9;E7EMD1	TFIP11	-0.722776	-0.790286	-0.0675096	0.187064	0.229088
B4DTG6;Q8ND56-2;Q8ND56	LSM14A	1.43288	1.36962	-0.063262	0.105815	0.139392
F5H658;Q14562;F5H521	DHX8	0.421222	0.341867	-0.0793547	0.281602	0.329455
B7Z897;Q92574	TSC1	-2.32118	-2.19195	0.129224	0.23024	0.274954
F5H6D0;Q13724;C9J8D4	MOGS	1.49068	1.61196	0.121276	0.010672	0.0210795
F5H6D3;Q9NPF0	CD320	-1.88942	-2.25552	-0.366094	0.00495019	0.01203
A6NCU2;B7Z227;Q8N5Y2-2;B4DUV8;Q8N5Y2;A6NHW8;P0C860	MSL3;MSL3P1	-2.781	-3.24921	-0.468214	0.00135992	0.00524353
Q96I34	PPP1R16A	-2.53558	-2.42158	0.114003	0.0375491	0.0573514
Q8IX01;Q8IX01-4;Q8IX01-3;E7ETX7	SUGP2	1.5012	1.28887	-0.212328	0.0840379	0.114044
F5H6K0;O43143	DHX15	3.73211	3.73548	0.00336783	0.861765	0.882059
F5H6R1;Q9Y388	RBMX2	-0.532211	-0.657974	-0.125763	0.15425	0.193463
P55769;B1AHD1	NHP2L1	2.03172	1.9113	-0.12042	0.0304075	0.0480999
F5H6W1;Q9UI10-3;Q9UI10-2	EIF2B4	-5.5943	-4.86894	0.725355	0.0747989	0.103194
F5H711;Q8N5M9	JAGN1	-0.868761	-0.874955	-0.00619413	0.905646	0.91917
F5H715;Q96BJ3;Q96BJ3-3	AIDA	0.22066	0.325105	0.104444	0.0704773	0.0978231
E7ERV9;E7EMM4;Q13510;Q13510-2;E9PDS0	ASAH1	-0.0330582	0.399657	0.432715	0.00452396	0.0112949
F5H727;Q9H0G5	NSRP1	-3.93487	-4.43278	-0.497913	0.0168833	0.0298968
F5H744;Q9NQ89	C12orf4	-4.83004	-4.32117	0.50887	0.00520618	0.0124624
Q9UNS1-2;Q9UNS1	TIMELESS	1.3157	0.661925	-0.653777	0.000371833	0.00257662
Q9UHW5;Q9UHW5-2;F5H759;H0YI19;H0YHZ5;F8W1F4	GPN3	-2.63265	-2.78314	-0.150492	0.0265243	0.042848
O95197-3;O95197-4;F5H774;O95197-2;O95197;B7Z4M1;F5H891;F5GWG7;F5H617;B7Z4M0;O95197-5	RTN3	-3.5268	-3.15738	0.369426	0.0277838	0.0445895
Q8NB90-2;Q8NB90;Q8NB90-3	SPATA5	0.61122	0.295263	-0.315957	0.00218684	0.00699167
Q9BVV7	TIMM21	-0.186781	-0.455855	-0.269074	0.0034553	0.00950295
F8VNX8;O14545;F8VVF3;B4DI89	TRAFD1	-1.98561	-1.80375	0.181863	0.104943	0.138357
Q8N5P1	ZC3H8	-1.34407	-1.75562	-0.411546	0.000654596	0.00349434
Q9H4I2;F5H820;H0Y6F5;E9PG50	ZHX3	-4.05067	-4.05146	-0.000788827	0.995247	0.996027
Q9NWY4	C4orf27	-1.44012	-1.7634	-0.323285	0.00350642	0.00959422
F5H853;Q9H4E7	DEF6	-3.52836	-3.50912	0.019238	0.831446	0.854448
C9J5N1;Q9BTE6;Q9BTE6-2;B4DI73;C9JUA3	PTGES3L-AARSD1;AARSD1	-1.1697	-1.31657	-0.146863	0.00910088	0.0187325
F5H860;Q96PE3-2;Q96PE3-4;Q96PE3-3;Q96PE3	INPP4A	-2.88657	-2.29917	0.587403	0.00296055	0.00854721
F5H872;Q13503	MED21	-4.84321	-4.69301	0.150195	0.520298	0.565818
Q9HD33-2;Q9HD33;Q9HD33-3	MRPL47	1.04334	0.752299	-0.291036	0.00117139	0.00476687
Q9NX20;E9PI14	MRPL16	-0.392586	-0.755102	-0.362516	0.00697588	0.0154004
F5H882;F8W7V0;Q14161-2;Q14161-7;Q14161-9;Q14161-5;Q14161;Q14161-11;Q14161-6;Q14161-8;Q14161-3;F8W822;F8WAK2;F8VXI9;Q14161-10;Q14161-4	GIT2	-1.41548	-2.06012	-0.644642	0.00950926	0.0193122
Q5TBH9;Q8NDD1-2;Q8NDD1;Q8NDD1-3;Q5TBI2;E9PEV9	C1orf131	-0.491275	-0.744383	-0.253108	0.00300762	0.00861303
Q9NZL9;Q9NZL9-2;Q9NZL9-4;B7Z1X8;Q9NZL9-3	MAT2B	0.697369	0.579482	-0.117886	0.00284623	0.00836071
Q5K4L6;Q5K4L6-2;H0YDP0	SLC27A3	-0.496878	-0.720448	-0.22357	0.00516581	0.0123983
Q9H6S3;B7ZKL3;Q9H6S3-2	EPS8L2	1.63981	2.15336	0.513549	5.36775e-05	0.000938653
P25205	MCM3	4.0031	3.81126	-0.191832	0.0143268	0.0261959
F5H8K4;O43242;B4DT72	PSMD3	3.73931	3.64835	-0.0909595	0.023073	0.038298
Q99733;F5HFY4;A8MZ22;C9JZI7;C9J6D1;E9PKT8;E9PNJ7;A8MXH2;E9PNW0;E9PJJ2;E9PS34	NAP1L4	2.57456	2.61034	0.0357703	0.249098	0.294533
Q9UQ90	SPG7	-2.15627	-2.00215	0.154124	0.0552345	0.0796419
P49790;F6QR24;Q4LE47	NUP153	2.52032	2.19609	-0.324228	0.00273509	0.0081158
H0YA61;F6VZ39;A6NG75;H0Y8S7;Q9H0Z9-2;E9PAY4;Q9BX46-2;Q9BX46;Q9H0Z9	RBM24;RBM38	-1.65167	-2.43125	-0.779579	0.000955962	0.00426214
H0YH87;F8WB06;F8VQP2;Q99700-2;Q99700-4;Q99700;Q24JQ7;F8VVY6	ATXN2	0.796057	0.813057	0.0170007	0.531297	0.576896
F6SS63;Q8N5C8-2;Q8N5C8	TAB3	-6.31263	-5.54899	0.763637	0.291704	0.33978
B4DHE8;Q96DH6-2;Q96DH6;B4DM51;Q96DH6-3	MSI2	1.48264	1.52535	0.042708	0.0619479	0.0877962
P61758;F5H2A7	VBP1	3.02995	2.6436	-0.38635	0.00148671	0.00552992
O14618;E9PP76	CCS	0.175679	0.414987	0.239308	0.003	0.00860547
F6XBD8;P35221;P35221-2;B4E2G8;F8W845;G3XAM7;F5GXI1;Q8N1C0	CTNNA1	3.88861	4.10086	0.212251	0.00180298	0.00619646
F6XEV2;Q9BPX6;Q9BPX6-3;E9PQV6;Q9BPX6-2	MICU1	-0.861401	-0.855055	0.00634608	0.821699	0.845656
F6XY72	NME2	-0.961827	-1.01071	-0.0488786	0.44773	0.495418
Q9P2K3-4;Q9P2K3-3;Q9P2K3;E7ESC2;B4DV59;Q9P2K3-2	RCOR3	-1.5095	-1.51158	-0.00208474	0.944575	0.952326
Q9Y606-2;Q9Y606;F5H1S9;G8JLB3;F5GY32	PUS1	1.80199	1.28395	-0.51804	0.000254611	0.0020696
F8VPX9;F8VWT9;Q9Y4D8-4;Q9Y4D8	HECTD4	-5.5085	-4.71071	0.797794	0.00351807	0.00961374
E9PFP2;O43719;Q5H918	HTATSF1	2.61589	2.33026	-0.28563	0.000458065	0.00288333
B3KY83;P19793;P48443	RXRA;RXRG	-2.04242	-2.20939	-0.166969	0.0101982	0.0204315
O43148;O43148-2	RNMT	1.52025	1.7216	0.201348	0.00105137	0.0044692
F8VSZ4;Q9UIW2	PLXNA1	-1.25052	-1.01951	0.231015	0.0117518	0.0226015
H0Y6R6;Q8N0Z6	TTC5	-1.15615	-1.15983	-0.00368736	0.927657	0.938379
C9JAX1;Q16595-2;A8MXJ6;Q16595	FXN	-1.79206	-1.98437	-0.192307	0.00588112	0.0136287
Q9H3H3;Q9H3H3-2;Q9H3H3-3	C11orf68	0.209113	0.126667	-0.0824461	0.0750366	0.103499
F8VUY8;Q96QD8	SLC38A2	-0.815633	-1.30106	-0.485429	0.000349023	0.0024971
F8VV04;E7EMI4	SART3	-3.5048	-3.78415	-0.279346	0.00530136	0.0126194
P30520;F8W9D6	ADSS	2.30374	2.39528	0.0915408	0.00276514	0.00819031
C9JLH5;C9JA82;C9J2D6;C9J9N8;C9JEX8;C9IYN7;E9PFB3;C9JAS1;A8MQ59;Q0PNE2-2;Q0PNE2	ELP6	-3.11943	-3.44276	-0.323336	0.0263296	0.0425765
F8VVX6;Q5HYK3;F8VP53	COQ5	-2.00445	-1.8786	0.12585	0.00222564	0.00708148
Q5JP53;F8VYX6;F8VW92;P07437;Q5ST81;F8VUJ7;E7EWR1;E7ENH1;F5H894;E9PBJ4	TUBB	3.65283	3.42689	-0.225936	0.0100161	0.0201488
Q9Y5A9;F5H8I7;Q9Y5A9-2	YTHDF2	1.8905	1.49764	-0.392857	0.0035206	0.00961655
F8VX04;Q9H2H9;B5MEC5	SLC38A1	-1.41255	-1.68474	-0.272189	0.00590107	0.01367
H0YHR2;H0YIQ8;F8VXI8;F8VX10;Q9H9L4	KANSL2	-4.06343	-4.29827	-0.234839	0.0365223	0.0560512
P31689;B7Z5C0;F5GZ88	DNAJA1	2.94549	2.55443	-0.391069	0.000240313	0.00201226
F8VXY6;G3V1V1;Q8TBF4	ZCRB1	-2.04213	-2.07911	-0.0369756	0.534845	0.580256
Q9NRL3;F8VYA6;F5GYK2;B4DQH7	STRN4	0.151591	0.306879	0.155288	0.00287197	0.00839444
Q6RFH5-2;Q6RFH5;E9PS41	WDR74	0.418725	0.105973	-0.312752	0.000992044	0.0043547
F8VYL7	PCBP2	-2.64003	-2.69934	-0.0593137	0.28306	0.330676
F8VZ44;Q9NRG9;Q5JB47	AAAS	0.105455	-0.153475	-0.258929	0.0121301	0.0231202
G8JLD8;Q96RR4-5;Q96RR4-3;Q96RR4-6;Q96RR4-2;Q96RR4-4;Q96RR4-7;Q96RR4	CAMKK2	-0.667731	-0.60813	0.0596019	0.0595383	0.0848992
F8VZG7;F8W1I9;Q6JQN1-4;Q6JQN1-2;Q6JQN1;G3XAJ0	ACAD10	-5.20347	-5.29131	-0.0878408	0.793829	0.821207
F8VZY9	KRT18	-3.64873	-3.11413	0.5346	0.0010785	0.004536
F8W057;Q9GZN1;F8VP72;F8W043;F8W0Q1;F8VRL1;F8VSD1;G3V1Y1	ACTR6	-1.48718	-1.53831	-0.0511365	0.371482	0.421264
E7EPI0;Q9P2D0;E9PDR5;Q9P2D0-2	IBTK	0.0313255	-0.263049	-0.294374	0.000888112	0.00409982
Q9P2N5	RBM27	1.68957	1.41706	-0.272511	0.00948643	0.0192945
P61024;Q5T179	CKS1B	0.504132	-0.161242	-0.665374	0.000959507	0.00427186
P49756	RBM25	2.53397	1.93873	-0.595237	0.00181089	0.00620363
F8W543	NAP1L1	-5.82518	-5.28003	0.545152	0.178285	0.219515
Q8TEA8	DTD1	0.690156	0.356858	-0.333298	0.00430605	0.0109389
F8W6M7;Q9NYW8	RBAK	-5.40365	-5.32644	0.0772082	0.545157	0.58954
F8W6N6;P10244	MYBL2	-4.22491	-4.59146	-0.366557	0.00868746	0.0180619
Q9H0J9;G5E9U9	PARP12	-1.12302	-0.451675	0.671344	0.00265572	0.00796592
E7EN32;O00255-3;O00255-2;O00255;Q9GZQ5;E7ENS2;E7EPR4;E7ET29;E7ENY6	MEN1	-0.750828	-1.06141	-0.310582	0.000201018	0.00183472
Q9NTM9;Q5TCZ7	CUTC	0.0787118	-0.430863	-0.509575	0.00836144	0.0175843
G3V500;G3V3N9;F8W717;O00423;O00423-3;H0YJK4;H0YJY3	EML1	-1.32756	-0.832418	0.495147	0.00133163	0.00518054
Q12830-4;Q12830-2;Q12830	BPTF	2.76978	2.61433	-0.15545	0.000447853	0.0028471
F8W785;O00461	GOLIM4	-1.11521	-1.44076	-0.325554	0.00279739	0.00824758
F8W7C6	RPL10	-2.35751	-2.44844	-0.0909266	0.14363	0.181714
F8W7I7;Q96MX3	ZNF48	-1.33578	-1.44247	-0.106682	0.0214631	0.0362006
F8W7K4;Q6P2H3-2;Q6P2H3	CEP85	-4.21548	-4.38799	-0.17251	0.140417	0.178107
F8W7K7;Q92889;E7ETX4	ERCC4	-3.04851	-3.05999	-0.0114793	0.930866	0.941029
F8W7Q4;Q96A26;E9PH05	FAM162A	-1.78751	-1.67903	0.108485	0.124489	0.160809
F8W7U3;Q641Q2;Q641Q2-2;E7ESD2;Q5T1D7	FAM21A	-2.63192	-2.25743	0.374491	0.0052639	0.012562
Q9GZR2	REXO4	-0.0238596	-0.285996	-0.262137	0.0136244	0.0252822
F8W7V3;P56134;F5H4H2;C9JU26	ATP5J2	-3.91362	-4.09996	-0.186339	0.0166769	0.0295722
Q9BYG3;C9J6C5;E9PFS2	NIFK	1.83402	1.62422	-0.2098	0.000704504	0.00361943
F8W8C8;P55884;P55884-2;B4DV79	EIF3B	3.99913	3.60456	-0.39457	0.00418531	0.0107346
O60506;O60506-2	SYNCRIP	4.78535	4.54206	-0.243285	0.00638008	0.0144318
F8W8K3;Q08AE0;Q8N108-16;Q8N108-14;Q5TAD2;Q32NC4;Q8N108-17;Q8N108-15;Q5TAD4;Q8N108;Q8N108-13;Q8N108-12	MIER1	-2.99255	-3.02799	-0.0354491	0.694181	0.729826
F8W8M3;O60237;Q6GQY8;O60237-2;Q2TAI8	PPP1R12B	-3.36929	-3.25453	0.11476	0.317041	0.36609
F8W8Q1;Q9UPN3-3;Q9UPN3-2;F5GZL7;Q9UPN3-4;H0Y390	MACF1	-5.53367	-5.39838	0.135289	0.386065	0.435405
H0Y6I0;Q13439-3;Q13439-4;Q13439;F8W8Q7	GOLGA4	2.06174	2.01974	-0.0419937	0.110659	0.144936
O43325	LYRM1	-2.5728	-2.89481	-0.322014	0.0131429	0.0244954
F8W9C2;Q05086-2;Q05086-3;Q05086	UBE3A	0.638369	0.41268	-0.225689	0.00569801	0.0133155
Q96ER9;Q96ER9-2;C9JSW8	CCDC51	-0.73806	-0.683961	0.0540981	0.410252	0.458796
Q9Y6W3	CAPN7	0.909098	0.871814	-0.0372838	0.27439	0.321784
Q9UHV9	PFDN2	2.06786	1.72078	-0.347086	0.00154614	0.00564797
F8W9F0;Q9BQL6-4;Q9BQL6-2;Q9BQL6;G3V1L6	FERMT1	-2.42243	-2.58316	-0.160736	0.200662	0.24364
F8W9H9;P08651-4;P08651-5;P08651-3;P08651-2;P08651	NFIC	0.201816	-0.105651	-0.307467	0.000189359	0.00178985
F8W9J4;Q03001;E7ERU0;E7ERU2;E9PEB9;Q03001-8;E9PHM6	DST	0.615003	0.518865	-0.0961382	0.000417906	0.00274332
F8W9T2;Q6PJT7-5;G3V5R4;Q6PJT7-2;Q6PJT7;F8W848;G3V256;Q6PJT7-3;Q6PJT7-4;H0YJA2;G3V5I6	ZC3H14	1.49626	1.38624	-0.110023	0.012623	0.0237933
P06493;P06493-2;E5RIU6	CDK1	1.74974	1.39341	-0.35633	0.00666662	0.0149135
Q9UHN1	POLG2	-1.92463	-2.00001	-0.0753799	0.111241	0.14558
O75683	SURF6	1.76728	1.57022	-0.197058	0.0530067	0.0769681
Q9BYD2;Q5SZR1	MRPL9	0.548462	0.338108	-0.210354	0.00102645	0.0044222
P28838-2;P28838	LAP3	3.35814	3.85666	0.498515	0.000692669	0.00360115
Q96S55-2;Q96S55;B3KT25;Q96S55-3;Q96S55-4	WRNIP1	0.671073	0.400398	-0.270675	0.000500822	0.00301012
O15379;O15379-2;E7ESJ6	HDAC3	-2.93396	-2.91899	0.0149641	0.821535	0.845624
F8WAK8;Q8N3U4;Q8N3U4-2	STAG2	1.56258	1.09112	-0.471469	9.56224e-05	0.00119791
O43493-2;O43493-5;O43493-3;F8WBK2;O43493;O43493-6;O43493-4;F8W8W7	TGOLN2	0.294084	0.37244	0.0783562	0.00296783	0.00855577
Q9H7L9	SUDS3	0.0882077	-0.102174	-0.190382	0.000433472	0.00280309
B7Z7D1;Q9HCP0-2;Q9HCP0	CSNK1G1	-2.41829	-2.64911	-0.23082	0.00972138	0.0196799
F8WBS1;Q9H832;Q9H832-2	UBE2Z	1.35882	1.36792	0.00909893	0.624749	0.665586
Q92979	EMG1	2.00825	1.79798	-0.210269	0.000843487	0.00398346
Q9BSH5	HDHD3	-0.720544	-0.394275	0.326269	0.00287756	0.00839444
Q9BQP7;Q5QPE8	MGME1	0.416084	0.313932	-0.102152	0.00100576	0.00437724
F8WC15;P11166;C9JIM8;G8JLF4	SLC2A1	-1.10282	-2.12327	-1.02046	5.92021e-05	0.000990662
F8WC68;O77932	DXO	-1.72978	-1.84882	-0.119039	0.492502	0.539262
F8WCA0;P63027	VAMP2	-3.36139	-3.30326	0.0581267	0.1848	0.226619
Q8IX15;F8WCA3	HOMEZ	-3.52777	-3.31847	0.209301	0.0534605	0.0774686
F8WCC8;P15289	ARSA	-5.27444	-5.13866	0.135776	0.183953	0.225667
F8WCE0;Q9NRG1-2;Q9NRG1;Q9NRG1-3	PRTFDC1	-1.48505	-2.04234	-0.557292	0.173152	0.213813
F8WCE9;P54855;O75795	UGT2B15;UGT2B17	-1.2899	-1.54176	-0.251861	0.00319488	0.00902391
O94927;O94927-2	HAUS5	-3.38586	-3.78669	-0.400825	0.0024024	0.00741853
B1AKC7;Q9UJF2;F8W755	RASAL2	-2.72774	-3.10436	-0.376615	0.00113771	0.00468959
Q14257;F8WCY5;H0YL43	RCN2	2.38031	2.5686	0.188292	0.000838477	0.00397111
E7ENH3;Q9BZG8;Q9BZG8-3;Q9BZG8-2	DPH1	0.0615585	-0.144177	-0.205735	0.00172959	0.0060591
F8WDE2;Q96HV5	TMEM41A	-2.96311	-2.78548	0.177639	0.0235601	0.038976
Q86U44;Q86U44-2	METTL3	0.390878	0.222605	-0.168272	0.0126938	0.0239023
F8WDV0;Q9UI26;Q9UI26-2;F5H4Y1	IPO11	-0.543282	-1.05991	-0.516624	0.00425835	0.0108739
F8WE88;G3V394;Q9Y4I1-2;Q9Y4I1;Q9Y4I1-3;F8W6H6;F5H363;E7ERV5	MYO5A	1.3641	1.59459	0.230484	0.00492672	0.0119957
Q9P258	RCC2	3.22224	3.12135	-0.100889	0.0180247	0.0315317
F8WEF8;Q96DF8	DGCR14	-3.07687	-2.94092	0.135955	0.0603851	0.0859627
Q9GZN8;Q9GZN8-2;E9PAL2	C20orf27	0.000461579	-0.280921	-0.281383	4.73298e-05	0.00088629
F8WFA5;Q96JC9;F8WF04;F8WCI9;B4DWJ3;Q96CJ1	EAF1;EAF2	-2.19826	-2.5168	-0.318539	0.197426	0.240121
Q99575	POP1	1.46006	1.37641	-0.0836528	0.100529	0.133335
P29350;P29350-3;G3V0F8;P29350-2	PTPN6	0.70202	1.25484	0.552823	1.17195e-05	0.000558776
G3V0I5;P49821-2;P49821;B4DE93;E9PQP1;E9PMX3;E7ETQ4	NDUFV1	1.60385	1.4603	-0.143546	0.0307656	0.0485457
G3V0I6;Q01804;Q01804-3	OTUD4	-1.32434	-1.31302	0.0113196	0.826338	0.849777
G3V117;Q9NPA8;E5RHX8;E5RI00;E5RHT9;E5RJ84	ENY2	0.537498	0.234857	-0.302641	0.00769072	0.0165845
Q00839-2	HNRNPU	0.86476	0.479043	-0.385717	0.00197698	0.00655129
G3V193;Q9C0C7-4;Q9C0C7-2;Q9C0C7-3;Q9C0C7;Q9C0C7-5	AMBRA1	-4.66076	-4.62779	0.0329693	0.530124	0.57572
G3V1B0;Q9BRP0-2;O14753;Q9BRP0	OVOL1;OVOL2	-1.85989	-2.16122	-0.301335	0.00459166	0.0114026
G3V1J3;G3XAC4;O75027;O75027-2;B4DGL8	ABCB7	-0.357148	-0.6819	-0.324752	0.0156084	0.0280827
G3V1K3;Q15165-1;Q15165;Q15165-3	PON2	-0.766619	-0.41113	0.35549	0.00573967	0.0133981
O15226;G3V1N1	NKRF	2.36857	1.95394	-0.414632	0.00340519	0.00939775
G3V1N2;P69905	HBA2;HBA1	-2.38221	-1.78246	0.599747	0.0828604	0.112733
Q6N075;G3V1N7;F8VV69	MFSD5	-1.52499	-1.16903	0.35596	0.0216582	0.0364526
O43809;Q5HYH5	NUDT21;DKFZp313O211	1.57774	1.37677	-0.200969	0.00240182	0.00741853
O75962-2;O75962-4;O75962;E7EWP2;O75962-5;E7EPJ7;F5H228	TRIO	0.17955	0.52648	0.34693	0.00192236	0.00644328
Q9BPZ3;D6R9Y1;D6RA77	PAIP2	-0.0302045	-0.309379	-0.279174	0.000454099	0.00286684
P62875	POLR2L	-1.13944	-1.36468	-0.225242	0.0123456	0.0234402
Q5EBL4;Q5EBL4-2;G8JLD1;Q5EBL4-3	RILPL1	-1.66969	-1.5083	0.161388	0.140941	0.178665
G3V1U8;P51948;H0YJ92	MNAT1	-3.51411	-3.75651	-0.242396	0.010289	0.0205506
G3V1U9;Q71U36;F8VXZ4;Q13748;Q13748-2	TUBA1A;TUBA3C	-3.93222	-4.58954	-0.657319	0.00459495	0.0114053
G3V1X9;P45973;F8VNY3	CBX5	2.59235	2.7478	0.155442	0.00768698	0.0165845
H0YFG3;G3V233;P55771	PAX9	-4.37086	-4.19592	0.174947	0.0802464	0.109597
B4DK80;Q13472-2;Q13472	TOP3A	-2.01247	-2.15458	-0.142106	0.0109869	0.0215576
D6RID8;Q6P1K8;Q13888;D6RAW1;D6RIT7;D6RGC9;D6RJD3	GTF2H2C;GTF2H2	-0.251245	-0.64899	-0.397745	0.000656123	0.00349434
G3V2P0;Q9H972-2;Q9H972	C14orf93	-7.77478	-7.93779	-0.163017	0.529714	0.575373
G3V2T6;Q9H6D7-2;Q9H6D7-3;Q9H6D7-4;Q9H6D7	HAUS4	-2.90535	-3.10981	-0.204453	0.0862992	0.116741
G3V2U7;P07311	ACYP1	0.452392	0.37409	-0.0783019	0.0429123	0.0642077
G3V2W9;Q56P03	EAPP	-1.3434	-1.19981	0.143583	0.0953568	0.127379
G3V325;C9JJT5;C9J8H9;P56134-2;O75127	ATP5J2-PTCD1;ATP5J2;PTCD1	-0.0851196	-0.293062	-0.207942	0.00140493	0.00534586
H0YGT1;G3V4P9;G3V347;P80192;P80192-4	MAP3K9	-3.82703	-4.02168	-0.194652	0.134836	0.172362
G3V4X2;Q96FT9-3;G3V385;Q96FT9;Q96FT9-2	IFT43	-7.37858	-7.28279	0.0957873	0.775947	0.804532
G3V3G9;B7Z8C9;Q5TAQ9	DCAF8	-1.61073	-1.45827	0.152463	0.0402621	0.0607832
Q92759;A2ABL5;B4DTJ5	GTF2H4	-0.491441	-0.866119	-0.374678	0.000971678	0.00429326
G3V439;G3V3U1;H0YJN1;O15304-2;O15304	SIVA1	-2.81096	-3.16488	-0.353923	0.0121048	0.023079
G3V4I5;Q9P0R6;G3V368	GSKIP	-0.924329	-1.03451	-0.11018	0.0622789	0.0881479
G3V5B9;G3V5Q5;G3V4J3;Q9BU02	THTPA	-1.51111	-1.59032	-0.079213	0.523173	0.568655
Q9H8H0;B7Z5V9	NOL11	2.21989	1.69634	-0.523546	3.97185e-05	0.000851549
G3V4K3;Q9H9C1;B4DPI6	VIPAS39	1.21442	1.42089	0.206464	0.000208682	0.00187257
E9PPM8;Q9Y315;E9PML7;E9PMH9;G3V158	DERA	-0.872764	-0.527382	0.345382	0.000852379	0.00400725
P78347-2;P78347-4;P78347-3;P78347;B4DH52	GTF2I	3.91661	3.66213	-0.254476	0.00284415	0.00835845
G3V529;Q9GZR7;F5H4J5;Q4V9L5;F5GYL3;F5H4V3	DDX24	2.55389	2.14019	-0.413703	0.000725282	0.00368615
Q8N567	ZCCHC9	-0.623172	-0.90862	-0.285448	9.71158e-05	0.00121186
G3V599;O15320-8;O15320-6;O15320-7;O15320-2;O15320-4;O15320-3;G3XAC5;O15320;O15320-5;F8W9E1	CTAGE5	0.725915	1.15329	0.427373	0.00145894	0.00545989
P10636-5;F8WAB2;C9JSN6;C9JDD6;P10636-2;P10636-4;P10636-8;P10636;P10636-9;F8VWE3;P10636-3;P10636-6;P10636-7;H0Y435	MAPT	0.847021	0.430053	-0.416968	0.00448578	0.0112312
E7EMJ8;Q08170	SRSF4	0.223163	0.35662	0.133457	0.0198629	0.0341416
G3V5T9;P24941;P24941-2;E7ESI2	CDK2	0.046498	-0.100632	-0.14713	0.0436674	0.0652153
G3V5Z7;P60900;G3V295;B4DXJ9;G3V3I1;B4DQR4	PSMA6	3.03463	3.03816	0.00352983	0.927886	0.938461
G3XA81;Q9BTX1-2;Q9BTX1;B4DZG6;Q9BTX1-4	NDC1	-0.0283698	-0.232584	-0.204214	0.0265986	0.0429462
O95059	RPP14	-1.6243	-1.95081	-0.326515	0.00917766	0.018848
Q8TDN6	BRIX1	2.13137	1.80855	-0.322821	2.40162e-05	0.000730665
O95816;B4DXE2	BAG2	1.00046	0.060523	-0.939938	0.000136836	0.00148681
P17039;P17039-2;B4DM57;F5H4L8;Q8TAF7-2;Q9Y2G7;Q8N141;Q9HCL3;Q8TAF7	ZNF30;ZNF461;ZFP30;ZFP82;ZFP14	-1.82477	-1.99846	-0.173689	0.00157928	0.00572893
B8ZZF8;Q9Y4Y9	LSM5	-1.55124	-1.6683	-0.117051	0.0106659	0.0210783
G3XAP3;Q9NUT2-2;Q9NUT2;A5D8W3	ABCB8	-5.20293	-4.58918	0.613749	0.10675	0.140277
G3XCN9;Q86TS9;G3V3U6;G5E9P5;A6NMQ8	MRPL52	-2.62643	-2.73449	-0.108062	0.18319	0.225078
G5E933;O95248;O95248-4;C9JNC1	SBF1	-2.88717	-2.37853	0.508639	0.000426004	0.00276634
Q8N7K6;Q6P4E1-3;Q6P4E1-2;Q6P4E1;G5E934	CASC4	-4.58994	-4.32014	0.269806	0.394763	0.443804
P57678	GEMIN4	1.31217	0.89756	-0.414609	0.000897886	0.00412277
Q06203	PPAT	1.50151	1.38739	-0.114119	0.0104543	0.0207625
G5E976;Q71RC2-3;Q71RC2;Q71RC2-4;G3XAA8;Q71RC2-2;E9PDG5;Q6P4E2;Q96J85	LARP4	1.68124	1.23906	-0.442176	9.02693e-05	0.0011746
G5E9A6;P51784	USP11	0.469808	0.366228	-0.10358	0.0233946	0.0387424
Q7Z2W9;C9JPR2;B4DXI4	MRPL21	-0.913673	-1.04592	-0.132244	0.0270842	0.0436201
G5E9C2;Q59EM7;Q15653-2;Q15653	NFKBIB	-0.462589	-0.51712	-0.0545309	0.375636	0.425144
G5E9C8;Q07889;F8W9I5;F5GX06	SOS1	-0.470597	-0.318117	0.15248	0.0137614	0.0254845
F5H857;P36871;P36871-2;B4DPV0	PGM1	0.5148	0.498697	-0.0161033	0.603004	0.644461
G5E9E7;H0Y3R8;G3V1L9;Q07157-2;Q07157	TJP1	1.61692	1.71466	0.0977479	0.0276822	0.0444711
Q9BQC3;B4DNI8	DPH2	-1.583	-1.64138	-0.058382	0.0114857	0.0222302
G5E9I1;Q9HCI7	MSL2	-1.51545	-1.4813	0.0341503	0.570732	0.613666
G5E9K5;Q6P0N0	MIS18BP1	-1.49176	-1.72273	-0.230978	0.0286624	0.045781
B1AMN7;Q9P2B4	CTTNBP2NL	-1.18578	-0.978507	0.207271	0.0204932	0.034963
Q7Z7F7;Q7Z7F7-2	MRPL55	-1.61988	-1.86391	-0.244033	0.00762604	0.0165106
H0YEI0;G5E9N9;Q02833-2;Q02833	RASSF7	-4.40716	-4.20173	0.205428	0.169893	0.210317
G5E9P9;E9PH06;Q499L7	RAP1GDS1	2.02979	1.88896	-0.14083	0.0160531	0.0286804
Q6P158	DHX57	0.428947	0.101313	-0.327635	0.000566832	0.00322483
Q9BYX2-3;Q9BYX2-2;Q9BYX2;Q9BYX2-4;Q9BYX2-5	TBC1D2	-1.44131	-0.381873	1.05943	0.000920589	0.00418325
Q9H583;Q5T3Q7	HEATR1	2.79735	2.42905	-0.368301	3.81585e-05	0.000834913
G5E9W7;G5E9V5;P82650	MRPS22	1.62427	1.34073	-0.283544	0.00362652	0.0098094
G5E9W2;Q9P2E5;C9JFC7;Q9P2E5-2	CHPF2	-4.56872	-4.53461	0.0341062	0.627432	0.667838
Q9NQW7;G5E9Y2;Q5T6H7;Q9NQW7-2;G8JLB2;Q5T6H2;Q5T6H3	XPNPEP1	1.29293	1.7568	0.463869	4.51682e-05	0.000882092
P17693	HLA-G	-4.54402	-4.06793	0.476093	0.000642838	0.0034845
G5EA08;Q9H425;E5RFY9;A8K8R8	C1orf198	-1.27719	-1.24285	0.034346	0.41296	0.461398
Q15906;A6PW55	VPS72	-1.36821	-1.27215	0.096058	0.18958	0.23177
Q9NP81;B4DE10	SARS2	0.0130635	0.0883026	0.0752391	0.106566	0.140121
G5EA48;Q7Z6B7-2;Q7Z6B7	SRGAP1	-1.15048	-0.708457	0.442027	0.00763158	0.016517
Q14103-3;Q14103;H0Y8G5;H0YA96;D6RAF8	HNRNPD	4.07446	3.95035	-0.12411	0.00981053	0.0198227
G8JL95;Q9Y6X3	MAU2	-0.992014	-1.09833	-0.106312	0.0281167	0.0450445
E7EU28;Q86U06-4;Q86U06-5;Q86U06-2;Q86U06;G3XAP0;Q86U06-3;G3V546;G3V5Z6;H0YJJ3	RBM23	-3.70911	-4.01375	-0.304632	0.0170914	0.0301608
O00567	NOP56	2.8191	2.64582	-0.173272	6.43868e-05	0.00102994
G8JLE4;Q8NHY2-3;Q8NHY2	RFWD2	-6.0753	-5.94285	0.132456	0.460921	0.507815
G8JLE6;Q8TDZ2-2;Q8TDZ2;Q8TDZ2-4	MICAL1	-3.43744	-2.9233	0.514138	0.0204223	0.0348966
Q86WX3	RPS19BP1	-1.42076	-1.67187	-0.251116	0.0315169	0.0494989
G8JLJ6;O15392-5;O15392-4;O15392;O15392-2	BIRC5	-1.88612	-2.55305	-0.666931	7.92826e-06	0.000464712
Q96GC5;B4DN34;F5H702;F5H8D0	MRPL48	1.05971	0.888322	-0.171386	0.0283182	0.0453106
O15212	PFDN6	1.15452	0.763859	-0.390664	6.05891e-05	0.000990662
H0Y2P4;Q9BWN1	PRR14	-2.2817	-2.2038	0.0778955	0.218002	0.26225
H0Y2T3;Q6IAN0	DHRS7B	-0.716504	0.0951424	0.811646	0.000127949	0.00142453
G3XAG1;B4DSM5;Q96ME7	ZNF512	-2.68942	-2.88412	-0.194699	0.0153242	0.0276885
H0Y327;Q5JYA5	MTHFD1L	-1.54326	-2.13071	-0.587453	0.00103041	0.0044302
Q9UPU9-3;Q9UPU9;Q9UPU9-2	SAMD4A	-1.71114	-1.63618	0.0749566	0.107582	0.141253
H0Y362;Q8NEW0	SLC30A7	-3.69831	-3.24837	0.449937	0.0123266	0.0234239
H0Y3A8;O75129-2;O75129-3;O75129	ASTN2	-4.26353	-3.6964	0.567133	0.00231583	0.00724222
O94776;Q68DB1	MTA2	2.03212	1.76022	-0.271905	0.000289998	0.00223498
P31153;B4DN45;E9PBA7	MAT2A	2.28243	1.8138	-0.468625	4.43642e-05	0.000878498
B0UZZ8;O15213	C6orf11;WDR46	0.422141	0.301061	-0.121081	0.0353282	0.0545593
Q96ST3	SIN3A	1.99987	1.80225	-0.197621	0.00106382	0.00450711
H0Y512;Q9HDC9;Q9HDC9-2	APMAP	1.57982	1.7356	0.155786	0.05968	0.0850682
H0Y5M2;Q969R5-2;Q969R5-3;Q969R5	L3MBTL2	-3.78099	-3.98094	-0.199953	0.0430317	0.0643562
H0Y613;Q14687-2;Q14687-3;Q14687	GSE1	-1.44533	-1.28566	0.159674	0.033003	0.0514283
Q68CT8;A3KFK2;B4DZQ4;A3KFK1;B0QZ55;Q9H869-6;Q9H869-4;Q9H869-3;Q9H869-2;Q9H869;Q5VYZ1;E9PFY9;A4PB68;Q3T8J9-2;Q3T8J9-3;Q3T8J9	DKFZp686J14104;YY1AP1;GON4L	-1.59503	-1.71299	-0.117962	0.0152275	0.0275458
H0Y659	HUWE1	-4.26247	-4.22819	0.0342806	0.87058	0.889343
H0Y6C3;B5MD87	PYCRL	-4.78018	-4.35362	0.426563	0.132661	0.170024
H0Y6K5;H0Y7L6;Q02447-4;Q02447-3;Q02447-5;Q02447-6;Q02447-2;Q02447	SP3	-1.97887	-1.92188	0.056989	0.195229	0.237811
O43172	PRPF4	2.21764	2.04678	-0.170858	0.00445267	0.0111751
H0Y6W0;O95985-3;O95985-2;O95985	TOP3B	-2.16082	-2.17482	-0.0139976	0.798751	0.82563
Q9NYF8-2;Q9NYF8;E9PK91;Q9NYF8-3;E9PQN2;E9PKI6;E9PK09;Q9NYF8-4	BCLAF1	2.88383	2.78341	-0.100425	0.0187002	0.0324927
H0Y7A7;P62158	CALM2;CALM1	4.01429	4.03359	0.0193006	0.645335	0.683868
H0Y7P7;Q9UG56-2;Q9UG56;B1AKM8;B1AKM6;F5GYC6	PISD	-2.5255	-2.28875	0.236752	0.0215159	0.036261
H0Y820;Q9HBS5;O96017-4;O96017;O96017-9;O96017-12;C9JFD8;B7ZBF6;O96017-11	CHEK2	0.334113	-0.275823	-0.609936	0.000729815	0.00369249
Q5T0W9	FAM83B	-2.49104	-2.82649	-0.335448	0.0248905	0.0407738
Q9UPN9-2	TRIM33	-0.69785	-0.733536	-0.0356855	0.328276	0.377902
Q9BRU9	UTP23	-0.100116	-0.430697	-0.330581	0.00532557	0.0126487
A6NJD9;A8MVT4;A8MYK1;Q16540;A6NGQ5	MRPL23	0.426268	0.192466	-0.233802	0.000630682	0.00344985
H0Y990	ABCE1	-2.46293	-2.66612	-0.203187	0.000475989	0.00294395
H0Y9R0;Q9BU23-2;Q9BU23;Q9BU23-3	LMF2	-2.12686	-1.61906	0.507794	0.00297084	0.00855577
H0Y9S9	PPIP5K2	-3.39025	-3.20346	0.186791	0.0106188	0.0210237
H0Y9T5;Q8IU60;B7Z3U5;Q8IU60-2	DCP2	-1.67759	-1.7168	-0.0392102	0.388037	0.43732
Q9H307;Q9H307-2	PNN	2.40423	2.16623	-0.237995	0.0119856	0.0229475
H0YAA8;Q9H204	MED28	-1.22285	-1.52129	-0.298438	0.0110847	0.0216881
H0YAC1;P03952	KLKB1	-2.33481	-2.38484	-0.0500274	0.778791	0.807088
H0YAI8;Q9UG01-2;Q9UG01	IFT172	-4.94527	-4.78042	0.164851	0.0557206	0.0802161
H0YAN8;O15013-7;O15013-4;O15013-5;O15013-6;O15013	ARHGEF10	-1.51291	-1.64264	-0.129725	0.0989597	0.131555
P41227;A6NM98	NAA10	1.88224	1.44137	-0.440873	0.00156643	0.0056928
A8MXP9;P43243;D6REM6;B3KM87;B7ZAV5;D6R991	MATR3	3.63519	3.39928	-0.23591	0.0019333	0.00646382
Q969X6;Q969X6-3;Q969X6-2	CIRH1A	2.32875	1.89708	-0.431674	0.000142476	0.00152731
H0Y8E4;E9PH70;Q9ULH0-2;Q9ULH0-4;Q9ULH0;B4DGY1;Q9ULH0-3	KIDINS220	-2.78921	-2.83465	-0.0454432	0.202502	0.245547
H0YBN0;Q8NEZ2-2;Q8NEZ2	VPS37A	-3.29067	-3.22441	0.066263	0.756994	0.786796
A3KFL5;A3KFL2;B4DKK6;Q13868;A3KFL1;A3KFL4	EXOSC2	-0.803134	-1.15509	-0.351957	0.00287737	0.00839444
H0YBS1;Q75QN2-2;Q75QN2;H0YC12	INTS8	0.409481	0.316724	-0.0927568	0.138743	0.176474
H0YC55;Q6IBW4-2;Q6IBW4;Q6IBW4-4	NCAPH2	-5.77713	-5.82944	-0.0523065	0.801269	0.827965
H0YCA5;Q9BVQ7	SPATA5L1	-4.33034	-4.44355	-0.113205	0.249125	0.294533
H0YCW6;Q9H6U8-2;Q9H6U8-4;Q9H6U8;Q9H6U8-3	ALG9	-1.96938	-2.54654	-0.577155	0.215388	0.259449
Q7LBC6;H0YH24;Q7LBC6-2	KDM3B	1.36017	1.23105	-0.129116	0.0169076	0.0299314
H0YDK7;Q15771;E9PMJ1	RAB30	-2.20578	-2.54549	-0.339708	0.00143637	0.00540775
H0YDM2;O94964-4;O94964;O94964-2	SOGA1	-2.40293	-2.32811	0.074817	0.605483	0.647003
H0YDS9	NASP	-2.46901	-3.47612	-1.00711	0.000271733	0.00215523
F8VU39;Q9UIF9-2;Q9UIF9-3;Q9UIF9	BAZ2A	-0.525674	-0.689527	-0.163853	0.0618326	0.0876678
H0YEF4;Q9C0B5-2;Q9C0B5	ZDHHC5	-4.38132	-4.02373	0.357593	0.0022462	0.00711147
H0YG20;Q9UKM7;B3KQC5;H0YGV7	MAN1B1	-1.04355	-0.899818	0.14373	0.0114178	0.0221325
C9J8E1;Q16644	MAPKAPK3	-1.96125	-2.07549	-0.114235	0.0510195	0.0744889
Q14566	MCM6	4.0583	3.70031	-0.35799	0.000890872	0.00410662
Q6P6C2-2;Q6P6C2;F5H6G2	ALKBH5	0.298908	0.0936708	-0.205237	0.00986681	0.0198987
H0YH46;Q9NVR0	KLHL11	-0.90084	-1.29712	-0.396285	0.00185117	0.00629342
E9PAZ2;Q96HR8;D6RIB3	NAF1	-1.01911	-1.72015	-0.701034	0.00102942	0.00442894
H0YI02;Q96QF0-3;Q96QF0-4;Q96QF0-2;Q96QF0;Q96QF0-8;Q96QF0-5;Q96QF0-7;Q96QF0-6	RAB3IP	-2.11857	-1.80749	0.311076	0.00481349	0.0118191
H0YI46;Q9BY43;E9PQI5;E9PQ80	CHMP4A	-1.41217	-1.41147	0.000700319	0.997891	0.998204
Q9H7B2;Q5VXN0;Q5VXM9	RPF2	1.03161	0.654594	-0.377021	1.35735e-05	0.000585954
H0YK61;Q5J8M3;H0YNK0;H0YNK8;Q5J8M3-3;Q5J8M3-2;H0YLP8	EMC4	-0.805457	-0.848915	-0.0434578	0.315546	0.364892
H0YNG3;H0YK72;P67812;H0YK83;H0YKT4	SEC11A	-0.327027	-0.491545	-0.164518	0.0424314	0.0636222
H0YKX4;Q9UPM8	AP4E1	0.111317	0.217098	0.105781	0.0179959	0.0315086
H0YM19;H0YN78;H0YLI5;H0YMC0;Q9BV29-3;Q9BV29;Q9BV29-2	C15orf57	-1.66051	-1.61812	0.042395	0.308574	0.358125
H0YLN1;Q9NPI6;H0YK68;H0YLY1	DCP1A	-1.61254	-1.88561	-0.273067	0.000546975	0.00315399
P57081-2;P57081	WDR4	-0.352168	-0.789135	-0.436967	0.0001449	0.00153916
A8MX75;P18074;E7EVE9;E9PM96;Q7KZU6	ERCC2	0.143382	0.167433	0.0240516	0.387845	0.437181
H0YM74;Q92610	ZNF592	-2.94461	-3.13955	-0.194936	0.0440218	0.0656219
H0YMZ7;O60658-2;O60658;E9PIJ0;O60658-5	PDE8A	-3.94899	-3.24636	0.702628	0.0691659	0.0962783
H0YNA2;Q8TCT8	SPPL2A	-6.54998	-6.29788	0.252104	0.316931	0.366054
H0YNC2;Q96LJ7	DHRS1	-2.97524	-2.8121	0.163141	0.0369267	0.0565631
Q06124;Q06124-2;Q06124-3	PTPN11	2.8445	3.03156	0.187056	0.000229478	0.00195934
H0YNP1;O94923	GLCE	-2.01513	-1.87445	0.140682	0.13112	0.168353
Q9BUE6;Q5TBE2;Q5TBE9	ISCA1	-1.39778	-1.46991	-0.0721305	0.101069	0.133942
F5H4U5;P04899;B4E2X5;B4DYA0;P04899-2;B3KTZ0;F5GZL8;P63096	GNAI2;GNAI1	-0.840184	-0.988921	-0.148737	0.0252046	0.0411532
A8MZB2;P61599	NAA20	0.235886	0.17017	-0.0657159	0.185002	0.226823
O00124-2;O00124-3;O00124	UBXN8	-6.66025	-6.60461	0.0556439	0.836807	0.85982
O60287	URB1	1.17376	0.866752	-0.307008	1.54256e-05	0.000611311
O00148;Q8N5M0;B1Q2N1	DDX39A	3.49743	3.39573	-0.101693	0.0679303	0.0949272
O43324;D6RBD7;C9J1V9;C9JLK5;H0YAL7	EEF1E1;EEF1E1-BLOC1S5	1.36721	1.30085	-0.0663628	0.219	0.263352
O00154-4;O00154-6;O00154-5;O00154;B4DUX0;O00154-2;O00154-3	ACOT7	2.09575	1.92854	-0.16721	0.00348716	0.00955789
Q13188;B3KYA7	STK3	0.180403	-0.154303	-0.334707	0.00362891	0.00981171
O00161;O00161-2	SNAP23	-1.08841	-0.674902	0.413506	0.00121816	0.00487034
O00165-5;O00165;O00165-2;O00165-4;O00165-3	HAX1	-2.68389	-2.83034	-0.146445	0.00604096	0.0138933
O00170;E9PMH2;E9PPD7	AIP	1.54059	1.69139	0.150793	0.00742815	0.0161864
P12270	TPR	4.26277	3.9799	-0.282867	0.00112797	0.00467051
O00180	KCNK1	-3.97824	-4.0076	-0.0293616	0.769937	0.798819
O00186	STXBP3	1.95142	2.20231	0.250885	0.00325696	0.00914268
P38919	EIF4A3	3.58627	3.36274	-0.223525	0.00780889	0.0167645
Q9NVR5;Q9NVR5-2	DNAAF2	-1.63974	-1.93881	-0.299071	0.00124032	0.00494967
O00217;E9PKH6;E9PPW7;E9PN51;F8W9K7	NDUFS8	0.876312	0.880692	0.00438008	0.815327	0.839775
O00221	NFKBIE	-4.79521	-4.29795	0.497256	0.0170632	0.0301401
O00231	PSMD11	3.03479	3.00572	-0.0290628	0.264711	0.311577
O00232;A6NP15	PSMD12	3.45371	3.40256	-0.0511416	0.101099	0.133953
E7ERS9;P35222;B4DGU4	CTNNB1	1.88649	1.74342	-0.143071	0.0029862	0.00858247
Q7L014;D6RJA6	DDX46	3.71052	3.40798	-0.302535	0.00929381	0.0190193
O00257;F8WCW6;O00257-3	CBX4	-3.07425	-3.38903	-0.314781	0.0151959	0.0275033
Q9Y3C1;D6RIC3;E7ERV7;D6RGD3	NOP16	1.4289	0.853847	-0.575049	0.00451415	0.0112748
Q96DI7;B4DQJ1;Q9NSS8	SNRNP40;DKFZp434D199	1.54721	1.36029	-0.186926	0.00016467	0.00165756
Q5TBP5;O00268	TAF4	-0.468918	-0.610736	-0.141818	0.00150794	0.00558184
O00273	DFFA	-1.37292	-1.5475	-0.174573	0.0596902	0.0850682
O00273-2	DFFA	0.0746144	-0.0246373	-0.0992517	0.0358124	0.0551812
O00291;E7ES17	HIP1	0.652386	0.5094	-0.142986	0.00271269	0.00808357
F5H1H6;Q69YQ0;C9J8U1;F8WAN1;H0Y3Q3	SPECC1L;SPECC1L-ADORA2A	0.404853	0.707432	0.302579	0.00392828	0.0103007
Q15061	WDR43	1.8775	1.44715	-0.430352	0.00141035	0.00535722
O00400	SLC33A1	-0.908163	-0.911495	-0.00333175	0.953634	0.960095
P50502;Q3KNR6;Q8NFI4;F6VDH7;Q8IZP2	ST13;ST13P5;ST13P4	3.15874	2.92729	-0.231448	0.000953938	0.00426214
E9PAW5;P51689-2;P51689-3;P51689;C9J5G7;F5H324;F5GYY5;Q5FYA8;P51690	ARSD;ARSE;ARSH	-1.54399	-1.31856	0.225431	0.0423579	0.0635269
Q9NQ29;Q9NQ29-2;Q9NQ29-3;A8MYV2;B8ZZ10	LUC7L	2.10638	1.74277	-0.363604	0.000474821	0.00294395
O00418	EEF2K	0.446852	0.567738	0.120886	0.0113193	0.0219881
P20700;E9PBF6	LMNB1	4.58992	4.19747	-0.392446	0.000197454	0.0018269
Q9UFC0	LRWD1	0.268232	-0.0565484	-0.32478	0.000358544	0.0025312
P43897;P43897-2;F8W6R3;C9JT21;C9JG32;F8VPA7;F8VS27;F5H2T7	TSFM	1.94782	1.71336	-0.234452	0.00118268	0.00478845
Q9Y2V2	CARHSP1	-0.87023	-0.768892	0.101337	0.0675556	0.0945275
O00443;F5H2B0	PIK3C2A	0.962826	0.981019	0.0181935	0.36716	0.417028
O00459;E9PFP1	PIK3R2	-2.25999	-2.18025	0.0797459	0.122949	0.159141
O00462;E9PFW2	MANBA	0.343964	0.842763	0.4988	0.000534129	0.00311785
O00468	AGRN	0.588377	0.943005	0.354628	0.000761127	0.00376964
O00471;F8W9B8	EXOC5	0.833527	0.994279	0.160752	0.00538354	0.0127532
Q9NZ63	C9orf78	0.443484	0.152959	-0.290525	0.000885642	0.0040973
O00483	NDUFA4	0.469017	0.268594	-0.200423	0.0175929	0.0309049
O00487	PSMD14	1.78902	1.78426	-0.00475401	0.893366	0.908438
O00488	ZNF593	-3.40835	-3.6088	-0.200447	0.0228314	0.0380068
O00505	KPNA3	1.86411	1.73081	-0.133297	0.0128685	0.0240753
O00515;E9PDI4	LAD1	1.60883	2.09092	0.482086	6.19679e-05	0.00100485
P31040;D6RFM5;E9PBJ5;E9PEF8	SDHA	2.58216	2.29229	-0.289869	0.00233744	0.00729209
Q13867;E7EMN3	BLMH	2.19084	1.98899	-0.201857	0.00365746	0.00983895
Q9H6Z4-3;Q9H6Z4-2;Q9H6Z4;F5H4C2	RANBP3	0.404969	0.552709	0.147739	0.0383797	0.0584664
Q5VTL8;Q5VTL8-2	PRPF38B	1.00689	0.958096	-0.0487912	0.0939297	0.125705
Q8TAE8	GADD45GIP1	0.956036	0.828038	-0.127998	0.0116818	0.0225222
P40692;H0Y818;E9PCU2;F5H745;E9PEB4;H0Y3I0	MLH1	1.08278	0.616057	-0.466719	0.000993287	0.0043547
O75208	COQ9	-1.12353	-1.27662	-0.153092	0.0245817	0.0403837
O00629	KPNA4	0.824776	0.773272	-0.0515041	0.195643	0.238225
Q5VW27;Q5VW30;Q5VW26;O00712;Q5VW29	NFIB	-2.18802	-2.35613	-0.168112	0.0300409	0.0476256
O00422	SAP18	1.96795	1.75017	-0.21778	0.00347293	0.00953116
O60244	MED14	-1.3348	-1.52922	-0.194415	0.0385041	0.0586139
O00762;A6NP33;E1P5N7;G3XAB7	UBE2C	1.95976	1.06277	-0.896988	0.000178783	0.0017333
Q6P1K2;Q6P1K2-2;Q6P1K2-4;Q6P1K2-3;Q5TCK1;Q6P1K2-5	PMF1	-1.06617	-1.22973	-0.163557	0.0752932	0.103808
O00767	SCD	1.2608	1.28765	0.0268522	0.697918	0.733146
O14495	PPAP2B	-3.24661	-2.70018	0.546427	0.00417577	0.0107188
Q96Q11-2;Q96Q11	TRNT1	1.56538	1.55347	-0.0119057	0.51876	0.564338
O14523;O14523-2;E9PK05	C2CD2L	-2.8252	-2.60387	0.22133	0.173809	0.214583
E7EPN9;E9PF21;Q9Y520-4;Q9Y520-5;Q9Y520;Q9Y520-7;B7WNZ6;Q9Y520-3;Q9Y520-6;Q9Y520-2	PRRC2C	3.06464	3.06109	-0.00354883	0.853894	0.874283
O14530;B7Z7A4;Q8TB70;B8ZZX4	TXNDC9	0.200967	-0.0613013	-0.262268	0.000951445	0.00425712
O14548;E5RJZ1;H0YBD2	COX7A2L	0.608641	-0.00567016	-0.614311	0.00148834	0.00552992
O14561	NDUFAB1	1.70501	1.61205	-0.0929616	0.0699652	0.0971756
O14562;B3KW52	UBFD1	1.73595	1.8206	0.0846567	0.0304078	0.0480999
O14569	CYB561D2	-5.2533	-5.08806	0.165242	0.0304315	0.0481255
O14578;Q2M5E1;O14578-3	CIT	1.05621	0.836583	-0.219624	0.00316881	0.0089768
O75822;F5H425;B4DUI3	EIF3J	2.11161	2.03464	-0.0769702	0.0391409	0.0593732
Q9Y314	NOSIP	0.851369	0.567696	-0.283673	0.000300026	0.00227927
Q9Y6M5	SLC30A1	-0.268941	-0.00619801	0.262743	0.00165554	0.00590907
D6R938;E9PBG7;E9PF82;Q13557-8;Q13557-12;Q13557-9;Q13557-10;Q13557-5;Q13557;Q13557-3;Q13557-6;Q13557-4;Q13557-11	CAMK2D	-1.22735	-0.80131	0.426039	0.000211552	0.00188772
E9PGB5;Q6P4A7;F2Z386;Q6P4A7-3;Q6P4A7-2	SFXN4	-1.98375	-2.07215	-0.0884027	0.384761	0.434011
O14647-2;O14647	CHD2	-0.312615	-0.154866	0.157749	0.140295	0.178014
O14657;F8WCG1;H0Y7C8	TOR1B	-1.58169	-1.3551	0.226594	0.00585065	0.0135729
O14662;C9K0W8;G8JLE0;O14662-2;Q6GMS8;B7ZBM7;E1P5M0;F8W9Z6	STX16	-4.78392	-3.9021	0.881824	0.00202696	0.00665823
C9JHF3;O75884-2;O75884	RBBP9	-0.184123	-0.0827559	0.101367	0.0765637	0.105333
Q9Y4G6;H0YMT1	TLN2	-1.46463	-1.76824	-0.303609	0.00482102	0.0118331
O14686;O14686-3	KMT2D	-1.51434	-1.5893	-0.0749623	0.196469	0.239139
O14732-2;O14732	IMPA2	-1.8207	-1.93698	-0.11628	0.0103664	0.0206778
O14733;O14733-4;O14733-3;F6WCX7;O14733-2	MAP2K7	-1.18294	-1.54134	-0.3584	0.00448773	0.0112312
O14735	CDIPT	-0.663127	-0.316354	0.346773	0.000964643	0.00428043
Q9NW82;D6RIW8	WDR70	0.611097	0.446403	-0.164695	0.0291337	0.046457
P78316;E9PFK5;P78316-2;F5H653	NOP14	0.648802	0.394114	-0.254687	0.000753592	0.00375855
B5MCF9;O00541;O00541-2;B3KXD6	PES1	2.05826	1.74562	-0.31264	1.09249e-05	0.000536918
Q15526-2;Q15526	SURF1	-1.07642	-1.02128	0.0551391	0.151519	0.190562
Q5T280;E7ESY7	C9orf114	-0.148725	-0.30493	-0.156205	0.00790866	0.0168878
O14787-2;Q4LE60;O14787;F5H8J7;E7EM99	TNPO2;TNPO2 variant protein	1.15227	1.27734	0.125065	0.0139669	0.0257531
O14818;O14818-2;H0Y586;E9PBC8;Q5JXJ2	PSMA7	2.9256	2.87722	-0.0483878	0.213584	0.2576
P27694	RPA1	2.63834	2.50864	-0.129702	0.00332716	0.00926241
P13051;F5GYA2;B4DRT6;P13051-2	UNG	-0.763998	-0.967018	-0.20302	0.015422	0.0277944
E9PDX6;C9JSL2;Q5JRX3;Q5JRX3-2;E7ES23;E9PDX7	PITRM1	2.75597	2.77899	0.0230199	0.119808	0.155549
O14880;Q5VV87	MGST3	-1.59922	-1.67811	-0.0788854	0.401082	0.449801
P14854	COX6B1	1.87042	1.77935	-0.0910718	0.0124519	0.0235929
O14907	TAX1BP3	0.0193527	0.624751	0.605399	0.000173233	0.00170013
Q9BXW7-2;Q9BXW7	CECR5	1.27493	1.2043	-0.0706227	0.105734	0.139322
A2IDC6;Q4TT38;Q13084;A2IDC7;Q4TT37	MRPL28	0.0585051	-0.101713	-0.160219	0.00037096	0.00257551
P33992;B1AHB1;E7EQY5	MCM5	3.5085	3.30971	-0.198796	0.00135925	0.00524353
Q09472	EP300	-1.59988	-1.69531	-0.0954373	0.244518	0.289783
Q5JXM0;Q96B26	DKFZp564C0482;EXOSC8	0.417066	-0.0927972	-0.509863	0.000915024	0.00417889
O14949	UQCRQ	0.40729	0.471451	0.0641611	0.0835122	0.113475
Q02040;Q02040-2;Q02040-3	AKAP17A	-1.96725	-2.19498	-0.227731	0.0026145	0.00787555
O14966;B4E1K3;E9PL56	RAB29	-1.06432	-0.389647	0.674676	0.000151346	0.00158257
O14974-3;O14974;F8W7P1;F5H1B6;O14974-4;O14974-2;F8W8Q6;F8W9E8;F8VWB4;F8VZN8	PPP1R12A	2.32805	2.4898	0.161757	0.00920192	0.0188917
E9PM92;O00193;E9PRZ9;E3W975	C11orf58;SMAP	0.68598	0.519179	-0.166801	0.0187915	0.0325981
Q9P215;Q5TIJ2	POGK	-2.41647	-2.44365	-0.0271769	0.312857	0.362462
B4DZC3;Q9H0D6;Q9H0D6-2	XRN2	3.1401	3.1483	0.00819609	0.814389	0.838944
C9JXZ3;C9JTL3;C9JI93;C9JI26;C9JD87;P48634-3;P48634;C9JTM3;C9JB33;C9J9U2;C9J6L0;C9J1F6;C9JM53;C9JI89;C9JAS0;C9J8K3;P48634-2;C9JAP8;P48634-4	PRRC2A	1.26399	1.03067	-0.233325	0.0102721	0.0205345
O14981	BTAF1	0.729504	0.611121	-0.118383	0.0788217	0.107951
Q9BYD1;E5RJI7	MRPL13	0.0923247	-0.0976195	-0.189944	0.0230359	0.0382475
F5GY33;H0YGQ6;F5GWY1;F5H1K6;O14593-2;Q24JQ1;O14593	RFXANK	-4.23553	-4.14823	0.0872966	0.176294	0.217399
Q9NU22	MDN1	2.21309	1.9866	-0.226491	0.000139269	0.00151068
O15031	PLXNB2	0.868518	1.50677	0.63825	0.000347949	0.0024922
O15037	KHNYN	-2.53436	-2.06093	0.473428	0.109839	0.143951
A8MXV4	NUDT19	-1.27402	-1.18377	0.0902541	0.0224329	0.0374606
G3V2D8;Q68DK2-3;Q68DK2-2;Q68DK2	ZFYVE26	-4.38744	-4.05121	0.336235	0.0137047	0.0254163
O15056;E7ER60;O15056-3;O15056-2	SYNJ2	-3.02994	-2.26611	0.763823	0.00384903	0.0101659
E7ENV6;Q9UBD5;Q9UBD5-2	ORC3	0.474309	0.195187	-0.279122	0.00393457	0.0103102
O15067;F5GWT9	PFAS	2.12618	1.90493	-0.221251	0.00295735	0.00854567
Q8N8A6	DDX51	1.06936	0.8416	-0.227765	0.00375888	0.0100231
O15084;O15084-4;O15084-1;O15084-2;C9JBB9;B4DIW9	ANKRD28	0.421303	0.478076	0.0567733	0.24601	0.291336
O15085;O15085-2;F8W8P9	ARHGEF11	-0.767992	-0.804347	-0.0363553	0.368144	0.418072
O15091;O15091-4;O15091-2	KIAA0391	1.64033	1.28821	-0.352119	3.61826e-05	0.000819672
Q9Y3B7;Q9Y3B7-2;A6NLT0	MRPL11	1.23195	0.99175	-0.240202	0.0115699	0.022353
O15116	LSM1	-1.45108	-1.27413	0.176947	0.0673481	0.0942785
F2Z3P9;C9JXQ9;B2RUY3;O95168	NDUFB4	-0.845333	-0.883554	-0.0382204	0.267933	0.315137
Q7Z4Q2;B7WNW7;Q7Z4Q2-2	HEATR3	-1.12977	-1.22156	-0.091796	0.134789	0.172337
Q8IY37;F5H3Y4	DHX37	1.56695	1.26704	-0.299908	0.0010809	0.00454035
O60884	DNAJA2	2.1544	1.92409	-0.230304	0.004267	0.0108743
Q07666;E7ET98;Q07666-2;Q07666-3	KHDRBS1	2.5369	2.3796	-0.157295	0.0176999	0.0310757
E9PB61	ALYREF	2.6514	2.30982	-0.341581	0.0120948	0.0230766
REV__C9J600;Q5JTR9;REV__Q5T670;REV__Q7L590-2;REV__Q7L590;Q96M83;Q8TC92	CCDC7;ENOX1	-2.54608	-2.79465	-0.248565	0.00515518	0.0123821
O15156	ZBTB7B	-1.22413	-1.27321	-0.0490786	0.0139819	0.0257659
O15160;E7EQB9;O15160-2;D6RDJ3;E9PDD3;E9PBA4	POLR1C	-0.329414	-0.398035	-0.0686208	0.173095	0.213784
O15173	PGRMC2	0.516908	0.888426	0.371518	0.00143106	0.0053972
Q9H1D9	POLR3F	-0.526374	-0.691129	-0.164755	0.000247771	0.00203693
Q5TBH8;O15228	GNPAT	-2.95093	-2.99292	-0.0419921	0.512646	0.558829
Q7Z6E9-2;Q7Z6E9;Q7Z6E9-4	RBBP6	1.09453	0.840773	-0.253753	0.00150241	0.00556782
Q969F1	GTF3C6	-2.62904	-2.77475	-0.145706	0.0881367	0.118824
B4DLX8;O15344;C9J453;O15344-2	MID1	-1.75905	-1.43063	0.328415	0.000762055	0.00377047
Q00403;B1APE2	GTF2B	-0.397063	-0.387849	0.00921314	0.846719	0.868495
H0YEW4;A8MRA7;B7Z7I6;Q5TC12;H0YD21;B7Z7D6	ATPAF1	0.914911	0.444717	-0.470194	0.0011368	0.00468885
Q9P0H9;O15258;Q5T092;Q5T091	RER1	0.167996	0.334523	0.166527	0.00752406	0.0163452
Q5T8U5;Q5T8U7;O15260-2;O15260;B7Z7A8;F5H7X6;B7Z6A4	SURF4	1.27476	1.50363	0.228872	0.000170008	0.00168351
Q9NWT1	PAK1IP1	0.916829	0.638244	-0.278585	0.00132416	0.00516172
[truncated: 4,391 more rows]
